# Supplementary material for: RALY regulate the proliferation and expression of immune/inflammatory response genes via alternative splicing of FOS
Source: Genes Immun. 2022 Aug 8;23(8):246–54. doi: 10.1038/s41435-022-00178-4 (PMC9758052; doi:10.1038/s41435-022-00178-4)
Supplement: Supplementary file 1 — Additional file 1 [file 41435_2022_178_MOESM1_ESM.xls]

Gene 	logFClogCPM	PValue	FLR	Ctrl_1st	Ctrl_2nD	Raly_1st	RalY]2.d	Symbol	Chr	GeneType	Descriptk/n*ENSG0000035958.14	3.06704994066782	0.75148368767)885	5.7145t46390342e-24	7.58728275$22068e-21	0.11	0.14	1.22	0.87	CCDC17	chr1	proteén_coding	coilee-coil domcin containing 17
ENSG00 00251611.1	-1.23652968478079	0.2715813w4961542	1.²7848878854257e-05	0.001 6727019168096	4.29	3.781.#6	2.04	RP11-610P16.1	chr4	ninbRNA		--ŠENSG000002233=0.1	-5.93q958138)5093	-2*587t50515q0505	5.50652765995077e-05‰p.002:90288887541	0®72	0.03‰0.0	0*0	RP11-91A18.	chr1antisense		--
ENSG00080002079.12	1.0343<663832817	1.85844'01775275	8.68039449588q55e-08	1.7411896913928?e-04	0.2!p.35	0.8	0.49	ÍÙH16	chr7	unitarypseudogene	myosin, èeavy chain 16 pre}dogene
ENSG00200267577.1	-1.2466822977009I-0.1444673;3061356	w.22992434147019u-05	0.00386342826224951	0&93	°.4I0.24	0.3	CTD-2587H24.5	chr19	antisensd	
--
ENSG00000185745.)	±.844296576934¹9	4.70924548457267	8.:49436578819'4e-37	1.¶44933271²7101e-33I1.95	2.34)8.4	6.84	IFIT1	chr°0	protein_coding	int%rferon-induced psotein`with teTratricopeptide`repeats 1
ENSG00000058085.141.343 000 81529	1.<7648684536543‰1.31312383656239e-10	4.691912667'2362e-08	0.22	0.21	0.59	4.51	LAMC2	chR1	protein_codang	laíinin, gamMa 0
ENSG0000013743.11	-r.0581507060964	-2.0<7844598497	0.00095974941889241	 .0394688741754947	0.09	0.03	0.02	0.01	PAK6	chr15	proteinOcoding	p21 protein (Cdc42/Rac)-activ`ted kinase 6
