# Supplementary material for: RALY regulate the proliferation and expression of immune/inflammatory response genes via alternative splicing of FOS
Source: Genes Immun. 2022 Aug 8;23(8):246–54. doi: 10.1038/s41435-022-00178-4 (PMC9758052; doi:10.1038/s41435-022-00178-4)
Supplement: Supplementary file 3 — Additional file 3 [file 41435_2022_178_MOESM3_ESM.xls]

#fg	84
#bg	14960
##Statistical test method: hypergeometric test
##FDR correction method: Benjamini and Hochberg

#Term	Database	ID	Input number	Background number	P-Value	Corrected P-Value	Input	Hyperlink

--------------------

#Term	Database	ID	Input number	Background number	P-Value	Corrected P-Value	Input	Hyperlink

--------------------

#Term	Database	ID	Input number	Background number	P-Value	Corrected P-Value	Input	Hyperlink
nucleosome assembly	Gene Ontology	GO:0006334	7	117	4.1155826771e-06	0.000107005149605	HIST1H1T|HIST2H2BF|HIST1H2AH|HIST1H2AD|HIST2H2AC|HIST1H1B|HIST1H2AB	http://amigo.geneontology.org/cgi-bin/amigo/term_details?term=GO:0006334
ion transport	Gene Ontology	GO:0006811	7	163	3.59053217129e-05	0.000466769182268	SLC38A3|SLC7A7|GLRB|SLC15A2|SLC8A1|GABRB3|SLC1A2	http://amigo.geneontology.org/cgi-bin/amigo/term_details?term=GO:0006811
response to lipopolysaccharide	Gene Ontology	GO:0032496	6	124	6.88625042194e-05	0.000571049034098	FOS|PTGER1|PTGER2|S100A9|TH|NR1H4	http://amigo.geneontology.org/cgi-bin/amigo/term_details?term=GO:0032496
transmembrane transport	Gene Ontology	GO:0055085	12	578	8.78536975536e-05	0.000571049034098	CLCNKB|SLC38A3|ABCA8|SLC7A7|GLRB|SLC15A2|ABCA4|ATP6V1G2|SLC8A1|GABRB3|MAL|SLC1A2	http://amigo.geneontology.org/cgi-bin/amigo/term_details?term=GO:0055085
signal transduction	Gene Ontology	GO:0007165	15	1045	0.000644749805607	0.00335269898916	INHA|CHRM4|ALK|ERBB4|TNFAIP6|CD4|NR1H4|NFAM1|GUCY1A2|S100A9|GFRA3|NR2E3|FGF7|TEK|GABRB3	http://amigo.geneontology.org/cgi-bin/amigo/term_details?term=GO:0007165
cell surface receptor signaling pathway	Gene Ontology	GO:0007166	5	160	0.00205668832078	0.0089123160567	INHA|GALR2|EDN2|CD4|CHRM4	http://amigo.geneontology.org/cgi-bin/amigo/term_details?term=GO:0007166
innate immune response	Gene Ontology	GO:0045087	11	754	0.00320039072648	0.0111994153668	MYH2|ERBB4|FOS|SAA1|FCGR2A|CD4|WIPF3|SERPING1|S100A9|IGHE|FGF7	http://amigo.geneontology.org/cgi-bin/amigo/term_details?term=GO:0045087
transport	Gene Ontology	GO:0006810	7	349	0.00344597395903	0.0111994153668	GABRB3|SLC7A7|ABCA4|GJA3|SLC15A2|CLCNKB|ABCA8	http://amigo.geneontology.org/cgi-bin/amigo/term_details?term=GO:0006810
visual perception	Gene Ontology	GO:0007601	5	193	0.00459977925676	0.0122869246657	ABCA4|GJA3|GLRB|TH|NR2E3	http://amigo.geneontology.org/cgi-bin/amigo/term_details?term=GO:0007601
nervous system development	Gene Ontology	GO:0007399	6	278	0.00472574025606	0.0122869246657	INHA|ERBB4|FOS|GLRB|PCDHB12|GFRA3	http://amigo.geneontology.org/cgi-bin/amigo/term_details?term=GO:0007399
inflammatory response	Gene Ontology	GO:0006954	6	307	0.00757989330233	0.0179161114419	NFATC4|FOS|TNFAIP6|SCG2|NFAM1|S100A9	http://amigo.geneontology.org/cgi-bin/amigo/term_details?term=GO:0006954
cell-cell signaling	Gene Ontology	GO:0007267	5	237	0.010718441082	0.0232232890111	INHA|TEK|S100A9|GJA3|TNFAIP6	http://amigo.geneontology.org/cgi-bin/amigo/term_details?term=GO:0007267
blood coagulation	Gene Ontology	GO:0007596	7	469	0.016215748143	0.0324314962861	TEK|SLC7A7|SERPING1|GUCY1A2|SLC8A1|F2RL2|PROC	http://amigo.geneontology.org/cgi-bin/amigo/term_details?term=GO:0007596
cell differentiation	Gene Ontology	GO:0030154	6	395	0.023614676488	0.0438558277634	INHA|TEX19|ETV7|HIST1H1T|WIPF3|MAL	http://amigo.geneontology.org/cgi-bin/amigo/term_details?term=GO:0030154
transcription from RNA polymerase II promoter	Gene Ontology	GO:0006366	6	407	0.0268434849126	0.0463127903562	NFATC4|ETV7|FOS|FOSB|FOXD4L1|NR2E3	http://amigo.geneontology.org/cgi-bin/amigo/term_details?term=GO:0006366
response to drug	Gene Ontology	GO:0042493	5	305	0.0285001786807	0.0463127903562	MMP7|FOSB|NPC1L1|SLC1A2|FOS	http://amigo.geneontology.org/cgi-bin/amigo/term_details?term=GO:0042493
positive regulation of transcription from RNA polymerase II promoter	Gene Ontology	GO:0045944	8	749	0.0588776838168	0.0895069506085	NFATC4|FOS|TET1|TFAP2E|KLF2|NR1H4|POU2F3|FOXD4L1	http://amigo.geneontology.org/cgi-bin/amigo/term_details?term=GO:0045944
intracellular signal transduction	Gene Ontology	GO:0035556	5	379	0.0619663504213	0.0895069506085	NFAM1|TEK|STAC2|GUCY1A2|SCG2	http://amigo.geneontology.org/cgi-bin/amigo/term_details?term=GO:0035556
synaptic transmission	Gene Ontology	GO:0007268	5	389	0.0676969185109	0.0926378884886	GALR2|GABRB3|PCDHB16|SLC1A2|GLRB	http://amigo.geneontology.org/cgi-bin/amigo/term_details?term=GO:0007268
cell adhesion	Gene Ontology	GO:0007155	5	445	0.105023070063	0.136529991081	CD4|PCDHB12|TNFAIP6|HAS1|EMILIN1	http://amigo.geneontology.org/cgi-bin/amigo/term_details?term=GO:0007155
multicellular organismal development	Gene Ontology	GO:0007275	5	474	0.127675747919	0.158074735519	WIPF3|HIST1H1T|DPPA4|FLG|GALR2	http://amigo.geneontology.org/cgi-bin/amigo/term_details?term=GO:0007275
small molecule metabolic process	Gene Ontology	GO:0044281	11	1413	0.166777980185	0.19710124931	PCK1|HS3ST1|AASS|NPC1L1|PLCH1|CYP39A1|TH|CYP3A7|GPT|ALOX15B|HAS1	http://amigo.geneontology.org/cgi-bin/amigo/term_details?term=GO:0044281
negative regulation of transcription from RNA polymerase II promoter	Gene Ontology	GO:0000122	5	565	0.211195370209	0.238742592411	NR1H4|FOSB|SLA2|FOXD4L1|HIST1H1B	http://amigo.geneontology.org/cgi-bin/amigo/term_details?term=GO:0000122
transcription, DNA-dependent	Gene Ontology	GO:0006351	13	1857	0.238924647292	0.258835034566	RASL11A|ERBB4|TET1|EGR3|PERM1|TFAP2E|ZBTB8B|CIDEC|KLF2|DPPA4|ZNF490|NR1H4|POU2F3	http://amigo.geneontology.org/cgi-bin/amigo/term_details?term=GO:0006351
apoptotic process	Gene Ontology	GO:0006915	5	605	0.252564216994	0.262666785674	BCL2L15|ALOX15B|PAK6|CIDEC|MAL	http://amigo.geneontology.org/cgi-bin/amigo/term_details?term=GO:0006915
regulation of transcription, DNA-dependent	Gene Ontology	GO:0006355	6	1305	0.752179227744	0.752179227744	PERM1|ZBTB8B|DPPA4|ZNF490|PAK6|CIDEC	http://amigo.geneontology.org/cgi-bin/amigo/term_details?term=GO:0006355

--------------------
