# Supplementary material for: RALY regulate the proliferation and expression of immune/inflammatory response genes via alternative splicing of FOS
Source: Genes Immun. 2022 Aug 8;23(8):246–54. doi: 10.1038/s41435-022-00178-4 (PMC9758052; doi:10.1038/s41435-022-00178-4)
Supplement: Supplementary file 4 — Additional file 4 [file 41435_2022_178_MOESM4_ESM.xls]

##Databases: KEGG PATHWAY
#fg	76
#bg	6644
##Statistical test method: hypergeometric test
##FDR correction method: Benjamini and Hochberg
#Term	Database	ID	Input number	Background number	P-Value	Corrected P-Value	Input	Hyperlink
Systemic lupus erythematosus	KEGG PATHWAY	hsa05322	12	135	3.10306793594e-08	3.78574288185e-06	ACTN3|HIST2H2BF|FCGR2A|HIST1H2AM|HIST1H2BF|HIST1H3F|HIST1H2AH|HIST1H2AD|HIST1H2AI|HIST2H4A|HIST2H2AC|HIST1H2AB	http://www.genome.jp/kegg-bin/show_pathway?hsa05322/hsa:8968%09red/hsa:440689%09red/hsa:8343%09red/hsa:89%09red/hsa:8338%09red/hsa:8329%09red/hsa:2212%09red/hsa:8370%09red/hsa:85235%09red/hsa:3013%09red/hsa:8335%09red/hsa:8336%09red
Alcoholism	KEGG PATHWAY	hsa05034	12	180	7.4129944494e-07	4.52192661413e-05	HIST2H2BF|FOSB|HIST1H2AM|HIST1H2BF|HIST1H3F|HIST1H2AH|TH|HIST1H2AD|HIST1H2AI|HIST2H4A|HIST2H2AC|HIST1H2AB	http://www.genome.jp/kegg-bin/show_pathway?hsa05034/hsa:7054%09red/hsa:8968%09red/hsa:440689%09red/hsa:8343%09red/hsa:8338%09red/hsa:8329%09red/hsa:8370%09red/hsa:85235%09red/hsa:3013%09red/hsa:2354%09red/hsa:8335%09red/hsa:8336%09red
Neuroactive ligand-receptor interaction	KEGG PATHWAY	hsa04080	9	275	0.00391001599379	0.159007317081	GH1|CHRM4|PTGER1|PTGER2|GLRB|GALR2|F2RL2|GABRB3|P2RY4	http://www.genome.jp/kegg-bin/show_pathway?hsa04080/hsa:8811%09red/hsa:2562%09red/hsa:5030%09red/hsa:2688%09red/hsa:2743%09red/hsa:2151%09red/hsa:5732%09red/hsa:5731%09red/hsa:1132%09red
ABC transporters	KEGG PATHWAY	hsa02010	3	44	0.0136132937995	0.415205460883	ABCA4|ABCA12|ABCA8	http://www.genome.jp/kegg-bin/show_pathway?hsa02010/hsa:10351%09red/hsa:26154%09red/hsa:24%09red
Proximal tubule bicarbonate reclamation	KEGG PATHWAY	hsa04964	2	23	0.027975525615	0.682602825007	PCK1|SLC38A3	http://www.genome.jp/kegg-bin/show_pathway?hsa04964/hsa:10991%09red/hsa:5105%09red
Collecting duct acid secretion	KEGG PATHWAY	hsa04966	2	27	0.0376929666976	0.766423656185	CLCNKB|ATP6V1G2	http://www.genome.jp/kegg-bin/show_pathway?hsa04966/hsa:1188%09red/hsa:534%09red
Amphetamine addiction	KEGG PATHWAY	hsa05031	3	70	0.0456175511807	0.795048749149	FOSB|TH|FOS	http://www.genome.jp/kegg-bin/show_pathway?hsa05031/hsa:7054%09red/hsa:2353%09red/hsa:2354%09red
Pertussis	KEGG PATHWAY	hsa05133	3	75	0.0540646071944	0.81481145049	SERPING1|SFTPA2|FOS	http://www.genome.jp/kegg-bin/show_pathway?hsa05133/hsa:710%09red/hsa:2353%09red/hsa:729238%09red
Primary immunodeficiency	KEGG PATHWAY	hsa05340	2	36	0.0633685684603	0.81481145049	CD4|RAG1	http://www.genome.jp/kegg-bin/show_pathway?hsa05340/hsa:5896%09red/hsa:920%09red
Tight junction	KEGG PATHWAY	hsa04530	4	134	0.0667878238107	0.81481145049	MYH2|ACTN3|MYH7B|TJP3	http://www.genome.jp/kegg-bin/show_pathway?hsa04530/hsa:27134%09red/hsa:57644%09red/hsa:4620%09red/hsa:89%09red
Pyruvate metabolism	KEGG PATHWAY	hsa00620	2	41	0.0795533568525	0.821444313392	AKR1B10|PCK1	http://www.genome.jp/kegg-bin/show_pathway?hsa00620/hsa:57016%09red/hsa:5105%09red
Rheumatoid arthritis	KEGG PATHWAY	hsa05323	3	90	0.083476819634	0.821444313392	TEK|ATP6V1G2|FOS	http://www.genome.jp/kegg-bin/show_pathway?hsa05323/hsa:7010%09red/hsa:2353%09red/hsa:534%09red
Viral carcinogenesis	KEGG PATHWAY	hsa05203	5	207	0.0875309514271	0.821444313392	ACTN3|EGR3|HIST1H2BF|HIST2H2BF|HIST2H4A	http://www.genome.jp/kegg-bin/show_pathway?hsa05203/hsa:89%09red/hsa:8370%09red/hsa:8343%09red/hsa:1960%09red/hsa:440689%09red
Cocaine addiction	KEGG PATHWAY	hsa05030	2	50	0.111409966023	0.845572532878	FOSB|TH	http://www.genome.jp/kegg-bin/show_pathway?hsa05030/hsa:7054%09red/hsa:2354%09red
T cell receptor signaling pathway	KEGG PATHWAY	hsa04660	3	106	0.120828644406	0.845572532878	CD4|PAK6|FOS	http://www.genome.jp/kegg-bin/show_pathway?hsa04660/hsa:920%09red/hsa:2353%09red/hsa:56924%09red
Amyotrophic lateral sclerosis (ALS)	KEGG PATHWAY	hsa05014	2	53	0.122669831037	0.845572532878	PRPH|SLC1A2	http://www.genome.jp/kegg-bin/show_pathway?hsa05014/hsa:5630%09red/hsa:6506%09red
Glutamatergic synapse	KEGG PATHWAY	hsa04724	3	118	0.152197166437	0.845572532878	SHANK1|SLC38A3|SLC1A2	http://www.genome.jp/kegg-bin/show_pathway?hsa04724/hsa:10991%09red/hsa:6506%09red/hsa:50944%09red
Primary bile acid biosynthesis	KEGG PATHWAY	hsa00120	1	17	0.177839121623	0.845572532878	CYP39A1	http://www.genome.jp/kegg-bin/show_pathway?hsa00120/hsa:51302%09red
2-Oxocarboxylic acid metabolism	KEGG PATHWAY	hsa01210	1	17	0.177839121623	0.845572532878	GPT	http://www.genome.jp/kegg-bin/show_pathway?hsa01210/hsa:2875%09red
Axon guidance	KEGG PATHWAY	hsa04360	3	129	0.182973822492	0.845572532878	PAK6|NFATC4|SRGAP3	http://www.genome.jp/kegg-bin/show_pathway?hsa04360/hsa:4776%09red/hsa:9901%09red/hsa:56924%09red
Complement and coagulation cascades	KEGG PATHWAY	hsa04610	2	69	0.186497713034	0.845572532878	SERPING1|PROC	http://www.genome.jp/kegg-bin/show_pathway?hsa04610/hsa:5624%09red/hsa:710%09red
Viral myocarditis	KEGG PATHWAY	hsa05416	2	71	0.194797515087	0.845572532878	MYH2|MYH7B	http://www.genome.jp/kegg-bin/show_pathway?hsa05416/hsa:57644%09red/hsa:4620%09red
Osteoclast differentiation	KEGG PATHWAY	hsa04380	3	134	0.197488276087	0.845572532878	FOSB|FCGR2A|FOS	http://www.genome.jp/kegg-bin/show_pathway?hsa04380/hsa:2353%09red/hsa:2354%09red/hsa:2212%09red
Bile secretion	KEGG PATHWAY	hsa04976	2	72	0.198965697765	0.845572532878	NR1H4|SLC51B	http://www.genome.jp/kegg-bin/show_pathway?hsa04976/hsa:9971%09red/hsa:123264%09red
Prolactin signaling pathway	KEGG PATHWAY	hsa04917	2	72	0.198965697765	0.845572532878	TH|FOS	http://www.genome.jp/kegg-bin/show_pathway?hsa04917/hsa:7054%09red/hsa:2353%09red
Leishmaniasis	KEGG PATHWAY	hsa05140	2	73	0.203144992928	0.845572532878	FCGR2A|FOS	http://www.genome.jp/kegg-bin/show_pathway?hsa05140/hsa:2353%09red/hsa:2212%09red
Drug metabolism - cytochrome P450	KEGG PATHWAY	hsa00982	2	74	0.207334614603	0.845572532878	CYP3A7|GSTT2	http://www.genome.jp/kegg-bin/show_pathway?hsa00982/hsa:2953%09red/hsa:1551%09red
Arrhythmogenic right ventricular cardiomyopathy (ARVC)	KEGG PATHWAY	hsa05412	2	75	0.211533792888	0.845572532878	SLC8A1|ACTN3	http://www.genome.jp/kegg-bin/show_pathway?hsa05412/hsa:89%09red/hsa:6546%09red
Regulation of actin cytoskeleton	KEGG PATHWAY	hsa04810	4	215	0.231139680441	0.845572532878	FGF7|ACTN3|PAK6|CHRM4	http://www.genome.jp/kegg-bin/show_pathway?hsa04810/hsa:89%09red/hsa:2252%09red/hsa:56924%09red/hsa:1132%09red
Metabolism of xenobiotics by cytochrome P450	KEGG PATHWAY	hsa00980	2	80	0.232647180243	0.845572532878	CYP3A7|GSTT2	http://www.genome.jp/kegg-bin/show_pathway?hsa00980/hsa:2953%09red/hsa:1551%09red
Hepatitis B	KEGG PATHWAY	hsa05161	3	147	0.236425626847	0.845572532878	EGR3|NFATC4|FOS	http://www.genome.jp/kegg-bin/show_pathway?hsa05161/hsa:4776%09red/hsa:2353%09red/hsa:1960%09red
Glycosaminoglycan biosynthesis - heparan sulfate / heparin	KEGG PATHWAY	hsa00534	1	24	0.24164032284	0.845572532878	HS3ST1	http://www.genome.jp/kegg-bin/show_pathway?hsa00534/hsa:9957%09red
Dorso-ventral axis formation	KEGG PATHWAY	hsa04320	1	24	0.24164032284	0.845572532878	ETV7	http://www.genome.jp/kegg-bin/show_pathway?hsa04320/hsa:51513%09red
Chemical carcinogenesis	KEGG PATHWAY	hsa05204	2	83	0.245383974191	0.845572532878	CYP3A7|GSTT2	http://www.genome.jp/kegg-bin/show_pathway?hsa05204/hsa:2953%09red/hsa:1551%09red
Phagosome	KEGG PATHWAY	hsa04145	3	154	0.257943919215	0.845572532878	SFTPA2|ATP6V1G2|FCGR2A	http://www.genome.jp/kegg-bin/show_pathway?hsa04145/hsa:2212%09red/hsa:534%09red/hsa:729238%09red
ErbB signaling pathway	KEGG PATHWAY	hsa04012	2	88	0.266670171317	0.845572532878	PAK6|ERBB4	http://www.genome.jp/kegg-bin/show_pathway?hsa04012/hsa:2066%09red/hsa:56924%09red
Protein digestion and absorption	KEGG PATHWAY	hsa04974	2	88	0.266670171317	0.845572532878	SLC8A1|SLC7A7	http://www.genome.jp/kegg-bin/show_pathway?hsa04974/hsa:9056%09red/hsa:6546%09red
GABAergic synapse	KEGG PATHWAY	hsa04727	2	90	0.275191031941	0.845572532878	GABRB3|SLC38A3	http://www.genome.jp/kegg-bin/show_pathway?hsa04727/hsa:10991%09red/hsa:2562%09red
Galactose metabolism	KEGG PATHWAY	hsa00052	1	30	0.292419907785	0.845572532878	AKR1B10	http://www.genome.jp/kegg-bin/show_pathway?hsa00052/hsa:57016%09red
Citrate cycle (TCA cycle)	KEGG PATHWAY	hsa00020	1	30	0.292419907785	0.845572532878	PCK1	http://www.genome.jp/kegg-bin/show_pathway?hsa00020/hsa:5105%09red
Mucin type O-Glycan biosynthesis	KEGG PATHWAY	hsa00512	1	31	0.300550552933	0.845572532878	GALNT13	http://www.genome.jp/kegg-bin/show_pathway?hsa00512/hsa:114805%09red
Circadian entrainment	KEGG PATHWAY	hsa04713	2	97	0.304962541513	0.845572532878	GUCY1A2|FOS	http://www.genome.jp/kegg-bin/show_pathway?hsa04713/hsa:2353%09red/hsa:2977%09red
Alanine, aspartate and glutamate metabolism	KEGG PATHWAY	hsa00250	1	32	0.308588986016	0.845572532878	GPT	http://www.genome.jp/kegg-bin/show_pathway?hsa00250/hsa:2875%09red
Linoleic acid metabolism	KEGG PATHWAY	hsa00591	1	33	0.31653623905	0.845572532878	CYP3A7	http://www.genome.jp/kegg-bin/show_pathway?hsa00591/hsa:1551%09red
Pentose and glucuronate interconversions	KEGG PATHWAY	hsa00040	1	34	0.324393332657	0.845572532878	AKR1B10	http://www.genome.jp/kegg-bin/show_pathway?hsa00040/hsa:57016%09red
Transcriptional misregulation in cancer	KEGG PATHWAY	hsa05202	3	179	0.336385047981	0.845572532878	HIST1H3F|ETV7|CDK14	http://www.genome.jp/kegg-bin/show_pathway?hsa05202/hsa:5218%09red/hsa:51513%09red/hsa:8968%09red
Fructose and mannose metabolism	KEGG PATHWAY	hsa00051	1	36	0.339841067834	0.845572532878	AKR1B10	http://www.genome.jp/kegg-bin/show_pathway?hsa00051/hsa:57016%09red
Calcium signaling pathway	KEGG PATHWAY	hsa04020	3	183	0.349002816093	0.845572532878	SLC8A1|PTGER1|ERBB4	http://www.genome.jp/kegg-bin/show_pathway?hsa04020/hsa:2066%09red/hsa:5731%09red/hsa:6546%09red
Tyrosine metabolism	KEGG PATHWAY	hsa00350	1	39	0.362361348824	0.845572532878	TH	http://www.genome.jp/kegg-bin/show_pathway?hsa00350/hsa:7054%09red
Nicotine addiction	KEGG PATHWAY	hsa05033	1	40	0.36969829621	0.845572532878	GABRB3	http://www.genome.jp/kegg-bin/show_pathway?hsa05033/hsa:2562%09red
Cholinergic synapse	KEGG PATHWAY	hsa04725	2	113	0.372004927863	0.845572532878	CHRM4|FOS	http://www.genome.jp/kegg-bin/show_pathway?hsa04725/hsa:2353%09red/hsa:1132%09red
Serotonergic synapse	KEGG PATHWAY	hsa04726	2	114	0.376121791921	0.845572532878	ALOX15B|GABRB3	http://www.genome.jp/kegg-bin/show_pathway?hsa04726/hsa:247%09red/hsa:2562%09red
Fat digestion and absorption	KEGG PATHWAY	hsa04975	1	41	0.376951919694	0.845572532878	NPC1L1	http://www.genome.jp/kegg-bin/show_pathway?hsa04975/hsa:29881%09red
Sphingolipid metabolism	KEGG PATHWAY	hsa00600	1	47	0.418775435675	0.845572532878	UGT8	http://www.genome.jp/kegg-bin/show_pathway?hsa00600/hsa:7368%09red
Endocrine and other factor-regulated calcium reabsorption	KEGG PATHWAY	hsa04961	1	48	0.425471368203	0.845572532878	SLC8A1	http://www.genome.jp/kegg-bin/show_pathway?hsa04961/hsa:6546%09red
Lysine degradation	KEGG PATHWAY	hsa00310	1	49	0.432091164446	0.845572532878	AASS	http://www.genome.jp/kegg-bin/show_pathway?hsa00310/hsa:10157%09red
Dopaminergic synapse	KEGG PATHWAY	hsa04728	2	131	0.444264015584	0.845572532878	TH|FOS	http://www.genome.jp/kegg-bin/show_pathway?hsa04728/hsa:7054%09red/hsa:2353%09red
Glutathione metabolism	KEGG PATHWAY	hsa00480	1	51	0.445105755803	0.845572532878	GSTT2	http://www.genome.jp/kegg-bin/show_pathway?hsa00480/hsa:2953%09red
Drug metabolism - other enzymes	KEGG PATHWAY	hsa00983	1	51	0.445105755803	0.845572532878	CYP3A7	http://www.genome.jp/kegg-bin/show_pathway?hsa00983/hsa:1551%09red
Mineral absorption	KEGG PATHWAY	hsa04978	1	51	0.445105755803	0.845572532878	SLC8A1	http://www.genome.jp/kegg-bin/show_pathway?hsa04978/hsa:6546%09red
Vibrio cholerae infection	KEGG PATHWAY	hsa05110	1	54	0.464077672896	0.845572532878	ATP6V1G2	http://www.genome.jp/kegg-bin/show_pathway?hsa05110/hsa:534%09red
Glycerolipid metabolism	KEGG PATHWAY	hsa00561	1	55	0.470258264225	0.845572532878	AKR1B10	http://www.genome.jp/kegg-bin/show_pathway?hsa00561/hsa:57016%09red
Steroid hormone biosynthesis	KEGG PATHWAY	hsa00140	1	56	0.47636850431	0.845572532878	CYP3A7	http://www.genome.jp/kegg-bin/show_pathway?hsa00140/hsa:1551%09red
Staphylococcus aureus infection	KEGG PATHWAY	hsa05150	1	56	0.47636850431	0.845572532878	FCGR2A	http://www.genome.jp/kegg-bin/show_pathway?hsa05150/hsa:2212%09red
Wnt signaling pathway	KEGG PATHWAY	hsa04310	2	141	0.482441200146	0.845572532878	MMP7|NFATC4	http://www.genome.jp/kegg-bin/show_pathway?hsa04310/hsa:4776%09red/hsa:4316%09red
Cell adhesion molecules (CAMs)	KEGG PATHWAY	hsa04514	2	143	0.489886939985	0.845572532878	CD4|LRRC4B	http://www.genome.jp/kegg-bin/show_pathway?hsa04514/hsa:920%09red/hsa:94030%09red
Long-term depression	KEGG PATHWAY	hsa04730	1	60	0.500121625883	0.845572532878	GUCY1A2	http://www.genome.jp/kegg-bin/show_pathway?hsa04730/hsa:2977%09red
Colorectal cancer	KEGG PATHWAY	hsa05210	1	62	0.511596213499	0.845572532878	FOS	http://www.genome.jp/kegg-bin/show_pathway?hsa05210/hsa:2353%09red
Synaptic vesicle cycle	KEGG PATHWAY	hsa04721	1	63	0.517235637348	0.845572532878	ATP6V1G2	http://www.genome.jp/kegg-bin/show_pathway?hsa04721/hsa:534%09red
Glycolysis / Gluconeogenesis	KEGG PATHWAY	hsa00010	1	66	0.533771175742	0.845572532878	PCK1	http://www.genome.jp/kegg-bin/show_pathway?hsa00010/hsa:5105%09red
Renal cell carcinoma	KEGG PATHWAY	hsa05211	1	66	0.533771175742	0.845572532878	PAK6	http://www.genome.jp/kegg-bin/show_pathway?hsa05211/hsa:56924%09red
Hippo signaling pathway	KEGG PATHWAY	hsa04390	2	156	0.53664688578	0.845572532878	FRMD1|CRB2	http://www.genome.jp/kegg-bin/show_pathway?hsa04390/hsa:286204%09red/hsa:79981%09red
Retinol metabolism	KEGG PATHWAY	hsa00830	1	68	0.544483051849	0.845572532878	CYP3A7	http://www.genome.jp/kegg-bin/show_pathway?hsa00830/hsa:1551%09red
Epithelial cell signaling in Helicobacter pylori infection	KEGG PATHWAY	hsa05120	1	68	0.544483051849	0.845572532878	ATP6V1G2	http://www.genome.jp/kegg-bin/show_pathway?hsa05120/hsa:534%09red
Arachidonic acid metabolism	KEGG PATHWAY	hsa00590	1	68	0.544483051849	0.845572532878	ALOX15B	http://www.genome.jp/kegg-bin/show_pathway?hsa00590/hsa:247%09red
PPAR signaling pathway	KEGG PATHWAY	hsa03320	1	71	0.560097044983	0.845572532878	PCK1	http://www.genome.jp/kegg-bin/show_pathway?hsa03320/hsa:5105%09red
Adipocytokine signaling pathway	KEGG PATHWAY	hsa04920	1	71	0.560097044983	0.845572532878	PCK1	http://www.genome.jp/kegg-bin/show_pathway?hsa04920/hsa:5105%09red
Melanoma	KEGG PATHWAY	hsa05218	1	71	0.560097044983	0.845572532878	FGF7	http://www.genome.jp/kegg-bin/show_pathway?hsa05218/hsa:2252%09red
PI3K-Akt signaling pathway	KEGG PATHWAY	hsa04151	4	346	0.564378094704	0.845572532878	FGF7|TEK|PCK1|GH1	http://www.genome.jp/kegg-bin/show_pathway?hsa04151/hsa:7010%09red/hsa:2688%09red/hsa:5105%09red/hsa:2252%09red
Biosynthesis of amino acids	KEGG PATHWAY	hsa01230	1	72	0.565183401986	0.845572532878	GPT	http://www.genome.jp/kegg-bin/show_pathway?hsa01230/hsa:2875%09red
Adherens junction	KEGG PATHWAY	hsa04520	1	73	0.570211713223	0.845572532878	ACTN3	http://www.genome.jp/kegg-bin/show_pathway?hsa04520/hsa:89%09red
B cell receptor signaling pathway	KEGG PATHWAY	hsa04662	1	74	0.575182632383	0.845572532878	FOS	http://www.genome.jp/kegg-bin/show_pathway?hsa04662/hsa:2353%09red
Purine metabolism	KEGG PATHWAY	hsa00230	2	169	0.580447125042	0.845572532878	GUCY1A2|ENTPD8	http://www.genome.jp/kegg-bin/show_pathway?hsa00230/hsa:377841%09red/hsa:2977%09red
Cardiac muscle contraction	KEGG PATHWAY	hsa04260	1	77	0.589757465807	0.845572532878	SLC8A1	http://www.genome.jp/kegg-bin/show_pathway?hsa04260/hsa:6546%09red
Antigen processing and presentation	KEGG PATHWAY	hsa04612	1	78	0.594505209464	0.845572532878	CD4	http://www.genome.jp/kegg-bin/show_pathway?hsa04612/hsa:920%09red
Ribosome biogenesis in eukaryotes	KEGG PATHWAY	hsa03008	1	84	0.621873978959	0.845572532878	SNORD3A	http://www.genome.jp/kegg-bin/show_pathway?hsa03008/hsa:780851%09red
Hypertrophic cardiomyopathy (HCM)	KEGG PATHWAY	hsa05410	1	84	0.621873978959	0.845572532878	SLC8A1	http://www.genome.jp/kegg-bin/show_pathway?hsa05410/hsa:6546%09red
Herpes simplex infection	KEGG PATHWAY	hsa05168	2	185	0.630166734016	0.845572532878	POU2F3|FOS	http://www.genome.jp/kegg-bin/show_pathway?hsa05168/hsa:2353%09red/hsa:25833%09red
Salmonella infection	KEGG PATHWAY	hsa05132	1	87	0.634866452527	0.845572532878	FOS	http://www.genome.jp/kegg-bin/show_pathway?hsa05132/hsa:2353%09red
Hematopoietic cell lineage	KEGG PATHWAY	hsa04640	1	88	0.63909859369	0.845572532878	CD4	http://www.genome.jp/kegg-bin/show_pathway?hsa04640/hsa:920%09red
Gap junction	KEGG PATHWAY	hsa04540	1	89	0.643282319572	0.845572532878	GUCY1A2	http://www.genome.jp/kegg-bin/show_pathway?hsa04540/hsa:2977%09red
Salivary secretion	KEGG PATHWAY	hsa04970	1	90	0.647418176736	0.845572532878	GUCY1A2	http://www.genome.jp/kegg-bin/show_pathway?hsa04970/hsa:2977%09red
Dilated cardiomyopathy	KEGG PATHWAY	hsa05414	1	91	0.65150670566	0.845572532878	SLC8A1	http://www.genome.jp/kegg-bin/show_pathway?hsa05414/hsa:6546%09red
Fc gamma R-mediated phagocytosis	KEGG PATHWAY	hsa04666	1	91	0.65150670566	0.845572532878	FCGR2A	http://www.genome.jp/kegg-bin/show_pathway?hsa04666/hsa:2212%09red
Morphine addiction	KEGG PATHWAY	hsa05032	1	93	0.659543910656	0.845639329593	GABRB3	http://www.genome.jp/kegg-bin/show_pathway?hsa05032/hsa:2562%09red
Estrogen signaling pathway	KEGG PATHWAY	hsa04915	1	100	0.686259945246	0.845639329593	FOS	http://www.genome.jp/kegg-bin/show_pathway?hsa04915/hsa:2353%09red
Focal adhesion	KEGG PATHWAY	hsa04510	2	207	0.691014121041	0.845639329593	ACTN3|PAK6	http://www.genome.jp/kegg-bin/show_pathway?hsa04510/hsa:89%09red/hsa:56924%09red
Retrograde endocannabinoid signaling	KEGG PATHWAY	hsa04723	1	103	0.697066160214	0.845639329593	GABRB3	http://www.genome.jp/kegg-bin/show_pathway?hsa04723/hsa:2562%09red
Chagas disease (American trypanosomiasis)	KEGG PATHWAY	hsa05142	1	105	0.704065383382	0.845639329593	FOS	http://www.genome.jp/kegg-bin/show_pathway?hsa05142/hsa:2353%09red
Pyrimidine metabolism	KEGG PATHWAY	hsa00240	1	105	0.704065383382	0.845639329593	ENTPD8	http://www.genome.jp/kegg-bin/show_pathway?hsa00240/hsa:377841%09red
HIF-1 signaling pathway	KEGG PATHWAY	hsa04066	1	106	0.707504904847	0.845639329593	TEK	http://www.genome.jp/kegg-bin/show_pathway?hsa04066/hsa:7010%09red
Toll-like receptor signaling pathway	KEGG PATHWAY	hsa04620	1	107	0.710904970193	0.845639329593	FOS	http://www.genome.jp/kegg-bin/show_pathway?hsa04620/hsa:2353%09red
Amoebiasis	KEGG PATHWAY	hsa05146	1	109	0.717588514139	0.845639329593	ACTN3	http://www.genome.jp/kegg-bin/show_pathway?hsa05146/hsa:89%09red
TNF signaling pathway	KEGG PATHWAY	hsa04668	1	110	0.720872871128	0.845639329593	FOS	http://www.genome.jp/kegg-bin/show_pathway?hsa04668/hsa:2353%09red
Proteoglycans in cancer	KEGG PATHWAY	hsa05205	2	225	0.73456579758	0.853495498141	FGF7|ERBB4	http://www.genome.jp/kegg-bin/show_pathway?hsa05205/hsa:2066%09red/hsa:2252%09red
Leukocyte transendothelial migration	KEGG PATHWAY	hsa04670	1	118	0.745825829959	0.858403313727	ACTN3	http://www.genome.jp/kegg-bin/show_pathway?hsa04670/hsa:89%09red
Vascular smooth muscle contraction	KEGG PATHWAY	hsa04270	1	121	0.754604272751	0.860389918464	GUCY1A2	http://www.genome.jp/kegg-bin/show_pathway?hsa04270/hsa:2977%09red
Parkinson's disease	KEGG PATHWAY	hsa05012	1	131	0.781759895836	0.880665215477	TH	http://www.genome.jp/kegg-bin/show_pathway?hsa05012/hsa:7054%09red
Oxidative phosphorylation	KEGG PATHWAY	hsa00190	1	133	0.786823840057	0.880665215477	ATP6V1G2	http://www.genome.jp/kegg-bin/show_pathway?hsa00190/hsa:534%09red
MAPK signaling pathway	KEGG PATHWAY	hsa04010	2	260	0.804599867426	0.883932411395	FGF7|FOS	http://www.genome.jp/kegg-bin/show_pathway?hsa04010/hsa:2353%09red/hsa:2252%09red
Insulin signaling pathway	KEGG PATHWAY	hsa04910	1	142	0.808213535549	0.883932411395	PCK1	http://www.genome.jp/kegg-bin/show_pathway?hsa04910/hsa:5105%09red
HTLV-I infection	KEGG PATHWAY	hsa05166	2	264	0.811478935051	0.883932411395	NFATC4|FOS	http://www.genome.jp/kegg-bin/show_pathway?hsa05166/hsa:4776%09red/hsa:2353%09red
Jak-STAT signaling pathway	KEGG PATHWAY	hsa04630	1	157	0.839253612055	0.906096820094	GH1	http://www.genome.jp/kegg-bin/show_pathway?hsa04630/hsa:2688%09red
RNA transport	KEGG PATHWAY	hsa03013	1	164	0.851987737338	0.911776350485	SNORD3A	http://www.genome.jp/kegg-bin/show_pathway?hsa03013/hsa:780851%09red
Tuberculosis	KEGG PATHWAY	hsa05152	1	180	0.877475432701	0.921811513688	FCGR2A	http://www.genome.jp/kegg-bin/show_pathway?hsa05152/hsa:2212%09red
Huntington's disease	KEGG PATHWAY	hsa05016	1	183	0.88174719316	0.921811513688	DNAH2	http://www.genome.jp/kegg-bin/show_pathway?hsa05016/hsa:146754%09red
Metabolic pathways	KEGG PATHWAY	hsa01100	10	1182	0.891057772194	0.921811513688	PCK1|GALNT13|AASS|UGT8|AKR1B10|ATP6V1G2|TH|CYP3A7|GPT|ALOX15B	http://www.genome.jp/kegg-bin/show_pathway?hsa01100/hsa:7054%09red/hsa:2875%09red/hsa:114805%09red/hsa:7368%09red/hsa:5105%09red/hsa:247%09red/hsa:534%09red/hsa:57016%09red/hsa:10157%09red/hsa:1551%09red
Pathways in cancer	KEGG PATHWAY	hsa05200	2	327	0.894850086818	0.921811513688	FGF7|FOS	http://www.genome.jp/kegg-bin/show_pathway?hsa05200/hsa:2353%09red/hsa:2252%09red
Epstein-Barr virus infection	KEGG PATHWAY	hsa05169	1	202	0.905585992879	0.921811513688	ENTPD8	http://www.genome.jp/kegg-bin/show_pathway?hsa05169/hsa:377841%09red
Endocytosis	KEGG PATHWAY	hsa04144	1	203	0.906699849529	0.921811513688	ERBB4	http://www.genome.jp/kegg-bin/show_pathway?hsa04144/hsa:2066%09red
Cytokine-cytokine receptor interaction	KEGG PATHWAY	hsa04060	1	266	0.955990995392	0.96389174742	GH1	http://www.genome.jp/kegg-bin/show_pathway?hsa04060/hsa:2688%09red
Olfactory transduction	KEGG PATHWAY	hsa04740	1	406	0.991935525	0.991935525	OR51B2	http://www.genome.jp/kegg-bin/show_pathway?hsa04740/hsa:79345%09red
--------------------
#Term	Database	ID	Input number	Background number	P-Value	Corrected P-Value	Input	Hyperlink
--------------------
#Term	Database	ID	Input number	Background number	P-Value	Corrected P-Value	Input	Hyperlink
--------------------
