# Supplementary material for: RALY regulate the proliferation and expression of immune/inflammatory response genes via alternative splicing of FOS
Source: Genes Immun. 2022 Aug 8;23(8):246–54. doi: 10.1038/s41435-022-00178-4 (PMC9758052; doi:10.1038/s41435-022-00178-4)
Supplement: Supplementary file 5 — Additional file 5 [file 41435_2022_178_MOESM5_ESM.txt]

Gene	Ctrl_1st	Ctrl_2nd	Raly_1st	Raly_2nd	Symbol	Chr	GeneType	Description
ENSG00000164054.15	28.09	26.43	27.15	28.02	SHISA5	chr3	protein_coding	shisa family member 5
ENSG00000257527.1	0.79	0.77	1.02	0.86	MIR3179-3	chr16	lincRNA	microRNA 3179-3
ENSG00000140830.8	3.46	3.69	5.19	5.14	TXNL4B	chr16	protein_coding	thioredoxin-like 4B
ENSG00000180613.10	0.0	0.01	0.0	0.0	GSX2	chr4	protein_coding	GS homeobox 2
ENSG00000225193.5	2.56	2.96	1.76	1.18	RPS12P26	chr15	transcribed_processed_pseudogene	ribosomal protein S12 pseudogene 26
ENSG00000204444.10	0.2	0.19	0.24	0.31	APOM	chr6	protein_coding	apolipoprotein M
ENSG00000228477.1	0.0	0.22	0.03	0.0	RP3-342P20.2	chr1	processed_pseudogene		--
ENSG00000235927.4	0.58	0.68	0.63	0.7	NEXN-AS1	chr1	antisense	NEXN antisense RNA 1
ENSG00000163249.9	4.05	4.85	4.67	4.91	CCNYL1	chr2	protein_coding	cyclin Y-like 1
ENSG00000265808.3	13.96	14.77	14.7	13.61	SEC22B	chr1	protein_coding	SEC22 vesicle trafficking protein homolog B (S. cerevisiae) (gene/pseudogene)
ENSG00000272370.1	0.18	0.15	0.32	0.46	RP11-307L14.1	chr5	lincRNA		--
ENSG00000197008.9	3.53	3.02	3.08	2.17	ZNF138	chr7	protein_coding	zinc finger protein 138
ENSG00000180881.19	0.38	0.31	0.24	0.28	CAPS2	chr12	protein_coding	calcyphosine 2
ENSG00000163904.12	6.51	7.61	6.9	7.29	SENP2	chr3	protein_coding	SUMO1/sentrin/SMT3 specific peptidase 2
ENSG00000185710.9	1.09	0.7	0.42	0.74	SMG1P4	chr16	transcribed_unprocessed_pseudogene	SMG1 pseudogene 4
ENSG00000254673.1	23.95	22.86	23.93	26.48	RP11-598P20.5	chr8	protein_coding		--
ENSG00000100603.13	25.35	28.11	27.8	29.29	SNW1	chr14	protein_coding	SNW domain containing 1
ENSG00000165480.15	8.78	8.48	10.3	9.78	SKA3	chr13	protein_coding	spindle and kinetochore associated complex subunit 3
ENSG00000223861.1	0.81	0.37	0.7	0.42	RP11-74C1.2	chr1	processed_pseudogene		--
ENSG00000009413.15	4.26	4.62	4.11	4.0	REV3L	chr6	protein_coding	REV3-like, polymerase (DNA directed), zeta, catalytic subunit
ENSG00000236056.1	0.16	0.14	0.59	0.47	GAPDHP14	chr21	processed_pseudogene	glyceraldehyde-3-phosphate dehydrogenase pseudogene 14
ENSG00000227001.3	0.09	0.71	0.63	0.63	NBPF2P	chr1	unprocessed_pseudogene	neuroblastoma breakpoint family, member 2, pseudogene
ENSG00000224186.8	0.54	0.4	0.46	0.42	C5orf66	chr5	antisense	chromosome 5 open reading frame 66
ENSG00000184988.8	0.12	0.13	0.05	0.04	TMEM106A	chr17	protein_coding	transmembrane protein 106A
ENSG00000261118.1	0.0	0.1	0.09	0.0	RP11-104N10.1	chr16	antisense		--
ENSG00000249199.1	5.17	6.58	5.29	5.57	CTD-2139B15.5	chr5	lincRNA		--
ENSG00000225217.1	0.0	0.0	0.01	0.0	HSPA7	chr1	unprocessed_pseudogene	heat shock 70kDa protein 7 (HSP70B)
ENSG00000087274.16	11.54	11.77	13.51	13.57	ADD1	chr4	protein_coding	adducin 1 (alpha)
ENSG00000251569.1	0.03	0.09	0.01	0.01	RP11-724O16.1	chr2	protein_coding		--
ENSG00000269711.1	16.63	20.68	17.39	17.55	CTD-3214H19.16	chr19	protein_coding		--
ENSG00000173976.15	0.0	0.04	0.0	0.0	RAX2	chr19	protein_coding	retina and anterior neural fold homeobox 2
ENSG00000123405.13	1.73	2.34	1.58	1.95	NFE2	chr12	protein_coding	nuclear factor, erythroid 2
ENSG00000094880.10	11.47	11.88	10.66	10.17	CDC23	chr5	protein_coding	cell division cycle 23
ENSG00000106624.8	0.01	0.0	0.02	0.0	AEBP1	chr7	protein_coding	AE binding protein 1
ENSG00000197467.13	0.53	0.39	0.43	0.33	COL13A1	chr10	protein_coding	collagen, type XIII, alpha 1
ENSG00000163626.16	0.69	1.05	1.0	0.99	COX18	chr4	protein_coding	COX18 cytochrome c oxidase assembly factor
ENSG00000111775.2	166.76	172.23	179.46	178.14	COX6A1	chr12	protein_coding	cytochrome c oxidase subunit VIa polypeptide 1
ENSG00000248787.1	0.36	0.06	0.43	0.49	RP11-666A20.4	chr3	lincRNA		--
ENSG00000171962.17	0.24	0.49	0.3	0.57	LRRC48	chr17	protein_coding	leucine rich repeat containing 48
ENSG00000259318.1	0.21	0.62	0.24	0.89	RP11-454L9.2	chr14	processed_pseudogene		--
ENSG00000133106.14	0.0	0.0	0.0	0.01	EPSTI1	chr13	protein_coding	epithelial stromal interaction 1 (breast)
ENSG00000243081.2	0.02	0.0	0.03	0.0	RP11-231E6.1	chr3	lincRNA		--
ENSG00000168874.12	0.08	0.1	0.12	0.16	ATOH8	chr2	protein_coding	atonal homolog 8 (Drosophila)
ENSG00000255428.1	0.02	0.08	0.0	0.04	RP11-794P6.1	chr11	sense_intronic		--
ENSG00000131323.14	5.4	4.81	5.34	5.31	TRAF3	chr14	protein_coding	TNF receptor-associated factor 3
ENSG00000279713.1	0.0	0.01	0.0	0.0	CTD-3035K23.3	chr17	TEC		--
ENSG00000105993.14	11.67	12.71	18.31	16.27	DNAJB6	chr7	protein_coding	DnaJ (Hsp40) homolog, subfamily B, member 6
ENSG00000112195.8	0.01	0.0	0.0	0.0	TREML2	chr6	protein_coding	triggering receptor expressed on myeloid cells-like 2
ENSG00000107959.15	14.74	14.19	14.22	13.64	PITRM1	chr10	protein_coding	pitrilysin metallopeptidase 1
ENSG00000166589.12	0.0	0.02	0.02	0.0	CDH16	chr16	protein_coding	cadherin 16, KSP-cadherin
ENSG00000268975.1	2.02	2.78	2.06	2.43	MIA-RAB4B	chr19	protein_coding	MIA-RAB4B readthrough (NMD candidate)
ENSG00000237886.1	3.13	3.69	2.47	2.34	LINC01573	chr9	antisense	long intergenic non-protein coding RNA 1573
ENSG00000025293.15	21.36	21.22	17.63	18.09	PHF20	chr20	protein_coding	PHD finger protein 20
ENSG00000105229.6	8.34	8.75	8.67	8.48	PIAS4	chr19	protein_coding	protein inhibitor of activated STAT, 4
ENSG00000070950.9	8.55	8.49	9.06	7.86	RAD18	chr3	protein_coding	RAD18 E3 ubiquitin protein ligase
ENSG00000006016.10	8.05	7.35	7.81	8.65	CRLF1	chr19	protein_coding	cytokine receptor-like factor 1
ENSG00000260803.1	0.12	0.0	0.0	0.0	Z84812.4	chr16	processed_transcript		--
ENSG00000200278.1	0.23	0.19	0.35	0.19	RNA5SP352	chr11	rRNA	RNA, 5S ribosomal pseudogene 352
ENSG00000178096.8	4.05	5.89	3.94	4.45	BOLA1	chr1	protein_coding	bolA family member 1
ENSG00000198898.12	20.58	22.51	18.91	18.28	CAPZA2	chr7	protein_coding	capping protein (actin filament) muscle Z-line, alpha 2
ENSG00000278272.1	4.26	1.96	1.75	1.9	HIST1H3C	chr6	protein_coding	histone cluster 1, H3c
ENSG00000188636.3	11.15	10.41	10.55	10.49	LDOC1L	chr22	protein_coding	leucine zipper, down-regulated in cancer 1-like
ENSG00000259205.2	0.03	0.02	0.14	0.26	PRKXP1	chr15	processed_pseudogene	protein kinase, X-linked, pseudogene 1
ENSG00000107902.13	3.83	4.06	3.91	4.6	LHPP	chr10	protein_coding	phospholysine phosphohistidine inorganic pyrophosphate phosphatase
ENSG00000254469.7	0.72	0.88	0.36	0.77	RP11-849H4.2	chr11	protein_coding		--
ENSG00000183208.12	0.96	1.13	1.01	1.01	GDPGP1	chr15	protein_coding	GDP-D-glucose phosphorylase 1
ENSG00000187812.12	0.0	0.0	0.04	0.0	RP11-24M17.5	chr15	transcribed_unprocessed_pseudogene		--
ENSG00000167157.10	6.93	4.69	4.26	3.87	PRRX2	chr9	protein_coding	paired related homeobox 2
ENSG00000111196.9	5.22	6.63	6.1	5.96	MAGOHB	chr12	protein_coding	mago-nashi homolog B (Drosophila)
ENSG00000260625.2	0.14	0.36	0.28	0.0	RP11-452L6.7	chr16	antisense		--
ENSG00000264546.1	0.0	0.02	0.05	0.0	RP11-464D20.6	chr17	sense_intronic		--
ENSG00000240521.1	0.0	0.0	0.0	0.04	RP11-680B3.2	chr3	antisense		--
ENSG00000163481.7	5.02	4.82	6.84	6.82	RNF25	chr2	protein_coding	ring finger protein 25
ENSG00000087077.11	50.55	49.28	48.15	53.36	TRIP6	chr7	protein_coding	thyroid hormone receptor interactor 6
ENSG00000164530.13	0.09	0.04	0.13	0.06	PI16	chr6	protein_coding	peptidase inhibitor 16
ENSG00000160785.13	13.39	11.19	13.96	13.72	SLC25A44	chr1	protein_coding	solute carrier family 25, member 44
ENSG00000115165.9	0.1	0.01	0.0	0.0	CYTIP	chr2	protein_coding	cytohesin 1 interacting protein
ENSG00000104549.11	41.75	37.11	35.64	36.97	SQLE	chr8	protein_coding	squalene epoxidase
ENSG00000229628.1	0.0	0.0	0.04	0.0	AC073115.7	chr7	lincRNA		--
ENSG00000273674.4	0.0	0.01	0.07	0.05	CTD-2378E12.1	chr15	lincRNA		--
ENSG00000183607.9	0.13	0.16	0.01	0.24	GKN2	chr2	protein_coding	gastrokine 2
ENSG00000155428.12	0.06	0.04	0.05	0.28	TRIM74	chr7	protein_coding	tripartite motif containing 74
ENSG00000277721.1	0.0	0.1	0.0	0.0	Metazoa_SRP	chrX	misc_RNA		--
ENSG00000147324.10	14.92	13.5	12.39	13.78	MFHAS1	chr8	protein_coding	malignant fibrous histiocytoma amplified sequence 1
ENSG00000204469.12	99.96	95.07	104.81	106.48	PRRC2A	chr6	protein_coding	proline-rich coiled-coil 2A
ENSG00000172264.16	0.62	0.58	0.66	0.53	MACROD2	chr20	protein_coding	MACRO domain containing 2
ENSG00000185129.5	1.93	1.98	1.73	1.59	PURA	chr5	protein_coding	purine-rich element binding protein A
ENSG00000260345.1	2.47	4.19	2.18	2.88	AC009052.12	chr16	processed_transcript		--
ENSG00000166401.13	1.51	2.03	2.9	2.39	SERPINB8	chr18	protein_coding	serpin peptidase inhibitor, clade B (ovalbumin), member 8
ENSG00000279474.1	0.0	0.0	0.07	0.01	CTD-2286N8.1	chr18	TEC		--
ENSG00000205212.3	0.0	0.06	0.0	0.01	CCDC144NL	chr17	protein_coding	coiled-coil domain containing 144 family, N-terminal like
ENSG00000135960.9	0.0	0.01	0.0	0.0	EDAR	chr2	protein_coding	ectodysplasin A receptor
ENSG00000129103.17	38.66	45.63	41.61	40.21	SUMF2	chr7	protein_coding	sulfatase modifying factor 2
ENSG00000169679.14	41.86	46.07	43.8	42.29	BUB1	chr2	protein_coding	BUB1 mitotic checkpoint serine/threonine kinase
ENSG00000272034.1	10.46	6.3	4.59	4.86	SNORD14A	chr11	snoRNA	small nucleolar RNA, C/D box 14A
ENSG00000008710.17	12.16	11.4	11.08	11.09	PKD1	chr16	protein_coding	polycystic kidney disease 1 (autosomal dominant)
ENSG00000179091.4	108.17	96.1	99.7	100.54	CYC1	chr8	protein_coding	cytochrome c-1
ENSG00000148248.13	78.92	73.36	90.09	93.15	SURF4	chr9	protein_coding	surfeit 4
ENSG00000281593.1	0.18	0.08	0.21	0.2	GS1-114I9.3	chr7	protein_coding		--
ENSG00000221869.4	6.65	6.96	6.31	6.24	CEBPD	chr8	protein_coding	CCAAT/enhancer binding protein (C/EBP), delta
ENSG00000211751.7	0.0	0.0	0.0	0.05	TRBV25-1	chr7	TR_C_gene	T cell receptor beta variable 25-1
ENSG00000255400.1	0.0	0.43	0.38	0.33	RP13-631K18.5	chr11	lincRNA		--
ENSG00000228643.1	0.0	0.2	0.12	0.07	AC079779.4	chr2	processed_transcript		--
ENSG00000131845.14	1.11	1.46	1.32	1.46	ZNF304	chr19	protein_coding	zinc finger protein 304
ENSG00000227972.1	0.0	0.1	0.13	0.08	PRKRIRP3	chr10	processed_pseudogene	protein-kinase, interferon-inducible double stranded RNA dependent inhibitor, repressor of (P58 repressor) pseudogene 3
ENSG00000166173.10	1.71	1.51	1.69	1.28	LARP6	chr15	protein_coding	La ribonucleoprotein domain family, member 6
ENSG00000214160.9	26.3	24.77	26.28	26.57	ALG3	chr3	protein_coding	ALG3, alpha-1,3- mannosyltransferase
ENSG00000273155.1	0.09	0.0	0.0	0.0	RP11-38C17.1	chr2	protein_coding		--
ENSG00000153044.9	16.86	22.65	15.3	15.83	CENPH	chr5	protein_coding	centromere protein H
ENSG00000196933.5	0.09	0.0	0.0	0.0	RPS26P11	chrX	processed_pseudogene	ribosomal protein S26 pseudogene 11
ENSG00000179163.11	1.29	1.91	2.33	2.8	FUCA1	chr1	protein_coding	fucosidase, alpha-L- 1, tissue
ENSG00000236714.1	0.04	0.0	0.0	0.0	AC005592.1	chr5	lincRNA		--
ENSG00000177138.15	0.16	0.21	0.3	0.1	FAM9B	chrX	protein_coding	family with sequence similarity 9, member B
ENSG00000213412.3	20.52	22.19	25.33	24.3	HNRNPA1P33	chr10	processed_pseudogene	heterogeneous nuclear ribonucleoprotein A1 pseudogene 33
ENSG00000257270.1	0.21	0.0	0.0	0.0	RP11-521B24.5	chr14	antisense		--
ENSG00000111667.13	36.55	36.05	36.79	37.72	USP5	chr12	protein_coding	ubiquitin specific peptidase 5 (isopeptidase T)
ENSG00000117411.16	18.61	16.23	16.28	17.7	B4GALT2	chr1	protein_coding	UDP-Gal:betaGlcNAc beta 1,4- galactosyltransferase, polypeptide 2
ENSG00000278919.1	0.14	0.06	0.1	0.02	AP006285.2	chr11	protein_coding		--
ENSG00000164715.5	10.11	8.96	10.87	10.02	LMTK2	chr7	protein_coding	lemur tyrosine kinase 2
ENSG00000264007.1	0.34	0.9	0.0	0.12	RP11-68I3.10	chr17	sense_intronic		--
ENSG00000165671.18	11.1	10.44	9.73	9.29	NSD1	chr5	protein_coding	nuclear receptor binding SET domain protein 1
ENSG00000186184.15	6.81	7.34	6.89	7.49	POLR1D	chr13	protein_coding	polymerase (RNA) I polypeptide D, 16kDa
ENSG00000254064.1	0.06	0.0	0.0	0.0	CTD-2530N21.4	chr8	antisense		--
ENSG00000158773.14	13.04	12.48	14.41	12.56	USF1	chr1	protein_coding	upstream transcription factor 1
ENSG00000177614.9	0.0	0.01	0.0	0.01	PGBD5	chr1	protein_coding	piggyBac transposable element derived 5
ENSG00000080561.13	3.34	3.58	3.73	3.25	MID2	chrX	protein_coding	midline 2
ENSG00000263986.1	0.0	0.0	0.14	0.0	RP11-746M1.1	chr17	antisense		--
ENSG00000275410.4	8.81	8.85	9.71	10.26	HNF1B	chr17	protein_coding	HNF1 homeobox B
ENSG00000175745.11	15.22	12.94	11.09	12.72	NR2F1	chr5	protein_coding	nuclear receptor subfamily 2, group F, member 1
ENSG00000196826.7	0.01	0.03	0.1	0.06	CTD-2192J16.17	chr19	protein_coding		--
ENSG00000200345.2	0.0	0.73	0.43	0.49	RNU6-485P	chr12	snRNA	RNA, U6 small nuclear 485, pseudogene
ENSG00000230772.1	0.18	0.53	0.14	0.03	VN1R108P	chr20	unprocessed_pseudogene	vomeronasal 1 receptor 108 pseudogene
ENSG00000265521.1	0.39	0.0	0.0	0.0	MIR5697	chr1	miRNA	microRNA 5697
ENSG00000260619.1	0.05	0.0	0.0	0.0	RP11-775C24.3	chr15	lincRNA		--
ENSG00000135636.13	1.65	1.36	1.36	1.17	DYSF	chr2	protein_coding	dysferlin
ENSG00000271717.1	0.0	0.45	0.07	0.0	CTD-3020H12.4	chr19	antisense		--
ENSG00000127554.12	9.81	9.6	9.63	9.6	GFER	chr16	protein_coding	growth factor, augmenter of liver regeneration
ENSG00000273036.2	1.65	0.97	2.04	1.8	FAM95C	chr9	lincRNA	family with sequence similarity 95, member C
ENSG00000138172.10	2.43	2.38	2.33	2.45	CALHM2	chr10	protein_coding	calcium homeostasis modulator 2
ENSG00000165533.18	1.93	2.01	1.79	1.64	TTC8	chr14	protein_coding	tetratricopeptide repeat domain 8
ENSG00000166803.10	27.81	27.44	24.06	25.34	KIAA0101	chr15	protein_coding	KIAA0101
ENSG00000234769.7	0.59	0.27	0.63	0.36	WASH4P	chr16	unprocessed_pseudogene	WAS protein family homolog 4 pseudogene
ENSG00000251435.1	0.0	0.14	0.0	0.07	C1GALT1P2	chr5	processed_pseudogene	ore 1 synthase, glycoprotein-N-acetylgalactosamine 3-beta-galactosyltransferase 1 pseudogene 2
ENSG00000168405.14	0.02	0.03	0.0	0.06	CMAHP	chr6	unitary_pseudogene	cytidine monophospho-N-acetylneuraminic acid hydroxylase, pseudogene
ENSG00000148356.13	14.32	13.75	13.21	13.86	LRSAM1	chr9	protein_coding	leucine rich repeat and sterile alpha motif containing 1
ENSG00000202198.1	528.86	98.5	115.35	145.98	RN7SK	chr6	misc_RNA	RNA, 7SK small nuclear
ENSG00000100401.19	26.3	22.74	26.67	26.02	RANGAP1	chr22	protein_coding	Ran GTPase activating protein 1
ENSG00000263529.2	0.2	0.35	0.0	0.09	RN7SL122P	chr1	misc_RNA	RNA, 7SL, cytoplasmic 122, pseudogene
ENSG00000126266.3	0.0	0.01	0.02	0.0	FFAR1	chr19	protein_coding	free fatty acid receptor 1
ENSG00000129083.12	54.92	55.02	50.89	50.78	COPB1	chr11	protein_coding	coatomer protein complex, subunit beta 1
ENSG00000144036.14	4.15	3.53	2.98	3.47	EXOC6B	chr2	protein_coding	exocyst complex component 6B
ENSG00000078967.12	2.62	2.79	2.96	3.28	UBE2D4	chr7	protein_coding	ubiquitin-conjugating enzyme E2D 4 (putative)
ENSG00000104976.11	6.19	7.1	8.25	6.81	SNAPC2	chr19	protein_coding	small nuclear RNA activating complex, polypeptide 2, 45kDa
ENSG00000170089.15	0.28	0.13	0.24	0.37	RP11-423H2.1	chr5	transcribed_unprocessed_pseudogene		--
ENSG00000224786.1	0.07	0.17	0.1	0.5	CETN4P	chr4	unitary_pseudogene	centrin EF-hand protein 4, pseudogene
ENSG00000266124.1	1.74	1.47	0.44	0.98	MIR5587	chr16	miRNA	microRNA 5587
ENSG00000075043.17	0.04	0.07	0.11	0.05	KCNQ2	chr20	protein_coding	potassium channel, voltage gated KQT-like subfamily Q, member 2
ENSG00000112062.10	20.51	19.22	21.45	20.46	MAPK14	chr6	protein_coding	mitogen-activated protein kinase 14
ENSG00000225938.1	0.0	0.13	0.06	0.45	RP4-575N6.4	chr1	antisense		--
ENSG00000245748.1	0.0	0.0	0.0	0.01	RP11-367J11.2	chr4	antisense		--
ENSG00000175701.10	2.47	2.53	1.75	2.16	LINC00116	chr2	protein_coding	long intergenic non-protein coding RNA 116
ENSG00000261783.1	0.08	0.35	0.37	0.21	RP11-252K23.2	chr16	sense_intronic		--
ENSG00000188032.9	0.0	0.07	0.03	0.09	C19orf67	chr19	protein_coding	chromosome 19 open reading frame 67
ENSG00000068001.13	7.95	6.69	6.18	6.77	HYAL2	chr3	protein_coding	hyaluronoglucosaminidase 2
ENSG00000226758.1	0.0	0.0	0.0	0.07	DISC1-IT1	chr1	sense_intronic	DISC1 intronic transcript 1
ENSG00000269894.1	0.72	0.09	0.17	0.09	RP11-1020A11.1	chr3	sense_intronic		--
ENSG00000213411.2	0.0	0.03	0.08	0.24	RBM22P2	chr13	processed_pseudogene	RNA binding motif protein 22 pseudogene 2
ENSG00000188536.12	0.0	0.3	0.27	0.13	HBA2	chr16	protein_coding	hemoglobin, alpha 2
ENSG00000166025.17	21.32	21.29	21.74	22.46	AMOTL1	chr11	protein_coding	angiomotin like 1
ENSG00000230797.2	1.78	2.42	2.71	2.43	YY2	chrX	protein_coding	YY2 transcription factor
ENSG00000143375.14	1.6	1.39	0.92	1.2	CGN	chr1	protein_coding	cingulin
ENSG00000161328.10	1.3	0.92	1.1	0.74	LRRC56	chr11	protein_coding	leucine rich repeat containing 56
ENSG00000258116.1	0.19	0.27	0.68	0.33	RP11-493L12.6	chr12	processed_pseudogene		--
ENSG00000125851.9	0.02	0.0	0.0	0.0	PCSK2	chr20	protein_coding	proprotein convertase subtilisin/kexin type 2
ENSG00000207585.1	0.0	0.0	0.34	0.0	MIR181D	chr19	miRNA	microRNA 181d
ENSG00000211683.3	1.36	1.13	1.15	0.93	KB-1572G7.3	chr22	processed_transcript		--
ENSG00000229057.1	0.0	0.04	0.03	0.0	RPS3AP54	chr9	processed_pseudogene	ribosomal protein S3a pseudogene 54
ENSG00000204569.9	13.39	11.6	19.71	17.25	PPP1R10	chr6	protein_coding	protein phosphatase 1, regulatory subunit 10
ENSG00000261396.1	0.0	0.1	0.0	0.0	CTD-2012K14.2	chr16	antisense		--
ENSG00000163995.18	0.77	0.8	0.49	0.82	ABLIM2	chr4	protein_coding	actin binding LIM protein family, member 2
ENSG00000235859.5	2.49	3.4	3.79	3.06	AC006978.6	chr7	processed_pseudogene		--
ENSG00000077009.13	0.03	0.0	0.0	0.02	NMRK2	chr19	protein_coding	nicotinamide riboside kinase 2
ENSG00000276476.2	0.47	0.66	0.3	0.44	LINC00540	chr13	lincRNA	long intergenic non-protein coding RNA 540
ENSG00000227210.1	0.96	0.0	0.09	0.0	AC079145.4	chr2	antisense		--
ENSG00000225726.1	0.0	0.21	0.0	0.0	AC007000.10	chr7	processed_pseudogene		--
ENSG00000167644.11	0.7	0.25	0.18	0.25	C19orf33	chr19	protein_coding	chromosome 19 open reading frame 33
ENSG00000129559.12	9.52	10.83	10.82	10.18	NEDD8	chr14	protein_coding	neural precursor cell expressed, developmentally down-regulated 8
ENSG00000148655.14	0.2	0.38	0.31	0.27	C10orf11	chr10	protein_coding	chromosome 10 open reading frame 11
ENSG00000174099.10	1.31	1.47	1.85	1.62	MSRB3	chr12	protein_coding	methionine sulfoxide reductase B3
ENSG00000213188.3	0.3	0.03	0.23	0.0	YBX1P4	chr7	processed_pseudogene	Y box binding protein 1 pseudogene 4
ENSG00000250564.1	0.0	0.0	0.0	0.23	RP11-215P8.4	chr5	lincRNA		--
ENSG00000233382.6	1.25	0.46	0.53	0.85	NKAPP1	chrX	transcribed_processed_pseudogene	NFKB activating protein pseudogene 1
ENSG00000214253.8	38.72	41.04	43.7	43.68	FIS1	chr7	protein_coding	fission 1 (mitochondrial outer membrane) homolog (S. cerevisiae)
ENSG00000259402.1	0.0	0.2	0.0	0.0	RP11-30K9.4	chr15	sense_intronic		--
ENSG00000281856.1	0.0	0.07	0.1	0.0	RP11-744A16.4	chr17	lincRNA		--
ENSG00000099260.10	1.39	1.74	2.85	2.89	PALMD	chr1	protein_coding	palmdelphin
ENSG00000213015.8	4.4	4.06	4.71	4.07	ZNF580	chr19	protein_coding	zinc finger protein 580
ENSG00000232352.1	0.91	0.23	0.14	0.08	SEMA3B-AS1	chr3	antisense	SEMA3B antisense RNA 1 (head to head)
ENSG00000230747.1	0.5	0.77	0.38	0.07	AC021188.4	chr2	antisense		--
ENSG00000215375.6	0.26	0.49	0.46	0.79	MYL5	chr4	protein_coding	myosin, light chain 5, regulatory
ENSG00000227355.1	0.0	0.0	0.05	0.0	RP11-162D16.2	chr9	antisense		--
ENSG00000267283.1	0.23	0.2	0.32	0.55	AC005306.3	chr19	processed_transcript		--
ENSG00000279357.1	0.0	0.0	0.0	0.15	RP11-475D10.4	chr16	TEC		--
ENSG00000158669.11	12.27	11.96	12.08	12.41	AGPAT6	chr8	protein_coding	1-acylglycerol-3-phosphate O-acyltransferase 6
ENSG00000261537.1	0.0	0.0	0.0	0.03	RP11-319G9.5	chr16	sense_intronic		--
ENSG00000088986.10	49.07	50.56	61.36	58.32	DYNLL1	chr12	protein_coding	dynein, light chain, LC8-type 1
ENSG00000167165.18	0.0	0.03	0.01	0.0	UGT1A6	chr2	protein_coding	UDP glucuronosyltransferase 1 family, polypeptide A6
ENSG00000013441.15	18.72	20.91	15.87	13.98	CLK1	chr2	protein_coding	CDC-like kinase 1
ENSG00000198843.12	7.8	8.87	9.44	9.46	SELT	chr3	protein_coding		--
ENSG00000118004.17	0.0	0.0	0.01	0.0	COLEC11	chr2	protein_coding	collectin sub-family member 11
ENSG00000144579.7	17.29	16.15	15.99	17.16	CTDSP1	chr2	protein_coding	CTD (carboxy-terminal domain, RNA polymerase II, polypeptide A) small phosphatase 1
ENSG00000260583.1	0.22	0.09	0.0	0.42	AP000223.42	chr21	antisense		--
ENSG00000215325.4	0.02	0.0	0.0	0.0	ASS1P10	chr5	processed_pseudogene	argininosuccinate synthetase 1 pseudogene 10
ENSG00000169814.12	3.09	3.68	3.26	3.08	BTD	chr3	protein_coding	biotinidase
ENSG00000276890.1	0.0	0.0	0.08	0.0	Metazoa_SRP	chr3	misc_RNA		--
ENSG00000106714.17	1.95	1.55	1.23	1.48	CNTNAP3	chr9	protein_coding	contactin associated protein-like 3
ENSG00000034713.7	17.39	17.2	15.46	17.07	GABARAPL2	chr16	protein_coding	GABA(A) receptor-associated protein-like 2
ENSG00000166326.6	13.1	13.27	12.9	13.19	TRIM44	chr11	protein_coding	tripartite motif containing 44
ENSG00000259459.5	0.02	0.2	0.08	0.03	RP11-321G12.1	chr15	lincRNA		--
ENSG00000260274.1	0.13	0.09	0.23	0.18	RP11-817O13.8	chr15	lincRNA		--
ENSG00000184986.10	1.39	1.28	1.28	1.29	TMEM121	chr14	protein_coding	transmembrane protein 121
ENSG00000172339.9	0.73	0.7	0.54	0.54	ALG14	chr1	protein_coding	ALG14, UDP-N-acetylglucosaminyltransferase subunit
ENSG00000257058.1	0.0	0.0	0.06	0.07	RP11-864I4.4	chr11	antisense		--
ENSG00000274879.1	1.03	0.0	0.13	0.0	RP11-411G2.1	chr12	processed_pseudogene		--
ENSG00000184408.9	0.01	0.0	0.0	0.0	KCND2	chr7	protein_coding	potassium channel, voltage gated Shal related subfamily D, member 2
ENSG00000148346.11	0.82	0.9	0.69	0.57	LCN2	chr9	protein_coding	lipocalin 2
ENSG00000160801.13	0.07	0.18	0.06	0.02	PTH1R	chr3	protein_coding	parathyroid hormone 1 receptor
ENSG00000048707.13	6.63	6.22	5.41	5.55	VPS13D	chr1	protein_coding	vacuolar protein sorting 13 homolog D (S. cerevisiae)
ENSG00000176978.13	27.63	28.88	26.58	28.69	DPP7	chr9	protein_coding	dipeptidyl-peptidase 7
ENSG00000237757.2	0.0	0.0	0.04	0.02	EEF1A1P30	chrX	processed_pseudogene	eukaryotic translation elongation factor 1 alpha 1 pseudogene 30
ENSG00000244378.1	0.1	0.04	0.01	0.02	RPS2P45	chr16	transcribed_processed_pseudogene	ribosomal protein S2 pseudogene 45
ENSG00000196357.11	0.77	0.96	0.7	0.49	ZNF565	chr19	protein_coding	zinc finger protein 565
ENSG00000280240.1	0.03	0.03	0.0	0.0	AL049794.1	chr20	protein_coding		--
ENSG00000136197.12	5.06	5.21	4.8	4.98	C7orf25	chr7	protein_coding	chromosome 7 open reading frame 25
ENSG00000206341.7	0.31	0.76	1.06	0.33	HLA-H	chr6	unprocessed_pseudogene	major histocompatibility complex, class I, H (pseudogene)
ENSG00000261519.3	0.0	0.04	0.01	0.1	RP11-403P17.4	chr16	lincRNA		--
ENSG00000129946.10	0.39	0.05	0.17	0.27	SHC2	chr19	protein_coding	SHC (Src homology 2 domain containing) transforming protein 2
ENSG00000118564.14	4.87	5.19	4.49	5.38	FBXL5	chr4	protein_coding	F-box and leucine-rich repeat protein 5
ENSG00000015568.12	0.06	0.05	0.05	0.06	RGPD5	chr2	protein_coding	RANBP2-like and GRIP domain containing 5
ENSG00000271237.1	0.0	0.0	0.15	0.0	RP11-140C5.3	chr10	processed_pseudogene		--
ENSG00000135477.11	0.05	0.23	0.07	0.26	KRT87P	chr12	transcribed_unprocessed_pseudogene	keratin 87 pseudogene
ENSG00000229083.1	0.0	0.04	0.0	0.0	PSMA6P2	chrX	processed_pseudogene	proteasome (prosome, macropain) subunit, alpha type, 6 pseudogene 2
ENSG00000276071.1	0.0	0.06	0.04	0.0	CTD-3234P18.6	chr19	lincRNA		--
ENSG00000196584.2	9.54	9.74	8.04	7.94	XRCC2	chr7	protein_coding	X-ray repair complementing defective repair in Chinese hamster cells 2
ENSG00000135446.16	62.08	67.99	63.17	61.91	CDK4	chr12	protein_coding	cyclin-dependent kinase 4
ENSG00000205209.7	0.12	0.18	0.19	0.06	SCGB2B2	chr19	protein_coding	secretoglobin, family 2B, member 2
ENSG00000108559.11	17.86	19.34	17.59	16.82	NUP88	chr17	protein_coding	nucleoporin 88kDa
ENSG00000144635.8	8.78	10.12	11.73	10.14	DYNC1LI1	chr3	protein_coding	dynein, cytoplasmic 1, light intermediate chain 1
ENSG00000167553.14	130.94	125.46	144.03	147.26	TUBA1C	chr12	protein_coding	tubulin, alpha 1c
ENSG00000260066.1	0.0	0.03	0.0	0.0	CTD-2587M23.1	chr5	lincRNA		--
ENSG00000137700.16	13.28	14.38	12.75	15.16	SLC37A4	chr11	protein_coding	solute carrier family 37 (glucose-6-phosphate transporter), member 4
ENSG00000167216.16	0.9	0.86	0.91	0.72	KATNAL2	chr18	protein_coding	katanin p60 subunit A-like 2
ENSG00000100242.15	25.85	24.52	23.78	24.88	SUN2	chr22	protein_coding	Sad1 and UNC84 domain containing 2
ENSG00000224531.5	8.96	8.42	8.83	9.39	SMIM13	chr6	protein_coding	small integral membrane protein 13
ENSG00000113013.12	128.0	124.91	133.33	133.32	HSPA9	chr5	protein_coding	heat shock 70kDa protein 9 (mortalin)
ENSG00000177963.12	17.33	17.21	21.48	19.52	RIC8A	chr11	protein_coding	RIC8 guanine nucleotide exchange factor A
ENSG00000125124.11	9.62	9.93	8.71	8.19	BBS2	chr16	protein_coding	Bardet-Biedl syndrome 2
ENSG00000265711.1	0.0	1.06	0.0	0.53	AL049871.1	chr14	miRNA		--
ENSG00000198054.11	0.0	0.09	0.0	0.0	DSCR8	chr21	protein_coding	Down syndrome critical region 8
ENSG00000230470.1	0.0	0.12	0.11	0.0	GS1-115G20.1	chr1	sense_intronic		--
ENSG00000066032.18	0.0	0.0	0.0	0.01	CTNNA2	chr2	protein_coding	catenin (cadherin-associated protein), alpha 2
ENSG00000187871.2	0.0	0.01	0.0	0.0	GFRAL	chr6	protein_coding	GDNF family receptor alpha like
ENSG00000260691.5	0.12	0.03	0.03	0.03	ANKRD20A1	chr9	protein_coding	ankyrin repeat domain 20 family, member A1
ENSG00000264346.1	1.96	1.46	0.74	1.87	SNORA77	chr22	snoRNA	small nucleolar RNA, H/ACA box 77
ENSG00000166866.12	0.94	0.57	0.71	0.66	MYO1A	chr12	protein_coding	myosin IA
ENSG00000197580.11	0.01	0.05	0.13	0.03	BCO2	chr11	protein_coding	beta-carotene oxygenase 2
ENSG00000159479.16	20.32	19.85	23.25	22.53	MED8	chr1	protein_coding	mediator complex subunit 8
ENSG00000236753.5	6.52	7.8	7.68	8.74	MKLN1-AS	chr7	processed_transcript	MKLN1 antisense RNA
ENSG00000109113.17	35.08	33.97	36.47	36.64	RAB34	chr17	protein_coding	RAB34, member RAS oncogene family
ENSG00000054654.15	8.27	8.33	6.49	6.67	SYNE2	chr14	protein_coding	spectrin repeat containing, nuclear envelope 2
ENSG00000134996.11	11.66	8.35	10.9	11.17	OSTF1	chr9	protein_coding	osteoclast stimulating factor 1
ENSG00000265982.1	1.6	1.63	0.48	1.9	RP11-927P21.4	chr17	unprocessed_pseudogene		--
ENSG00000266965.1	0.05	0.0	0.0	0.0	RP11-712P20.2	chr18	sense_intronic		--
ENSG00000180773.14	10.27	10.26	8.67	9.12	SLC36A4	chr11	protein_coding	solute carrier family 36 (proton/amino acid symporter), member 4
ENSG00000229893.2	0.0	0.02	0.0	0.02	AC004549.6	chr7	antisense		--
ENSG00000109339.18	0.0	0.02	0.0	0.0	MAPK10	chr4	protein_coding	mitogen-activated protein kinase 10
ENSG00000262343.1	0.0	0.08	0.21	0.16	RP11-353N14.3	chr17	lincRNA		--
ENSG00000185386.14	2.9	4.82	3.48	4.19	MAPK11	chr22	protein_coding	mitogen-activated protein kinase 11
ENSG00000118680.12	78.55	83.89	76.35	82.04	MYL12B	chr18	protein_coding	myosin, light chain 12B, regulatory
ENSG00000229344.1	0.27	0.0	0.17	0.11	RP5-857K21.7	chr1	unprocessed_pseudogene		--
ENSG00000185049.12	6.62	6.19	7.0	6.95	NELFA	chr4	protein_coding	negative elongation factor complex member A
ENSG00000133863.6	0.01	0.0	0.0	0.0	TEX15	chr8	protein_coding	testis expressed 15
ENSG00000229014.3	0.0	0.15	0.0	0.0	RPL30P13	chr12	processed_pseudogene	ribosomal protein L30 pseudogene 13
ENSG00000279686.1	0.43	0.0	0.09	0.16	ECSCR	chr5	protein_coding	endothelial cell surface expressed chemotaxis and apoptosis regulator
ENSG00000140488.14	0.01	0.02	0.06	0.01	CELF6	chr15	protein_coding	CUGBP, Elav-like family member 6
ENSG00000237489.2	0.04	0.1	0.04	0.0	LINC00959	chr10	lincRNA	long intergenic non-protein coding RNA 959
ENSG00000279649.1	0.01	0.2	0.08	0.07	RP11-96D1.8	chr16	TEC		--
ENSG00000259475.1	0.0	0.0	0.12	0.0	RP11-654A16.3	chr15	antisense		--
ENSG00000170899.10	1.1	2.05	0.85	0.93	GSTA4	chr6	protein_coding	glutathione S-transferase alpha 4
ENSG00000125734.13	17.26	18.05	17.74	18.57	GPR108	chr19	protein_coding	G protein-coupled receptor 108
ENSG00000144043.11	9.94	9.94	10.07	11.57	TEX261	chr2	protein_coding	testis expressed 261
ENSG00000135775.13	8.91	8.22	8.62	9.0	COG2	chr1	protein_coding	component of oligomeric golgi complex 2
ENSG00000234136.1	0.0	0.0	0.05	0.0	AC055764.1	chr3	antisense		--
ENSG00000268240.1	0.0	0.0	0.01	0.0	RP11-678G14.4	chr19	lincRNA		--
ENSG00000260276.2	0.13	0.17	0.22	0.24	RP11-77H9.2	chr16	antisense		--
ENSG00000095787.21	26.78	25.37	23.04	23.99	WAC	chr10	protein_coding	WW domain containing adaptor with coiled-coil
ENSG00000270681.1	0.14	0.23	4.89	4.58	RP11-372K14.2	chr4	antisense		--
ENSG00000256050.2	1.24	1.39	2.54	2.23	RP11-982M15.6	chr14	lincRNA		--
ENSG00000203605.3	0.0	0.06	0.03	0.0	RP11-335E6.2	chr1	lincRNA		--
ENSG00000232353.5	0.27	0.23	0.0	0.23	RP11-655G22.1	chr3	lincRNA		--
ENSG00000140623.13	0.08	0.05	0.02	0.0	SEPT12	chr16	protein_coding	septin 12
ENSG00000100380.12	33.89	37.43	33.69	36.69	ST13	chr22	protein_coding	suppression of tumorigenicity 13 (colon carcinoma) (Hsp70 interacting protein)
ENSG00000225331.1	0.0	0.15	0.0	0.0	AP001055.6	chr21	lincRNA		--
ENSG00000154760.13	0.01	0.01	0.01	0.0	SLFN13	chr17	protein_coding	schlafen family member 13
ENSG00000224577.1	0.04	0.04	0.0	0.0	LINC01117	chr2	lincRNA	long intergenic non-protein coding RNA 1117
ENSG00000118640.10	19.07	18.28	19.67	19.53	VAMP8	chr2	protein_coding	vesicle-associated membrane protein 8
ENSG00000104714.13	5.25	5.45	4.68	4.74	ERICH1	chr8	protein_coding	glutamate-rich 1
ENSG00000064961.18	147.52	146.72	129.14	133.3	HMG20B	chr19	protein_coding	high mobility group 20B
ENSG00000113070.7	4.14	3.8	4.86	3.83	HBEGF	chr5	protein_coding	heparin-binding EGF-like growth factor
ENSG00000272335.1	6.51	6.7	6.35	5.88	RP11-53O19.3	chr5	lincRNA		--
ENSG00000101057.15	82.63	80.7	92.02	96.27	MYBL2	chr20	protein_coding	v-myb avian myeloblastosis viral oncogene homolog-like 2
ENSG00000255094.1	0.0	0.06	0.46	0.03	RP11-406D1.2	chr11	lincRNA		--
ENSG00000160188.9	0.21	0.6	0.24	0.36	RSPH1	chr21	protein_coding	radial spoke head 1 homolog (Chlamydomonas)
ENSG00000269974.1	0.38	0.43	1.36	0.75	RP11-932O9.10	chr15	lincRNA		--
ENSG00000172009.14	13.77	13.41	13.08	14.93	THOP1	chr19	protein_coding	thimet oligopeptidase 1
ENSG00000233242.2	0.0	0.0	0.07	0.04	RP11-220I1.2	chr9	antisense		--
ENSG00000011478.11	16.94	15.64	14.89	17.26	QPCTL	chr19	protein_coding	glutaminyl-peptide cyclotransferase-like
ENSG00000167741.10	0.0	0.0	0.0	0.02	GGT6	chr17	protein_coding	gamma-glutamyltransferase 6
ENSG00000268119.5	0.05	0.01	0.0	0.0	CTD-2561J22.5	chr19	processed_transcript		--
ENSG00000114656.10	0.02	0.01	0.01	0.01	KIAA1257	chr3	protein_coding	KIAA1257
ENSG00000122420.9	0.01	0.0	0.01	0.01	PTGFR	chr1	protein_coding	prostaglandin F receptor (FP)
ENSG00000266754.2	0.0	0.0	0.0	0.35	RN7SL524P	chr10	misc_RNA	RNA, 7SL, cytoplasmic 524, pseudogene
ENSG00000204228.3	6.45	7.94	5.76	6.89	HSD17B8	chr6	protein_coding	hydroxysteroid (17-beta) dehydrogenase 8
ENSG00000131508.15	16.95	18.51	18.49	19.69	UBE2D2	chr5	protein_coding	ubiquitin-conjugating enzyme E2D 2
ENSG00000260193.1	1.68	1.25	1.72	0.53	RP11-83N9.5	chr9	lincRNA		--
ENSG00000241593.5	0.03	0.03	0.0	0.0	RP11-520D19.2	chr3	lincRNA		--
ENSG00000233834.6	0.0	0.07	0.0	0.0	AC005083.1	chr7	processed_transcript		--
ENSG00000203565.2	0.0	0.0	0.36	0.0	RP13-259N13.2	chr10	lincRNA		--
ENSG00000238825.1	0.0	0.16	0.0	0.0	RNU1-13P	chr1	snRNA	RNA, U1 small nuclear 13, pseudogene
ENSG00000225606.1	0.0	0.11	0.08	0.0	AC005281.2	chr7	antisense		--
ENSG00000264620.1	0.0	0.0	0.23	0.0	AL139022.1	chr14	miRNA		--
ENSG00000104164.10	12.38	13.18	14.26	12.64	BLOC1S6	chr15	protein_coding	biogenesis of lysosomal organelles complex-1, subunit 6, pallidin
ENSG00000198189.10	2.62	3.65	2.44	2.28	HSD17B11	chr4	protein_coding	hydroxysteroid (17-beta) dehydrogenase 11
ENSG00000108821.13	4.26	3.85	4.29	3.75	COL1A1	chr17	protein_coding	collagen, type I, alpha 1
ENSG00000105939.12	6.67	7.57	10.6	10.63	ZC3HAV1	chr7	protein_coding	zinc finger CCCH-type, antiviral 1
ENSG00000105855.9	4.25	4.31	4.02	3.66	ITGB8	chr7	protein_coding	integrin, beta 8
ENSG00000127124.13	1.33	0.99	1.61	1.34	HIVEP3	chr1	protein_coding	human immunodeficiency virus type I enhancer binding protein 3
ENSG00000110844.13	4.86	5.06	4.28	4.63	PRPF40B	chr12	protein_coding	PRP40 pre-mRNA processing factor 40 homolog B (S. cerevisiae)
ENSG00000089723.9	1.19	1.25	1.02	0.95	OTUB2	chr14	protein_coding	OTU deubiquitinase, ubiquitin aldehyde binding 2
ENSG00000249738.6	0.03	0.26	0.05	0.38	AC008697.1	chr5	lincRNA		--
ENSG00000042493.15	49.88	52.37	48.46	57.14	CAPG	chr2	protein_coding	capping protein (actin filament), gelsolin-like
ENSG00000196417.12	0.96	1.04	1.1	1.14	ZNF765	chr19	protein_coding	zinc finger protein 765
ENSG00000023318.7	8.79	9.85	8.77	9.56	ERP44	chr9	protein_coding	endoplasmic reticulum protein 44
ENSG00000054690.13	1.26	1.67	1.37	1.5	PLEKHH1	chr14	protein_coding	pleckstrin homology domain containing, family H (with MyTH4 domain) member 1
ENSG00000244503.1	0.0	0.06	0.02	0.0	RP11-278L15.6	chr3	processed_pseudogene		--
ENSG00000205791.3	0.16	0.07	0.06	0.03	LOH12CR2	chr12	lincRNA	loss of heterozygosity, 12, chromosomal region 2 (non-protein coding)
ENSG00000228540.1	0.0	0.09	0.0	0.05	AC073326.3	chr7	sense_intronic		--
ENSG00000266202.1	0.32	0.4	0.32	0.04	RP1-66C13.4	chr17	protein_coding		--
ENSG00000253490.5	0.01	0.0	0.0	0.01	AC145110.1	chr8	lincRNA		--
ENSG00000174437.16	64.87	60.84	68.33	69.1	ATP2A2	chr12	protein_coding	ATPase, Ca++ transporting, cardiac muscle, slow twitch 2
ENSG00000135900.3	8.75	8.42	8.41	9.85	MRPL44	chr2	protein_coding	mitochondrial ribosomal protein L44
ENSG00000228630.5	5.17	3.61	5.26	4.37	HOTAIR	chr12	antisense	HOX transcript antisense RNA
ENSG00000274012.1	277.12	69.36	71.79	110.15	Metazoa_SRP	chr14	misc_RNA		--
ENSG00000275927.1	0.33	0.09	0.0	0.19	RP11-567P19.1	chr16	sense_intronic		--
ENSG00000250903.8	0.28	0.31	0.33	0.24	GMDS-AS1	chr6	lincRNA	GMDS antisense RNA 1 (head to head)
ENSG00000112855.14	13.35	13.33	15.66	16.0	HARS2	chr5	protein_coding	histidyl-tRNA synthetase 2, mitochondrial
ENSG00000272434.1	1.49	0.47	0.12	0.87	RP13-131K19.6	chr3	antisense		--
ENSG00000249395.2	0.55	0.49	0.66	0.42	CASC9	chr8	lincRNA	cancer susceptibility candidate 9 (non-protein coding)
ENSG00000268400.5	34.81	38.17	35.41	37.77	CTD-3214H19.4	chr19	protein_coding		--
ENSG00000154518.9	9.96	10.53	9.43	10.38	ATP5G3	chr2	protein_coding	ATP synthase, H+ transporting, mitochondrial Fo complex, subunit C3 (subunit 9)
ENSG00000259985.1	0.0	0.16	0.0	0.07	RP11-549B18.1	chr18	antisense		--
ENSG00000226200.6	0.15	0.23	0.14	0.13	SGMS1-AS1	chr10	antisense	SGMS1 antisense RNA 1
ENSG00000276234.4	1.6	1.91	2.03	1.95	TADA2A	chr17	protein_coding	transcriptional adaptor 2A
ENSG00000213886.3	0.0	0.12	0.0	0.0	UBD	chr6	protein_coding	ubiquitin D
ENSG00000278353.1	0.0	0.0	0.22	0.0	AC116533.4	chr11	miRNA		--
ENSG00000258172.1	0.0	0.05	0.09	0.0	RP11-1105G2.4	chr12	antisense		--
ENSG00000132141.13	0.26	0.15	0.05	0.07	CCT6B	chr17	protein_coding	chaperonin containing TCP1, subunit 6B (zeta 2)
ENSG00000078269.13	6.69	6.7	6.46	6.15	SYNJ2	chr6	protein_coding	synaptojanin 2
ENSG00000141519.14	0.64	0.94	0.89	0.98	CCDC40	chr17	protein_coding	coiled-coil domain containing 40
ENSG00000267980.1	0.37	0.63	0.4	0.35	AC007292.6	chr19	antisense		--
ENSG00000187954.12	2.54	2.76	2.97	3.02	CYHR1	chr8	protein_coding	cysteine/histidine-rich 1
ENSG00000244055.1	1.0	0.65	0.54	0.65	AC007566.10	chr7	antisense		--
ENSG00000261172.1	0.0	0.03	0.1	0.0	RP11-356C4.5	chr16	lincRNA		--
ENSG00000214856.11	0.14	0.14	0.39	0.04	KRT16P1	chr17	transcribed_unprocessed_pseudogene	entry withdrawn
ENSG00000068912.13	17.26	16.78	15.38	16.19	ERLEC1	chr2	protein_coding	endoplasmic reticulum lectin 1
ENSG00000267213.4	0.16	1.02	0.36	0.24	AC007773.2	chr19	antisense		--
ENSG00000202031.1	3.95	2.98	3.64	6.32	SNORD38A	chr1	snoRNA	small nucleolar RNA, C/D box 38A
ENSG00000124067.16	8.51	7.63	9.62	8.96	SLC12A4	chr16	protein_coding	solute carrier family 12 (potassium/chloride transporter), member 4
ENSG00000274717.1	0.0	0.0	0.0	0.13	RP1-47A17.1	chr22	processed_pseudogene		--
ENSG00000151631.8	0.0	0.0	0.05	0.0	AKR1C6P	chr10	unprocessed_pseudogene	aldo-keto reductase family 1, member C6, pseudogene
ENSG00000164904.15	9.78	10.62	8.73	9.39	ALDH7A1	chr5	protein_coding	aldehyde dehydrogenase 7 family, member A1
ENSG00000114439.18	19.29	20.18	17.88	18.13	BBX	chr3	protein_coding	bobby sox homolog (Drosophila)
ENSG00000087087.18	36.39	33.92	51.75	48.46	SRRT	chr7	protein_coding	serrate, RNA effector molecule
ENSG00000249855.1	1.42	1.6	2.15	1.24	EEF1A1P19	chr5	processed_pseudogene	eukaryotic translation elongation factor 1 alpha 1 pseudogene 19
ENSG00000198520.10	0.17	0.33	0.17	0.1	C1orf228	chr1	protein_coding	chromosome 1 open reading frame 228
ENSG00000101365.20	22.27	23.17	23.87	22.32	IDH3B	chr20	protein_coding	isocitrate dehydrogenase 3 (NAD+) beta
ENSG00000278966.2	0.07	0.0	0.0	0.09	RP5-1174N9.2	chr1	TEC		--
ENSG00000214760.2	0.0	0.0	0.09	0.0	RPL21P1	chr12	processed_pseudogene	ribosomal protein L21 pseudogene 1
ENSG00000258881.6	1.55	1.49	1.52	1.72	AC007040.11	chr2	protein_coding		--
ENSG00000134824.13	6.96	5.7	8.19	7.47	FADS2	chr11	protein_coding	fatty acid desaturase 2
ENSG00000275894.1	3.98	1.58	2.26	1.8	RP3-453C12.14	chr20	sense_intronic		--
ENSG00000179044.15	0.01	0.03	0.03	0.08	EXOC3L1	chr16	protein_coding	exocyst complex component 3-like 1
ENSG00000201675.1	2.92	3.72	1.93	4.96	SNORD32A	chr19	snoRNA	small nucleolar RNA, C/D box 32A
ENSG00000135838.13	0.1	0.19	0.12	0.11	NPL	chr1	protein_coding	N-acetylneuraminate pyruvate lyase (dihydrodipicolinate synthase)
ENSG00000272646.1	0.0	0.18	0.0	0.37	RP11-188P17.2	chr4	lincRNA		--
ENSG00000201659.1	0.0	0.17	0.0	0.17	RNU12-2P	chrX	snRNA	RNA, U12 small nuclear 2, pseudogene
ENSG00000233469.1	0.0	0.0	0.05	0.0	ST6GALNAC4P1	chr13	processed_pseudogene	ST6 (alpha-N-acetyl-neuraminyl-2,3-beta-galactosyl-1,3)-N-acetylgalactosaminide alpha-2,6-sialyltransferase 4 pseudogene 1
ENSG00000100612.13	3.64	3.91	5.86	5.76	DHRS7	chr14	protein_coding	dehydrogenase/reductase (SDR family) member 7
ENSG00000251093.1	1.39	0.96	0.78	0.65	RP11-414H23.3	chr5	lincRNA		--
ENSG00000127419.16	2.21	2.88	2.48	1.92	TMEM175	chr4	protein_coding	transmembrane protein 175
ENSG00000204176.13	0.21	0.34	0.14	0.16	SYT15	chr10	protein_coding	synaptotagmin XV
ENSG00000164934.13	14.08	13.96	16.23	14.48	DCAF13	chr8	protein_coding	DDB1 and CUL4 associated factor 13
ENSG00000183474.15	2.33	2.57	3.03	2.67	GTF2H2C	chr5	protein_coding	GTF2H2 family member C
ENSG00000116750.13	10.36	12.12	11.9	11.7	UCHL5	chr1	protein_coding	ubiquitin carboxyl-terminal hydrolase L5
ENSG00000246640.1	0.39	0.27	0.55	0.45	RP11-1094H24.4	chr17	lincRNA		--
ENSG00000160075.11	9.95	9.65	10.22	10.65	SSU72	chr1	protein_coding	SSU72 RNA polymerase II CTD phosphatase homolog (S. cerevisiae)
ENSG00000165475.13	1.51	1.23	1.02	1.77	CRYL1	chr13	protein_coding	crystallin, lambda 1
ENSG00000278769.1	0.04	0.03	0.17	0.03	CTD-2036P10.5	chr15	antisense		--
ENSG00000252652.1	0.32	0.0	0.72	0.54	Y_RNA	chr11	misc_RNA		--
ENSG00000112077.15	0.0	0.04	0.0	0.0	RHAG	chr6	protein_coding	Rh-associated glycoprotein
ENSG00000256283.1	0.0	0.0	0.04	0.0	METTL8P1	chr12	processed_pseudogene	methyltransferase like 8 pseudogene 1
ENSG00000126453.9	10.72	11.19	9.59	9.36	BCL2L12	chr19	protein_coding	BCL2-like 12 (proline rich)
ENSG00000188428.16	4.98	4.74	4.78	4.79	BLOC1S5	chr6	protein_coding	biogenesis of lysosomal organelles complex-1, subunit 5, muted
ENSG00000162522.10	37.44	34.27	35.7	37.3	KIAA1522	chr1	protein_coding	KIAA1522
ENSG00000118402.5	0.0	0.0	0.04	0.0	ELOVL4	chr6	protein_coding	ELOVL fatty acid elongase 4
ENSG00000279088.1	10.98	11.48	8.89	8.21	RP11-574K11.24	chr10	TEC		--
ENSG00000066697.14	15.28	14.07	16.21	12.56	MSANTD3	chr9	protein_coding	Myb/SANT-like DNA-binding domain containing 3
ENSG00000257642.1	1.57	1.52	1.1	1.33	RP11-474B16.1	chr12	antisense		--
ENSG00000139517.7	2.05	2.26	2.29	1.76	LNX2	chr13	protein_coding	ligand of numb-protein X 2
ENSG00000132874.13	0.02	0.03	0.03	0.01	SLC14A2	chr18	protein_coding	solute carrier family 14 (urea transporter), member 2
ENSG00000254057.1	0.06	0.0	0.09	0.05	RP3-388N13.3	chr8	lincRNA		--
ENSG00000165240.17	9.23	9.46	6.86	7.46	ATP7A	chrX	protein_coding	ATPase, Cu++ transporting, alpha polypeptide
ENSG00000006042.11	0.0	0.01	0.01	0.0	TMEM98	chr17	protein_coding	transmembrane protein 98
ENSG00000131149.17	18.49	18.05	17.73	19.47	GSE1	chr16	protein_coding	Gse1 coiled-coil protein
ENSG00000223711.1	0.61	0.51	0.17	0.29	AC091633.3	chr3	antisense		--
ENSG00000183735.9	16.73	18.12	16.99	14.58	TBK1	chr12	protein_coding	TANK-binding kinase 1
ENSG00000205143.2	0.0	0.0	0.02	0.09	ARID3C	chr9	protein_coding	AT rich interactive domain 3C (BRIGHT-like)
ENSG00000231937.1	0.0	0.0	0.21	0.0	RP11-329E24.6	chrX	antisense		--
ENSG00000234624.2	0.0	0.0	0.15	0.0	AC016894.1	chr2	processed_pseudogene		--
ENSG00000100626.16	0.05	0.09	0.03	0.12	GALNT16	chr14	protein_coding	polypeptide N-acetylgalactosaminyltransferase 16
ENSG00000116580.18	7.42	8.36	8.76	8.05	GON4L	chr1	protein_coding	gon-4-like (C. elegans)
ENSG00000251018.2	0.0	0.0	0.02	0.0	HMMR-AS1	chr5	antisense	HMMR antisense RNA 1
ENSG00000116161.17	20.78	21.34	26.71	28.79	CACYBP	chr1	protein_coding	calcyclin binding protein
ENSG00000241959.3	0.0	0.0	0.16	0.0	RN7SL76P	chr7	misc_RNA	RNA, 7SL, cytoplasmic 76, pseudogene
ENSG00000150551.10	0.11	0.03	0.11	0.14	LYPD1	chr2	protein_coding	LY6/PLAUR domain containing 1
ENSG00000171533.11	0.04	0.01	0.01	0.0	MAP6	chr11	protein_coding	microtubule-associated protein 6
ENSG00000140107.10	0.02	0.06	0.0	0.0	SLC25A47	chr14	protein_coding	solute carrier family 25, member 47
ENSG00000281628.1	0.0	0.0	0.0	0.27	AC113192.1	chr11	miRNA		--
ENSG00000133858.15	20.86	20.34	17.71	18.27	ZFC3H1	chr12	protein_coding	zinc finger, C3H1-type containing
ENSG00000245598.6	0.07	0.0	0.0	0.0	DACT3-AS1	chr19	antisense	DACT3 antisense RNA 1
ENSG00000160229.11	0.38	0.57	0.47	0.54	ZNF66	chr19	protein_coding	zinc finger protein 66
ENSG00000227536.1	0.22	0.0	0.15	0.12	SOCS5P4	chrX	processed_pseudogene	suppressor of cytokine signaling 5 pseudogene 4
ENSG00000116171.16	4.72	5.43	5.31	5.29	SCP2	chr1	protein_coding	sterol carrier protein 2
ENSG00000232453.5	0.23	0.43	1.3	0.71	RP4-794H19.1	chr1	lincRNA		--
ENSG00000105136.19	0.99	1.21	1.46	1.26	ZNF419	chr19	protein_coding	zinc finger protein 419
ENSG00000004455.16	60.15	60.38	67.03	68.34	AK2	chr1	protein_coding	adenylate kinase 2
ENSG00000254852.8	0.06	0.05	0.02	0.0	NPIPA2	chr16	protein_coding	nuclear pore complex interacting protein family, member A2
ENSG00000177732.7	8.67	8.28	7.29	7.61	SOX12	chr20	protein_coding	SRY (sex determining region Y)-box 12
ENSG00000228327.2	1.84	2.47	2.02	2.05	RP11-206L10.2	chr1	lincRNA		--
ENSG00000161653.10	0.75	0.62	0.41	0.8	NAGS	chr17	protein_coding	N-acetylglutamate synthase
ENSG00000265733.1	0.0	0.39	0.0	0.0	SNORA74	chr10	snoRNA		--
ENSG00000174125.7	0.27	0.37	0.16	0.19	TLR1	chr4	protein_coding	toll-like receptor 1
ENSG00000159247.12	0.02	0.09	0.02	0.08	TUBBP5	chr9	transcribed_unprocessed_pseudogene	tubulin, beta pseudogene 5
ENSG00000259933.6	0.06	0.1	0.09	0.15	RP11-304L19.1	chr16	sense_overlapping		--
ENSG00000116497.17	8.22	8.41	6.76	7.65	S100PBP	chr1	protein_coding	S100P binding protein
ENSG00000117174.10	6.59	6.28	6.46	6.41	ZNHIT6	chr1	protein_coding	zinc finger, HIT-type containing 6
ENSG00000166164.15	9.71	10.79	10.28	9.59	BRD7	chr16	protein_coding	bromodomain containing 7
ENSG00000260339.1	0.23	0.09	0.1	0.02	HEXA-AS1	chr15	antisense	HEXA antisense RNA 1
ENSG00000116525.13	2.71	2.77	3.45	2.7	TRIM62	chr1	protein_coding	tripartite motif containing 62
ENSG00000187867.8	0.14	0.05	0.13	0.06	PALM3	chr19	protein_coding	paralemmin 3
ENSG00000141524.15	8.2	8.12	7.94	8.1	TMC6	chr17	protein_coding	transmembrane channel-like 6
ENSG00000166317.11	0.18	0.2	0.18	0.12	SYNPO2L	chr10	protein_coding	synaptopodin 2-like
ENSG00000184481.16	8.5	7.96	8.2	8.23	FOXO4	chrX	protein_coding	forkhead box O4
ENSG00000166407.13	2.0	1.26	1.03	1.69	LMO1	chr11	protein_coding	LIM domain only 1 (rhombotin 1)
ENSG00000276745.1	0.0	0.0	0.46	0.26	AL138726.1	chr6	miRNA		--
ENSG00000160716.4	0.09	0.0	0.02	0.0	CHRNB2	chr1	protein_coding	cholinergic receptor, nicotinic, beta 2 (neuronal)
ENSG00000228140.1	0.02	0.03	0.06	0.05	RP3-467K16.4	chr1	lincRNA		--
ENSG00000248873.1	0.1	0.0	0.0	0.03	SERBP1P6	chr5	processed_pseudogene	SERPINE1 mRNA binding protein 1 pseudogene 6
ENSG00000183506.16	1.15	1.39	1.5	1.57	PI4KAP2	chr22	transcribed_unprocessed_pseudogene	phosphatidylinositol 4-kinase, catalytic, alpha pseudogene 2
ENSG00000239257.1	0.72	0.77	0.15	0.22	RPL23AP1	chr6	transcribed_processed_pseudogene	ribosomal protein L23a pseudogene 1
ENSG00000169740.13	0.54	1.68	0.92	1.68	ZNF32	chr10	protein_coding	zinc finger protein 32
ENSG00000148834.12	60.06	70.32	77.22	72.04	GSTO1	chr10	protein_coding	glutathione S-transferase omega 1
ENSG00000278931.1	0.29	0.25	0.52	0.2	bP-2189O9.2	chr21	unprocessed_pseudogene		--
ENSG00000183671.12	0.27	0.29	0.79	0.53	GPR1	chr2	protein_coding	G protein-coupled receptor 1
ENSG00000164037.16	0.01	0.0	0.14	0.01	SLC9B1	chr4	protein_coding	solute carrier family 9, subfamily B (NHA1, cation proton antiporter 1), member 1
ENSG00000260805.2	0.23	0.26	0.43	0.12	RP11-61J19.5	chr1	lincRNA		--
ENSG00000162923.14	31.76	30.83	32.33	29.92	WDR26	chr1	protein_coding	WD repeat domain 26
ENSG00000279242.1	0.4	0.13	0.04	0.13	RP11-195O1.5	chr10	processed_transcript		--
ENSG00000170848.15	0.51	0.75	1.01	0.71	PSG6	chr19	protein_coding	pregnancy specific beta-1-glycoprotein 6
ENSG00000197599.12	0.01	0.06	0.01	0.0	CCDC154	chr16	protein_coding	coiled-coil domain containing 154
ENSG00000023191.16	34.29	33.68	33.73	37.4	RNH1	chr11	protein_coding	ribonuclease/angiogenin inhibitor 1
ENSG00000167685.14	5.27	4.69	5.39	4.43	ZNF444	chr19	protein_coding	zinc finger protein 444
ENSG00000278665.1	0.54	0.25	0.44	0.28	RP11-666O2.4	chr16	unprocessed_pseudogene		--
ENSG00000180574.3	0.0	0.02	0.0	0.0	EIF2S3L	chr12	protein_coding		--
ENSG00000254635.5	6.4	6.27	7.61	6.62	WAC-AS1	chr10	antisense	WAC antisense RNA 1 (head to head)
ENSG00000130725.7	35.75	32.83	37.46	38.53	UBE2M	chr19	protein_coding	ubiquitin-conjugating enzyme E2M
ENSG00000258694.1	0.0	0.0	0.07	0.07	RP11-1033H12.1	chr14	lincRNA		--
ENSG00000203950.6	20.46	19.43	17.11	18.16	FAM127B	chrX	protein_coding	family with sequence similarity 127, member B
ENSG00000213830.3	0.24	0.88	1.06	0.83	CFL1P5	chr5	processed_pseudogene	cofilin 1 (non-muscle) pseudogene 5
ENSG00000278469.1	0.32	0.09	0.08	0.18	Metazoa_SRP	chr12	misc_RNA		--
ENSG00000123364.4	9.46	8.46	8.49	8.95	HOXC13	chr12	protein_coding	homeobox C13
ENSG00000254002.1	0.42	0.0	0.0	0.0	RP11-213G6.2	chr8	lincRNA		--
ENSG00000090432.6	6.62	6.31	7.93	8.46	MUL1	chr1	protein_coding	mitochondrial E3 ubiquitin protein ligase 1
ENSG00000272667.1	1.41	1.36	1.58	0.87	RP11-395A13.2	chr2	lincRNA		--
ENSG00000244252.1	0.78	1.75	0.34	0.57	RP11-495P10.7	chr1	lincRNA		--
ENSG00000090316.15	6.67	6.74	9.42	8.15	MAEA	chr4	protein_coding	macrophage erythroblast attacher
ENSG00000237412.6	0.14	0.17	0.16	0.11	PRSS56	chr2	protein_coding	protease, serine, 56
ENSG00000125652.7	10.38	12.87	10.44	11.2	ALKBH7	chr19	protein_coding	alkB, alkylation repair homolog 7 (E. coli)
ENSG00000166337.9	26.48	25.14	23.58	25.59	TAF10	chr11	protein_coding	TAF10 RNA polymerase II, TATA box binding protein (TBP)-associated factor, 30kDa
ENSG00000223813.2	0.79	1.1	0.68	0.72	AC007255.8	chr7	antisense		--
ENSG00000166669.13	0.87	0.8	0.71	0.66	ATF7IP2	chr16	protein_coding	activating transcription factor 7 interacting protein 2
ENSG00000154124.4	19.91	19.07	20.02	19.88	OTULIN	chr5	protein_coding	OTU deubiquitinase with linear linkage specificity
ENSG00000264672.5	0.18	0.15	0.13	0.11	SEPT4-AS1	chr17	antisense	SEPT4 antisense RNA 1
ENSG00000174928.15	1.89	1.67	1.55	1.82	C3orf33	chr3	protein_coding	chromosome 3 open reading frame 33
ENSG00000197355.10	13.88	13.73	15.2	15.76	UAP1L1	chr9	protein_coding	UDP-N-acetylglucosamine pyrophosphorylase 1 like 1
ENSG00000163399.15	130.82	122.7	126.44	134.84	ATP1A1	chr1	protein_coding	ATPase, Na+/K+ transporting, alpha 1 polypeptide
ENSG00000267723.1	0.24	0.0	0.0	0.08	CTD-2189E23.1	chr19	lincRNA		--
ENSG00000171657.5	0.0	0.02	0.03	0.02	GPR82	chrX	protein_coding	G protein-coupled receptor 82
ENSG00000170469.10	2.08	3.17	4.89	1.36	SPATA24	chr5	protein_coding	spermatogenesis associated 24
ENSG00000232938.2	0.39	0.42	0.17	0.14	RPL23AP87	chr17	transcribed_processed_pseudogene	ribosomal protein L23a pseudogene 87
ENSG00000119681.11	1.19	1.37	1.72	1.29	LTBP2	chr14	protein_coding	latent transforming growth factor beta binding protein 2
ENSG00000198730.7	17.99	18.95	20.51	18.24	CTR9	chr11	protein_coding	CTR9, Paf1/RNA polymerase II complex component
ENSG00000259939.1	0.0	0.06	0.06	0.25	RP11-77H9.5	chr16	antisense		--
ENSG00000219433.2	0.0	0.15	0.0	0.0	BTBD10P2	chr6	processed_pseudogene	BTB (POZ) domain containing 10 pseudogene 2
ENSG00000259431.5	1.41	1.38	1.39	0.97	THTPA	chr14	protein_coding	thiamine triphosphatase
ENSG00000196152.10	2.25	1.88	2.67	2.6	ZNF79	chr9	protein_coding	zinc finger protein 79
ENSG00000154328.15	5.02	5.56	5.75	6.0	NEIL2	chr8	protein_coding	nei endonuclease VIII-like 2 (E. coli)
ENSG00000173085.13	4.88	5.39	4.6	5.09	COQ2	chr4	protein_coding	coenzyme Q2 4-hydroxybenzoate polyprenyltransferase
ENSG00000145416.13	0.12	0.07	0.15	0.09	MARCH1	chr4	protein_coding	membrane-associated ring finger (C3HC4) 1, E3 ubiquitin protein ligase
ENSG00000135314.12	0.38	0.65	0.57	0.95	KHDC1	chr6	protein_coding	KH homology domain containing 1
ENSG00000177125.5	5.04	5.23	4.68	4.03	ZBTB34	chr9	protein_coding	zinc finger and BTB domain containing 34
ENSG00000123179.13	9.73	10.31	9.8	11.93	EBPL	chr13	protein_coding	emopamil binding protein-like
ENSG00000263006.6	0.1	0.05	0.02	0.03	ROCK1P1	chr18	transcribed_unprocessed_pseudogene	Rho-associated, coiled-coil containing protein kinase 1 pseudogene 1
ENSG00000088854.12	1.72	1.46	1.47	1.66	C20orf194	chr20	protein_coding	chromosome 20 open reading frame 194
ENSG00000254459.1	0.52	0.09	0.4	0.31	RP11-91P24.7	chr11	antisense		--
ENSG00000112715.20	50.7	49.45	47.14	45.7	VEGFA	chr6	protein_coding	vascular endothelial growth factor A
ENSG00000242687.2	0.34	0.34	0.46	0.34	AC004893.11	chr7	antisense		--
ENSG00000274897.2	0.07	0.34	0.26	0.19	PANO1	chr11	protein_coding	proapoptotic nucleolar protein 1
ENSG00000049541.10	25.38	24.54	26.05	30.61	RFC2	chr7	protein_coding	replication factor C (activator 1) 2, 40kDa
ENSG00000280355.1	2.76	2.11	1.87	2.02	RP11-119F19.5	chr10	TEC		--
ENSG00000113966.9	1.72	1.78	1.3	1.28	ARL6	chr3	protein_coding	ADP-ribosylation factor-like 6
ENSG00000259976.1	3.53	3.06	2.71	2.85	RP11-553L6.5	chr3	lincRNA		--
ENSG00000218418.2	0.03	0.02	0.0	0.03	RP11-296E7.1	chr6	processed_pseudogene		--
ENSG00000259162.1	0.0	0.0	0.0	0.03	RP11-203M5.6	chr14	transcribed_unprocessed_pseudogene		--
ENSG00000131067.16	0.12	0.1	0.05	0.0	GGT7	chr20	protein_coding	gamma-glutamyltransferase 7
ENSG00000221953.5	0.12	0.17	0.15	0.21	C1orf229	chr1	lincRNA	chromosome 1 open reading frame 229
ENSG00000167332.7	0.0	0.01	0.0	0.06	OR51E2	chr11	protein_coding	olfactory receptor, family 51, subfamily E, member 2
ENSG00000186615.10	1.09	0.78	0.91	1.3	KTN1-AS1	chr14	antisense	KTN1 antisense RNA 1
ENSG00000214925.3	0.0	0.0	0.06	0.0	RP3-507I15.1	chrX	processed_pseudogene		--
ENSG00000088367.20	10.46	9.65	10.62	10.84	EPB41L1	chr20	protein_coding	erythrocyte membrane protein band 4.1-like 1
ENSG00000167945.1	0.0	0.0	0.0	0.02	PRR25	chr16	protein_coding	proline rich 25
ENSG00000162928.8	4.51	5.17	3.89	4.47	PEX13	chr2	protein_coding	peroxisomal biogenesis factor 13
ENSG00000197043.13	30.01	32.64	32.41	37.13	ANXA6	chr5	protein_coding	annexin A6
ENSG00000125449.6	1.97	1.47	2.57	2.13	ARMC7	chr17	protein_coding	armadillo repeat containing 7
ENSG00000155980.11	0.02	0.0	0.02	0.0	KIF5A	chr12	protein_coding	kinesin family member 5A
ENSG00000086758.15	57.95	56.94	54.76	55.68	HUWE1	chrX	protein_coding	HECT, UBA and WWE domain containing 1, E3 ubiquitin protein ligase
ENSG00000204839.8	9.94	10.09	10.23	9.98	MROH6	chr8	protein_coding	maestro heat-like repeat family member 6
ENSG00000268746.1	0.0	0.0	0.27	0.15	CTD-2571L23.8	chr19	lincRNA		--
ENSG00000266667.1	0.0	0.19	0.0	0.0	RP11-849N15.4	chr17	lincRNA		--
ENSG00000268043.7	2.13	2.11	2.19	1.8	NBPF12	chr1	protein_coding	neuroblastoma breakpoint family, member 12
ENSG00000201558.1	3.74	2.38	1.55	0.79	RNVU1-6	chr1	snRNA	RNA, variant U1 small nuclear 6
ENSG00000265010.1	0.1	0.24	0.29	0.16	RP11-661C3.2	chr17	sense_intronic		--
ENSG00000250345.2	0.0	0.0	0.06	0.0	RP11-780M14.1	chr4	processed_pseudogene		--
ENSG00000236700.5	0.06	0.04	0.1	0.15	LINC01010	chr6	lincRNA	long intergenic non-protein coding RNA 1010
ENSG00000271659.1	0.32	0.27	0.19	0.49	RP11-435O5.4	chr9	antisense		--
ENSG00000258490.1	0.0	0.05	0.0	0.0	RP11-862P13.1	chr14	antisense		--
ENSG00000172922.8	12.05	12.5	12.58	12.77	RNASEH2C	chr11	protein_coding	ribonuclease H2, subunit C
ENSG00000137801.10	11.68	9.5	19.16	16.51	THBS1	chr15	protein_coding	thrombospondin 1
ENSG00000217648.1	0.38	0.46	0.47	0.21	RP1-95L4.4	chr6	processed_pseudogene		--
ENSG00000271105.1	0.0	0.19	0.0	0.0	SCML2P2	chr16	processed_pseudogene	SCML2 pseudogene 2
ENSG00000173706.12	9.97	9.13	9.57	9.08	HEG1	chr3	protein_coding	heart development protein with EGF-like domains 1
ENSG00000115425.13	0.43	0.74	0.41	0.52	PECR	chr2	protein_coding	peroxisomal trans-2-enoyl-CoA reductase
ENSG00000049449.8	41.97	42.31	36.99	39.1	RCN1	chr11	protein_coding	reticulocalbin 1, EF-hand calcium binding domain
ENSG00000269038.1	0.0	0.0	0.05	0.06	AP001462.6	chr11	lincRNA		--
ENSG00000224799.1	0.05	0.08	0.18	0.04	RP11-445O16.3	chrX	antisense		--
ENSG00000166825.13	69.51	68.38	83.76	76.37	ANPEP	chr15	protein_coding	alanyl (membrane) aminopeptidase
ENSG00000110696.9	36.85	39.9	42.44	42.54	C11orf58	chr11	protein_coding	chromosome 11 open reading frame 58
ENSG00000180769.8	0.01	0.01	0.02	0.01	WDFY3-AS2	chr4	processed_transcript	WDFY3 antisense RNA 2
ENSG00000271447.5	0.2	0.25	0.1	0.05	MMP28	chr17	protein_coding	matrix metallopeptidase 28
ENSG00000066379.14	30.34	29.87	29.11	29.79	ZNRD1	chr6	protein_coding	zinc ribbon domain containing 1
ENSG00000164509.13	0.05	0.11	0.15	0.2	IL31RA	chr5	protein_coding	interleukin 31 receptor A
ENSG00000153187.16	95.69	94.66	101.37	101.71	HNRNPU	chr1	protein_coding	heterogeneous nuclear ribonucleoprotein U (scaffold attachment factor A)
ENSG00000278615.4	6.85	9.35	10.67	9.91	C11orf98	chr11	protein_coding	chromosome 11 open reading frame 98
ENSG00000103415.11	10.43	10.55	14.75	13.47	HMOX2	chr16	protein_coding	heme oxygenase 2
ENSG00000162174.12	3.69	2.94	3.29	3.86	ASRGL1	chr11	protein_coding	asparaginase like 1
ENSG00000187944.2	0.06	0.0	0.15	0.0	C2orf66	chr2	protein_coding	chromosome 2 open reading frame 66
ENSG00000279539.1	0.07	0.06	0.06	0.0	AC006486.10	chr19	TEC		--
ENSG00000012504.13	0.08	0.15	0.05	0.0	NR1H4	chr12	protein_coding	nuclear receptor subfamily 1, group H, member 4
ENSG00000243284.1	0.0	0.14	0.05	0.09	VSIG8	chr1	protein_coding	V-set and immunoglobulin domain containing 8
ENSG00000213949.8	9.42	9.04	8.02	8.56	ITGA1	chr5	protein_coding	integrin, alpha 1
ENSG00000213742.6	0.84	0.82	0.69	0.69	ZNF337-AS1	chr20	antisense	ZNF337 antisense RNA 1
ENSG00000203814.6	11.62	8.55	4.38	5.53	HIST2H2BF	chr1	protein_coding	histone cluster 2, H2bf
ENSG00000070808.15	0.03	0.19	0.08	0.13	CAMK2A	chr5	protein_coding	calcium/calmodulin-dependent protein kinase II alpha
ENSG00000276390.1	1.01	0.96	0.13	0.55	RP1-197B17.5	chr12	sense_intronic		--
ENSG00000171855.6	0.0	0.0	0.11	0.0	IFNB1	chr9	protein_coding	interferon, beta 1, fibroblast
ENSG00000267547.1	0.34	0.53	0.13	0.05	RP11-686D22.4	chr17	lincRNA		--
ENSG00000159063.12	32.09	32.14	28.36	25.92	ALG8	chr11	protein_coding	ALG8, alpha-1,3-glucosyltransferase
ENSG00000267309.1	2.71	1.59	1.82	1.96	CTD-2630F21.1	chr19	antisense		--
ENSG00000130653.15	0.45	0.61	0.67	0.48	PNPLA7	chr9	protein_coding	patatin-like phospholipase domain containing 7
ENSG00000148468.16	1.68	2.03	1.79	1.77	FAM171A1	chr10	protein_coding	family with sequence similarity 171, member A1
ENSG00000264535.1	0.0	0.0	0.0	0.27	AC093788.1	chr4	miRNA		--
ENSG00000120451.10	10.2	8.98	10.52	9.95	SNX19	chr11	protein_coding	sorting nexin 19
ENSG00000267506.5	0.01	0.0	0.0	0.0	RP11-13K12.1	chr17	lincRNA		--
ENSG00000168813.16	8.01	8.08	6.82	6.66	ZNF507	chr19	protein_coding	zinc finger protein 507
ENSG00000170836.11	4.15	3.6	4.11	4.15	PPM1D	chr17	protein_coding	protein phosphatase, Mg2+/Mn2+ dependent, 1D
ENSG00000162458.12	6.82	6.29	6.45	6.57	FBLIM1	chr1	protein_coding	filamin binding LIM protein 1
ENSG00000230587.1	0.0	0.03	0.0	0.0	AC093609.1	chr2	lincRNA		--
ENSG00000274667.1	0.36	0.19	0.48	0.54	RP11-31H5.3	chr15	sense_intronic		--
ENSG00000128253.13	0.0	0.0	0.0	0.09	RFPL2	chr22	protein_coding	ret finger protein-like 2
ENSG00000182118.5	0.14	0.24	0.39	0.24	FAM89A	chr1	protein_coding	family with sequence similarity 89, member A
ENSG00000277738.1	0.08	0.0	0.0	0.0	RP11-693J15.6	chr12	lincRNA		--
ENSG00000164442.9	29.21	27.57	30.31	30.01	CITED2	chr6	protein_coding	Cbp/p300-interacting transactivator, with Glu/Asp-rich carboxy-terminal domain, 2
ENSG00000100129.17	36.99	39.18	35.59	37.67	EIF3L	chr22	protein_coding	eukaryotic translation initiation factor 3, subunit L
ENSG00000268858.2	5.23	3.73	3.9	3.73	RP4-591C20.9	chr20	antisense		--
ENSG00000135090.13	7.49	7.05	5.83	6.24	TAOK3	chr12	protein_coding	TAO kinase 3
ENSG00000267089.1	0.0	0.0	0.05	0.0	CTC-499B15.8	chr19	lincRNA		--
ENSG00000065183.15	11.32	10.85	10.76	10.64	WDR3	chr1	protein_coding	WD repeat domain 3
ENSG00000167862.9	20.04	23.79	25.99	23.36	ICT1	chr17	protein_coding	immature colon carcinoma transcript 1
ENSG00000220988.1	0.34	0.57	0.25	0.86	SNORD88C	chr19	snoRNA	small nucleolar RNA, C/D box 88C
ENSG00000259466.1	0.0	0.0	0.08	0.0	NPM1P47	chr15	processed_pseudogene	nucleophosmin 1 (nucleolar phosphoprotein B23, numatrin) pseudogene 47
ENSG00000026103.19	4.6	4.93	6.13	5.99	FAS	chr10	protein_coding	Fas cell surface death receptor
ENSG00000122861.15	2.57	3.06	2.6	2.16	PLAU	chr10	protein_coding	plasminogen activator, urokinase
ENSG00000167280.16	4.98	4.84	6.22	5.11	ENGASE	chr17	protein_coding	endo-beta-N-acetylglucosaminidase
ENSG00000136630.12	4.43	4.47	5.49	6.36	HLX	chr1	protein_coding	H2.0-like homeobox
ENSG00000184292.6	2.6	1.87	2.37	2.13	TACSTD2	chr1	protein_coding	tumor-associated calcium signal transducer 2
ENSG00000267222.1	0.13	0.23	0.0	0.0	RP11-194N12.2	chr17	sense_intronic		--
ENSG00000072506.12	58.27	58.97	66.12	71.88	HSD17B10	chrX	protein_coding	hydroxysteroid (17-beta) dehydrogenase 10
ENSG00000272990.1	1.51	1.08	3.29	1.08	RP11-305K5.1	chr3	antisense		--
ENSG00000223714.1	0.29	0.19	0.14	0.22	RP5-1172N10.2	chrX	lincRNA		--
ENSG00000234694.1	0.19	0.08	0.28	0.08	RP1-92O14.3	chr1	antisense		--
ENSG00000187796.13	0.04	0.09	0.17	0.12	CARD9	chr9	protein_coding	caspase recruitment domain family, member 9
ENSG00000235563.1	0.03	0.0	0.0	0.0	RP11-334A14.8	chr1	antisense		--
ENSG00000078070.11	8.83	8.1	6.41	6.47	MCCC1	chr3	protein_coding	methylcrotonoyl-CoA carboxylase 1 (alpha)
ENSG00000183044.11	0.09	0.0	0.02	0.03	ABAT	chr16	protein_coding	4-aminobutyrate aminotransferase
ENSG00000278002.1	0.02	0.08	0.0	0.0	RP11-596C23.2	chr14	lincRNA		--
ENSG00000229672.2	0.0	0.0	0.06	0.0	RP11-184A2.3	chr10	antisense		--
ENSG00000199179.2	0.0	0.24	0.21	0.24	MIRLET7I	chr12	miRNA	microRNA let-7i
ENSG00000225171.2	1.06	0.96	0.3	0.39	DUTP6	chr1	processed_pseudogene	deoxyuridine triphosphatase pseudogene 6
ENSG00000231307.1	0.0	0.11	0.0	0.37	RPS3P2	chr20	processed_pseudogene	ribosomal protein S3 pseudogene 2
ENSG00000228404.1	0.0	0.0	0.04	0.0	AP001468.58	chr21	antisense		--
ENSG00000163807.5	10.64	11.11	9.83	9.65	KIAA1143	chr3	protein_coding	KIAA1143
ENSG00000180628.14	8.26	9.25	8.08	8.1	PCGF5	chr10	protein_coding	polycomb group ring finger 5
ENSG00000119866.20	0.05	0.02	0.05	0.03	BCL11A	chr2	protein_coding	B-cell CLL/lymphoma 11A (zinc finger protein)
ENSG00000278770.1	0.0	0.09	0.0	0.0	Metazoa_SRP	chr17	misc_RNA		--
ENSG00000204519.10	1.05	0.89	0.77	1.06	ZNF551	chr19	protein_coding	zinc finger protein 551
ENSG00000145491.11	0.52	0.66	0.77	0.59	ROPN1L	chr5	protein_coding	rhophilin associated tail protein 1-like
ENSG00000279905.1	0.01	0.0	0.0	0.02	RP11-117L5.1	chr12	TEC		--
ENSG00000255071.3	0.0	0.0	0.0	0.14	SAA2-SAA4	chr11	protein_coding	SAA2-SAA4 readthrough
ENSG00000146409.10	4.63	3.96	3.73	3.76	SLC18B1	chr6	protein_coding	solute carrier family 18, subfamily B, member 1
ENSG00000225945.1	0.0	0.0	0.06	0.0	RP3-441A12.1	chr6	antisense		--
ENSG00000231449.1	0.0	0.0	0.15	0.0	AC097359.2	chr3	processed_pseudogene		--
ENSG00000151239.13	68.49	72.77	71.3	69.25	TWF1	chr12	protein_coding	twinfilin actin binding protein 1
ENSG00000259595.1	0.0	0.04	0.0	0.0	RP11-516C1.1	chr15	antisense		--
ENSG00000206910.1	1.75	0.93	1.49	0.37	SNORA29	chr6	snoRNA	small nucleolar RNA, H/ACA box 29
ENSG00000088002.11	0.0	0.23	0.08	0.08	SULT2B1	chr19	protein_coding	sulfotransferase family, cytosolic, 2B, member 1
ENSG00000185262.8	19.19	18.39	17.71	18.04	UBALD2	chr17	protein_coding	UBA-like domain containing 2
ENSG00000256314.1	0.0	0.05	0.0	0.0	RP11-338E21.3	chr12	antisense		--
ENSG00000280037.1	0.18	0.15	0.09	0.25	RP11-434P11.1	chr2	TEC		--
ENSG00000230383.1	0.04	0.12	0.03	0.03	AC009245.3	chr7	processed_pseudogene		--
ENSG00000231762.1	0.0	0.06	0.01	0.01	RP11-354K4.1	chr6	processed_pseudogene		--
ENSG00000205707.10	2.26	2.79	2.28	2.14	LYRM5	chr12	protein_coding	LYR motif containing 5
ENSG00000264364.2	8.32	8.51	9.2	8.92	DYNLL2	chr17	protein_coding	dynein, light chain, LC8-type 2
ENSG00000184194.5	0.46	0.44	0.28	0.27	GPR173	chrX	protein_coding	G protein-coupled receptor 173
ENSG00000266306.1	0.15	0.4	0.39	0.31	CTD-2008P7.6	chr17	unprocessed_pseudogene		--
ENSG00000068745.14	11.23	10.96	12.19	11.63	IP6K2	chr3	protein_coding	inositol hexakisphosphate kinase 2
ENSG00000169660.15	1.55	1.6	1.33	1.08	HEXDC	chr17	protein_coding	hexosaminidase (glycosyl hydrolase family 20, catalytic domain) containing
ENSG00000138160.5	19.89	21.07	19.28	20.02	KIF11	chr10	protein_coding	kinesin family member 11
ENSG00000166225.8	5.02	4.3	4.61	4.69	FRS2	chr12	protein_coding	fibroblast growth factor receptor substrate 2
ENSG00000272764.1	0.11	0.47	0.5	0.57	RP11-318E3.9	chr10	lincRNA		--
ENSG00000143228.12	18.67	23.74	19.5	17.75	NUF2	chr1	protein_coding	NUF2, NDC80 kinetochore complex component
ENSG00000105447.12	5.22	4.81	6.2	5.77	GRWD1	chr19	protein_coding	glutamate-rich WD repeat containing 1
ENSG00000196498.13	79.26	74.34	79.09	81.76	NCOR2	chr12	protein_coding	nuclear receptor corepressor 2
ENSG00000095209.11	4.58	4.15	3.69	4.03	TMEM38B	chr9	protein_coding	transmembrane protein 38B
ENSG00000224722.3	0.0	0.02	0.11	0.1	RP11-255B23.1	chr8	processed_pseudogene		--
ENSG00000166797.10	19.26	23.64	18.68	17.82	FAM96A	chr15	protein_coding	family with sequence similarity 96, member A
ENSG00000253092.1	0.31	0.39	0.23	0.13	SNORA81	chr3	snoRNA	small nucleolar RNA, H/ACA box 81
ENSG00000272076.1	0.16	0.0	0.24	0.36	RP11-11C20.3	chr8	lincRNA		--
ENSG00000277491.1	0.0	0.11	0.47	0.11	RP11-676J12.9	chr17	lincRNA		--
ENSG00000155657.23	0.0	0.01	0.0	0.0	TTN	chr2	protein_coding	titin
ENSG00000226963.1	0.0	0.0	0.08	0.0	AC078883.4	chr2	antisense		--
ENSG00000079435.9	4.55	3.67	3.52	4.16	LIPE	chr19	protein_coding	lipase, hormone-sensitive
ENSG00000144959.9	9.48	8.4	10.25	9.87	NCEH1	chr3	protein_coding	neutral cholesterol ester hydrolase 1
ENSG00000243251.5	5.0	5.5	6.34	6.27	PGBD3	chr10	protein_coding	piggyBac transposable element derived 3
ENSG00000182013.17	0.0	0.03	0.0	0.0	PNMAL1	chr19	protein_coding	paraneoplastic Ma antigen family-like 1
ENSG00000169962.4	1.32	0.93	0.92	1.21	TAS1R3	chr1	protein_coding	taste receptor, type 1, member 3
ENSG00000261428.2	0.32	0.19	0.09	0.18	RP11-16P6.1	chr2	antisense		--
ENSG00000171403.9	0.12	0.44	0.25	0.32	KRT9	chr17	protein_coding	keratin 9, type I
ENSG00000198399.14	4.62	5.04	5.03	5.25	ITSN2	chr2	protein_coding	intersectin 2
ENSG00000163166.13	32.58	30.12	32.03	30.42	IWS1	chr2	protein_coding	IWS1 homolog (S. cerevisiae)
ENSG00000110651.11	28.97	33.52	34.98	37.27	CD81	chr11	protein_coding	CD81 molecule
ENSG00000215045.8	0.01	0.0	0.0	0.0	GRID2IP	chr7	protein_coding	glutamate receptor, ionotropic, delta 2 (Grid2) interacting protein
ENSG00000229950.1	0.68	0.99	0.77	0.68	TFAP2A-AS1	chr6	antisense	TFAP2A antisense RNA 1
ENSG00000257283.1	0.17	0.1	0.0	0.05	RP11-1060G2.1	chr12	antisense		--
ENSG00000257252.5	0.04	0.0	0.0	0.03	RP11-486A14.2	chr12	antisense		--
ENSG00000203279.3	1.94	1.1	0.46	0.77	RP11-498P14.5	chr9	lincRNA		--
ENSG00000164818.15	20.61	20.26	20.7	20.5	DNAAF5	chr7	protein_coding	dynein, axonemal, assembly factor 5
ENSG00000196811.11	0.03	0.0	0.02	0.0	CHRNG	chr2	protein_coding	cholinergic receptor, nicotinic, gamma (muscle)
ENSG00000254793.1	0.0	0.02	0.0	0.0	FDPSP4	chr15	processed_pseudogene	farnesyl diphosphate synthase pseudogene 4
ENSG00000107968.9	3.8	3.13	3.64	2.93	MAP3K8	chr10	protein_coding	mitogen-activated protein kinase kinase kinase 8
ENSG00000012963.13	6.11	6.76	7.15	7.21	UBR7	chr14	protein_coding	ubiquitin protein ligase E3 component n-recognin 7 (putative)
ENSG00000158470.5	20.24	19.75	20.97	21.85	B4GALT5	chr20	protein_coding	UDP-Gal:betaGlcNAc beta 1,4- galactosyltransferase, polypeptide 5
ENSG00000235010.1	0.0	0.07	0.0	0.0	RP11-140A10.3	chr10	antisense		--
ENSG00000226237.1	0.0	0.07	0.05	0.06	RP11-276H19.1	chr9	lincRNA		--
ENSG00000276110.1	0.04	0.0	0.13	0.07	RP4-790G17.7	chr1	antisense		--
ENSG00000143742.12	86.86	103.35	102.41	95.65	SRP9	chr1	protein_coding	signal recognition particle 9kDa
ENSG00000204388.6	30.47	26.0	33.24	53.6	HSPA1B	chr6	protein_coding	heat shock 70kDa protein 1B
ENSG00000272181.1	0.15	0.0	0.06	0.25	RP11-245J9.6	chr3	antisense		--
ENSG00000085563.14	0.63	0.96	0.75	0.56	ABCB1	chr7	protein_coding	ATP-binding cassette, sub-family B (MDR/TAP), member 1
ENSG00000197928.10	0.04	0.09	0.08	0.03	ZNF677	chr19	protein_coding	zinc finger protein 677
ENSG00000272630.1	0.29	0.09	0.15	0.42	RP11-344N10.5	chr10	lincRNA		--
ENSG00000131697.17	5.18	4.95	5.05	5.16	NPHP4	chr1	protein_coding	nephronophthisis 4
ENSG00000003137.8	3.58	2.92	2.9	3.43	CYP26B1	chr2	protein_coding	cytochrome P450, family 26, subfamily B, polypeptide 1
ENSG00000171016.11	1.91	1.85	1.69	1.42	PYGO1	chr15	protein_coding	pygopus family PHD finger 1
ENSG00000202111.1	0.34	0.0	0.0	0.0	VTRNA1-2	chr5	misc_RNA	vault RNA 1-2
ENSG00000227081.5	7.1	6.23	4.36	6.43	RP11-543P15.1	chr12	processed_pseudogene		--
ENSG00000231327.1	0.46	0.43	0.32	0.43	AC016700.5	chr2	lincRNA		--
ENSG00000163347.5	13.03	11.9	14.16	13.33	CLDN1	chr3	protein_coding	claudin 1
ENSG00000173933.19	5.64	6.17	6.83	6.35	RBM4	chr11	protein_coding	RNA binding motif protein 4
ENSG00000172667.10	3.2	3.25	2.99	3.5	ZMAT3	chr3	protein_coding	zinc finger, matrin-type 3
ENSG00000111786.8	66.1	65.48	69.56	72.21	SRSF9	chr12	protein_coding	serine/arginine-rich splicing factor 9
ENSG00000274366.1	0.3	0.26	0.23	0.0	AC244021.1	chr1	miRNA		--
ENSG00000133657.14	24.18	25.28	23.55	23.24	ATP13A3	chr3	protein_coding	ATPase type 13A3
ENSG00000176383.8	0.71	0.92	0.69	0.56	B3GNT4	chr12	protein_coding	UDP-GlcNAc:betaGal beta-1,3-N-acetylglucosaminyltransferase 4
ENSG00000160145.15	0.12	0.18	0.08	0.11	KALRN	chr3	protein_coding	kalirin, RhoGEF kinase
ENSG00000108587.14	5.48	5.58	6.72	5.94	GOSR1	chr17	protein_coding	golgi SNAP receptor complex member 1
ENSG00000281889.1	0.0	0.21	0.0	0.0	AC073072.1	chr7	protein_coding		--
ENSG00000213977.7	29.04	28.72	32.13	33.81	TAX1BP3	chr17	protein_coding	Tax1 (human T-cell leukemia virus type I) binding protein 3
ENSG00000257165.5	0.0	0.0	0.06	0.0	RP11-171L9.1	chr12	lincRNA		--
ENSG00000223612.3	0.24	0.0	0.0	0.0	RP11-289I10.2	chr1	processed_pseudogene		--
ENSG00000189430.12	0.08	0.0	0.0	0.0	NCR1	chr19	protein_coding	natural cytotoxicity triggering receptor 1
ENSG00000128849.10	0.03	0.07	0.02	0.04	CGNL1	chr15	protein_coding	cingulin-like 1
ENSG00000244300.2	2.43	1.52	2.43	2.26	GATA2-AS1	chr3	antisense	GATA2 antisense RNA 1
ENSG00000145214.13	1.66	1.85	1.61	1.48	DGKQ	chr4	protein_coding	diacylglycerol kinase, theta 110kDa
ENSG00000153048.10	28.62	27.83	23.13	24.35	CARHSP1	chr16	protein_coding	calcium regulated heat stable protein 1, 24kDa
ENSG00000250448.1	0.03	0.0	0.0	0.01	RP11-19O2.2	chr5	antisense		--
ENSG00000265407.1	0.0	0.0	0.0	0.36	MIR4324	chr19	miRNA	microRNA 4324
ENSG00000229556.2	0.03	0.05	0.05	0.1	RP11-363G2.4	chr13	lincRNA		--
ENSG00000175602.3	26.31	24.35	22.38	23.89	CCDC85B	chr11	protein_coding	coiled-coil domain containing 85B
ENSG00000234169.1	0.0	0.05	0.0	0.0	AC092168.3	chr2	lincRNA		--
ENSG00000240758.2	2.55	3.74	3.61	2.24	RP11-155G14.6	chr7	processed_transcript		--
ENSG00000169118.15	6.04	4.81	4.69	5.02	CSNK1G1	chr15	protein_coding	casein kinase 1, gamma 1
ENSG00000170153.10	1.36	1.35	1.1	1.2	RNF150	chr4	protein_coding	ring finger protein 150
ENSG00000169032.9	19.54	21.84	22.38	22.0	MAP2K1	chr15	protein_coding	mitogen-activated protein kinase kinase 1
ENSG00000110719.9	29.67	27.44	28.65	31.6	TCIRG1	chr11	protein_coding	T-cell, immune regulator 1, ATPase, H+ transporting, lysosomal V0 subunit A3
ENSG00000156802.12	29.35	30.31	25.41	25.63	ATAD2	chr8	protein_coding	ATPase family, AAA domain containing 2
ENSG00000234678.1	5.01	6.7	3.78	4.81	RP11-465N4.4	chr1	antisense		--
ENSG00000266109.1	0.0	0.0	0.0	0.27	MIR4440	chr2	miRNA	microRNA 4440
ENSG00000129354.11	10.22	7.22	10.87	10.22	AP1M2	chr19	protein_coding	adaptor-related protein complex 1, mu 2 subunit
ENSG00000197380.10	0.03	0.02	0.02	0.01	DACT3	chr19	protein_coding	dishevelled-binding antagonist of beta-catenin 3
ENSG00000135821.16	9.57	10.29	10.14	9.58	GLUL	chr1	protein_coding	glutamate-ammonia ligase
ENSG00000029363.15	20.93	21.73	22.97	22.14	BCLAF1	chr6	protein_coding	BCL2-associated transcription factor 1
ENSG00000132646.10	49.71	54.86	52.31	56.38	PCNA	chr20	protein_coding	proliferating cell nuclear antigen
ENSG00000257985.1	0.0	0.01	0.0	0.0	RP1-228P16.4	chr12	antisense		--
ENSG00000127022.14	210.33	227.71	211.91	217.45	CANX	chr5	protein_coding	calnexin
ENSG00000162419.12	2.98	2.6	3.13	2.85	GMEB1	chr1	protein_coding	glucocorticoid modulatory element binding protein 1
ENSG00000206417.8	0.94	0.7	0.62	0.74	H1FX-AS1	chr3	antisense	H1FX antisense RNA 1
ENSG00000248208.1	0.0	0.0	0.0	0.02	RP11-153M7.1	chr4	processed_pseudogene		--
ENSG00000162399.6	0.0	0.0	0.0	0.01	BSND	chr1	protein_coding	barttin CLCNK-type chloride channel accessory beta subunit
ENSG00000129351.17	39.5	39.01	40.74	42.6	ILF3	chr19	protein_coding	interleukin enhancer binding factor 3, 90kDa
ENSG00000243854.3	0.0	0.0	0.08	0.7	RN7SL67P	chr12	misc_RNA	RNA, 7SL, cytoplasmic 67, pseudogene
ENSG00000016391.10	0.64	0.75	0.85	0.96	CHDH	chr3	protein_coding	choline dehydrogenase
ENSG00000168778.11	8.4	7.42	6.86	7.51	TCTN2	chr12	protein_coding	tectonic family member 2
ENSG00000237343.1	0.1	0.17	1.03	0.0	RP11-763B22.4	chr1	lincRNA		--
ENSG00000243508.1	0.0	0.0	0.42	0.0	RP11-775J23.2	chr3	processed_pseudogene		--
ENSG00000154845.15	20.68	23.45	25.81	23.59	PPP4R1	chr18	protein_coding	protein phosphatase 4, regulatory subunit 1
ENSG00000163638.13	0.0	0.0	0.01	0.0	ADAMTS9	chr3	protein_coding	ADAM metallopeptidase with thrombospondin type 1 motif, 9
ENSG00000163827.12	0.06	0.08	0.06	0.04	LRRC2	chr3	protein_coding	leucine rich repeat containing 2
ENSG00000145391.13	7.63	7.6	7.47	7.47	SETD7	chr4	protein_coding	SET domain containing (lysine methyltransferase) 7
ENSG00000171557.16	0.26	0.16	0.14	0.01	FGG	chr4	protein_coding	fibrinogen gamma chain
ENSG00000280402.1	0.0	0.1	0.03	0.05	RP11-20I23.10	chr16	TEC		--
ENSG00000101940.17	7.83	6.59	6.8	7.53	WDR13	chrX	protein_coding	WD repeat domain 13
ENSG00000229659.1	2.03	2.14	2.22	1.66	RP11-345K20.2	chr10	processed_pseudogene		--
ENSG00000254985.1	0.05	0.05	0.2	0.41	RSF1-IT2	chr11	sense_intronic	RSF1 intronic transcript 2
ENSG00000235411.1	0.08	0.0	0.0	0.0	AC007041.2	chr2	processed_pseudogene		--
ENSG00000139973.15	0.01	0.0	0.01	0.01	SYT16	chr14	protein_coding	synaptotagmin XVI
ENSG00000173727.11	14.44	15.17	12.48	13.4	CMB9-22P13.1	chr11	lincRNA		--
ENSG00000184319.15	2.36	2.66	2.11	2.16	RPL23AP82	chr22	transcribed_unprocessed_pseudogene	ribosomal protein L23a pseudogene 82
ENSG00000201801.1	0.0	0.0	0.0	0.22	RNU5E-4P	chr1	snRNA	RNA, U5E small nuclear 4, pseudogene
ENSG00000131748.15	9.23	10.26	10.49	9.95	STARD3	chr17	protein_coding	StAR-related lipid transfer (START) domain containing 3
ENSG00000213923.10	32.34	33.98	31.63	33.1	CSNK1E	chr22	protein_coding	casein kinase 1, epsilon
ENSG00000246985.7	0.3	0.26	0.17	0.2	SOCS2-AS1	chr12	processed_transcript	SOCS2 antisense RNA 1
ENSG00000218426.5	1.58	1.28	1.09	2.04	RP11-475C16.1	chr6	processed_pseudogene		--
ENSG00000143847.15	6.53	7.43	6.49	6.25	PPFIA4	chr1	protein_coding	protein tyrosine phosphatase, receptor type, f polypeptide (PTPRF), interacting protein (liprin), alpha 4
ENSG00000159674.11	7.06	7.59	5.7	6.98	SPON2	chr4	protein_coding	spondin 2, extracellular matrix protein
ENSG00000228478.1	0.0	0.05	0.04	0.05	RP1-290I10.3	chr6	lincRNA		--
ENSG00000165661.15	28.5	24.59	26.68	25.87	QSOX2	chr9	protein_coding	quiescin Q6 sulfhydryl oxidase 2
ENSG00000110031.12	0.85	0.76	0.74	0.68	LPXN	chr11	protein_coding	leupaxin
ENSG00000060140.8	0.0	0.0	0.09	0.18	STYK1	chr12	protein_coding	serine/threonine/tyrosine kinase 1
ENSG00000001629.9	19.7	19.36	14.57	17.13	ANKIB1	chr7	protein_coding	ankyrin repeat and IBR domain containing 1
ENSG00000169894.17	0.67	0.69	0.94	0.73	MUC3A	chr7	protein_coding	mucin 3A, cell surface associated
ENSG00000173273.15	10.32	10.21	8.68	8.6	TNKS	chr8	protein_coding	tankyrase, TRF1-interacting ankyrin-related ADP-ribose polymerase
ENSG00000261093.1	0.1	0.11	0.01	0.01	CTD-3126B10.1	chr16	antisense		--
ENSG00000234129.7	0.25	0.35	0.41	0.48	RP11-120D5.1	chrX	lincRNA		--
ENSG00000204922.4	3.15	2.15	3.32	2.53	UQCC3	chr11	protein_coding	ubiquinol-cytochrome c reductase complex assembly factor 3
ENSG00000149633.11	0.0	0.08	0.09	0.05	KIAA1755	chr20	protein_coding	KIAA1755
ENSG00000152782.16	1.78	1.91	1.47	1.64	PANK1	chr10	protein_coding	pantothenate kinase 1
ENSG00000197119.12	6.17	6.08	5.44	5.33	SLC25A29	chr14	protein_coding	solute carrier family 25 (mitochondrial carnitine/acylcarnitine carrier), member 29
ENSG00000095485.16	9.41	10.07	10.49	10.14	CWF19L1	chr10	protein_coding	CWF19-like 1, cell cycle control (S. pombe)
ENSG00000108784.9	8.65	9.41	7.16	8.11	NAGLU	chr17	protein_coding	N-acetylglucosaminidase, alpha
ENSG00000105825.11	0.73	0.61	0.92	0.65	TFPI2	chr7	protein_coding	tissue factor pathway inhibitor 2
ENSG00000113248.5	0.01	0.06	0.09	0.03	PCDHB15	chr5	protein_coding	protocadherin beta 15
ENSG00000127720.7	0.76	0.88	0.45	0.94	METTL25	chr12	protein_coding	methyltransferase like 25
ENSG00000281333.1	0.56	0.05	0.28	0.21	RP11-900F13.3	chr12	antisense		--
ENSG00000143226.13	0.51	0.13	0.13	0.15	FCGR2A	chr1	protein_coding	Fc fragment of IgG, low affinity IIa, receptor (CD32)
ENSG00000164885.12	6.5	7.11	6.61	6.33	CDK5	chr7	protein_coding	cyclin-dependent kinase 5
ENSG00000174238.14	11.96	11.32	14.24	13.67	PITPNA	chr17	protein_coding	phosphatidylinositol transfer protein, alpha
ENSG00000164088.17	3.16	2.91	2.8	2.71	PPM1M	chr3	protein_coding	protein phosphatase, Mg2+/Mn2+ dependent, 1M
ENSG00000151233.10	3.32	4.15	3.13	3.09	GXYLT1	chr12	protein_coding	glucoside xylosyltransferase 1
ENSG00000211645.2	0.08	0.0	0.0	0.0	IGLV1-50	chr22	IG_V_gene	immunoglobulin lambda variable 1-50 (non-functional)
ENSG00000274308.1	0.08	0.06	0.14	0.0	RP11-19G24.1	chr17	processed_pseudogene		--
ENSG00000280634.1	0.0	0.05	0.06	0.16	THRIL	chr12	antisense	TNF and HNRNPL related immunoregulatory long non-coding RNA
ENSG00000245105.2	0.38	0.49	0.51	0.13	A2M-AS1	chr12	antisense	A2M antisense RNA 1 (head to head)
ENSG00000259098.1	2.46	1.98	2.93	3.07	RP11-603B24.2	chr15	processed_pseudogene		--
ENSG00000229642.1	0.13	0.0	0.0	0.0	AC027119.1	chr3	lincRNA		--
ENSG00000259264.5	0.03	0.5	0.28	0.16	RP11-60L3.1	chr15	antisense		--
ENSG00000170190.15	5.01	4.66	4.3	3.72	SLC16A5	chr17	protein_coding	solute carrier family 16 (monocarboxylate transporter), member 5
ENSG00000275221.1	9.84	8.15	4.01	6.03	HIST1H2AK	chr6	protein_coding	histone cluster 1, H2ak
ENSG00000126767.17	17.93	18.65	22.78	23.74	ELK1	chrX	protein_coding	ELK1, member of ETS oncogene family
ENSG00000241978.9	0.02	0.04	0.05	0.05	AKAP2	chr9	protein_coding	A kinase (PRKA) anchor protein 2
ENSG00000111897.6	24.0	26.53	24.2	24.71	SERINC1	chr6	protein_coding	serine incorporator 1
ENSG00000206418.3	12.31	13.53	13.92	13.92	RAB12	chr18	protein_coding	RAB12, member RAS oncogene family
ENSG00000249755.2	0.0	0.08	0.0	0.24	RP11-466G12.2	chr4	processed_pseudogene		--
ENSG00000260251.1	0.04	0.11	0.13	0.0	RP11-46D6.4	chr16	unprocessed_pseudogene		--
ENSG00000128699.13	3.09	3.41	3.67	3.29	ORMDL1	chr2	protein_coding	ORMDL sphingolipid biosynthesis regulator 1
ENSG00000168061.13	8.43	9.38	8.76	9.95	SAC3D1	chr11	protein_coding	SAC3 domain containing 1
ENSG00000244131.2	0.0	0.0	0.0	0.08	RPSAP51	chr12	processed_pseudogene	ribosomal protein SA pseudogene 51
ENSG00000176102.11	6.74	7.17	8.53	7.0	CSTF3	chr11	protein_coding	cleavage stimulation factor, 3' pre-RNA, subunit 3, 77kDa
ENSG00000171940.13	18.83	20.31	17.31	17.46	ZNF217	chr20	protein_coding	zinc finger protein 217
ENSG00000166598.12	308.83	324.15	323.05	310.53	HSP90B1	chr12	protein_coding	heat shock protein 90kDa beta (Grp94), member 1
ENSG00000153201.15	25.27	24.63	25.35	24.93	RANBP2	chr2	protein_coding	RAN binding protein 2
ENSG00000258154.2	0.0	0.0	0.0	0.3	RP11-44N21.2	chr14	unprocessed_pseudogene		--
ENSG00000136295.14	80.33	77.39	65.18	73.82	TTYH3	chr7	protein_coding	tweety family member 3
ENSG00000214135.8	3.37	3.95	4.96	4.06	AC024560.3	chr3	transcribed_unprocessed_pseudogene		--
ENSG00000183801.7	0.23	0.11	0.05	0.31	OLFML1	chr11	protein_coding	olfactomedin-like 1
ENSG00000138386.16	13.65	13.78	12.47	11.05	NAB1	chr2	protein_coding	NGFI-A binding protein 1 (EGR1 binding protein 1)
ENSG00000139233.6	3.08	3.01	3.15	2.87	LLPH	chr12	protein_coding	LLP homolog, long-term synaptic facilitation (Aplysia)
ENSG00000271997.1	0.25	0.31	0.22	0.18	RP11-97O12.6	chr15	sense_intronic		--
ENSG00000175820.3	0.03	0.01	0.02	0.02	CCDC168	chr13	protein_coding	coiled-coil domain containing 168
ENSG00000264991.1	3.21	2.12	2.16	3.93	AP001205.1	chr8	miRNA		--
ENSG00000147697.8	0.11	0.14	0.09	0.09	GSDMC	chr8	protein_coding	gasdermin C
ENSG00000235453.7	0.22	0.16	0.12	0.09	TOPORS-AS1	chr9	antisense	TOPORS antisense RNA 1
ENSG00000274150.1	0.08	0.05	0.03	0.09	FADS2P1	chr11	unprocessed_pseudogene	fatty acid desaturase 2 pseudogene 1
ENSG00000109220.10	3.52	3.32	2.95	3.25	CHIC2	chr4	protein_coding	cysteine-rich hydrophobic domain 2
ENSG00000280076.1	0.0	0.01	0.0	0.0	RP11-326A13.2	chr15	TEC		--
ENSG00000254779.4	0.08	0.48	0.33	0.27	EGLN1P1	chr15	transcribed_processed_pseudogene	egl-9 family hypoxia-inducible factor 1 pseudogene 1
ENSG00000137331.11	243.81	252.28	219.66	223.02	IER3	chr6	protein_coding	immediate early response 3
ENSG00000165244.6	8.62	9.3	7.98	8.21	ZNF367	chr9	protein_coding	zinc finger protein 367
ENSG00000166037.10	23.12	25.82	20.83	21.09	CEP57	chr11	protein_coding	centrosomal protein 57kDa
ENSG00000227383.1	0.0	0.0	0.07	0.0	RP11-571F15.2	chr9	processed_pseudogene		--
ENSG00000132840.9	0.0	0.0	0.0	0.01	BHMT2	chr5	protein_coding	betaine--homocysteine S-methyltransferase 2
ENSG00000134759.13	5.9	5.5	5.09	5.81	ELP2	chr18	protein_coding	elongator acetyltransferase complex subunit 2
ENSG00000169919.16	18.07	19.3	18.56	19.48	GUSB	chr7	protein_coding	glucuronidase, beta
ENSG00000228205.1	0.0	0.0	0.32	0.0	RP11-778D9.4	chr3	processed_pseudogene		--
ENSG00000015413.9	0.41	0.56	0.47	0.35	DPEP1	chr16	protein_coding	dipeptidase 1 (renal)
ENSG00000260672.1	0.01	0.05	0.09	0.03	RP11-1006G14.1	chr15	lincRNA		--
ENSG00000122691.12	2.25	1.84	1.54	1.75	TWIST1	chr7	protein_coding	twist family bHLH transcription factor 1
ENSG00000243742.5	0.21	0.52	0.64	0.59	RPLP0P2	chr11	transcribed_processed_pseudogene	ribosomal protein, large, P0 pseudogene 2
ENSG00000264767.2	0.0	0.0	0.0	0.09	RN7SL237P	chr20	misc_RNA	RNA, 7SL, cytoplasmic 237, pseudogene
ENSG00000164647.8	0.07	0.65	0.32	0.28	STEAP1	chr7	protein_coding	six transmembrane epithelial antigen of the prostate 1
ENSG00000102763.15	3.79	3.6	3.27	3.29	VWA8	chr13	protein_coding	von Willebrand factor A domain containing 8
ENSG00000186409.14	0.02	0.01	0.07	0.09	CCDC30	chr1	protein_coding	coiled-coil domain containing 30
ENSG00000258137.5	0.1	0.17	0.25	0.08	RP11-753H16.3	chr12	antisense		--
ENSG00000101868.10	17.08	16.59	13.5	14.56	POLA1	chrX	protein_coding	polymerase (DNA directed), alpha 1, catalytic subunit
ENSG00000228526.3	0.0	0.0	0.4	0.0	RP3-510D11.1	chr1	lincRNA		--
ENSG00000077800.11	0.0	0.0	0.0	0.05	FKBP6	chr7	protein_coding	FK506 binding protein 6, 36kDa
ENSG00000279510.1	0.0	0.0	0.0	0.07	AC243945.1	chr14	protein_coding		--
ENSG00000200428.1	0.0	0.22	0.0	0.22	Y_RNA	chr12	misc_RNA		--
ENSG00000090104.11	0.0	0.0	0.02	0.0	RGS1	chr1	protein_coding	regulator of G-protein signaling 1
ENSG00000238311.1	0.0	0.0	0.0	0.5	snoU13	chr15	snoRNA		--
ENSG00000100532.11	0.88	1.44	1.71	0.87	CGRRF1	chr14	protein_coding	cell growth regulator with ring finger domain 1
ENSG00000183598.3	2.61	3.17	2.26	2.41	HIST2H3D	chr1	protein_coding	histone cluster 2, H3d
ENSG00000167613.15	0.0	0.01	0.0	0.0	LAIR1	chr19	protein_coding	leukocyte-associated immunoglobulin-like receptor 1
ENSG00000243568.2	0.0	0.1	0.06	0.0	RP11-2I17.1	chr15	processed_pseudogene		--
ENSG00000157870.14	6.95	4.69	6.04	6.24	FAM213B	chr1	protein_coding	family with sequence similarity 213, member B
ENSG00000125798.14	0.0	0.0	0.01	0.0	FOXA2	chr20	protein_coding	forkhead box A2
ENSG00000228801.5	0.99	1.27	0.73	0.85	RP11-110G21.1	chr8	antisense		--
ENSG00000252367.1	0.67	0.57	0.76	2.57	Y_RNA	chr20	misc_RNA		--
ENSG00000132821.11	0.0	0.0	0.04	0.0	VSTM2L	chr20	protein_coding	V-set and transmembrane domain containing 2 like
ENSG00000162521.18	17.42	18.01	18.37	17.26	RBBP4	chr1	protein_coding	retinoblastoma binding protein 4
ENSG00000256196.1	0.04	0.51	0.38	0.06	RP11-881M11.4	chr11	antisense		--
ENSG00000256973.1	0.08	0.67	0.53	0.14	RP11-359J14.2	chr12	lincRNA		--
ENSG00000254911.3	7.91	1.99	3.55	2.43	SCARNA9	chr11	antisense	small Cajal body-specific RNA 9
ENSG00000141441.15	3.51	2.98	2.52	3.25	GAREM	chr18	protein_coding	GRB2 associated, regulator of MAPK1
ENSG00000132405.18	11.48	11.02	12.2	11.76	TBC1D14	chr4	protein_coding	TBC1 domain family, member 14
ENSG00000256249.1	0.04	0.02	0.03	0.0	RP11-324E6.6	chr12	lincRNA		--
ENSG00000260364.1	0.16	0.1	0.15	0.27	RP11-256I9.3	chr16	lincRNA		--
ENSG00000233013.8	0.0	0.0	0.02	0.0	FAM157B	chr9	lincRNA	family with sequence similarity 157, member B
ENSG00000269220.1	0.04	0.0	0.01	0.0	LINC00528	chr22	lincRNA	long intergenic non-protein coding RNA 528
ENSG00000137770.13	11.8	13.01	9.82	9.97	CTDSPL2	chr15	protein_coding	CTD (carboxy-terminal domain, RNA polymerase II, polypeptide A) small phosphatase like 2
ENSG00000224881.1	0.48	0.44	0.29	0.32	AC068279.3	chr2	processed_pseudogene		--
ENSG00000266803.1	0.22	0.0	0.17	0.19	RP1-77H15.1	chr17	sense_intronic		--
ENSG00000117266.15	19.29	17.15	14.2	16.68	CDK18	chr1	protein_coding	cyclin-dependent kinase 18
ENSG00000120675.5	2.29	2.33	2.74	2.58	DNAJC15	chr13	protein_coding	DnaJ (Hsp40) homolog, subfamily C, member 15
ENSG00000163576.17	0.03	0.07	0.05	0.03	EFHB	chr3	protein_coding	EF-hand domain family, member B
ENSG00000264961.1	0.4	0.0	0.0	0.34	MIR4730	chr17	miRNA	microRNA 4730
ENSG00000013583.8	5.57	7.31	6.93	7.83	HEBP1	chr12	protein_coding	heme binding protein 1
ENSG00000267606.1	0.09	0.0	0.0	0.0	AC006116.21	chr19	lincRNA		--
ENSG00000072609.17	0.29	0.32	0.37	0.31	CHFR	chr12	protein_coding	checkpoint with forkhead and ring finger domains, E3 ubiquitin protein ligase
ENSG00000179873.14	0.0	0.0	0.03	0.02	NLRP11	chr19	protein_coding	NLR family, pyrin domain containing 11
ENSG00000254783.1	0.41	0.6	1.87	2.77	RP11-320L11.2	chr11	processed_pseudogene		--
ENSG00000277959.1	0.28	0.08	0.07	0.0	RP11-45A17.2	chr10	antisense		--
ENSG00000158022.6	0.0	0.0	0.03	0.03	TRIM63	chr1	protein_coding	tripartite motif containing 63, E3 ubiquitin protein ligase
ENSG00000198944.5	0.02	0.0	0.0	0.0	SOWAHA	chr5	protein_coding	sosondowah ankyrin repeat domain family member A
ENSG00000222522.1	0.0	0.0	0.43	0.0	RNU6-519P	chr8	snRNA	RNA, U6 small nuclear 519, pseudogene
ENSG00000182742.5	0.01	0.07	0.02	0.05	HOXB4	chr17	protein_coding	homeobox B4
ENSG00000241913.1	0.0	0.0	0.14	0.0	RP5-1073F15.1	chr17	processed_pseudogene		--
ENSG00000196139.11	13.21	12.65	10.79	11.0	AKR1C3	chr10	protein_coding	aldo-keto reductase family 1, member C3
ENSG00000255823.2	0.0	0.02	0.09	0.06	MTRNR2L8	chr11	protein_coding	MT-RNR2-like 8
ENSG00000073803.13	0.67	0.67	0.6	0.68	MAP3K13	chr3	protein_coding	mitogen-activated protein kinase kinase kinase 13
ENSG00000232774.7	1.36	1.37	2.0	1.82	FLJ22447	chr14	lincRNA		--
ENSG00000152049.6	0.0	0.0	0.0	0.05	KCNE4	chr2	protein_coding	potassium channel, voltage gated subfamily E regulatory beta subunit 4
ENSG00000233184.6	2.58	2.34	1.95	2.29	RP11-421L21.3	chr1	antisense		--
ENSG00000129007.14	1.55	1.77	2.37	2.04	CALML4	chr15	protein_coding	calmodulin-like 4
ENSG00000250994.1	0.0	0.26	0.06	0.11	AC005355.1	chr5	lincRNA		--
ENSG00000260880.2	0.06	0.19	0.24	0.02	HCCAT5	chr16	lincRNA	hepatocellular carcinoma associated transcript 5 (non-protein coding)
ENSG00000188451.8	0.02	0.0	0.0	0.0	SRP72P2	chr6	processed_pseudogene	signal recognition particle 72kDa pseudogene 2
ENSG00000249094.2	0.0	0.0	0.03	0.14	RP1-7G5.6	chr12	lincRNA		--
ENSG00000198804.2	3248.33	3539.36	3744.12	3986.47	MT-CO1	chrM	protein_coding	mitochondrially encoded cytochrome c oxidase I
ENSG00000132952.11	4.07	4.31	5.02	4.74	USPL1	chr13	protein_coding	ubiquitin specific peptidase like 1
ENSG00000198677.10	21.5	25.33	20.09	20.38	TTC37	chr5	protein_coding	tetratricopeptide repeat domain 37
ENSG00000114503.10	29.64	29.88	31.86	29.83	NCBP2	chr3	protein_coding	nuclear cap binding protein subunit 2, 20kDa
ENSG00000183742.12	0.03	0.0	0.0	0.0	MACC1	chr7	protein_coding	metastasis associated in colon cancer 1
ENSG00000239040.1	1.19	0.76	0.23	0.76	Y_RNA	chr4	misc_RNA		--
ENSG00000071564.14	19.68	17.16	16.84	18.93	TCF3	chr19	protein_coding	transcription factor 3
ENSG00000087245.12	0.0	0.01	0.0	0.03	MMP2	chr16	protein_coding	matrix metallopeptidase 2
ENSG00000270165.1	0.16	0.32	0.16	0.23	RP11-167P11.2	chr16	sense_intronic		--
ENSG00000222627.1	0.0	0.15	0.39	0.0	RNU2-37P	chr3	snRNA	RNA, U2 small nuclear 37, pseudogene
ENSG00000237522.1	0.37	0.3	0.11	0.13	NONOP2	chr2	processed_pseudogene	non-POU domain containing, octamer-binding pseudogene 2
ENSG00000266783.1	0.15	0.25	0.24	0.22	RP11-715F3.2	chr18	sense_intronic		--
ENSG00000204271.10	5.08	4.12	3.5	3.78	SPIN3	chrX	protein_coding	spindlin family, member 3
ENSG00000229001.1	0.0	0.1	0.0	0.0	ACTBP14	chr10	processed_pseudogene	actin, beta pseudogene 14
ENSG00000270996.1	0.0	0.06	0.0	0.0	RP11-342K6.4	chr2	lincRNA		--
ENSG00000177984.6	0.4	0.51	0.24	0.82	LCN15	chr9	protein_coding	lipocalin 15
ENSG00000104660.17	6.35	6.56	6.67	6.55	LEPROTL1	chr8	protein_coding	leptin receptor overlapping transcript-like 1
ENSG00000104866.10	6.67	6.16	6.66	6.2	PPP1R37	chr19	protein_coding	protein phosphatase 1, regulatory subunit 37
ENSG00000188559.13	3.54	3.84	2.6	2.6	RALGAPA2	chr20	protein_coding	Ral GTPase activating protein, alpha subunit 2 (catalytic)
ENSG00000253739.1	0.0	0.24	0.0	0.0	RNU6-323P	chr8	snRNA	RNA, U6 small nuclear 323, pseudogene
ENSG00000144589.20	4.27	4.48	4.48	4.53	STK11IP	chr2	protein_coding	serine/threonine kinase 11 interacting protein
ENSG00000276231.4	0.0	0.02	0.0	0.07	PIK3R6	chr17	protein_coding	phosphoinositide-3-kinase, regulatory subunit 6
ENSG00000253208.1	0.0	0.1	0.12	0.0	RP11-1G11.2	chr8	processed_pseudogene		--
ENSG00000237149.5	1.28	0.9	1.07	1.2	ZNF503-AS2	chr10	antisense	ZNF503 antisense RNA 2
ENSG00000152409.8	8.51	8.43	6.11	6.6	JMY	chr5	protein_coding	junction mediating and regulatory protein, p53 cofactor
ENSG00000162599.15	2.9	3.14	2.85	3.14	NFIA	chr1	protein_coding	nuclear factor I/A
ENSG00000171777.15	0.02	0.02	0.0	0.0	RASGRP4	chr19	protein_coding	RAS guanyl releasing protein 4
ENSG00000104812.14	34.67	36.4	31.27	34.15	GYS1	chr19	protein_coding	glycogen synthase 1 (muscle)
ENSG00000264308.1	0.0	0.0	0.0	0.29	AL121897.1	chr20	miRNA		--
ENSG00000091651.8	10.72	12.35	13.11	13.26	ORC6	chr16	protein_coding	origin recognition complex, subunit 6
ENSG00000178458.5	0.07	0.0	0.34	0.13	H3F3AP6	chr4	processed_pseudogene	H3 histone, family 3A, pseudogene 6
ENSG00000108576.9	0.0	0.0	0.03	0.02	SLC6A4	chr17	protein_coding	solute carrier family 6 (neurotransmitter transporter), member 4
ENSG00000236807.1	0.0	0.0	0.07	0.0	AC092066.6	chr19	processed_pseudogene		--
ENSG00000130758.7	4.94	4.37	4.37	4.2	MAP3K10	chr19	protein_coding	mitogen-activated protein kinase kinase kinase 10
ENSG00000260466.1	0.71	0.9	0.53	0.3	RP4-536B24.2	chr16	antisense		--
ENSG00000124784.8	11.95	10.94	11.05	10.08	RIOK1	chr6	protein_coding	RIO kinase 1
ENSG00000087076.8	0.39	0.27	0.35	0.25	HSD17B14	chr19	protein_coding	hydroxysteroid (17-beta) dehydrogenase 14
ENSG00000279987.1	0.08	0.07	0.06	0.09	AC008103.4	chr22	sense_intronic		--
ENSG00000111785.18	2.95	3.57	2.76	2.56	RIC8B	chr12	protein_coding	RIC8 guanine nucleotide exchange factor B
ENSG00000277350.1	0.08	0.0	0.0	0.0	RP11-395E19.6	chr9	lincRNA		--
ENSG00000156475.18	0.33	0.21	0.24	0.21	PPP2R2B	chr5	protein_coding	protein phosphatase 2, regulatory subunit B, beta
ENSG00000091073.19	6.7	6.38	6.07	6.9	DTX2	chr7	protein_coding	deltex 2, E3 ubiquitin ligase
ENSG00000171116.7	0.16	0.33	0.27	0.08	HSFX1	chrX	protein_coding	heat shock transcription factor family, X linked 1
ENSG00000230641.1	0.22	0.37	0.33	0.09	USP12-AS2	chr13	antisense	USP12 antisense RNA 2 (head to head)
ENSG00000186648.14	0.01	0.01	0.0	0.01	LRRC16B	chr14	protein_coding	leucine rich repeat containing 16B
ENSG00000172586.7	12.77	13.4	15.35	13.77	CHCHD1	chr10	protein_coding	coiled-coil-helix-coiled-coil-helix domain containing 1
ENSG00000173175.14	0.03	0.01	0.0	0.01	ADCY5	chr3	protein_coding	adenylate cyclase 5
ENSG00000070444.14	12.3	11.84	13.59	12.57	MNT	chr17	protein_coding	MAX network transcriptional repressor
ENSG00000275812.1	0.0	0.0	0.28	0.48	RP4-697K14.15	chr20	antisense		--
ENSG00000248275.1	0.94	0.68	0.76	0.73	TRIM52-AS1	chr5	processed_transcript	TRIM52 antisense RNA 1 (head to head)
ENSG00000207375.1	0.33	0.28	0.0	0.0	SNORD116-23	chr15	snoRNA	small nucleolar RNA, C/D box 116-23
ENSG00000057657.14	4.76	4.87	4.56	4.06	PRDM1	chr6	protein_coding	PR domain containing 1, with ZNF domain
ENSG00000270367.1	0.0	0.01	0.0	0.04	RP11-331G2.6	chr3	processed_pseudogene		--
ENSG00000240674.1	0.0	0.0	0.05	0.0	RP11-366M4.1	chr4	processed_pseudogene		--
ENSG00000246582.2	3.41	3.32	3.15	2.84	RP11-1149O23.3	chr8	processed_transcript		--
ENSG00000267261.5	45.06	46.35	55.15	48.73	CTD-2132N18.3	chr17	protein_coding		--
ENSG00000237689.1	0.37	0.31	0.19	0.0	AC007064.24	chr22	lincRNA		--
ENSG00000075461.5	0.34	0.25	0.31	0.62	CACNG4	chr17	protein_coding	calcium channel, voltage-dependent, gamma subunit 4
ENSG00000143850.12	5.57	4.59	5.79	6.2	PLEKHA6	chr1	protein_coding	pleckstrin homology domain containing, family A member 6
ENSG00000204055.4	0.18	0.24	0.16	0.05	RP11-247A12.2	chr9	antisense		--
ENSG00000150459.12	17.78	20.67	20.11	21.33	SAP18	chr13	protein_coding	Sin3A-associated protein, 18kDa
ENSG00000280028.1	0.0	0.04	0.0	0.0	RP11-118E18.1	chr17	TEC		--
ENSG00000268324.2	0.0	0.0	0.01	0.05	LRRC2-AS1	chr3	antisense	LRRC2 antisense RNA 1
ENSG00000258791.7	0.01	0.07	0.1	0.17	LINC00520	chr14	lincRNA	long intergenic non-protein coding RNA 520
ENSG00000259024.6	0.7	0.73	0.57	0.89	TVP23C-CDRT4	chr17	protein_coding	TVP23C-CDRT4 readthrough
ENSG00000054179.11	6.02	6.1	4.24	4.47	ENTPD2	chr9	protein_coding	ectonucleoside triphosphate diphosphohydrolase 2
ENSG00000117152.13	0.0	0.04	0.02	0.04	RGS4	chr1	protein_coding	regulator of G-protein signaling 4
ENSG00000212290.1	0.27	0.0	0.2	0.45	RNA5SP424	chr16	rRNA	RNA, 5S ribosomal pseudogene 424
ENSG00000258424.1	0.0	0.09	0.0	0.0	RP11-471B22.2	chr14	antisense		--
ENSG00000159224.4	0.0	0.04	0.0	0.22	GIP	chr17	protein_coding	gastric inhibitory polypeptide
ENSG00000135316.17	28.05	29.99	30.9	29.58	SYNCRIP	chr6	protein_coding	synaptotagmin binding, cytoplasmic RNA interacting protein
ENSG00000115239.21	9.8	8.78	8.0	8.46	GPR75-ASB3	chr2	protein_coding	GPR75-ASB3 readthrough
ENSG00000180458.2	0.01	0.0	0.0	0.0	CTD-3064H18.4	chr19	antisense		--
ENSG00000272523.1	0.35	0.06	0.74	0.78	LINC01023	chr5	lincRNA	long intergenic non-protein coding RNA 1023
ENSG00000135776.4	4.3	5.0	5.02	4.92	ABCB10	chr1	protein_coding	ATP-binding cassette, sub-family B (MDR/TAP), member 10
ENSG00000119121.21	0.04	0.02	0.05	0.01	TRPM6	chr9	protein_coding	transient receptor potential cation channel, subfamily M, member 6
ENSG00000167740.9	1.12	1.61	1.19	1.43	CYB5D2	chr17	protein_coding	cytochrome b5 domain containing 2
ENSG00000236936.1	0.0	0.0	0.03	0.0	RP3-329E20.2	chr1	antisense		--
ENSG00000185551.12	9.9	9.11	8.83	8.69	NR2F2	chr15	protein_coding	nuclear receptor subfamily 2, group F, member 2
ENSG00000165775.17	4.18	5.03	4.77	4.97	FUNDC2	chrX	protein_coding	FUN14 domain containing 2
ENSG00000231390.1	0.0	0.03	0.11	0.0	SNX18P8	chr9	unprocessed_pseudogene	sorting nexin 18 pseudogene 8
ENSG00000259424.1	0.37	0.47	0.76	0.08	RP11-35O15.1	chr15	antisense		--
ENSG00000248554.1	1.5	1.14	1.22	1.09	RP11-159F24.6	chr5	antisense		--
ENSG00000279571.1	1.07	0.81	0.37	0.95	RP11-56D16.8	chr9	lincRNA		--
ENSG00000233509.2	0.2	0.08	0.22	0.13	ZNF197-AS1	chr3	antisense	ZNF197 antisense RNA 1
ENSG00000267457.1	0.0	0.1	0.04	0.05	RP5-837J1.4	chr17	lincRNA		--
ENSG00000186635.14	27.19	26.22	30.56	29.56	ARAP1	chr11	protein_coding	ArfGAP with RhoGAP domain, ankyrin repeat and PH domain 1
ENSG00000260643.1	11.32	14.45	12.66	11.21	RP11-303E16.8	chr16	processed_transcript		--
ENSG00000179841.8	0.11	0.16	0.23	0.16	AKAP5	chr14	protein_coding	A kinase (PRKA) anchor protein 5
ENSG00000233828.3	0.0	0.0	0.0	0.01	CTC-242N15.1	chr5	lincRNA		--
ENSG00000198744.5	0.06	0.14	0.08	0.1	RP5-857K21.11	chr1	unprocessed_pseudogene		--
ENSG00000198924.7	6.48	7.68	6.91	6.26	DCLRE1A	chr10	protein_coding	DNA cross-link repair 1A
ENSG00000157326.18	2.64	3.39	3.2	3.22	DHRS4	chr14	protein_coding	dehydrogenase/reductase (SDR family) member 4
ENSG00000276691.1	0.0	0.05	0.51	0.0	RP5-1057I20.5	chr12	antisense		--
ENSG00000143553.10	18.93	20.66	22.78	22.84	SNAPIN	chr1	protein_coding	SNAP-associated protein
ENSG00000229567.1	0.0	0.0	0.0	0.15	RP4-717I23.2	chr1	processed_pseudogene		--
ENSG00000104863.11	0.81	0.92	0.7	0.43	LIN7B	chr19	protein_coding	lin-7 homolog B (C. elegans)
ENSG00000187951.10	6.28	6.82	6.56	5.71	ARHGAP11B	chr15	protein_coding	Rho GTPase activating protein 11B
ENSG00000275839.1	0.0	0.0	0.05	0.0	CTC-421K24.1	chr17	processed_pseudogene		--
ENSG00000227262.3	0.0	0.0	0.02	0.0	HCG4B	chr6	unprocessed_pseudogene	HLA complex group 4B (non-protein coding)
ENSG00000126934.13	78.24	84.34	73.05	81.32	MAP2K2	chr19	protein_coding	mitogen-activated protein kinase kinase 2
ENSG00000279901.1	0.39	0.39	0.48	0.14	CTD-2270P14.2	chr16	TEC		--
ENSG00000177352.9	7.1	7.11	7.95	8.63	CCDC71	chr3	protein_coding	coiled-coil domain containing 71
ENSG00000240618.1	2.29	5.47	5.42	1.76	RP11-206L10.5	chr1	lincRNA		--
ENSG00000279527.1	0.06	0.0	0.09	0.0	RP11-83B20.2	chr12	TEC		--
ENSG00000166024.13	6.81	6.64	7.04	6.73	R3HCC1L	chr10	protein_coding	R3H domain and coiled-coil containing 1-like
ENSG00000168890.13	0.87	1.23	1.63	1.87	TMEM150A	chr2	protein_coding	transmembrane protein 150A
ENSG00000261079.1	0.06	0.06	0.07	0.01	RP11-252A24.3	chr16	lincRNA		--
ENSG00000147872.9	14.48	15.08	14.63	15.28	PLIN2	chr9	protein_coding	perilipin 2
ENSG00000163424.8	0.0	0.0	0.03	0.0	C3orf30	chr3	protein_coding	chromosome 3 open reading frame 30
ENSG00000166396.12	0.13	0.22	0.25	0.25	SERPINB7	chr18	protein_coding	serpin peptidase inhibitor, clade B (ovalbumin), member 7
ENSG00000276032.1	0.0	0.49	0.13	0.21	RP11-12A20.6	chr9	unprocessed_pseudogene		--
ENSG00000104756.15	26.73	29.3	32.7	29.63	KCTD9	chr8	protein_coding	potassium channel tetramerization domain containing 9
ENSG00000223460.1	0.0	0.0	0.02	0.0	GAPDHP69	chr13	processed_pseudogene	glyceraldehyde 3 phosphate dehydrogenase pseudogene 69
ENSG00000282393.1	2.93	2.57	2.53	3.01	CTD-3113P16.11	chr19	lincRNA		--
ENSG00000103855.17	28.49	24.76	27.29	29.15	CD276	chr15	protein_coding	CD276 molecule
ENSG00000132879.13	3.69	4.19	4.23	4.76	FBXO44	chr1	protein_coding	F-box protein 44
ENSG00000145217.13	0.07	0.15	0.11	0.06	SLC26A1	chr4	protein_coding	solute carrier family 26 (anion exchanger), member 1
ENSG00000225195.2	0.0	0.0	0.0	0.09	RP11-338E21.2	chr12	sense_intronic		--
ENSG00000118298.10	0.01	0.01	0.05	0.0	CA14	chr1	protein_coding	carbonic anhydrase XIV
ENSG00000130635.15	134.59	137.6	146.8	144.61	COL5A1	chr9	protein_coding	collagen, type V, alpha 1
ENSG00000227207.2	0.0	0.0	0.0	0.15	RPL31P12	chr1	processed_pseudogene	ribosomal protein L31 pseudogene 12
ENSG00000214097.4	0.0	0.01	0.0	0.0	SMCO1	chr3	protein_coding	single-pass membrane protein with coiled-coil domains 1
ENSG00000220891.1	0.06	0.08	0.01	0.03	LL22NC03-63E9.3	chr22	antisense		--
ENSG00000224046.1	0.32	0.68	0.42	1.29	AC005076.5	chr7	antisense		--
ENSG00000080511.3	0.0	0.0	0.08	0.0	RDH8	chr19	protein_coding	retinol dehydrogenase 8 (all-trans)
ENSG00000029153.14	3.83	3.47	3.63	3.42	ARNTL2	chr12	protein_coding	aryl hydrocarbon receptor nuclear translocator-like 2
ENSG00000255537.1	0.04	0.05	0.01	0.06	AP000708.1	chr11	antisense		--
ENSG00000198618.5	0.62	0.63	0.98	0.63	PPIAP22	chr21	processed_pseudogene	peptidylprolyl isomerase A (cyclophilin A) pseudogene 22
ENSG00000177082.12	4.15	5.03	5.85	5.08	WDR73	chr15	protein_coding	WD repeat domain 73
ENSG00000227234.1	0.0	0.11	0.2	0.06	SPANXB1	chrX	protein_coding	SPANX family, member B1
ENSG00000267744.1	0.17	0.18	0.19	0.07	RP11-799D4.1	chr17	transcribed_processed_pseudogene		--
ENSG00000153064.11	0.0	0.0	0.0	0.02	BANK1	chr4	protein_coding	B-cell scaffold protein with ankyrin repeats 1
ENSG00000279281.1	0.0	0.0	0.01	0.01	RP11-226M10.3	chr17	TEC		--
ENSG00000120896.13	11.24	11.49	12.51	12.78	SORBS3	chr8	protein_coding	sorbin and SH3 domain containing 3
ENSG00000260711.2	0.0	0.01	0.0	0.01	RP11-747H7.3	chr14	sense_intronic		--
ENSG00000239542.3	0.0	0.0	0.0	0.75	RN7SL399P	chr17	misc_RNA	RNA, 7SL, cytoplasmic 399, pseudogene
ENSG00000228322.1	0.0	0.0	0.08	0.0	RP11-358M14.2	chr9	antisense		--
ENSG00000198203.9	0.0	0.0	0.01	0.03	SULT1C2	chr2	protein_coding	sulfotransferase family, cytosolic, 1C, member 2
ENSG00000262587.2	1.39	0.39	0.78	0.44	RP11-266L9.4	chr16	transcribed_unprocessed_pseudogene		--
ENSG00000124535.15	18.36	17.51	17.8	18.15	WRNIP1	chr6	protein_coding	Werner helicase interacting protein 1
ENSG00000173349.5	5.15	6.58	5.68	5.55	SFT2D3	chr2	protein_coding	SFT2 domain containing 3
ENSG00000109107.13	92.4	100.79	84.47	94.9	ALDOC	chr17	protein_coding	aldolase C, fructose-bisphosphate
ENSG00000109771.15	0.08	0.15	0.14	0.12	LRP2BP	chr4	protein_coding	LRP2 binding protein
ENSG00000172824.14	0.0	0.02	0.0	0.04	CES4A	chr16	protein_coding	carboxylesterase 4A
ENSG00000256288.1	0.19	0.04	0.0	0.0	RP11-277P12.10	chr12	lincRNA		--
ENSG00000270103.3	1.41	0.0	0.18	0.99	RNU11	chr1	lincRNA	RNA, U11 small nuclear
ENSG00000164825.3	0.06	0.22	0.0	0.16	DEFB1	chr8	protein_coding	defensin, beta 1
ENSG00000090372.14	14.71	13.87	15.33	14.88	STRN4	chr19	protein_coding	striatin, calmodulin binding protein 4
ENSG00000109323.8	7.95	8.06	8.05	7.51	MANBA	chr4	protein_coding	mannosidase, beta A, lysosomal
ENSG00000133256.12	0.0	0.0	0.01	0.0	PDE6B	chr4	protein_coding	phosphodiesterase 6B, cGMP-specific, rod, beta
ENSG00000230666.5	0.0	0.02	0.09	0.05	CEACAM22P	chr19	transcribed_unprocessed_pseudogene	carcinoembryonic antigen-related cell adhesion molecule 22, pseudogene
ENSG00000208037.1	0.0	0.0	0.28	0.0	MIR320A	chr8	miRNA	microRNA 320a
ENSG00000089335.20	7.38	9.18	9.65	8.27	ZNF302	chr19	protein_coding	zinc finger protein 302
ENSG00000181638.17	0.59	0.61	0.77	0.61	ZFP41	chr8	protein_coding	ZFP41 zinc finger protein
ENSG00000134108.12	18.71	18.43	19.77	19.32	ARL8B	chr3	protein_coding	ADP-ribosylation factor-like 8B
ENSG00000113312.10	30.47	34.49	39.71	36.06	TTC1	chr5	protein_coding	tetratricopeptide repeat domain 1
ENSG00000256128.5	0.0	0.0	0.0	0.02	LINC00944	chr12	lincRNA	long intergenic non-protein coding RNA 944
ENSG00000273240.1	0.0	0.04	0.08	0.35	RP11-455J20.3	chr2	antisense		--
ENSG00000179397.17	0.06	0.02	0.01	0.01	C1orf101	chr1	protein_coding	chromosome 1 open reading frame 101
ENSG00000279453.1	1.42	1.78	0.93	0.89	RP3-425C14.4	chr6	TEC		--
ENSG00000237065.2	0.0	0.0	0.05	0.0	NANOGP4	chr7	transcribed_processed_pseudogene	Nanog homeobox pseudogene 4
ENSG00000266473.1	0.0	0.08	0.0	0.0	RP11-401F2.3	chr17	antisense		--
ENSG00000140575.12	139.33	146.67	144.83	149.4	IQGAP1	chr15	protein_coding	IQ motif containing GTPase activating protein 1
ENSG00000158486.13	0.01	0.04	0.0	0.03	DNAH3	chr16	protein_coding	dynein, axonemal, heavy chain 3
ENSG00000110436.11	0.13	0.02	0.01	0.02	SLC1A2	chr11	protein_coding	solute carrier family 1 (glial high affinity glutamate transporter), member 2
ENSG00000100647.7	3.51	2.77	3.86	3.2	SUSD6	chr14	protein_coding	sushi domain containing 6
ENSG00000275367.1	0.0	0.01	0.01	0.02	RP11-266K4.14	chr12	lincRNA		--
ENSG00000101216.10	9.31	8.59	9.35	9.68	GMEB2	chr20	protein_coding	glucocorticoid modulatory element binding protein 2
ENSG00000229721.3	0.0	0.0	0.0	0.17	RP11-252I14.1	chr5	processed_pseudogene		--
ENSG00000004468.12	0.02	0.0	0.02	0.01	CD38	chr4	protein_coding	CD38 molecule
ENSG00000170632.13	14.62	14.91	16.58	15.84	ARMC10	chr7	protein_coding	armadillo repeat containing 10
ENSG00000143374.14	17.69	16.86	16.32	15.96	TARS2	chr1	protein_coding	threonyl-tRNA synthetase 2, mitochondrial (putative)
ENSG00000245156.1	0.07	0.02	0.07	0.01	RP11-867G23.3	chr11	lincRNA		--
ENSG00000073331.17	0.24	0.26	0.31	0.25	ALPK1	chr4	protein_coding	alpha-kinase 1
ENSG00000225643.1	0.25	0.11	0.53	0.0	RP11-70P17.1	chr1	lincRNA		--
ENSG00000183484.11	0.05	0.07	0.02	0.01	GPR132	chr14	protein_coding	G protein-coupled receptor 132
ENSG00000274184.1	0.0	0.0	0.08	0.09	RP11-158H5.8	chr18	lincRNA		--
ENSG00000257243.1	0.4	0.05	0.0	0.19	RP11-133N21.7	chr12	processed_pseudogene		--
ENSG00000135049.15	9.68	9.41	7.48	8.08	AGTPBP1	chr9	protein_coding	ATP/GTP binding protein 1
ENSG00000158571.10	0.03	0.01	0.19	0.03	PFKFB1	chrX	protein_coding	6-phosphofructo-2-kinase/fructose-2,6-biphosphatase 1
ENSG00000213371.4	0.0	0.0	0.0	0.15	NAP1L1P3	chr3	processed_pseudogene	nucleosome assembly protein 1-like 1 pseudogene 3
ENSG00000198555.7	0.52	0.87	0.67	0.73	RP11-598D12.4	chr16	unprocessed_pseudogene		--
ENSG00000229931.1	2.88	3.61	3.59	4.4	RP1-151F17.1	chr6	antisense		--
ENSG00000274340.1	0.0	0.0	0.0	0.07	RP11-435J9.2	chr15	lincRNA		--
ENSG00000184584.12	4.3	5.63	6.62	6.01	TMEM173	chr5	protein_coding	transmembrane protein 173
ENSG00000242085.1	0.78	0.15	0.13	0.07	RPS20P33	chr14	processed_pseudogene	ribosomal protein S20 pseudogene 33
ENSG00000153879.8	11.45	10.74	10.54	10.48	CEBPG	chr19	protein_coding	CCAAT/enhancer binding protein (C/EBP), gamma
ENSG00000237021.2	0.0	0.11	0.12	0.04	RP3-486I3.7	chr6	lincRNA		--
ENSG00000260936.1	0.25	0.21	0.21	0.26	FTO-IT1	chr16	sense_intronic	FTO intronic transcript 1
ENSG00000226107.1	1.17	1.53	0.64	0.45	AC004383.3	chrX	processed_pseudogene		--
ENSG00000113460.12	39.0	41.56	41.69	41.63	BRIX1	chr5	protein_coding	BRX1, biogenesis of ribosomes
ENSG00000090889.11	14.32	14.08	15.61	14.91	KIF4A	chrX	protein_coding	kinesin family member 4A
ENSG00000163870.14	20.77	17.61	17.31	17.45	TPRA1	chr3	protein_coding	transmembrane protein, adipocyte asscociated 1
ENSG00000181126.13	0.08	0.11	0.12	0.07	HLA-V	chr6	transcribed_unprocessed_pseudogene	major histocompatibility complex, class I, V (pseudogene)
ENSG00000258768.2	0.18	0.39	0.28	0.44	CTD-2292M16.8	chr14	lincRNA		--
ENSG00000184730.10	0.12	0.01	0.07	0.01	APOBR	chr16	protein_coding	apolipoprotein B receptor
ENSG00000248309.5	0.01	0.01	0.02	0.0	MEF2C-AS1	chr5	antisense	MEF2C antisense RNA 1
ENSG00000241316.6	0.15	0.39	0.54	0.37	SUCLG2-AS1	chr3	lincRNA	SUCLG2 antisense RNA 1 (head to head)
ENSG00000242318.1	0.0	0.0	0.05	0.0	RP11-810D13.1	chr4	processed_pseudogene		--
ENSG00000269946.1	0.0	0.0	0.0	0.33	RP11-2B6.3	chr9	lincRNA		--
ENSG00000255089.1	0.0	0.09	0.0	0.0	RP11-326C3.10	chr11	antisense		--
ENSG00000121073.13	13.89	15.3	14.46	14.25	SLC35B1	chr17	protein_coding	solute carrier family 35, member B1
ENSG00000140876.11	1.14	1.59	1.08	0.52	NUDT7	chr16	protein_coding	nudix (nucleoside diphosphate linked moiety X)-type motif 7
ENSG00000167615.16	13.34	12.5	14.11	12.02	LENG8	chr19	protein_coding	leukocyte receptor cluster (LRC) member 8
ENSG00000166428.12	0.0	0.01	0.01	0.0	PLD4	chr14	protein_coding	phospholipase D family, member 4
ENSG00000008056.12	0.0	0.05	0.0	0.02	SYN1	chrX	protein_coding	synapsin I
ENSG00000238083.7	0.38	0.56	0.43	0.44	LRRC37A2	chr17	protein_coding	leucine rich repeat containing 37, member A2
ENSG00000166436.15	1.83	1.78	1.71	1.56	TRIM66	chr11	protein_coding	tripartite motif containing 66
ENSG00000101400.5	8.7	8.65	7.73	7.38	SNTA1	chr20	protein_coding	syntrophin, alpha 1
ENSG00000187123.14	0.69	0.85	0.65	0.89	LYPD6	chr2	protein_coding	LY6/PLAUR domain containing 6
ENSG00000182606.14	4.94	5.1	5.61	5.5	TRAK1	chr3	protein_coding	trafficking protein, kinesin binding 1
ENSG00000165029.15	1.11	1.15	1.35	1.09	ABCA1	chr9	protein_coding	ATP-binding cassette, sub-family A (ABC1), member 1
ENSG00000267123.5	4.41	4.83	5.14	4.13	CTD-2357A8.3	chr17	lincRNA		--
ENSG00000185215.8	21.04	19.55	20.11	19.39	TNFAIP2	chr14	protein_coding	tumor necrosis factor, alpha-induced protein 2
ENSG00000168152.12	0.86	0.98	0.8	1.05	THAP9	chr4	protein_coding	THAP domain containing 9
ENSG00000262362.1	0.05	0.0	0.0	0.0	LA16c-380H5.2	chr16	sense_overlapping		--
ENSG00000277948.1	0.33	2.23	0.74	0.14	uc_338	chr2	misc_RNA		--
ENSG00000240687.1	0.0	0.0	0.08	0.03	RP11-521D12.1	chr2	lincRNA		--
ENSG00000102103.15	36.13	39.88	48.8	48.26	PQBP1	chrX	protein_coding	polyglutamine binding protein 1
ENSG00000161048.11	1.04	0.97	1.0	0.91	NAPEPLD	chr7	protein_coding	N-acyl phosphatidylethanolamine phospholipase D
ENSG00000136695.14	0.0	0.04	0.0	0.0	IL36RN	chr2	protein_coding	interleukin 36 receptor antagonist
ENSG00000257921.5	9.59	9.05	9.32	8.93	RP11-571M6.15	chr12	protein_coding		--
ENSG00000128805.14	0.53	0.62	0.69	0.65	ARHGAP22	chr10	protein_coding	Rho GTPase activating protein 22
ENSG00000260869.1	2.61	2.35	2.89	2.48	AC002310.13	chr16	protein_coding		--
ENSG00000005249.12	0.07	0.01	0.03	0.0	PRKAR2B	chr7	protein_coding	protein kinase, cAMP-dependent, regulatory, type II, beta
ENSG00000164188.8	0.0	0.0	0.08	0.0	RANBP3L	chr5	protein_coding	RAN binding protein 3-like
ENSG00000145014.17	6.97	5.98	5.69	6.33	TMEM44	chr3	protein_coding	transmembrane protein 44
ENSG00000029993.14	12.19	12.81	13.98	14.33	HMGB3	chrX	protein_coding	high mobility group box 3
ENSG00000125378.15	0.13	0.07	0.39	0.15	BMP4	chr14	protein_coding	bone morphogenetic protein 4
ENSG00000223732.2	0.0	0.25	0.0	0.0	RP11-321C24.1	chr13	lincRNA		--
ENSG00000111087.9	0.08	0.06	0.12	0.11	GLI1	chr12	protein_coding	GLI family zinc finger 1
ENSG00000229503.1	0.0	0.11	0.0	0.16	AC092155.1	chr2	processed_pseudogene		--
ENSG00000257702.3	2.34	1.76	1.67	2.15	LBX2-AS1	chr2	antisense	LBX2 antisense RNA 1
ENSG00000250722.5	1.33	1.68	0.82	0.95	SEPP1	chr5	protein_coding	selenoprotein P, plasma, 1
ENSG00000259666.2	0.0	0.0	0.08	0.0	LINGO1-AS1	chr15	antisense	LINGO1 antisense RNA 1
ENSG00000253368.3	8.2	8.62	7.91	8.55	TRNP1	chr1	protein_coding	TMF1-regulated nuclear protein 1
ENSG00000101003.9	5.13	5.18	4.72	4.4	GINS1	chr20	protein_coding	GINS complex subunit 1 (Psf1 homolog)
ENSG00000023171.14	22.37	20.45	22.88	22.92	GRAMD1B	chr11	protein_coding	GRAM domain containing 1B
ENSG00000229127.1	0.24	0.2	0.15	0.19	AC007038.7	chr2	antisense		--
ENSG00000215148.7	0.0	0.0	0.0	0.03	PRSS41	chr16	transcribed_unprocessed_pseudogene	protease, serine, 41
ENSG00000257818.1	0.0	0.14	0.32	0.0	C1GALT1P1	chr12	processed_pseudogene	core 1 synthase, glycoprotein-N-acetylgalactosamine 3-beta-galactosyltransferase 1 pseudogene 1
ENSG00000117013.14	0.05	0.08	0.13	0.06	KCNQ4	chr1	protein_coding	potassium channel, voltage gated KQT-like subfamily Q, member 4
ENSG00000266457.1	0.0	0.0	0.23	0.52	AC026318.1	chr3	miRNA		--
ENSG00000183837.9	0.0	0.0	0.04	0.0	PNMA3	chrX	protein_coding	paraneoplastic Ma antigen 3
ENSG00000173334.3	16.79	14.58	12.56	10.57	TRIB1	chr8	protein_coding	tribbles pseudokinase 1
ENSG00000204420.8	0.0	0.06	0.0	0.0	C6orf25	chr6	protein_coding	chromosome 6 open reading frame 25
ENSG00000198736.11	12.28	12.69	10.92	12.97	MSRB1	chr16	protein_coding	methionine sulfoxide reductase B1
ENSG00000214558.4	0.0	0.06	0.04	0.01	RP11-74E24.2	chr6	processed_pseudogene		--
ENSG00000124915.10	0.04	0.02	0.0	0.01	DKFZP434K028	chr11	lincRNA		--
ENSG00000236280.1	0.0	0.0	0.13	0.0	AC114737.3	chr7	processed_pseudogene		--
ENSG00000260007.1	2.1	1.56	1.52	1.67	RP11-315D16.2	chr15	protein_coding		--
ENSG00000185495.10	2.84	3.38	2.99	2.79	RP11-504P24.3	chr1	transcribed_unprocessed_pseudogene		--
ENSG00000230074.1	0.97	0.7	0.56	0.31	RP11-195F19.9	chr9	antisense		--
ENSG00000204628.11	438.32	481.11	436.36	474.79	GNB2L1	chr5	protein_coding	guanine nucleotide binding protein (G protein), beta polypeptide 2-like 1
ENSG00000256651.1	0.0	0.0	0.1	0.22	RP11-144O23.8	chr12	processed_pseudogene		--
ENSG00000127054.18	12.43	11.91	12.73	14.62	CPSF3L	chr1	protein_coding	cleavage and polyadenylation specific factor 3-like
ENSG00000065457.10	3.86	4.67	3.75	5.22	ADAT1	chr16	protein_coding	adenosine deaminase, tRNA-specific 1
ENSG00000176746.6	0.03	0.09	0.0	0.0	MAGEB6	chrX	protein_coding	melanoma antigen family B6
ENSG00000119231.10	10.25	8.66	9.55	8.87	SENP5	chr3	protein_coding	SUMO1/sentrin specific peptidase 5
ENSG00000204564.11	9.96	8.68	8.31	9.07	C6orf136	chr6	protein_coding	chromosome 6 open reading frame 136
ENSG00000174547.13	31.3	33.66	33.24	33.56	MRPL11	chr11	protein_coding	mitochondrial ribosomal protein L11
ENSG00000273409.1	0.0	0.05	0.0	0.0	RP11-480C22.1	chr11	lincRNA		--
ENSG00000242889.3	0.32	1.09	0.73	0.09	RN7SL449P	chr17	misc_RNA	RNA, 7SL, cytoplasmic 449, pseudogene
ENSG00000267629.3	0.0	0.0	0.0	0.01	AC138430.4	chr19	processed_transcript		--
ENSG00000231652.2	0.62	0.41	0.41	0.46	RP11-553A21.3	chr6	antisense		--
ENSG00000236334.2	0.0	0.02	0.01	0.0	PPIAL4G	chr1	protein_coding	peptidylprolyl isomerase A (cyclophilin A)-like 4G
ENSG00000231795.1	0.3	0.13	0.0	0.0	ITCH-IT1	chr20	sense_intronic	ITCH intronic transcript 1
ENSG00000166558.10	0.0	0.02	0.0	0.02	SLC38A8	chr16	protein_coding	solute carrier family 38, member 8
ENSG00000090581.9	6.14	7.62	8.61	8.49	GNPTG	chr16	protein_coding	N-acetylglucosamine-1-phosphate transferase, gamma subunit
ENSG00000234031.1	0.0	0.0	0.0	0.13	RPS3AP44	chr13	processed_pseudogene	ribosomal protein S3a pseudogene 44
ENSG00000279059.1	1.45	1.02	1.36	1.0	RP11-257O5.2	chr17	TEC		--
ENSG00000100865.14	19.16	17.49	17.32	18.52	CINP	chr14	protein_coding	cyclin-dependent kinase 2 interacting protein
ENSG00000213079.9	7.29	7.65	7.55	7.21	SCAF8	chr6	protein_coding	SR-related CTD-associated factor 8
ENSG00000159322.17	14.91	15.09	16.26	15.16	ADPGK	chr15	protein_coding	ADP-dependent glucokinase
ENSG00000149289.10	2.74	3.24	2.93	2.87	ZC3H12C	chr11	protein_coding	zinc finger CCCH-type containing 12C
ENSG00000184845.3	0.01	0.0	0.0	0.0	DRD1	chr5	protein_coding	dopamine receptor D1
ENSG00000186301.8	0.5	1.09	0.61	0.85	MST1P2	chr1	unprocessed_pseudogene	macrophage stimulating 1 (hepatocyte growth factor-like) pseudogene 2
ENSG00000210164.1	7.22	3.83	4.09	3.06	MT-TG	chrM	Mt_tRNA	mitochondrially encoded tRNA glycine
ENSG00000162300.11	12.47	11.92	12.17	12.4	ZFPL1	chr11	protein_coding	zinc finger protein-like 1
ENSG00000205488.8	0.04	0.08	0.06	0.12	CALML3-AS1	chr10	antisense	CALML3 antisense RNA 1
ENSG00000138594.12	25.36	24.67	23.44	25.01	TMOD3	chr15	protein_coding	tropomodulin 3 (ubiquitous)
ENSG00000132356.11	28.7	30.03	24.76	26.38	PRKAA1	chr5	protein_coding	protein kinase, AMP-activated, alpha 1 catalytic subunit
ENSG00000234705.1	0.28	1.01	0.76	0.31	HMGA1P4	chr9	antisense	high mobility group AT-hook 1 pseudogene 4
ENSG00000236287.7	16.53	15.32	17.63	16.93	ZBED5	chr11	protein_coding	zinc finger, BED-type containing 5
ENSG00000230864.1	0.0	0.0	0.02	0.0	RP5-936J12.1	chr1	lincRNA		--
ENSG00000232859.9	0.14	0.49	0.28	0.44	LYRM9	chr17	protein_coding	LYR motif containing 9
ENSG00000070540.12	4.68	5.06	5.63	5.71	WIPI1	chr17	protein_coding	WD repeat domain, phosphoinositide interacting 1
ENSG00000148516.21	7.53	9.53	9.03	8.84	ZEB1	chr10	protein_coding	zinc finger E-box binding homeobox 1
ENSG00000078081.7	0.09	0.14	0.07	0.03	LAMP3	chr3	protein_coding	lysosomal-associated membrane protein 3
ENSG00000235437.7	4.14	4.27	4.21	4.13	LINC01278	chrX	processed_transcript	long intergenic non-protein coding RNA 1278
ENSG00000068028.17	14.12	13.84	14.78	14.34	RASSF1	chr3	protein_coding	Ras association (RalGDS/AF-6) domain family member 1
ENSG00000051341.13	5.93	6.04	5.26	4.78	POLQ	chr3	protein_coding	polymerase (DNA directed), theta
ENSG00000267512.1	0.0	0.0	0.05	0.0	CTC-250I14.3	chr19	antisense		--
ENSG00000120075.5	1.46	1.68	1.36	1.77	HOXB5	chr17	protein_coding	homeobox B5
ENSG00000277050.1	0.15	0.35	0.23	0.95	RP11-102G14.1	chr14	antisense		--
ENSG00000113716.12	20.86	18.39	19.86	19.16	HMGXB3	chr5	protein_coding	HMG box domain containing 3
ENSG00000167962.12	35.13	32.68	34.78	37.88	ZNF598	chr16	protein_coding	zinc finger protein 598
ENSG00000154342.5	0.0	0.02	0.02	0.0	WNT3A	chr1	protein_coding	wingless-type MMTV integration site family, member 3A
ENSG00000235350.1	0.0	0.0	0.0	0.08	AF196972.3	chrX	unprocessed_pseudogene		--
ENSG00000243609.1	0.0	0.0	0.11	0.03	RPS2P44	chr16	processed_pseudogene	ribosomal protein S2 pseudogene 44
ENSG00000176208.8	6.7	7.12	5.81	5.56	ATAD5	chr17	protein_coding	ATPase family, AAA domain containing 5
ENSG00000182149.20	15.68	16.07	15.57	16.58	IST1	chr16	protein_coding	increased sodium tolerance 1 homolog (yeast)
ENSG00000278974.1	0.12	0.13	0.12	0.67	RP11-756P10.6	chr4	TEC		--
ENSG00000166548.15	1.66	1.74	1.49	1.73	TK2	chr16	protein_coding	thymidine kinase 2, mitochondrial
ENSG00000273373.1	1.89	1.6	1.98	1.46	RP5-1074L1.4	chr1	antisense		--
ENSG00000267627.5	0.46	0.14	0.03	0.14	RP11-905K4.1	chr18	lincRNA		--
ENSG00000124831.18	24.01	25.18	22.79	23.38	LRRFIP1	chr2	protein_coding	leucine rich repeat (in FLII) interacting protein 1
ENSG00000222858.1	0.0	0.0	0.25	0.0	RNU6-920P	chr17	snRNA	RNA, U6 small nuclear 920, pseudogene
ENSG00000223872.1	2.7	1.48	1.95	1.57	AC006372.5	chr7	lincRNA		--
ENSG00000251593.1	0.02	0.0	0.0	0.0	MSNP1	chr5	processed_pseudogene	moesin pseudogene 1
ENSG00000272949.1	0.32	0.47	0.36	0.28	RP11-514P8.8	chr7	processed_transcript		--
ENSG00000135318.11	18.83	20.98	29.97	26.67	NT5E	chr6	protein_coding	5'-nucleotidase, ecto (CD73)
ENSG00000257407.1	0.0	0.07	0.3	0.03	RP11-1028N23.4	chr12	lincRNA		--
ENSG00000213471.8	0.2	0.21	0.11	0.13	TTLL13P	chr15	unitary_pseudogene	tubulin tyrosine ligase-like family member 13, pseudogene
ENSG00000187735.12	29.07	30.85	25.92	25.64	TCEA1	chr8	protein_coding	transcription elongation factor A (SII), 1
ENSG00000254286.5	0.0	0.02	0.02	0.0	RP11-89K10.1	chr8	antisense		--
ENSG00000232536.1	0.18	0.05	0.31	0.05	RP11-74C1.4	chr1	sense_intronic		--
ENSG00000231043.3	0.0	0.0	0.01	0.0	AC007238.1	chr2	processed_pseudogene		--
ENSG00000167798.16	0.0	0.0	0.01	0.0	C3P1	chr19	transcribed_unprocessed_pseudogene	complement component 3 precursor pseudogene
ENSG00000174151.14	2.84	2.41	3.23	3.18	CYB561D1	chr1	protein_coding	cytochrome b561 family, member D1
ENSG00000184949.15	0.98	0.9	0.8	0.79	FAM227A	chr22	protein_coding	family with sequence similarity 227, member A
ENSG00000157617.16	3.13	2.76	2.55	3.42	C2CD2	chr21	protein_coding	C2 calcium-dependent domain containing 2
ENSG00000264911.1	0.0	0.0	0.0	0.04	RP11-107K17.2	chr18	processed_pseudogene		--
ENSG00000267645.5	0.98	0.98	0.77	0.88	POLR2J2	chr7	protein_coding	polymerase (RNA) II (DNA directed) polypeptide J2
ENSG00000167676.4	0.18	0.14	0.05	0.06	PLIN4	chr19	protein_coding	perilipin 4
ENSG00000170011.13	0.0	0.0	0.0	0.01	MYRIP	chr3	protein_coding	myosin VIIA and Rab interacting protein
ENSG00000166483.10	28.2	26.32	23.76	23.46	WEE1	chr11	protein_coding	WEE1 G2 checkpoint kinase
ENSG00000264423.2	0.2	0.34	0.08	0.0	RN7SL718P	chr19	misc_RNA	RNA, 7SL, cytoplasmic 718, pseudogene
ENSG00000142945.12	35.13	37.46	37.04	38.95	KIF2C	chr1	protein_coding	kinesin family member 2C
ENSG00000162104.9	9.98	8.89	9.17	9.01	ADCY9	chr16	protein_coding	adenylate cyclase 9
ENSG00000220981.1	0.0	0.0	0.0	0.32	AL391384.1	chr13	miRNA		--
ENSG00000213139.7	0.48	0.61	1.08	1.29	CRYGS	chr3	protein_coding	crystallin, gamma S
ENSG00000157014.10	13.42	12.02	12.38	13.19	TATDN2	chr3	protein_coding	TatD DNase domain containing 2
ENSG00000166073.8	5.28	5.51	5.89	5.26	GPR176	chr15	protein_coding	G protein-coupled receptor 176
ENSG00000223356.1	0.21	0.6	0.16	0.6	RP11-66D17.5	chr1	antisense		--
ENSG00000106992.17	21.01	22.12	22.46	23.14	AK1	chr9	protein_coding	adenylate kinase 1
ENSG00000206846.1	0.33	0.0	0.49	0.28	Y_RNA	chr15	misc_RNA		--
ENSG00000114349.9	0.0	0.05	0.08	0.03	GNAT1	chr3	protein_coding	guanine nucleotide binding protein (G protein), alpha transducing activity polypeptide 1
ENSG00000183048.11	3.08	3.85	3.51	3.9	SLC25A10	chr17	protein_coding	solute carrier family 25 (mitochondrial carrier; dicarboxylate transporter), member 10
ENSG00000228546.2	0.16	1.04	0.31	0.63	CTA-313A17.3	chr7	unprocessed_pseudogene		--
ENSG00000250258.1	0.13	0.0	0.2	0.06	CTC-431G16.2	chr5	antisense		--
ENSG00000277635.1	0.0	0.0	0.09	0.0	Metazoa_SRP	chr3	misc_RNA		--
ENSG00000228793.1	0.04	0.0	0.0	0.0	RP1-223B1.1	chr6	lincRNA		--
ENSG00000232628.5	0.0	0.0	0.03	0.07	RP11-365O16.3	chr1	sense_intronic		--
ENSG00000207460.1	0.0	0.57	0.0	0.0	SNORD116-19	chr15	snoRNA	small nucleolar RNA, C/D box 116-19
ENSG00000270170.1	10.84	12.14	10.88	12.22	NCBP2-AS2	chr3	protein_coding	NCBP2 antisense RNA 2 (head to head)
ENSG00000173862.3	0.06	0.0	0.0	0.0	RP11-89N17.1	chr7	lincRNA		--
ENSG00000101470.9	0.18	0.06	0.42	0.06	TNNC2	chr20	protein_coding	troponin C type 2 (fast)
ENSG00000182575.7	0.16	0.22	0.18	0.22	NXPH3	chr17	protein_coding	neurexophilin 3
ENSG00000206888.1	1.15	2.19	0.22	2.68	RNU6-48P	chr1	snRNA	RNA, U6 small nuclear 48, pseudogene
ENSG00000177738.3	4.24	3.36	4.27	3.95	CTD-2201E18.3	chr5	sense_overlapping		--
ENSG00000235997.2	0.0	0.0	0.02	0.0	AC109642.1	chr2	lincRNA		--
ENSG00000257636.6	0.18	0.09	0.17	0.4	RP11-1103G16.1	chr14	antisense		--
ENSG00000264265.1	0.0	0.0	0.05	0.0	RP11-14P20.1	chr18	lincRNA		--
ENSG00000269068.1	0.0	0.0	0.13	0.0	RP11-256I23.2	chr2	antisense		--
ENSG00000171227.6	2.65	1.06	1.53	1.48	TMEM37	chr2	protein_coding	transmembrane protein 37
ENSG00000139832.4	13.08	13.55	12.86	11.48	RAB20	chr13	protein_coding	RAB20, member RAS oncogene family
ENSG00000178802.17	5.84	6.35	6.06	5.87	MPI	chr15	protein_coding	mannose phosphate isomerase
ENSG00000150093.18	273.57	293.01	316.29	295.19	ITGB1	chr10	protein_coding	integrin, beta 1 (fibronectin receptor, beta polypeptide, antigen CD29 includes MDF2, MSK12)
ENSG00000076716.8	1.51	1.2	1.22	1.16	GPC4	chrX	protein_coding	glypican 4
ENSG00000114841.17	0.13	0.21	0.15	0.14	DNAH1	chr3	protein_coding	dynein, axonemal, heavy chain 1
ENSG00000159251.6	0.07	0.15	0.12	0.27	ACTC1	chr15	protein_coding	actin, alpha, cardiac muscle 1
ENSG00000181029.8	0.12	0.17	0.15	0.15	TRAPPC5	chr19	protein_coding	trafficking protein particle complex 5
ENSG00000234427.1	0.0	0.33	0.04	0.0	RP3-413H6.2	chr6	lincRNA		--
ENSG00000227953.6	0.15	0.2	0.15	0.09	LINC01341	chr1	processed_transcript	long intergenic non-protein coding RNA 1341
ENSG00000185825.15	64.28	71.17	71.94	76.83	BCAP31	chrX	protein_coding	B-cell receptor-associated protein 31
ENSG00000269293.2	0.45	0.48	0.28	0.25	ZSCAN16-AS1	chr6	antisense	ZSCAN16 antisense RNA 1
ENSG00000102978.12	25.28	26.3	30.28	28.18	POLR2C	chr16	protein_coding	polymerase (RNA) II (DNA directed) polypeptide C, 33kDa
ENSG00000174407.11	0.05	0.02	0.0	0.0	MIR1-1HG	chr20	antisense	MIR1-1 host gene
ENSG00000259645.1	0.18	0.49	0.27	0.6	RP11-253M7.6	chr15	sense_intronic		--
ENSG00000167286.9	0.0	0.03	0.0	0.0	CD3D	chr11	protein_coding	CD3d molecule, delta (CD3-TCR complex)
ENSG00000125482.12	12.11	12.81	13.45	12.67	TTF1	chr9	protein_coding	transcription termination factor, RNA polymerase I
ENSG00000261864.1	3.47	2.85	2.32	3.41	RP11-67A1.2	chr16	processed_transcript		--
ENSG00000071189.21	3.27	3.84	2.88	3.01	SNX13	chr7	protein_coding	sorting nexin 13
ENSG00000235888.1	0.11	0.0	0.11	0.0	AF064858.8	chr21	lincRNA		--
ENSG00000134186.11	18.52	18.72	17.15	15.71	PRPF38B	chr1	protein_coding	pre-mRNA processing factor 38B
ENSG00000225953.2	0.0	0.01	0.0	0.0	SATB2-AS1	chr2	antisense	SATB2 antisense RNA 1
ENSG00000270175.1	0.0	0.03	0.09	0.37	RP11-793H13.11	chr12	antisense		--
ENSG00000266320.1	0.0	0.22	0.58	0.0	MIR3909	chr22	miRNA	microRNA 3909
ENSG00000225447.1	0.64	0.0	0.91	0.54	RPS15AP10	chr1	processed_pseudogene	ribosomal protein S15a pseudogene 10
ENSG00000273167.1	2.43	2.31	2.02	2.2	RP11-307N16.6	chr13	protein_coding		--
ENSG00000213638.5	0.7	0.37	0.47	0.84	ADAT3	chr19	protein_coding	adenosine deaminase, tRNA-specific 3
ENSG00000131944.9	1.97	1.93	2.47	2.01	FAAP24	chr19	protein_coding		--
ENSG00000278418.1	0.0	0.34	0.0	0.68	MIR6512	chr2	miRNA	microRNA 6512
ENSG00000104442.9	11.39	12.19	10.7	10.85	ARMC1	chr8	protein_coding	armadillo repeat containing 1
ENSG00000070985.13	0.02	0.01	0.0	0.0	TRPM5	chr11	protein_coding	transient receptor potential cation channel, subfamily M, member 5
ENSG00000198034.10	520.43	571.01	532.68	536.67	RPS4X	chrX	protein_coding	ribosomal protein S4, X-linked
ENSG00000270558.1	1.86	1.92	1.88	0.69	CTD-2124B8.2	chr5	processed_pseudogene		--
ENSG00000155026.16	0.0	0.0	0.02	0.01	RSPH10B	chr7	protein_coding	radial spoke head 10 homolog B (Chlamydomonas)
ENSG00000279159.1	0.01	0.01	0.01	0.0	RP3-394A18.1	chr22	antisense		--
ENSG00000171488.14	5.08	4.24	5.97	5.14	LRRC8C	chr1	protein_coding	leucine rich repeat containing 8 family, member C
ENSG00000260686.1	0.16	0.23	0.28	0.16	CTB-36H16.2	chr5	sense_overlapping		--
ENSG00000158467.16	6.96	6.61	5.2	5.06	AHCYL2	chr7	protein_coding	adenosylhomocysteinase-like 2
ENSG00000188735.12	4.88	4.62	4.27	4.59	TMEM120B	chr12	protein_coding	transmembrane protein 120B
ENSG00000248863.2	0.0	0.0	0.0	0.06	RP11-83A24.1	chr4	transcribed_processed_pseudogene		--
ENSG00000172315.5	6.93	7.68	8.08	8.28	TP53RK	chr20	protein_coding	TP53 regulating kinase
ENSG00000153922.10	9.63	10.44	9.45	9.35	CHD1	chr5	protein_coding	chromodomain helicase DNA binding protein 1
ENSG00000204172.11	2.32	2.33	2.25	1.93	AGAP9	chr10	protein_coding	ArfGAP with GTPase domain, ankyrin repeat and PH domain 9
ENSG00000176108.9	4.39	3.83	3.59	3.89	CHMP6	chr17	protein_coding	charged multivesicular body protein 6
ENSG00000117632.20	42.08	46.63	41.35	42.53	STMN1	chr1	protein_coding	stathmin 1
ENSG00000007202.14	59.49	57.27	60.82	63.44	KIAA0100	chr17	protein_coding	KIAA0100
ENSG00000254884.1	0.0	0.0	0.0	0.13	PRR13P2	chr11	processed_pseudogene	proline rich 13 pseudogene 2
ENSG00000212158.1	0.0	0.0	0.31	0.34	SNORD66	chr3	snoRNA	small nucleolar RNA, C/D box 66
ENSG00000168806.7	1.62	1.91	1.78	1.83	LCMT2	chr15	protein_coding	leucine carboxyl methyltransferase 2
ENSG00000158104.11	0.63	0.58	0.29	0.31	HPD	chr12	protein_coding	4-hydroxyphenylpyruvate dioxygenase
ENSG00000036672.15	3.25	2.51	2.95	3.12	USP2	chr11	protein_coding	ubiquitin specific peptidase 2
ENSG00000186834.3	26.15	24.52	27.63	26.79	HEXIM1	chr17	protein_coding	hexamethylene bis-acetamide inducible 1
ENSG00000114737.15	2.99	2.46	1.46	2.02	CISH	chr3	protein_coding	cytokine inducible SH2-containing protein
ENSG00000154832.14	13.83	10.46	12.15	12.96	CXXC1	chr18	protein_coding	CXXC finger protein 1
ENSG00000117360.12	24.2	25.12	32.34	28.87	PRPF3	chr1	protein_coding	pre-mRNA processing factor 3
ENSG00000066044.13	8.22	8.02	9.07	8.66	ELAVL1	chr19	protein_coding	ELAV like RNA binding protein 1
ENSG00000204380.4	0.0	0.08	0.01	0.06	AC005042.4	chr2	antisense		--
ENSG00000279456.1	0.47	0.48	0.26	0.54	RP11-87H9.5	chr9	TEC		--
ENSG00000266308.2	0.23	0.1	0.53	0.0	RN7SL510P	chr15	misc_RNA	RNA, 7SL, cytoplasmic 510, pseudogene
ENSG00000171988.17	17.38	18.11	13.96	14.42	JMJD1C	chr10	protein_coding	jumonji domain containing 1C
ENSG00000204528.3	4.87	4.96	7.31	3.47	PSORS1C3	chr6	sense_intronic	psoriasis susceptibility 1 candidate 3 (non-protein coding)
ENSG00000153531.12	1.96	1.3	1.71	1.71	ADPRHL1	chr13	protein_coding	ADP-ribosylhydrolase like 1
ENSG00000233585.1	0.5	0.64	0.14	0.21	AC115617.2	chrX	processed_pseudogene		--
ENSG00000279273.1	0.0	0.05	0.05	0.04	CTD-2526A2.4	chr17	TEC		--
ENSG00000043093.13	6.31	6.21	5.37	5.93	DCUN1D1	chr3	protein_coding	DCN1, defective in cullin neddylation 1, domain containing 1
ENSG00000278189.1	338.1	0.0	0.0	0.0	RNA5-8S5	chr21	rRNA	RNA, 5.8S ribosomal 5
ENSG00000265018.6	1.5	1.48	1.28	0.77	CTGLF12P	chr10	transcribed_unprocessed_pseudogene	centaurin, gamma-like family, member 12 pseudogene
ENSG00000275092.1	0.68	0.5	0.39	0.54	LA16c-329F2.2	chr16	sense_intronic		--
ENSG00000099968.17	9.58	10.45	9.5	9.77	BCL2L13	chr22	protein_coding	BCL2-like 13 (apoptosis facilitator)
ENSG00000196636.7	5.38	4.66	4.12	4.3	SDHAF3	chr7	protein_coding	succinate dehydrogenase complex assembly factor 3
ENSG00000272419.5	1.45	1.51	1.63	1.78	RP11-403I13.8	chr1	processed_transcript		--
ENSG00000130643.8	0.03	0.04	0.06	0.12	CALY	chr10	protein_coding	calcyon neuron-specific vesicular protein
ENSG00000186715.10	0.29	0.22	0.13	0.11	MST1L	chr1	transcribed_unprocessed_pseudogene	macrophage stimulating 1-like
ENSG00000111846.15	5.55	5.26	5.55	5.65	GCNT2	chr6	protein_coding	glucosaminyl (N-acetyl) transferase 2, I-branching enzyme (I blood group)
ENSG00000126970.15	0.18	0.29	0.21	0.18	ZC4H2	chrX	protein_coding	zinc finger, C4H2 domain containing
ENSG00000196110.7	1.19	1.55	1.17	1.29	ZNF699	chr19	protein_coding	zinc finger protein 699
ENSG00000259175.1	0.05	0.0	0.0	0.0	RP11-379K22.2	chr15	antisense		--
ENSG00000141699.10	10.36	10.12	10.31	10.45	FAM134C	chr17	protein_coding	family with sequence similarity 134, member C
ENSG00000167491.17	17.86	15.13	19.91	20.03	GATAD2A	chr19	protein_coding	GATA zinc finger domain containing 2A
ENSG00000119705.9	25.33	31.38	30.51	28.84	SLIRP	chr14	protein_coding	SRA stem-loop interacting RNA binding protein
ENSG00000099365.9	1.16	1.34	1.89	1.54	STX1B	chr16	protein_coding	syntaxin 1B
ENSG00000204003.8	1.33	1.38	1.71	1.94	RP11-216L13.16	chr9	protein_coding		--
ENSG00000273151.1	0.07	0.04	0.02	0.05	RP11-449P15.2	chr7	antisense		--
ENSG00000278737.1	0.0	0.0	0.07	0.0	RP11-325L12.7	chr15	lincRNA		--
ENSG00000276237.1	0.0	0.24	0.0	0.0	AP003307.1	chr11	miRNA		--
ENSG00000260017.1	0.17	0.07	0.45	0.29	RP11-1035H13.2	chr16	antisense		--
ENSG00000134058.10	20.13	22.91	19.68	21.71	CDK7	chr5	protein_coding	cyclin-dependent kinase 7
ENSG00000279864.1	0.0	0.0	0.25	0.0	RP11-570J4.1	chr21	processed_pseudogene		--
ENSG00000140832.9	0.0	0.01	0.01	0.01	MARVELD3	chr16	protein_coding	MARVEL domain containing 3
ENSG00000263776.1	15.57	16.61	10.25	7.35	SNORA4	chr3	snoRNA	small nucleolar RNA, H/ACA box 4
ENSG00000198270.12	1.65	2.84	1.75	1.43	TMEM116	chr12	protein_coding	transmembrane protein 116
ENSG00000180539.7	0.01	0.03	0.05	0.0	C9orf139	chr9	antisense	chromosome 9 open reading frame 139
ENSG00000236961.1	0.18	0.0	0.07	0.07	RP1-261G23.5	chr6	lincRNA		--
ENSG00000276171.1	0.49	0.83	1.84	2.07	AC114498.1	chr1	miRNA		--
ENSG00000120910.14	4.34	3.59	4.68	4.54	PPP3CC	chr8	protein_coding	protein phosphatase 3, catalytic subunit, gamma isozyme
ENSG00000140553.16	18.53	19.0	19.1	21.26	UNC45A	chr15	protein_coding	unc-45 homolog A (C. elegans)
ENSG00000236698.1	0.0	0.0	0.05	0.18	EIF1AXP1	chr1	processed_pseudogene	eukaryotic translation initiation factor 1A, X-linked pseudogene 1
ENSG00000105879.11	7.73	8.43	10.28	9.46	CBLL1	chr7	protein_coding	Cbl proto-oncogene-like 1, E3 ubiquitin protein ligase
ENSG00000163682.15	328.89	379.63	333.33	334.88	RPL9	chr4	protein_coding	ribosomal protein L9
ENSG00000279613.1	0.24	0.01	0.05	0.0	RP13-638C3.5	chr17	TEC		--
ENSG00000138709.17	1.73	2.37	2.33	2.19	LARP1B	chr4	protein_coding	La ribonucleoprotein domain family, member 1B
ENSG00000152056.16	2.81	2.71	1.77	2.04	AP1S3	chr2	protein_coding	adaptor-related protein complex 1, sigma 3 subunit
ENSG00000263142.5	0.1	0.24	0.15	0.28	LRRC37A17P	chr17	transcribed_unprocessed_pseudogene	leucine rich repeat containing 37, member A17, pseudogene
ENSG00000244256.3	0.1	0.94	0.53	0.34	RN7SL130P	chr1	misc_RNA	RNA, 7SL, cytoplasmic 130, pseudogene
ENSG00000151665.12	3.62	4.21	4.25	3.81	PIGF	chr2	protein_coding	phosphatidylinositol glycan anchor biosynthesis, class F
ENSG00000282508.1	2.48	1.76	2.18	2.06	LINC01002	chr19	processed_transcript	long intergenic non-protein coding RNA 1002
ENSG00000230042.1	0.46	0.59	0.66	0.39	AK3P3	chr7	processed_pseudogene	adenylate kinase 3 pseudogene 3
ENSG00000234585.6	1.39	1.55	1.47	1.49	CCT6P3	chr7	transcribed_unprocessed_pseudogene	chaperonin containing TCP1, subunit 6 (zeta) pseudogene 3
ENSG00000179058.6	0.0	0.02	0.0	0.0	C9orf50	chr9	protein_coding	chromosome 9 open reading frame 50
ENSG00000180638.17	0.04	0.0	0.0	0.01	SLC47A2	chr17	protein_coding	solute carrier family 47 (multidrug and toxin extrusion), member 2
ENSG00000128714.5	0.0	0.0	0.0	0.03	HOXD13	chr2	protein_coding	homeobox D13
ENSG00000155561.14	30.1	32.45	31.07	30.19	NUP205	chr7	protein_coding	nucleoporin 205kDa
ENSG00000248762.2	0.13	0.0	0.0	0.0	RP11-31K23.2	chr8	lincRNA		--
ENSG00000182685.7	2.06	1.63	2.25	1.8	BRICD5	chr16	protein_coding	BRICHOS domain containing 5
ENSG00000171105.13	9.58	8.09	7.33	8.07	INSR	chr19	protein_coding	insulin receptor
ENSG00000241255.1	0.0	0.0	0.17	0.0	RP1-89D4.1	chr11	processed_pseudogene		--
ENSG00000081026.18	4.59	4.01	2.88	2.91	MAGI3	chr1	protein_coding	membrane associated guanylate kinase, WW and PDZ domain containing 3
ENSG00000266173.5	5.26	4.85	4.78	5.44	STRADA	chr17	protein_coding	STE20-related kinase adaptor alpha
ENSG00000213185.6	1.1	0.45	1.26	1.45	FAM24B	chr10	protein_coding	family with sequence similarity 24, member B
ENSG00000076344.15	1.75	0.99	0.8	0.91	RGS11	chr16	protein_coding	regulator of G-protein signaling 11
ENSG00000225166.1	0.0	0.25	0.03	0.03	AC012462.2	chr2	lincRNA		--
ENSG00000185697.16	8.11	7.67	6.82	6.86	MYBL1	chr8	protein_coding	v-myb avian myeloblastosis viral oncogene homolog-like 1
ENSG00000177302.14	9.95	9.41	10.75	11.43	TOP3A	chr17	protein_coding	topoisomerase (DNA) III alpha
ENSG00000172548.14	0.0	0.01	0.0	0.0	NIPAL4	chr5	protein_coding	NIPA-like domain containing 4
ENSG00000184857.7	7.31	7.9	8.12	8.54	TMEM186	chr16	protein_coding	transmembrane protein 186
ENSG00000160401.14	0.0	0.07	0.0	0.03	C9orf117	chr9	protein_coding	chromosome 9 open reading frame 117
ENSG00000130768.14	0.12	0.25	0.32	0.39	SMPDL3B	chr1	protein_coding	sphingomyelin phosphodiesterase, acid-like 3B
ENSG00000146648.15	76.42	71.51	75.77	76.38	EGFR	chr7	protein_coding	epidermal growth factor receptor
ENSG00000063169.10	3.31	2.76	3.33	2.84	GLTSCR1	chr19	protein_coding	glioma tumor suppressor candidate region gene 1
ENSG00000138231.12	5.92	7.06	8.09	6.93	DBR1	chr3	protein_coding	debranching RNA lariats 1
ENSG00000255275.3	2.18	2.57	2.45	2.38	RP13-279N23.2	chr1	protein_coding		--
ENSG00000232600.3	0.0	0.0	0.11	0.0	TONSL-AS1	chr8	antisense	TONSL antisense RNA 1
ENSG00000134717.17	10.32	10.09	9.15	9.65	BTF3L4	chr1	protein_coding	basic transcription factor 3-like 4
ENSG00000172382.9	2.01	1.84	1.17	2.12	PRSS27	chr16	protein_coding	protease, serine 27
ENSG00000104518.10	3.35	2.36	2.1	2.68	GSDMD	chr8	protein_coding	gasdermin D
ENSG00000261526.2	0.97	0.64	0.61	0.82	CTB-31O20.2	chr19	lincRNA		--
ENSG00000120942.13	4.05	3.51	3.94	3.87	UBIAD1	chr1	protein_coding	UbiA prenyltransferase domain containing 1
ENSG00000232940.5	0.0	0.36	0.23	0.42	HCG25	chr6	antisense	HLA complex group 25 (non-protein coding)
ENSG00000178502.5	3.13	2.56	1.99	2.86	KLHL11	chr17	protein_coding	kelch-like family member 11
ENSG00000274001.1	0.07	0.06	0.21	0.0	RP11-5G9.5	chr13	sense_intronic		--
ENSG00000106524.8	13.35	14.35	12.88	12.96	ANKMY2	chr7	protein_coding	ankyrin repeat and MYND domain containing 2
ENSG00000244073.1	0.0	0.0	0.0	0.07	RPS4XP6	chr5	processed_pseudogene	ribosomal protein S4X pseudogene 6
ENSG00000267332.1	0.0	0.0	0.07	0.16	BOLA3P2	chr19	processed_pseudogene	bolA family member 3 pseudogene 2
ENSG00000166863.11	0.19	0.51	0.18	0.39	TAC3	chr12	protein_coding	tachykinin 3
ENSG00000223959.8	2.4	1.99	2.56	2.06	AFG3L1P	chr16	unitary_pseudogene	AFG3-like AAA ATPase 1, pseudogene
ENSG00000280483.1	0.0	0.67	0.0	0.0	AC022098.1	chr19	miRNA		--
ENSG00000224315.2	0.0	0.0	0.2	0.0	RPL7P7	chr1	processed_pseudogene	ribosomal protein L7 pseudogene 7
ENSG00000115091.11	34.43	36.54	29.95	32.02	ACTR3	chr2	protein_coding	ARP3 actin-related protein 3 homolog (yeast)
ENSG00000189280.3	4.33	2.98	4.11	3.03	GJB5	chr1	protein_coding	gap junction protein, beta 5, 31.1kDa
ENSG00000226279.2	0.0	0.0	0.0	0.21	AC005682.7	chr7	processed_pseudogene		--
ENSG00000183605.16	11.01	10.85	10.41	9.87	SFXN4	chr10	protein_coding	sideroflexin 4
ENSG00000278840.1	0.09	0.0	0.0	0.0	RP11-345N11.1	chr15	sense_intronic		--
ENSG00000235670.1	0.19	0.7	0.14	0.05	RPL21P40	chr3	processed_pseudogene	ribosomal protein L21 pseudogene 40
ENSG00000152256.13	5.48	5.11	4.73	4.68	PDK1	chr2	protein_coding	pyruvate dehydrogenase kinase, isozyme 1
ENSG00000100711.13	13.75	15.2	13.05	14.54	ZFYVE21	chr14	protein_coding	zinc finger, FYVE domain containing 21
ENSG00000196620.8	0.03	0.0	0.0	0.01	UGT2B15	chr4	protein_coding	UDP glucuronosyltransferase 2 family, polypeptide B15
ENSG00000099910.16	2.92	3.31	3.22	3.46	KLHL22	chr22	protein_coding	kelch-like family member 22
ENSG00000125414.18	0.03	0.01	0.0	0.0	MYH2	chr17	protein_coding	myosin, heavy chain 2, skeletal muscle, adult
ENSG00000112787.12	6.63	5.39	6.45	6.5	FBRSL1	chr12	protein_coding	fibrosin-like 1
ENSG00000141127.14	10.51	9.94	10.15	8.15	PRPSAP2	chr17	protein_coding	phosphoribosyl pyrophosphate synthetase-associated protein 2
ENSG00000273143.1	2.49	3.52	3.43	2.69	RP11-525A16.4	chr10	lincRNA		--
ENSG00000234816.2	0.5	0.35	0.31	0.21	U91328.2	chr6	unprocessed_pseudogene		--
ENSG00000203760.8	18.15	16.05	16.33	16.3	CENPW	chr6	protein_coding	centromere protein W
ENSG00000203880.11	7.49	7.82	8.5	7.3	PCMTD2	chr20	protein_coding	protein-L-isoaspartate (D-aspartate) O-methyltransferase domain containing 2
ENSG00000279648.1	0.01	0.0	0.0	0.0	AP000432.3	chr21	TEC		--
ENSG00000223404.3	0.1	0.25	0.33	0.04	LINC00397	chr13	lincRNA	long intergenic non-protein coding RNA 397
ENSG00000170185.9	1.72	1.87	2.01	2.1	USP38	chr4	protein_coding	ubiquitin specific peptidase 38
ENSG00000133773.11	9.32	8.23	8.22	9.12	CCDC59	chr12	protein_coding	coiled-coil domain containing 59
ENSG00000171970.12	1.84	2.04	1.98	1.74	ZNF57	chr19	protein_coding	zinc finger protein 57
ENSG00000164778.4	0.78	0.52	0.63	0.51	EN2	chr7	protein_coding	engrailed homeobox 2
ENSG00000185986.11	6.91	5.26	5.47	6.52	SDHAP3	chr5	transcribed_unprocessed_pseudogene	succinate dehydrogenase complex, subunit A, flavoprotein pseudogene 3
ENSG00000137871.19	1.93	1.9	1.38	1.43	ZNF280D	chr15	protein_coding	zinc finger protein 280D
ENSG00000276945.1	0.0	0.1	0.22	0.1	CTC-436P18.5	chr5	unprocessed_pseudogene		--
ENSG00000101266.16	23.19	24.2	24.52	23.93	CSNK2A1	chr20	protein_coding	casein kinase 2, alpha 1 polypeptide
ENSG00000278952.1	0.0	0.03	0.06	0.03	RP11-399J13.2	chr11	TEC		--
ENSG00000257859.1	0.04	0.08	0.01	0.0	CASC18	chr12	lincRNA	cancer susceptibility candidate 18 (non-protein coding)
ENSG00000064995.16	16.52	15.76	15.61	15.38	TAF11	chr6	protein_coding	TAF11 RNA polymerase II, TATA box binding protein (TBP)-associated factor, 28kDa
ENSG00000134987.11	9.25	8.62	8.94	8.65	WDR36	chr5	protein_coding	WD repeat domain 36
ENSG00000140285.9	0.02	0.03	0.0	0.0	FGF7	chr15	protein_coding	fibroblast growth factor 7
ENSG00000224546.2	0.08	0.0	0.01	0.0	EIF4BP3	chr9	processed_pseudogene	eukaryotic translation initiation factor 4B pseudogene 3
ENSG00000138735.15	0.66	0.45	0.54	0.43	PDE5A	chr4	protein_coding	phosphodiesterase 5A, cGMP-specific
ENSG00000134201.10	0.06	0.02	0.01	0.0	GSTM5	chr1	protein_coding	glutathione S-transferase mu 5
ENSG00000226944.1	0.24	0.0	0.06	0.0	RP1-120G22.11	chr1	antisense		--
ENSG00000131409.12	0.1	0.0	0.0	0.0	LRRC4B	chr19	protein_coding	leucine rich repeat containing 4B
ENSG00000250329.1	0.0	0.0	0.03	0.02	KDELC1P1	chr5	processed_pseudogene	KDEL (Lys-Asp-Glu-Leu) containing 1 pseudogene 1
ENSG00000154118.12	5.72	4.89	4.76	4.77	JPH3	chr16	protein_coding	junctophilin 3
ENSG00000273416.1	0.5	0.06	0.32	0.97	RP4-597N16.4	chr1	lincRNA		--
ENSG00000271095.1	0.0	0.0	0.02	0.0	BNIP3P28	chr19	processed_pseudogene	BCL2/adenovirus E1B 19kDa interacting protein 3 pseudogene 28
ENSG00000221955.10	0.73	0.69	0.41	0.52	SLC12A8	chr3	protein_coding	solute carrier family 12, member 8
ENSG00000131484.4	0.22	1.29	1.02	0.67	RP11-798G7.5	chr17	antisense		--
ENSG00000154608.13	0.43	0.35	0.53	0.45	CEP170P1	chr4	transcribed_unprocessed_pseudogene	centrosomal protein 170kDa pseudogene 1
ENSG00000166246.13	0.09	0.11	0.16	0.09	C16orf71	chr16	protein_coding	chromosome 16 open reading frame 71
ENSG00000169299.13	9.11	8.57	8.7	7.77	PGM2	chr4	protein_coding	phosphoglucomutase 2
ENSG00000278861.1	0.15	0.69	0.69	0.48	RP11-338K17.6	chr12	TEC		--
ENSG00000254429.1	0.0	0.05	0.0	0.0	CTD-2562J17.7	chr11	antisense		--
ENSG00000251314.2	0.1	0.04	0.0	0.0	CTD-2337A12.1	chr5	antisense		--
ENSG00000213762.10	2.58	2.77	2.67	2.77	ZNF134	chr19	protein_coding	zinc finger protein 134
ENSG00000125508.3	2.96	1.77	2.2	1.65	SRMS	chr20	protein_coding	src-related kinase lacking C-terminal regulatory tyrosine and N-terminal myristylation sites
ENSG00000230465.1	0.03	0.0	0.05	0.0	VENTXP4	chr3	processed_pseudogene	VENT homeobox pseudogene 4
ENSG00000111199.10	0.0	0.0	0.01	0.02	TRPV4	chr12	protein_coding	transient receptor potential cation channel, subfamily V, member 4
ENSG00000165501.16	6.1	8.06	8.26	6.28	LRR1	chr14	protein_coding	leucine rich repeat protein 1
ENSG00000106263.17	110.34	111.77	117.76	116.88	EIF3B	chr7	protein_coding	eukaryotic translation initiation factor 3, subunit B
ENSG00000234241.1	0.0	0.03	0.01	0.0	RP4-775C13.1	chr20	processed_pseudogene		--
ENSG00000166762.16	0.61	0.57	0.7	0.62	CATSPER2	chr15	protein_coding	cation channel, sperm associated 2
ENSG00000143344.15	0.16	0.14	0.14	0.03	RGL1	chr1	protein_coding	ral guanine nucleotide dissociation stimulator-like 1
ENSG00000204683.10	0.0	0.0	0.0	0.08	C10orf113	chr10	protein_coding	chromosome 10 open reading frame 113
ENSG00000132386.10	0.0	0.0	0.01	0.0	SERPINF1	chr17	protein_coding	serpin peptidase inhibitor, clade F (alpha-2 antiplasmin, pigment epithelium derived factor), member 1
ENSG00000169508.6	0.09	0.0	0.18	0.03	GPR183	chr13	protein_coding	G protein-coupled receptor 183
ENSG00000240015.2	0.0	0.0	0.0	0.04	RP11-90P5.5	chr8	antisense		--
ENSG00000261448.1	0.0	0.0	0.04	0.0	CTD-2576D5.4	chr16	antisense		--
ENSG00000063438.16	14.15	11.52	10.57	10.47	AHRR	chr5	protein_coding	aryl-hydrocarbon receptor repressor
ENSG00000168090.9	75.1	76.51	83.95	91.05	COPS6	chr7	protein_coding	COP9 signalosome subunit 6
ENSG00000279228.1	0.0	0.0	0.11	0.0	RP11-345J4.4	chr16	TEC		--
ENSG00000003393.14	1.8	1.89	2.41	2.39	ALS2	chr2	protein_coding	amyotrophic lateral sclerosis 2 (juvenile)
ENSG00000169246.16	2.23	2.74	2.75	1.84	NPIPB3	chr16	protein_coding	nuclear pore complex interacting protein family, member B3
ENSG00000119720.17	0.84	0.79	0.97	0.87	NRDE2	chr14	protein_coding	NRDE-2, necessary for RNA interference, domain containing
ENSG00000114480.12	25.04	27.38	22.63	23.26	GBE1	chr3	protein_coding	glucan (1,4-alpha-), branching enzyme 1
ENSG00000265600.1	0.0	0.0	0.23	0.0	AC006480.1	chr7	miRNA		--
ENSG00000216740.2	0.0	0.0	0.0	0.08	ANXA2P3	chr10	processed_pseudogene	annexin A2 pseudogene 3
ENSG00000267030.1	1.14	1.16	0.73	1.35	CTB-50L17.7	chr19	antisense		--
ENSG00000204267.13	6.33	6.63	7.04	7.25	TAP2	chr6	protein_coding	transporter 2, ATP-binding cassette, sub-family B (MDR/TAP)
ENSG00000269867.1	0.14	0.0	0.03	0.0	CTD-2583A14.8	chr19	sense_intronic		--
ENSG00000270073.1	0.0	0.0	0.03	0.0	AC006156.2	chrY	unprocessed_pseudogene		--
ENSG00000133794.17	7.46	7.06	6.79	7.75	ARNTL	chr11	protein_coding	aryl hydrocarbon receptor nuclear translocator-like
ENSG00000116514.16	16.62	14.82	17.4	17.86	RNF19B	chr1	protein_coding	ring finger protein 19B
ENSG00000132481.6	19.66	18.56	20.17	19.84	TRIM47	chr17	protein_coding	tripartite motif containing 47
ENSG00000129933.20	6.75	7.24	7.16	6.81	MAU2	chr19	protein_coding	MAU2 sister chromatid cohesion factor
ENSG00000131724.10	20.02	19.52	19.61	18.06	IL13RA1	chrX	protein_coding	interleukin 13 receptor, alpha 1
ENSG00000131475.6	36.64	36.28	40.72	39.82	VPS25	chr17	protein_coding	vacuolar protein sorting 25 homolog (S. cerevisiae)
ENSG00000153093.18	0.01	0.05	0.06	0.03	ACOXL	chr2	protein_coding	acyl-CoA oxidase-like
ENSG00000214832.5	0.0	0.0	0.02	0.0	UPF3AP2	chr17	transcribed_processed_pseudogene	UPF3A pseudogene 2
ENSG00000255292.6	0.0	0.05	0.0	0.09	AP002884.2	chr11	protein_coding		--
ENSG00000106305.9	26.48	26.86	27.48	30.29	AIMP2	chr7	protein_coding	aminoacyl tRNA synthetase complex-interacting multifunctional protein 2
ENSG00000108448.20	12.6	11.66	10.89	12.18	TRIM16L	chr17	protein_coding	tripartite motif containing 16-like
ENSG00000157426.13	2.07	2.12	2.3	2.1	AASDH	chr4	protein_coding	aminoadipate-semialdehyde dehydrogenase
ENSG00000170577.7	6.39	4.76	6.06	5.74	SIX2	chr2	protein_coding	SIX homeobox 2
ENSG00000146005.3	0.07	0.02	0.04	0.03	PSD2	chr5	protein_coding	pleckstrin and Sec7 domain containing 2
ENSG00000065308.4	17.64	18.18	17.99	17.64	TRAM2	chr6	protein_coding	translocation associated membrane protein 2
ENSG00000104723.20	7.14	8.61	7.39	7.15	TUSC3	chr8	protein_coding	tumor suppressor candidate 3
ENSG00000135469.13	4.47	3.79	2.91	3.31	COQ10A	chr12	protein_coding	coenzyme Q10 homolog A (S. cerevisiae)
ENSG00000255893.1	0.74	1.21	1.2	1.52	RP11-685N10.1	chr11	antisense		--
ENSG00000252455.2	0.0	0.0	0.0	0.28	AC007179.2	chr2	miRNA		--
ENSG00000106692.13	5.26	6.14	5.41	4.6	FKTN	chr9	protein_coding	fukutin
ENSG00000057757.9	10.8	8.72	9.51	10.34	PITHD1	chr1	protein_coding	PITH (C-terminal proteasome-interacting domain of thioredoxin-like) domain containing 1
ENSG00000251281.1	0.07	0.8	0.0	0.06	CTD-2066L21.2	chr5	lincRNA		--
ENSG00000124557.12	0.04	0.0	0.03	0.01	BTN1A1	chr6	protein_coding	butyrophilin, subfamily 1, member A1
ENSG00000150672.16	0.04	0.04	0.02	0.01	DLG2	chr11	protein_coding	discs, large homolog 2 (Drosophila)
ENSG00000122034.12	36.96	38.13	38.59	38.66	GTF3A	chr13	protein_coding	general transcription factor IIIA
ENSG00000100379.17	4.61	4.53	5.16	4.94	KCTD17	chr22	protein_coding	potassium channel tetramerization domain containing 17
ENSG00000257553.1	0.5	0.42	0.85	0.0	RP11-603J24.17	chr12	antisense		--
ENSG00000134042.12	0.02	0.03	0.0	0.03	MRO	chr18	protein_coding	maestro
ENSG00000170946.14	6.69	7.51	5.58	5.92	DNAJC24	chr11	protein_coding	DnaJ (Hsp40) homolog, subfamily C, member 24
ENSG00000198482.10	2.11	2.03	2.06	2.04	ZNF808	chr19	protein_coding	zinc finger protein 808
ENSG00000066056.13	0.02	0.0	0.0	0.0	TIE1	chr1	protein_coding	tyrosine kinase with immunoglobulin-like and EGF-like domains 1
ENSG00000187688.14	0.4	0.32	0.51	0.4	TRPV2	chr17	protein_coding	transient receptor potential cation channel, subfamily V, member 2
ENSG00000225914.1	1.11	1.88	1.85	1.41	XXbac-BPG154L12.4	chr6	antisense		--
ENSG00000135932.10	29.63	29.21	28.4	27.57	CAB39	chr2	protein_coding	calcium binding protein 39
ENSG00000235370.6	0.0	0.01	0.0	0.0	DNM1P51	chr15	transcribed_unprocessed_pseudogene	dynamin 1 pseudogene 51
ENSG00000144655.14	17.42	16.36	21.39	20.79	CSRNP1	chr3	protein_coding	cysteine-serine-rich nuclear protein 1
ENSG00000260235.1	0.22	0.09	0.17	0.05	CTD-2026K11.3	chr15	antisense		--
ENSG00000267287.1	0.0	0.01	0.02	0.0	RP11-567M16.1	chr18	processed_transcript		--
ENSG00000213030.5	0.0	0.18	0.11	0.0	CGB8	chr19	protein_coding	chorionic gonadotropin, beta polypeptide 8
ENSG00000279838.1	0.69	0.79	0.83	0.61	RP4-635A23.6	chr1	TEC		--
ENSG00000274918.1	0.07	0.11	0.1	0.46	RP11-54G14.1	chr18	lincRNA		--
ENSG00000171311.12	25.58	25.39	22.63	19.82	EXOSC1	chr10	protein_coding	exosome component 1
ENSG00000156990.14	23.06	23.06	22.73	24.54	RPUSD3	chr3	protein_coding	RNA pseudouridylate synthase domain containing 3
ENSG00000238578.1	7.25	10.13	7.08	8.31	SNORD4A	chr17	snoRNA	small nucleolar RNA, C/D box 4A
ENSG00000255343.1	0.49	0.99	1.76	0.91	RP11-299M14.2	chr8	3prime_overlapping_ncrna		--
ENSG00000109667.11	0.06	0.06	0.1	0.11	SLC2A9	chr4	protein_coding	solute carrier family 2 (facilitated glucose transporter), member 9
ENSG00000159197.3	0.0	0.12	0.18	0.07	KCNE2	chr21	protein_coding	potassium channel, voltage gated subfamily E regulatory beta subunit 2
ENSG00000121316.10	1.63	1.4	1.32	1.35	PLBD1	chr12	protein_coding	phospholipase B domain containing 1
ENSG00000271443.1	0.0	0.0	0.0	0.03	RP11-541E12.1	chr2	transcribed_processed_pseudogene		--
ENSG00000242299.1	12.51	13.05	11.52	12.25	RP11-234A1.1	chr3	processed_pseudogene		--
ENSG00000157554.18	0.82	0.61	0.58	0.61	ERG	chr21	protein_coding	v-ets avian erythroblastosis virus E26 oncogene homolog
ENSG00000259556.2	0.03	0.0	0.0	0.02	RP11-56B16.2	chr15	unprocessed_pseudogene		--
ENSG00000253227.1	0.78	2.54	2.89	1.22	RP11-383J24.1	chr8	lincRNA		--
ENSG00000237803.5	0.0	0.0	0.02	0.0	LINC00211	chr2	lincRNA	long intergenic non-protein coding RNA 211
ENSG00000207922.1	0.0	0.0	0.25	0.55	MIR566	chr3	miRNA	microRNA 566
ENSG00000103495.13	67.91	60.86	58.08	64.85	MAZ	chr16	protein_coding	MYC-associated zinc finger protein (purine-binding transcription factor)
ENSG00000163714.17	40.4	41.48	39.16	37.15	U2SURP	chr3	protein_coding	U2 snRNP-associated SURP domain containing
ENSG00000100314.3	0.08	0.03	0.02	0.04	CABP7	chr22	protein_coding	calcium binding protein 7
ENSG00000112759.16	36.08	32.95	37.08	38.63	SLC29A1	chr6	protein_coding	solute carrier family 29 (equilibrative nucleoside transporter), member 1
ENSG00000180346.3	2.75	2.82	3.27	3.18	TIGD2	chr4	protein_coding	tigger transposable element derived 2
ENSG00000068697.6	52.16	54.3	43.66	45.66	LAPTM4A	chr2	protein_coding	lysosomal protein transmembrane 4 alpha
ENSG00000281041.2	0.0	0.0	0.0	0.03	RP11-470E16.2	chr1	lincRNA		--
ENSG00000139168.7	19.91	25.51	22.09	21.71	ZCRB1	chr12	protein_coding	zinc finger CCHC-type and RNA binding motif 1
ENSG00000240463.1	0.63	0.35	0.11	0.94	RPS19P3	chr14	processed_pseudogene	ribosomal protein S19 pseudogene 3
ENSG00000270540.1	0.0	0.1	0.0	0.0	RP11-785G17.1	chr2	antisense		--
ENSG00000197696.9	0.36	0.56	1.02	1.07	NMB	chr15	protein_coding	neuromedin B
ENSG00000201217.1	1.9	1.84	1.23	0.69	Y_RNA	chr3	misc_RNA		--
ENSG00000186367.6	0.0	0.0	0.0	0.01	KIAA1024L	chr5	protein_coding	KIAA1024-like
ENSG00000281531.1	0.1	0.18	0.08	0.09	Metazoa_SRP	chr10	misc_RNA		--
ENSG00000176236.6	0.0	0.0	0.05	0.08	C10orf111	chr10	antisense	chromosome 10 open reading frame 111
ENSG00000278022.1	0.4	0.68	1.36	1.36	RP11-35O15.2	chr15	sense_intronic		--
ENSG00000072135.12	4.59	4.37	4.81	5.76	PTPN18	chr2	protein_coding	protein tyrosine phosphatase, non-receptor type 18 (brain-derived)
ENSG00000197561.6	0.0	0.35	0.07	0.28	ELANE	chr19	protein_coding	elastase, neutrophil expressed
ENSG00000112984.11	27.36	29.56	28.72	30.91	KIF20A	chr5	protein_coding	kinesin family member 20A
ENSG00000262292.2	0.0	0.02	0.0	0.05	RP11-160E2.11	chr17	lincRNA		--
ENSG00000115386.5	0.27	0.0	0.03	0.0	REG1A	chr2	protein_coding	regenerating islet-derived 1 alpha
ENSG00000187790.10	2.44	2.46	2.06	1.93	FANCM	chr14	protein_coding	Fanconi anemia, complementation group M
ENSG00000270964.1	0.44	0.58	0.71	0.63	RP11-502I4.3	chr15	lincRNA		--
ENSG00000235672.1	0.16	0.27	0.04	0.31	AC090286.2	chr17	transcribed_processed_pseudogene		--
ENSG00000243175.1	0.0	0.1	0.02	0.0	RP11-58H15.1	chr4	transcribed_processed_pseudogene		--
ENSG00000244144.1	0.12	0.0	0.04	0.0	RP11-757F18.3	chr3	processed_pseudogene		--
ENSG00000106608.16	5.97	6.62	6.72	6.54	URGCP	chr7	protein_coding	upregulator of cell proliferation
ENSG00000198663.16	21.44	20.62	18.63	20.39	C6orf89	chr6	protein_coding	chromosome 6 open reading frame 89
ENSG00000276751.1	0.0	0.0	0.42	0.0	AC011498.1	chr19	miRNA		--
ENSG00000121101.15	0.16	0.16	0.27	0.2	TEX14	chr17	protein_coding	testis expressed 14
ENSG00000101945.16	10.4	9.8	11.81	10.89	SUV39H1	chrX	protein_coding	suppressor of variegation 3-9 homolog 1 (Drosophila)
ENSG00000281248.1	0.0	0.0	0.07	0.0	RP11-325O24.6	chr6	lincRNA		--
ENSG00000181220.15	1.76	1.63	2.63	2.2	ZNF746	chr7	protein_coding	zinc finger protein 746
ENSG00000184454.6	0.03	0.0	0.02	0.0	NCMAP	chr1	protein_coding	noncompact myelin associated protein
ENSG00000238344.1	0.4	0.0	0.3	0.0	SNORD126	chr14	snoRNA	small nucleolar RNA, C/D box 126
ENSG00000160113.5	22.41	22.11	19.99	22.11	NR2F6	chr19	protein_coding	nuclear receptor subfamily 2, group F, member 6
ENSG00000254860.5	1.52	1.93	2.16	1.06	TMEM9B-AS1	chr11	antisense	TMEM9B antisense RNA 1
ENSG00000254038.1	0.05	0.08	0.15	0.0	RP11-419C23.1	chr8	lincRNA		--
ENSG00000140104.13	3.68	3.73	3.87	4.11	C14orf79	chr14	protein_coding	chromosome 14 open reading frame 79
ENSG00000258555.4	0.19	0.15	0.18	0.16	SPECC1L-ADORA2A	chr22	protein_coding	SPECC1L-ADORA2A readthrough (NMD candidate)
ENSG00000119574.12	1.26	1.32	1.77	1.8	ZBTB45	chr19	protein_coding	zinc finger and BTB domain containing 45
ENSG00000248050.1	0.0	0.02	0.0	0.0	RP11-422N16.3	chr8	antisense		--
ENSG00000162520.14	2.92	2.69	3.42	3.55	SYNC	chr1	protein_coding	syncoilin, intermediate filament protein
ENSG00000050165.17	0.62	0.85	1.01	1.02	DKK3	chr11	protein_coding	dickkopf WNT signaling pathway inhibitor 3
ENSG00000198826.10	20.84	21.41	23.82	24.25	ARHGAP11A	chr15	protein_coding	Rho GTPase activating protein 11A
ENSG00000207944.1	0.64	0.27	0.24	0.54	MIR574	chr4	miRNA	microRNA 574
ENSG00000066230.10	0.12	0.04	0.14	0.12	SLC9A3	chr5	protein_coding	solute carrier family 9, subfamily A (NHE3, cation proton antiporter 3), member 3
ENSG00000196862.9	0.01	0.0	0.0	0.02	RGPD4	chr2	protein_coding	RANBP2-like and GRIP domain containing 4
ENSG00000086827.8	11.21	13.97	12.15	11.42	ZW10	chr11	protein_coding	zw10 kinetochore protein
ENSG00000198556.13	1.41	1.41	1.58	1.33	ZNF789	chr7	protein_coding	zinc finger protein 789
ENSG00000206954.1	0.0	0.0	0.0	0.73	RNU6-1201P	chr17	snRNA	RNA, U6 small nuclear 1201, pseudogene
ENSG00000145545.11	11.67	12.55	10.73	11.9	SRD5A1	chr5	protein_coding	steroid-5-alpha-reductase, alpha polypeptide 1 (3-oxo-5 alpha-steroid delta 4-dehydrogenase alpha 1)
ENSG00000280901.1	0.0	0.0	0.21	0.0	Y_RNA	chr13	misc_RNA		--
ENSG00000258086.1	0.0	0.14	0.0	0.0	RP11-753H16.5	chr12	antisense		--
ENSG00000139304.12	0.0	0.01	0.01	0.01	PTPRQ	chr12	protein_coding	protein tyrosine phosphatase, receptor type, Q
ENSG00000248223.1	0.21	0.12	0.0	0.06	CTD-2139B15.2	chr5	lincRNA		--
ENSG00000279591.1	0.09	0.03	0.0	0.05	AC002044.1	chr16	TEC		--
ENSG00000165832.5	8.83	11.84	10.88	9.51	TRUB1	chr10	protein_coding	TruB pseudouridine (psi) synthase family member 1
ENSG00000178607.15	2.12	2.01	1.82	2.04	ERN1	chr17	protein_coding	endoplasmic reticulum to nucleus signaling 1
ENSG00000258809.1	0.05	0.09	0.0	0.09	CTD-2555O16.1	chr14	lincRNA		--
ENSG00000280614.1	0.07	0.0	0.0	0.0	CH507-513H4.4	chr21	lincRNA		--
ENSG00000175344.16	0.0	0.0	0.0	0.01	CHRNA7	chr15	protein_coding	cholinergic receptor, nicotinic, alpha 7 (neuronal)
ENSG00000248969.1	0.0	0.0	0.13	0.0	CTD-2113L7.1	chr5	antisense		--
ENSG00000153993.13	0.01	0.07	0.03	0.06	SEMA3D	chr7	protein_coding	sema domain, immunoglobulin domain (Ig), short basic domain, secreted, (semaphorin) 3D
ENSG00000017260.19	28.13	27.58	28.63	27.6	ATP2C1	chr3	protein_coding	ATPase, Ca++ transporting, type 2C, member 1
ENSG00000231294.1	0.0	0.0	0.09	0.41	AC006994.2	chr2	antisense		--
ENSG00000273013.1	0.05	0.0	0.0	0.04	CTD-2002J20.1	chr3	antisense		--
ENSG00000054611.13	3.87	3.63	3.45	4.1	TBC1D22A	chr22	protein_coding	TBC1 domain family, member 22A
ENSG00000151553.14	4.49	5.34	5.19	4.76	FAM160B1	chr10	protein_coding	family with sequence similarity 160, member B1
ENSG00000238113.6	0.04	0.14	0.19	0.14	LINC01410	chr9	lincRNA	long intergenic non-protein coding RNA 1410
ENSG00000127578.6	9.92	8.98	7.93	7.88	WFIKKN1	chr16	protein_coding	WAP, follistatin/kazal, immunoglobulin, kunitz and netrin domain containing 1
ENSG00000134874.17	2.13	2.34	1.82	2.07	DZIP1	chr13	protein_coding	DAZ interacting zinc finger protein 1
ENSG00000137492.7	14.58	15.68	15.82	15.08	PRKRIR	chr11	protein_coding	protein-kinase, interferon-inducible double stranded RNA dependent inhibitor, repressor of (P58 repressor)
ENSG00000142065.13	0.82	0.85	0.81	0.44	ZFP14	chr19	protein_coding	ZFP14 zinc finger protein
ENSG00000037749.11	9.87	10.0	10.21	10.29	MFAP3	chr5	protein_coding	microfibrillar-associated protein 3
ENSG00000273619.1	0.23	1.13	0.49	1.01	RP5-908M14.9	chr20	antisense		--
ENSG00000228110.4	0.0	0.0	0.02	0.02	ST13P19	chr1	processed_pseudogene	suppression of tumorigenicity 13 (colon carcinoma) (Hsp70 interacting protein) pseudogene 19
ENSG00000227888.4	0.0	0.06	0.0	0.0	FAM66A	chr8	lincRNA	family with sequence similarity 66, member A
ENSG00000100804.18	46.39	46.93	48.68	48.34	PSMB5	chr14	protein_coding	proteasome (prosome, macropain) subunit, beta type, 5
ENSG00000128872.9	0.18	0.22	0.15	0.25	TMOD2	chr15	protein_coding	tropomodulin 2 (neuronal)
ENSG00000198954.6	9.21	9.16	8.59	10.22	KIF1BP	chr10	protein_coding	KIF1 binding protein
ENSG00000184831.13	15.6	14.12	14.08	15.04	APOO	chrX	protein_coding	apolipoprotein O
ENSG00000101000.4	29.15	31.99	31.28	31.56	PROCR	chr20	protein_coding	protein C receptor, endothelial
ENSG00000213513.3	0.52	0.49	0.47	0.22	RP13-39P12.2	chr10	processed_pseudogene		--
ENSG00000139985.6	0.09	0.15	0.1	0.11	ADAM21	chr14	protein_coding	ADAM metallopeptidase domain 21
ENSG00000234717.1	0.0	0.12	0.11	0.06	TMEM212-AS1	chr3	lincRNA	TMEM212 antisense RNA 1
ENSG00000230910.2	0.0	0.0	0.01	0.0	RP3-525N10.2	chr6	antisense		--
ENSG00000144596.11	0.55	0.35	0.42	0.41	GRIP2	chr3	protein_coding	glutamate receptor interacting protein 2
ENSG00000279581.1	0.0	0.26	0.0	0.0	RP11-243M5.3	chr12	TEC		--
ENSG00000154330.12	0.41	0.69	0.47	0.61	PGM5	chr9	protein_coding	phosphoglucomutase 5
ENSG00000271778.1	0.16	0.9	0.24	0.41	RP11-379F4.8	chr3	sense_intronic		--
ENSG00000231133.6	0.04	0.07	0.0	0.03	HAR1B	chr20	lincRNA	highly accelerated region 1B (non-protein coding)
ENSG00000163701.18	1.77	1.21	1.86	1.35	IL17RE	chr3	protein_coding	interleukin 17 receptor E
ENSG00000180822.11	3.43	2.91	2.97	2.73	PSMG4	chr6	protein_coding	proteasome (prosome, macropain) assembly chaperone 4
ENSG00000198722.12	6.34	6.37	5.26	5.61	UNC13B	chr9	protein_coding	unc-13 homolog B (C. elegans)
ENSG00000123643.12	3.0	2.54	3.03	2.82	SLC36A1	chr5	protein_coding	solute carrier family 36 (proton/amino acid symporter), member 1
ENSG00000173264.13	11.14	9.9	9.74	9.69	GPR137	chr11	protein_coding	G protein-coupled receptor 137
ENSG00000134490.13	3.18	3.97	3.7	3.76	TMEM241	chr18	protein_coding	transmembrane protein 241
ENSG00000226699.1	0.0	1.27	0.38	0.28	RP11-122K13.7	chr10	antisense		--
ENSG00000064607.16	14.3	13.08	15.3	13.7	SUGP2	chr19	protein_coding	SURP and G patch domain containing 2
ENSG00000165457.13	0.28	0.28	0.28	0.38	FOLR2	chr11	protein_coding	folate receptor 2 (fetal)
ENSG00000109066.13	4.25	3.45	4.36	4.11	TMEM104	chr17	protein_coding	transmembrane protein 104
ENSG00000280006.1	5.8	3.42	3.77	4.58	AC009060.2	chr16	protein_coding		--
ENSG00000171735.18	1.41	1.34	1.25	1.37	CAMTA1	chr1	protein_coding	calmodulin binding transcription activator 1
ENSG00000166685.11	6.37	6.49	8.57	8.85	COG1	chr17	protein_coding	component of oligomeric golgi complex 1
ENSG00000085552.16	0.0	0.02	0.03	0.06	IGSF9	chr1	protein_coding	immunoglobulin superfamily, member 9
ENSG00000129437.9	0.45	0.04	0.14	0.13	KLK14	chr19	protein_coding	kallikrein-related peptidase 14
ENSG00000152207.7	0.01	0.02	0.0	0.01	CYSLTR2	chr13	protein_coding	cysteinyl leukotriene receptor 2
ENSG00000231887.6	1.01	1.64	0.96	0.7	PRH1	chr12	protein_coding	proline-rich protein HaeIII subfamily 1
ENSG00000140398.13	0.24	0.39	0.37	0.17	NEIL1	chr15	protein_coding	nei endonuclease VIII-like 1 (E. coli)
ENSG00000281406.1	0.28	0.22	0.16	0.13	BLACAT1	chr1	lincRNA	bladder cancer associated transcript 1 (non-protein coding)
ENSG00000030066.13	47.64	43.45	40.77	42.21	NUP160	chr11	protein_coding	nucleoporin 160kDa
ENSG00000146453.12	0.0	0.01	0.16	0.03	PNLDC1	chr6	protein_coding	poly(A)-specific ribonuclease (PARN)-like domain containing 1
ENSG00000170340.10	7.96	7.45	7.58	7.69	B3GNT2	chr2	protein_coding	UDP-GlcNAc:betaGal beta-1,3-N-acetylglucosaminyltransferase 2
ENSG00000156671.12	13.78	14.52	11.18	11.03	SAMD8	chr10	protein_coding	sterile alpha motif domain containing 8
ENSG00000196376.10	0.0	0.02	0.0	0.01	SLC35F1	chr6	protein_coding	solute carrier family 35, member F1
ENSG00000135052.16	38.78	39.27	42.4	41.78	GOLM1	chr9	protein_coding	golgi membrane protein 1
ENSG00000281451.1	0.0	0.19	0.0	0.0	AL139288.1	chr1	miRNA		--
ENSG00000260955.2	0.14	0.0	0.26	0.71	RP11-30L15.6	chr8	lincRNA		--
ENSG00000254219.1	0.0	0.05	0.0	0.0	GS1-251I9.2	chr8	processed_transcript		--
ENSG00000176390.11	4.97	5.43	5.54	6.19	CRLF3	chr17	protein_coding	cytokine receptor-like factor 3
ENSG00000100058.12	5.1	5.21	6.73	5.84	CRYBB2P1	chr22	transcribed_unprocessed_pseudogene	crystallin, beta B2 pseudogene 1
ENSG00000139921.12	12.27	11.34	11.69	11.16	TMX1	chr14	protein_coding	thioredoxin-related transmembrane protein 1
ENSG00000136867.10	1.77	1.53	2.29	2.39	SLC31A2	chr9	protein_coding	solute carrier family 31 (copper transporter), member 2
ENSG00000185345.18	0.0	0.01	0.0	0.0	PARK2	chr6	protein_coding	parkin RBR E3 ubiquitin protein ligase
ENSG00000265144.1	0.0	0.35	0.31	0.0	MIR548AM	chrX	miRNA	microRNA 548am
ENSG00000266509.1	0.0	0.24	0.0	0.0	MIR3934	chr6	miRNA	microRNA 3934
ENSG00000100263.13	3.34	3.93	4.57	4.77	RHBDD3	chr22	protein_coding	rhomboid domain containing 3
ENSG00000250264.1	19.73	16.92	20.34	18.62	XXbac-BPG246D15.9	chr6	protein_coding		--
ENSG00000206337.10	3.08	3.83	2.86	2.47	HCP5	chr6	sense_overlapping	HLA complex P5 (non-protein coding)
ENSG00000272779.1	6.74	8.29	7.53	7.52	LL22NC03-80A10.6	chr22	transcribed_unprocessed_pseudogene		--
ENSG00000103550.13	8.66	7.91	8.85	8.54	KNOP1	chr16	protein_coding	lysine-rich nucleolar protein 1
ENSG00000238273.3	0.07	0.21	0.12	0.08	AC012360.6	chr2	antisense		--
ENSG00000276900.1	2.04	2.51	1.62	1.32	RP11-467L13.7	chr12	antisense		--
ENSG00000154639.18	5.71	6.11	5.49	5.37	CXADR	chr21	protein_coding	coxsackie virus and adenovirus receptor
ENSG00000213344.2	0.0	0.0	0.0	0.39	PCNPP3	chr12	processed_pseudogene	PEST containing nuclear protein pseudogene 3
ENSG00000221986.6	0.0	0.0	0.08	0.0	MYBPHL	chr1	protein_coding	myosin binding protein H-like
ENSG00000213279.2	0.05	0.16	0.19	0.08	RP1-29C18.9	chr22	lincRNA		--
ENSG00000197757.7	2.48	2.67	4.3	2.69	HOXC6	chr12	protein_coding	homeobox C6
ENSG00000112592.12	5.47	6.04	5.29	5.36	TBP	chr6	protein_coding	TATA box binding protein
ENSG00000120907.17	0.0	0.01	0.0	0.0	ADRA1A	chr8	protein_coding	adrenoceptor alpha 1A
ENSG00000260836.1	0.84	0.98	1.13	0.62	RP11-152F13.10	chr15	protein_coding		--
ENSG00000256588.1	0.1	0.12	0.37	0.0	RP11-613F22.8	chr11	sense_intronic		--
ENSG00000259712.1	0.0	0.16	0.0	0.0	CTD-2184D3.5	chr15	antisense		--
ENSG00000114251.13	7.51	7.35	6.26	7.53	WNT5A	chr3	protein_coding	wingless-type MMTV integration site family, member 5A
ENSG00000042062.11	0.07	0.06	0.0	0.01	FAM65C	chr20	protein_coding	family with sequence similarity 65, member C
ENSG00000166387.11	0.65	0.33	0.36	0.4	PPFIBP2	chr11	protein_coding	PTPRF interacting protein, binding protein 2 (liprin beta 2)
ENSG00000205334.2	0.06	0.07	0.1	0.05	LINC01460	chr2	lincRNA	long intergenic non-protein coding RNA 1460
ENSG00000140694.16	10.66	11.81	9.68	8.8	PARN	chr16	protein_coding	poly(A)-specific ribonuclease
ENSG00000125656.8	27.81	30.7	31.69	31.01	CLPP	chr19	protein_coding	caseinolytic mitochondrial matrix peptidase proteolytic subunit
ENSG00000274444.1	0.15	0.0	0.12	0.0	RP11-128A17.2	chr15	lincRNA		--
ENSG00000108384.14	3.87	4.65	4.68	4.3	RAD51C	chr17	protein_coding	RAD51 paralog C
ENSG00000260774.1	0.55	0.72	0.54	0.52	CTD-2083E4.4	chr5	processed_transcript		--
ENSG00000131931.8	5.28	4.3	5.86	4.76	THAP1	chr8	protein_coding	THAP domain containing, apoptosis associated protein 1
ENSG00000208036.1	4.87	5.08	5.09	4.13	MIR106B	chr7	miRNA	microRNA 106b
ENSG00000137571.10	0.16	0.11	0.13	0.17	SLCO5A1	chr8	protein_coding	solute carrier organic anion transporter family, member 5A1
ENSG00000222266.1	0.0	1.04	0.23	0.0	RNU6-757P	chr5	snRNA	RNA, U6 small nuclear 757, pseudogene
ENSG00000198673.10	0.0	0.02	0.01	0.01	FAM19A2	chr12	protein_coding	family with sequence similarity 19 (chemokine (C-C motif)-like), member A2
ENSG00000204438.10	12.83	11.81	12.47	14.43	GPANK1	chr6	protein_coding	G patch domain and ankyrin repeats 1
ENSG00000143458.11	2.43	2.51	2.41	2.3	GABPB2	chr1	protein_coding	GA binding protein transcription factor, beta subunit 2
ENSG00000179611.3	0.02	0.01	0.0	0.0	DGKZP1	chr13	processed_pseudogene	diacylglycerol kinase, zeta pseudogene 1
ENSG00000198198.13	4.94	5.18	5.59	5.05	SZT2	chr1	protein_coding	seizure threshold 2 homolog (mouse)
ENSG00000270720.1	0.05	0.0	0.12	0.0	RP11-84C13.2	chr4	lincRNA		--
ENSG00000278588.1	3.14	0.55	0.97	1.71	HIST1H2BI	chr6	protein_coding	histone cluster 1, H2bi
ENSG00000255320.1	0.0	0.0	0.06	0.0	RP11-755F10.1	chr11	antisense		--
ENSG00000163877.9	4.17	4.09	3.87	4.9	SNIP1	chr1	protein_coding	Smad nuclear interacting protein 1
ENSG00000121578.12	12.49	13.82	14.37	13.05	B4GALT4	chr3	protein_coding	UDP-Gal:betaGlcNAc beta 1,4- galactosyltransferase, polypeptide 4
ENSG00000139112.10	24.9	25.14	28.49	26.07	GABARAPL1	chr12	protein_coding	GABA(A) receptor-associated protein like 1
ENSG00000063180.8	2.31	2.46	2.11	2.33	CA11	chr19	protein_coding	carbonic anhydrase XI
ENSG00000261135.1	2.52	3.14	2.03	1.48	RP4-798A10.7	chr1	lincRNA		--
ENSG00000100418.7	16.37	15.69	15.38	15.84	DESI1	chr22	protein_coding	desumoylating isopeptidase 1
ENSG00000179709.8	0.1	0.07	0.01	0.05	NLRP8	chr19	protein_coding	NLR family, pyrin domain containing 8
ENSG00000200350.1	0.0	0.5	0.44	0.0	RNU6-1285P	chr4	snRNA	RNA, U6 small nuclear 1285, pseudogene
ENSG00000165507.8	2.46	2.05	1.3	1.49	C10orf10	chr10	protein_coding	chromosome 10 open reading frame 10
ENSG00000239672.7	85.6	92.6	92.74	91.22	NME1	chr17	protein_coding	NME/NM23 nucleoside diphosphate kinase 1
ENSG00000271430.1	2.59	2.27	2.83	2.18	RP3-368A4.5	chrX	sense_intronic		--
ENSG00000146374.13	1.16	0.74	1.1	1.1	RSPO3	chr6	protein_coding	R-spondin 3
ENSG00000143756.11	8.24	7.41	8.23	9.03	FBXO28	chr1	protein_coding	F-box protein 28
ENSG00000232949.1	0.33	0.0	0.0	0.0	AC002480.4	chr7	antisense		--
ENSG00000277075.1	43.59	39.03	23.77	25.03	HIST1H2AE	chr6	protein_coding	histone cluster 1, H2ae
ENSG00000273328.5	0.0	0.01	0.02	0.0	RP11-141M3.6	chr3	processed_transcript		--
ENSG00000103326.10	19.77	16.15	17.77	17.26	CAPN15	chr16	protein_coding	calpain 15
ENSG00000280064.1	0.0	0.0	0.04	0.0	RP11-205M5.3	chr8	TEC		--
ENSG00000005059.15	1.99	2.54	2.35	1.64	CCDC109B	chr4	protein_coding	coiled-coil domain containing 109B
ENSG00000278862.1	0.14	0.0	0.01	0.0	RP11-571O6.2	chr16	TEC		--
ENSG00000114316.12	7.14	6.91	8.49	8.4	USP4	chr3	protein_coding	ubiquitin specific peptidase 4 (proto-oncogene)
ENSG00000249207.1	0.0	0.17	0.0	0.11	RP11-360F5.1	chr4	antisense		--
ENSG00000267102.1	0.05	0.46	0.59	0.21	RP11-686D22.7	chr17	transcribed_processed_pseudogene		--
ENSG00000138678.10	1.7	1.79	1.92	1.41	AGPAT9	chr4	protein_coding	1-acylglycerol-3-phosphate O-acyltransferase 9
ENSG00000061676.14	8.94	9.04	8.34	8.23	NCKAP1	chr2	protein_coding	NCK-associated protein 1
ENSG00000124193.14	49.83	49.8	48.66	47.19	SRSF6	chr20	protein_coding	serine/arginine-rich splicing factor 6
ENSG00000160789.19	186.92	189.49	205.82	214.86	LMNA	chr1	protein_coding	lamin A/C
ENSG00000266252.1	0.0	0.0	0.23	0.0	AL031768.1	chr6	miRNA		--
ENSG00000104774.12	10.46	8.53	9.1	9.88	MAN2B1	chr19	protein_coding	mannosidase, alpha, class 2B, member 1
ENSG00000197746.13	334.05	326.5	347.95	338.33	PSAP	chr10	protein_coding	prosaposin
ENSG00000248840.2	0.0	0.05	0.34	0.0	RP11-357G3.2	chr4	transcribed_processed_pseudogene		--
ENSG00000236255.1	0.53	0.67	1.02	1.1	AC009404.2	chr2	lincRNA		--
ENSG00000070729.13	0.62	0.44	0.37	0.33	CNGB1	chr16	protein_coding	cyclic nucleotide gated channel beta 1
ENSG00000242516.1	1.33	1.21	1.07	1.11	LINC00960	chr3	lincRNA	long intergenic non-protein coding RNA 960
ENSG00000249028.2	0.01	0.0	0.0	0.0	RP5-951N9.1	chr12	antisense		--
ENSG00000212126.3	0.0	0.08	0.09	0.16	TAS2R50	chr12	protein_coding	taste receptor, type 2, member 50
ENSG00000165698.15	1.46	1.18	1.33	1.68	C9orf9	chr9	protein_coding	chromosome 9 open reading frame 9
ENSG00000102387.15	0.0	0.08	0.03	0.0	TAF7L	chrX	protein_coding	TAF7-like RNA polymerase II, TATA box binding protein (TBP)-associated factor, 50kDa
ENSG00000251031.1	0.06	0.0	0.05	0.11	CTC-367F4.1	chr5	lincRNA		--
ENSG00000167110.16	59.74	54.44	54.57	58.31	GOLGA2	chr9	protein_coding	golgin A2
ENSG00000177679.15	0.38	0.56	0.56	0.55	SRRM3	chr7	protein_coding	serine/arginine repetitive matrix 3
ENSG00000275759.1	0.78	1.06	0.43	0.71	RP11-131L12.3	chr12	lincRNA		--
ENSG00000240366.1	0.0	0.16	0.0	0.0	RPL36AP45	chr15	processed_pseudogene	ribosomal protein L36a pseudogene 45
ENSG00000277246.1	0.0	0.0	0.0	0.13	RP11-153I24.4	chr13	sense_intronic		--
ENSG00000175595.14	2.67	2.65	2.5	2.84	ERCC4	chr16	protein_coding	excision repair cross-complementation group 4
ENSG00000118407.14	0.0	0.04	0.07	0.01	FILIP1	chr6	protein_coding	filamin A interacting protein 1
ENSG00000153165.18	0.1	0.04	0.08	0.03	RGPD3	chr2	protein_coding	RANBP2-like and GRIP domain containing 3
ENSG00000263596.1	0.0	0.0	0.19	0.0	AC013477.1	chr4	miRNA		--
ENSG00000145041.15	9.76	9.37	8.54	8.7	VPRBP	chr3	protein_coding	Vpr (HIV-1) binding protein
ENSG00000238287.1	0.51	0.6	0.46	0.13	RP11-656D10.3	chr1	antisense		--
ENSG00000139675.11	1.0	1.15	1.15	1.61	HNRNPA1L2	chr13	protein_coding	heterogeneous nuclear ribonucleoprotein A1-like 2
ENSG00000237877.6	0.02	0.18	0.0	0.02	LINC01473	chr2	lincRNA	long intergenic non-protein coding RNA 1473
ENSG00000083635.7	3.09	2.86	2.36	2.32	NUFIP1	chr13	protein_coding	nuclear fragile X mental retardation protein interacting protein 1
ENSG00000272948.2	0.0	0.0	0.0	0.04	AP001412.1	chr21	antisense		--
ENSG00000256546.1	0.1	0.06	0.22	0.43	AC156455.1	chr12	processed_transcript		--
ENSG00000122733.12	0.0	0.01	0.01	0.0	PHF24	chr9	protein_coding		--
ENSG00000188766.12	0.39	0.32	0.57	0.35	SPRED3	chr19	protein_coding	sprouty-related, EVH1 domain containing 3
ENSG00000150201.14	0.19	0.41	0.48	0.13	FXYD4	chr10	protein_coding	FXYD domain containing ion transport regulator 4
ENSG00000255835.1	18.44	16.41	17.52	17.81	RP4-559A3.7	chr1	protein_coding		--
ENSG00000145495.14	42.02	42.48	35.44	37.41	MARCH6	chr5	protein_coding	membrane-associated ring finger (C3HC4) 6, E3 ubiquitin protein ligase
ENSG00000076641.4	0.15	0.32	0.23	0.23	PAG1	chr8	protein_coding	phosphoprotein membrane anchor with glycosphingolipid microdomains 1
ENSG00000183625.14	0.01	0.0	0.0	0.03	CCR3	chr3	protein_coding	chemokine (C-C motif) receptor 3
ENSG00000260579.1	0.54	0.33	1.52	1.25	RP11-382A20.2	chr15	antisense		--
ENSG00000247516.4	1.82	1.94	1.84	1.97	MIR4458HG	chr5	lincRNA	MIR4458 host gene
ENSG00000175592.8	33.97	39.19	54.59	48.92	FOSL1	chr11	protein_coding	FOS-like antigen 1
ENSG00000236990.1	0.01	0.01	0.0	0.0	RP11-433J20.1	chr10	lincRNA		--
ENSG00000275657.1	0.0	0.0	0.37	0.0	MIR6758	chr12	miRNA	microRNA 6758
ENSG00000235808.1	0.0	0.0	0.16	0.18	MYL6P2	chr21	processed_pseudogene	myosin, light chain 6 pseudogene 2
ENSG00000156968.8	0.68	0.85	1.02	1.01	MPV17L	chr16	protein_coding	MPV17 mitochondrial membrane protein-like
ENSG00000157911.9	5.94	6.28	6.22	6.67	PEX10	chr1	protein_coding	peroxisomal biogenesis factor 10
ENSG00000169435.13	0.01	0.01	0.0	0.0	RASSF6	chr4	protein_coding	Ras association (RalGDS/AF-6) domain family member 6
ENSG00000168273.7	1.43	1.31	1.23	1.34	SMIM4	chr3	protein_coding	small integral membrane protein 4
ENSG00000167900.11	38.72	41.56	41.38	43.57	TK1	chr17	protein_coding	thymidine kinase 1, soluble
ENSG00000279296.1	0.0	0.0	0.01	0.01	RP11-609D21.3	chr17	TEC		--
ENSG00000262967.1	0.0	0.0	0.03	0.0	RP11-294J22.6	chr17	antisense		--
ENSG00000248905.8	0.06	0.06	0.05	0.04	FMN1	chr15	protein_coding	formin 1
ENSG00000115641.18	18.96	18.35	19.99	19.54	FHL2	chr2	protein_coding	four and a half LIM domains 2
ENSG00000174469.17	0.0	0.0	0.0	0.02	CNTNAP2	chr7	protein_coding	contactin associated protein-like 2
ENSG00000104880.17	1.72	1.75	2.33	2.05	ARHGEF18	chr19	protein_coding	Rho/Rac guanine nucleotide exchange factor (GEF) 18
ENSG00000246067.7	2.38	2.09	1.7	1.87	RAB30-AS1	chr11	lincRNA	RAB30 antisense RNA 1 (head to head)
ENSG00000124657.1	1.21	1.24	0.54	1.3	OR2B6	chr6	protein_coding	olfactory receptor, family 2, subfamily B, member 6
ENSG00000176248.8	13.99	13.05	13.24	12.57	ANAPC2	chr9	protein_coding	anaphase promoting complex subunit 2
ENSG00000103152.11	27.11	27.37	25.91	25.27	MPG	chr16	protein_coding	N-methylpurine-DNA glycosylase
ENSG00000126562.16	0.25	0.1	0.45	0.16	WNK4	chr17	protein_coding	WNK lysine deficient protein kinase 4
ENSG00000282317.1	0.11	0.0	0.0	0.0	RP11-173A6.3	chr1	lincRNA		--
ENSG00000108771.12	0.08	0.1	0.04	0.14	DHX58	chr17	protein_coding	DEXH (Asp-Glu-X-His) box polypeptide 58
ENSG00000255449.1	0.34	0.51	0.65	0.33	RP11-91P24.6	chr11	antisense		--
ENSG00000104321.10	0.0	0.04	0.0	0.03	TRPA1	chr8	protein_coding	transient receptor potential cation channel, subfamily A, member 1
ENSG00000208892.1	0.68	0.57	0.0	0.38	SNORA49	chr12	snoRNA	small nucleolar RNA, H/ACA box 49
ENSG00000274678.1	0.22	0.1	0.0	0.0	RP11-2C24.7	chr16	lincRNA		--
ENSG00000258233.1	0.01	0.0	0.02	0.0	ARHGAP42P5	chr14	processed_pseudogene	Rho GTPase activating protein 42 pseudogene 5
ENSG00000123191.13	0.86	0.72	0.76	0.73	ATP7B	chr13	protein_coding	ATPase, Cu++ transporting, beta polypeptide
ENSG00000235912.1	0.0	0.0	0.0	0.14	RP1-159A19.3	chr1	processed_pseudogene		--
ENSG00000104969.9	18.84	16.5	21.2	23.45	SGTA	chr19	protein_coding	small glutamine-rich tetratricopeptide repeat (TPR)-containing, alpha
ENSG00000240100.1	0.19	0.0	0.0	0.0	RP11-240G22.1	chr12	processed_pseudogene		--
ENSG00000099795.6	95.11	102.25	91.55	104.13	NDUFB7	chr19	protein_coding	NADH dehydrogenase (ubiquinone) 1 beta subcomplex, 7, 18kDa
ENSG00000272196.2	0.6	1.2	0.37	0.6	HIST2H2AA4	chr1	protein_coding	histone cluster 2, H2aa4
ENSG00000119650.12	3.26	4.0	2.52	3.48	IFT43	chr14	protein_coding	intraflagellar transport 43
ENSG00000258608.1	0.0	0.22	0.0	0.0	DNAJC19P9	chr14	processed_pseudogene	DnaJ (Hsp40) homolog, subfamily C, member 19 pseudogene 9
ENSG00000189042.13	2.02	2.64	2.23	2.29	ZNF567	chr19	protein_coding	zinc finger protein 567
ENSG00000085741.12	0.24	0.2	0.25	0.07	WNT11	chr11	protein_coding	wingless-type MMTV integration site family, member 11
ENSG00000236673.5	3.31	3.54	2.75	3.09	RP11-69I8.2	chr6	lincRNA		--
ENSG00000262660.1	20.54	21.69	17.44	18.98	RP13-1032I1.10	chr17	protein_coding		--
ENSG00000204103.3	0.84	1.47	0.67	0.74	MAFB	chr20	protein_coding	v-maf avian musculoaponeurotic fibrosarcoma oncogene homolog B
ENSG00000184465.15	2.78	2.43	2.19	2.24	WDR27	chr6	protein_coding	WD repeat domain 27
ENSG00000151304.5	4.11	4.19	3.88	4.34	SRFBP1	chr5	protein_coding	serum response factor binding protein 1
ENSG00000080572.12	0.0	0.0	0.08	0.08	PIH1D3	chrX	protein_coding	PIH1 domain containing 3
ENSG00000166123.13	11.3	11.32	11.73	11.97	GPT2	chr16	protein_coding	glutamic pyruvate transaminase (alanine aminotransferase) 2
ENSG00000205981.6	10.8	10.15	9.48	10.0	DNAJC19	chr3	protein_coding	DnaJ (Hsp40) homolog, subfamily C, member 19
ENSG00000282740.1	0.07	0.0	0.0	0.0	RP5-1182A14.7	chr1	lincRNA		--
ENSG00000228703.1	0.0	0.0	0.0	0.11	RP5-1160K1.6	chr1	antisense		--
ENSG00000234616.8	5.82	5.84	6.37	6.08	JRK	chr8	protein_coding	Jrk homolog (mouse)
ENSG00000276854.1	0.0	0.0	0.04	0.0	RP11-478K15.7	chr13	lincRNA		--
ENSG00000161904.11	20.08	18.86	19.16	21.53	LEMD2	chr6	protein_coding	LEM domain containing 2
ENSG00000119446.13	7.26	7.3	9.04	8.75	RBM18	chr9	protein_coding	RNA binding motif protein 18
ENSG00000267450.1	0.04	0.0	0.03	0.0	OR1AB1P	chr19	processed_pseudogene	olfactory receptor, family 1, subfamily AB, member 1 pseudogene
ENSG00000196743.8	8.08	7.66	8.34	8.16	GM2A	chr5	protein_coding	GM2 ganglioside activator
ENSG00000124785.8	0.0	0.0	0.01	0.0	NRN1	chr6	protein_coding	neuritin 1
ENSG00000279232.1	0.0	0.0	0.0	0.01	DKFZp434P228	chr5	protein_coding		--
ENSG00000125741.4	3.84	3.64	3.81	3.96	OPA3	chr19	protein_coding	optic atrophy 3 (autosomal recessive, with chorea and spastic paraplegia)
ENSG00000072832.14	8.16	8.54	8.24	9.96	CRMP1	chr4	protein_coding	collapsin response mediator protein 1
ENSG00000184545.10	0.67	0.72	1.23	0.75	DUSP8	chr11	protein_coding	dual specificity phosphatase 8
ENSG00000272696.1	1.45	0.95	0.57	0.45	RP11-339B21.13	chr9	antisense		--
ENSG00000137100.15	10.37	10.87	11.55	11.47	DCTN3	chr9	protein_coding	dynactin 3 (p22)
ENSG00000239396.3	0.0	0.09	0.0	0.0	RN7SL414P	chr2	misc_RNA	RNA, 7SL, cytoplasmic 414, pseudogene
ENSG00000272986.1	0.12	0.14	0.4	0.07	RP11-46J23.1	chr4	antisense		--
ENSG00000239305.6	3.73	3.71	3.66	3.91	RNF103	chr2	protein_coding	ring finger protein 103
ENSG00000234851.4	3.98	3.43	3.54	2.82	RPL23AP42	chr3	processed_pseudogene	ribosomal protein L23a pseudogene 42
ENSG00000006530.15	4.74	5.78	4.69	5.42	AGK	chr7	protein_coding	acylglycerol kinase
ENSG00000106346.11	6.22	4.91	5.59	6.13	USP42	chr7	protein_coding	ubiquitin specific peptidase 42
ENSG00000248771.5	0.03	0.01	0.0	0.01	LINC01207	chr4	lincRNA	long intergenic non-protein coding RNA 1207
ENSG00000119559.15	2.9	3.08	3.34	3.15	C19orf25	chr19	protein_coding	chromosome 19 open reading frame 25
ENSG00000240087.3	0.17	0.18	0.13	0.15	RP11-254B13.1	chr12	processed_pseudogene		--
ENSG00000270231.3	11.13	11.58	12.6	10.47	NBPF8	chr1	unprocessed_pseudogene	neuroblastoma breakpoint family, member 8
ENSG00000204070.9	4.94	4.87	5.68	5.66	SYS1	chr20	protein_coding	Sys1 golgi trafficking protein
ENSG00000090659.17	0.0	0.0	0.0	0.01	CD209	chr19	protein_coding	CD209 molecule
ENSG00000110911.14	10.49	11.08	9.36	9.9	SLC11A2	chr12	protein_coding	solute carrier family 11 (proton-coupled divalent metal ion transporter), member 2
ENSG00000100911.13	27.67	27.09	26.53	28.29	PSME2	chr14	protein_coding	proteasome (prosome, macropain) activator subunit 2 (PA28 beta)
ENSG00000105643.9	8.37	10.12	10.48	10.1	ARRDC2	chr19	protein_coding	arrestin domain containing 2
ENSG00000266397.1	0.0	0.0	0.04	0.0	RP11-737O24.1	chr18	antisense		--
ENSG00000259065.1	0.75	1.18	0.4	0.68	RP5-1021I20.1	chr14	antisense		--
ENSG00000183691.4	3.99	4.07	3.49	4.35	NOG	chr17	protein_coding	noggin
ENSG00000146476.10	8.39	9.08	9.34	8.51	ARMT1	chr6	protein_coding	acidic residue methyltransferase 1
ENSG00000165914.14	0.24	0.3	0.27	0.26	TTC7B	chr14	protein_coding	tetratricopeptide repeat domain 7B
ENSG00000120963.11	4.42	4.05	4.24	3.85	ZNF706	chr8	protein_coding	zinc finger protein 706
ENSG00000260123.1	0.05	0.0	0.0	0.13	RP11-326A19.4	chr15	lincRNA		--
ENSG00000214770.2	0.22	0.15	0.25	0.09	RP11-544I20.2	chr14	antisense		--
ENSG00000232912.5	0.0	0.04	0.0	0.0	RP5-1115A15.1	chr1	antisense		--
ENSG00000100889.11	7.72	8.13	7.14	6.98	PCK2	chr14	protein_coding	phosphoenolpyruvate carboxykinase 2 (mitochondrial)
ENSG00000111276.10	17.44	20.12	18.96	16.68	CDKN1B	chr12	protein_coding	cyclin-dependent kinase inhibitor 1B (p27, Kip1)
ENSG00000271049.1	0.0	0.0	0.0	0.03	CTD-2553L13.7	chr19	processed_pseudogene		--
ENSG00000136011.14	0.0	0.0	0.0	0.01	STAB2	chr12	protein_coding	stabilin 2
ENSG00000106538.9	0.45	0.54	0.77	0.52	RARRES2	chr7	protein_coding	retinoic acid receptor responder (tazarotene induced) 2
ENSG00000142186.16	34.37	30.66	33.39	34.66	SCYL1	chr11	protein_coding	SCY1-like 1 (S. cerevisiae)
ENSG00000278869.1	2.21	1.9	1.77	1.99	CITF22-49E9.3	chr22	lincRNA		--
ENSG00000169758.12	0.12	0.16	0.15	0.27	C15orf27	chr15	protein_coding	chromosome 15 open reading frame 27
ENSG00000256779.1	0.0	0.0	0.02	0.05	RP11-60C6.5	chr11	processed_pseudogene		--
ENSG00000066322.12	27.5	31.66	34.45	34.49	ELOVL1	chr1	protein_coding	ELOVL fatty acid elongase 1
ENSG00000241749.4	0.05	0.04	0.05	0.17	RPSAP52	chr12	transcribed_processed_pseudogene	ribosomal protein SA pseudogene 52
ENSG00000235990.2	0.73	0.06	0.0	0.12	RPL23AP20	chr1	processed_pseudogene	ribosomal protein L23a pseudogene 20
ENSG00000137491.14	0.11	0.14	0.04	0.09	SLCO2B1	chr11	protein_coding	solute carrier organic anion transporter family, member 2B1
ENSG00000271533.1	1.09	1.1	1.14	1.02	RP3-368A4.6	chrX	sense_intronic		--
ENSG00000182255.6	0.01	0.0	0.0	0.0	KCNA4	chr11	protein_coding	potassium channel, voltage gated shaker related subfamily A, member 4
ENSG00000137124.6	7.53	6.81	9.02	8.99	ALDH1B1	chr9	protein_coding	aldehyde dehydrogenase 1 family, member B1
ENSG00000259380.5	1.88	2.0	2.3	2.63	RP11-346D14.1	chr15	lincRNA		--
ENSG00000265753.2	0.0	0.0	0.08	0.09	RN7SL444P	chr1	misc_RNA	RNA, 7SL, cytoplasmic 444, pseudogene
ENSG00000116747.12	8.17	7.67	8.04	8.22	TROVE2	chr1	protein_coding	TROVE domain family, member 2
ENSG00000158793.13	5.6	5.78	6.28	5.78	NIT1	chr1	protein_coding	nitrilase 1
ENSG00000056586.15	11.59	11.42	11.88	11.7	RC3H2	chr9	protein_coding	ring finger and CCCH-type domains 2
ENSG00000218996.1	0.05	0.13	0.35	0.61	RP1-99E18.2	chr6	processed_pseudogene		--
ENSG00000173598.13	9.78	9.41	11.79	10.43	NUDT4	chr12	protein_coding	nudix (nucleoside diphosphate linked moiety X)-type motif 4
ENSG00000261594.3	0.62	0.76	0.69	0.69	TPBGL	chr11	protein_coding	trophoblast glycoprotein-like
ENSG00000122026.10	332.64	377.97	342.92	322.71	RPL21	chr13	protein_coding	ribosomal protein L21
ENSG00000255641.1	0.0	0.05	0.0	0.0	RP11-277P12.6	chr12	protein_coding		--
ENSG00000166446.14	15.83	14.73	11.57	13.12	CDYL2	chr16	protein_coding	chromodomain protein, Y-like 2
ENSG00000222033.1	0.28	0.27	0.45	0.15	LINC01124	chr2	lincRNA	long intergenic non-protein coding RNA 1124
ENSG00000126391.13	10.93	10.49	10.53	10.37	FRMD8	chr11	protein_coding	FERM domain containing 8
ENSG00000236296.7	0.0	0.0	0.02	0.0	GUSBP5	chr4	transcribed_processed_pseudogene	glucuronidase, beta pseudogene 5
ENSG00000233351.1	0.16	0.0	0.0	0.0	RP1-69D17.3	chr6	antisense		--
ENSG00000266385.1	0.17	0.09	0.08	0.05	RP11-227G15.8	chr17	lincRNA		--
ENSG00000231050.1	0.37	0.09	0.31	0.52	RP1-140A9.1	chr1	antisense		--
ENSG00000262514.1	0.1	0.0	0.2	0.02	RP11-96D1.9	chr16	sense_intronic		--
ENSG00000236679.2	0.0	0.0	0.0	0.07	RPL23AP24	chr1	processed_pseudogene	ribosomal protein L23a pseudogene 24
ENSG00000151693.9	19.57	19.13	19.46	18.86	ASAP2	chr2	protein_coding	ArfGAP with SH3 domain, ankyrin repeat and PH domain 2
ENSG00000136999.4	3.01	2.42	2.94	2.73	NOV	chr8	protein_coding	nephroblastoma overexpressed
ENSG00000272173.1	0.36	0.38	0.66	0.31	U47924.31	chr12	antisense		--
ENSG00000076242.14	8.78	10.13	9.31	9.93	MLH1	chr3	protein_coding	mutL homolog 1
ENSG00000139546.10	11.84	10.14	13.33	11.66	TARBP2	chr12	protein_coding	TAR (HIV-1) RNA binding protein 2
ENSG00000254510.1	0.0	0.0	0.02	0.0	RP11-867G23.10	chr11	processed_transcript		--
ENSG00000249898.7	0.0	0.0	0.0	0.13	MCPH1-AS1	chr8	antisense	MCPH1 antisense RNA 1
ENSG00000163993.6	14.33	14.64	14.05	13.63	S100P	chr4	protein_coding	S100 calcium binding protein P
ENSG00000115318.11	0.39	0.3	0.22	0.09	LOXL3	chr2	protein_coding	lysyl oxidase-like 3
ENSG00000235790.7	0.0	0.05	0.03	0.0	RP11-73M7.6	chr1	antisense		--
ENSG00000138381.9	8.02	8.74	9.07	8.1	ASNSD1	chr2	protein_coding	asparagine synthetase domain containing 1
ENSG00000274210.1	4.65	0.63	4.64	2.84	U1	chr1	snRNA		--
ENSG00000103994.16	16.54	15.43	16.77	17.13	ZNF106	chr15	protein_coding	zinc finger protein 106
ENSG00000137710.14	28.4	30.59	25.91	28.04	RDX	chr11	protein_coding	radixin
ENSG00000264739.1	0.0	0.0	0.0	0.01	RP11-138I1.2	chr17	antisense		--
ENSG00000182858.13	1.99	1.58	1.82	2.17	ALG12	chr22	protein_coding	ALG12, alpha-1,6-mannosyltransferase
ENSG00000005102.12	0.86	0.63	0.38	0.58	MEOX1	chr17	protein_coding	mesenchyme homeobox 1
ENSG00000141428.16	3.68	4.01	3.29	2.4	C18orf21	chr18	protein_coding	chromosome 18 open reading frame 21
ENSG00000163291.14	1.89	1.56	1.62	1.69	PAQR3	chr4	protein_coding	progestin and adipoQ receptor family member III
ENSG00000235448.1	0.27	0.0	0.03	0.03	LURAP1L-AS1	chr9	antisense	LURAP1L antisense RNA 1
ENSG00000134202.10	56.04	59.13	58.25	54.38	GSTM3	chr1	protein_coding	glutathione S-transferase mu 3 (brain)
ENSG00000258643.5	22.39	22.44	24.76	21.89	BCL2L2-PABPN1	chr14	protein_coding	BCL2L2-PABPN1 readthrough
ENSG00000234724.1	0.0	0.05	0.0	0.0	HDAC1P1	chr10	processed_pseudogene	histone deacetylase 1 pseudogene 1
ENSG00000236209.1	0.52	0.68	0.58	0.58	AC104135.2	chr2	lincRNA		--
ENSG00000239462.1	0.08	0.07	0.18	0.26	CTD-2021J15.1	chr3	antisense		--
ENSG00000073282.12	0.3	0.07	0.13	0.28	TP63	chr3	protein_coding	tumor protein p63
ENSG00000229195.1	0.0	0.0	0.25	0.0	AC009495.4	chr2	lincRNA		--
ENSG00000227938.1	0.04	0.03	0.11	0.12	AC104695.4	chr2	lincRNA		--
ENSG00000136010.13	1.47	1.98	1.57	1.45	ALDH1L2	chr12	protein_coding	aldehyde dehydrogenase 1 family, member L2
ENSG00000254042.1	0.0	0.0	0.01	0.0	CTC-558O2.1	chr5	antisense		--
ENSG00000151247.12	3.61	3.36	3.6	3.02	EIF4E	chr4	protein_coding	eukaryotic translation initiation factor 4E
ENSG00000015676.17	8.43	8.22	9.13	9.0	NUDCD3	chr7	protein_coding	NudC domain containing 3
ENSG00000141510.15	22.39	24.09	18.74	21.26	TP53	chr17	protein_coding	tumor protein p53
ENSG00000114541.14	0.81	0.68	0.81	0.51	FRMD4B	chr3	protein_coding	FERM domain containing 4B
ENSG00000260369.2	0.0	0.08	0.05	0.0	CTD-2526A2.2	chr17	lincRNA		--
ENSG00000269439.5	0.24	0.37	0.64	0.37	CTD-3131K8.2	chr19	lincRNA		--
ENSG00000268238.1	0.0	0.08	0.0	0.0	IGFL1P2	chr19	unprocessed_pseudogene	IGF-like family member 1 pseudogene 2
ENSG00000259772.6	0.08	0.37	0.09	0.24	RP11-16E12.2	chr15	lincRNA		--
ENSG00000164332.7	10.59	11.62	10.14	11.15	UBLCP1	chr5	protein_coding	ubiquitin-like domain containing CTD phosphatase 1
ENSG00000259952.1	0.0	0.05	0.0	0.0	AC009133.15	chr16	antisense		--
ENSG00000249476.1	0.14	0.1	0.06	0.06	CTD-2587M2.1	chr5	lincRNA		--
ENSG00000104131.12	34.61	34.67	42.2	43.31	EIF3J	chr15	protein_coding	eukaryotic translation initiation factor 3, subunit J
ENSG00000267731.1	0.01	0.12	0.03	0.0	RP11-147L13.8	chr17	lincRNA		--
ENSG00000155393.12	5.63	5.27	4.92	5.4	HEATR3	chr16	protein_coding	HEAT repeat containing 3
ENSG00000259627.1	0.0	0.23	0.0	0.0	RP11-244F12.2	chr15	antisense		--
ENSG00000228837.2	0.0	0.0	0.0	0.05	CBX3P6	chr2	processed_pseudogene	chromobox homolog 3 pseudogene 6
ENSG00000257576.1	0.14	0.09	0.31	0.0	RP11-153M3.1	chr12	processed_pseudogene		--
ENSG00000052749.13	16.65	15.02	16.8	18.0	RRP12	chr10	protein_coding	ribosomal RNA processing 12 homolog (S. cerevisiae)
ENSG00000112297.14	0.96	1.0	1.01	0.85	AIM1	chr6	protein_coding	absent in melanoma 1
ENSG00000165392.9	5.49	5.92	5.75	5.77	WRN	chr8	protein_coding	Werner syndrome, RecQ helicase-like
ENSG00000214342.2	0.08	0.0	0.0	0.0	ATP5F1P2	chr7	processed_pseudogene	ATP synthase, H+ transporting, mitochondrial Fo complex, subunit B1 pseudogene 2
ENSG00000182993.3	1.33	0.68	0.67	0.71	C12orf60	chr12	protein_coding	chromosome 12 open reading frame 60
ENSG00000144712.11	0.04	0.0	0.0	0.0	CAND2	chr3	protein_coding	cullin-associated and neddylation-dissociated 2 (putative)
ENSG00000152404.15	7.19	7.94	6.36	6.04	CWF19L2	chr11	protein_coding	CWF19-like 2, cell cycle control (S. pombe)
ENSG00000227500.9	11.99	9.63	12.49	12.75	SCAMP4	chr19	protein_coding	secretory carrier membrane protein 4
ENSG00000141198.13	6.6	6.17	6.05	6.13	TOM1L1	chr17	protein_coding	target of myb1 (chicken)-like 1
ENSG00000237222.3	0.0	0.03	0.0	0.0	AC090505.6	chr3	lincRNA		--
ENSG00000230629.2	0.84	0.32	0.7	0.71	RPS23P8	chrX	processed_pseudogene	ribosomal protein S23 pseudogene 8
ENSG00000258711.2	0.64	0.7	0.42	0.66	RP11-218E20.3	chr14	lincRNA		--
ENSG00000278873.1	0.01	0.0	0.0	0.0	PRO1804	chr17	TEC		--
ENSG00000177993.3	0.23	0.04	0.01	0.08	ZNRF3-AS1	chr22	antisense	ZNRF3 antisense RNA 1
ENSG00000006071.11	0.07	0.0	0.01	0.02	ABCC8	chr11	protein_coding	ATP-binding cassette, sub-family C (CFTR/MRP), member 8
ENSG00000253872.1	0.0	0.0	0.01	0.0	RP11-90D11.1	chr8	lincRNA		--
ENSG00000232818.2	3.34	1.99	2.24	2.95	RPS2P32	chr7	processed_pseudogene	ribosomal protein S2 pseudogene 32
ENSG00000203644.3	3.37	3.38	4.25	5.23	RP11-332M2.1	chr3	sense_intronic		--
ENSG00000272983.1	0.05	0.1	0.03	0.01	RP11-508N22.12	chr10	lincRNA		--
ENSG00000249851.1	0.0	0.0	0.05	0.0	RP11-166J22.1	chr5	processed_pseudogene		--
ENSG00000260532.1	0.1	0.13	0.07	0.13	LA16c-381G6.1	chr16	lincRNA		--
ENSG00000072682.18	24.97	27.05	27.71	26.56	P4HA2	chr5	protein_coding	prolyl 4-hydroxylase, alpha polypeptide II
ENSG00000267505.1	0.0	0.05	0.0	0.0	CTC-296K1.3	chr17	lincRNA		--
ENSG00000263818.5	0.14	0.08	0.1	0.05	CTD-2206N4.4	chr17	transcribed_processed_pseudogene		--
ENSG00000279887.1	0.0	0.0	0.0	0.08	RP11-264L1.1	chr16	TEC		--
ENSG00000173517.10	4.13	4.09	3.75	3.66	PEAK1	chr15	protein_coding	pseudopodium-enriched atypical kinase 1
ENSG00000257164.5	0.0	0.03	0.0	0.0	RP11-25I15.2	chr12	lincRNA		--
ENSG00000122042.9	4.67	4.66	4.22	4.02	UBL3	chr13	protein_coding	ubiquitin-like 3
ENSG00000210112.1	32.05	32.94	28.98	34.44	MT-TM	chrM	Mt_tRNA	mitochondrially encoded tRNA methionine
ENSG00000141458.12	22.97	21.63	24.54	24.53	NPC1	chr18	protein_coding	Niemann-Pick disease, type C1
ENSG00000253348.1	0.05	0.04	0.0	0.04	CTC-455F18.1	chr5	antisense		--
ENSG00000261578.1	2.74	2.07	2.63	2.37	RP11-21L23.2	chr11	sense_overlapping		--
ENSG00000227543.4	0.09	0.4	0.29	0.29	SPAG5-AS1	chr17	processed_transcript	SPAG5 antisense RNA 1
ENSG00000175104.14	3.41	3.4	3.56	3.93	TRAF6	chr11	protein_coding	TNF receptor-associated factor 6, E3 ubiquitin protein ligase
ENSG00000227375.5	0.04	0.17	0.18	0.0	DLG1-AS1	chr3	antisense	DLG1 antisense RNA 1
ENSG00000255176.1	0.13	0.06	0.2	0.3	AP002954.3	chr11	antisense		--
ENSG00000128590.4	5.59	5.06	4.28	4.44	DNAJB9	chr7	protein_coding	DnaJ (Hsp40) homolog, subfamily B, member 9
ENSG00000228106.5	4.88	2.81	4.23	4.1	RP11-452F19.3	chr1	lincRNA		--
ENSG00000165264.10	9.2	9.04	7.7	8.74	NDUFB6	chr9	protein_coding	NADH dehydrogenase (ubiquinone) 1 beta subcomplex, 6, 17kDa
ENSG00000242282.6	0.6	0.63	0.82	0.47	AC108488.4	chr2	lincRNA		--
ENSG00000276790.1	0.0	0.0	0.0	0.15	RP11-290H9.5	chr17	antisense		--
ENSG00000260646.1	0.0	0.04	0.0	0.0	LA16c-385E7.1	chr16	lincRNA		--
ENSG00000140350.15	49.41	55.46	59.35	58.25	ANP32A	chr15	protein_coding	acidic (leucine-rich) nuclear phosphoprotein 32 family, member A
ENSG00000235865.2	0.0	0.01	0.0	0.02	GSN-AS1	chr9	antisense	GSN antisense RNA 1
ENSG00000130962.17	4.29	5.14	4.03	3.99	PRRG1	chrX	protein_coding	proline rich Gla (G-carboxyglutamic acid) 1
ENSG00000237172.3	4.66	3.67	2.74	3.13	B3GNT9	chr16	protein_coding	UDP-GlcNAc:betaGal beta-1,3-N-acetylglucosaminyltransferase 9
ENSG00000272172.1	0.96	1.05	0.94	0.7	RP13-582O9.7	chr8	antisense		--
ENSG00000117868.15	33.56	34.4	31.72	31.58	ESYT2	chr7	protein_coding	extended synaptotagmin-like protein 2
ENSG00000111331.12	16.65	14.73	18.23	19.41	OAS3	chr12	protein_coding	2'-5'-oligoadenylate synthetase 3, 100kDa
ENSG00000174939.10	11.72	11.69	13.54	12.64	ASPHD1	chr16	protein_coding	aspartate beta-hydroxylase domain containing 1
ENSG00000247572.7	1.35	1.55	1.13	1.04	CKMT2-AS1	chr5	antisense	CKMT2 antisense RNA 1
ENSG00000062194.15	15.24	15.54	16.68	16.25	GPBP1	chr5	protein_coding	GC-rich promoter binding protein 1
ENSG00000109265.12	2.98	2.42	2.61	2.28	KIAA1211	chr4	protein_coding	KIAA1211
ENSG00000117122.13	8.21	7.05	7.43	7.62	MFAP2	chr1	protein_coding	microfibrillar-associated protein 2
ENSG00000171484.4	0.0	0.0	0.05	0.0	OR1B1	chr9	protein_coding	olfactory receptor, family 1, subfamily B, member 1 (gene/pseudogene)
ENSG00000100632.10	44.53	48.41	41.94	46.84	ERH	chr14	protein_coding	enhancer of rudimentary homolog (Drosophila)
ENSG00000122035.6	0.36	0.69	0.38	0.12	RASL11A	chr13	protein_coding	RAS-like, family 11, member A
ENSG00000213533.11	1.55	1.26	1.79	1.58	TMEM110	chr3	protein_coding	transmembrane protein 110
ENSG00000007923.15	22.94	23.15	26.65	24.62	DNAJC11	chr1	protein_coding	DnaJ (Hsp40) homolog, subfamily C, member 11
ENSG00000139174.10	0.02	0.03	0.01	0.02	PRICKLE1	chr12	protein_coding	prickle homolog 1 (Drosophila)
ENSG00000261824.6	1.77	1.46	1.38	1.16	LINC00662	chr19	lincRNA	long intergenic non-protein coding RNA 662
ENSG00000257715.1	0.05	0.0	0.11	0.0	RP11-256L6.2	chr12	antisense		--
ENSG00000198535.5	0.0	0.0	0.01	0.0	C2CD4A	chr15	protein_coding	C2 calcium-dependent domain containing 4A
ENSG00000198171.12	6.64	6.85	7.04	6.35	DDRGK1	chr20	protein_coding	DDRGK domain containing 1
ENSG00000223705.9	4.26	3.83	3.96	3.66	NSUN5P1	chr7	transcribed_unprocessed_pseudogene	NOP2/Sun domain family, member 5 pseudogene 1
ENSG00000271771.1	0.0	0.0	0.0	0.08	RP11-1250I15.3	chr5	lincRNA		--
ENSG00000215784.5	2.34	2.19	1.79	1.95	FAM72D	chr1	protein_coding	family with sequence similarity 72, member D
ENSG00000248550.3	0.03	0.0	0.01	0.0	OTX2-AS1	chr14	lincRNA	OTX2 antisense RNA 1 (head to head)
ENSG00000256762.1	0.14	0.0	0.0	0.0	STH	chr17	protein_coding	saitohin
ENSG00000010818.8	5.35	5.69	6.1	5.73	HIVEP2	chr6	protein_coding	human immunodeficiency virus type I enhancer binding protein 2
ENSG00000246596.6	0.02	0.02	0.0	0.0	RP11-1277A3.2	chr5	transcribed_unprocessed_pseudogene		--
ENSG00000278818.1	0.0	0.0	0.07	0.0	Metazoa_SRP	chr14	misc_RNA		--
ENSG00000100221.10	14.95	14.38	19.81	18.22	JOSD1	chr22	protein_coding	Josephin domain containing 1
ENSG00000245534.6	0.37	0.32	0.45	0.4	RORA-AS1	chr15	antisense	RORA antisense RNA 1
ENSG00000139278.9	0.03	0.02	0.07	0.08	GLIPR1	chr12	protein_coding	GLI pathogenesis-related 1
ENSG00000171490.12	28.65	32.36	33.58	33.14	RSL1D1	chr16	protein_coding	ribosomal L1 domain containing 1
ENSG00000252542.1	0.93	0.79	0.7	0.79	SNORD36C	chr9	snoRNA	small nucleolar RNA, C/D box 36C
ENSG00000106610.14	2.57	2.75	3.34	3.34	STAG3L4	chr7	transcribed_unprocessed_pseudogene	stromal antigen 3-like 4 (pseudogene)
ENSG00000168303.6	2.94	2.55	2.19	2.29	MPLKIP	chr7	protein_coding	M-phase specific PLK1 interacting protein
ENSG00000227627.1	0.79	0.75	0.42	0.75	RP1-101K10.6	chr6	antisense		--
ENSG00000146233.7	0.09	0.14	0.03	0.0	CYP39A1	chr6	protein_coding	cytochrome P450, family 39, subfamily A, polypeptide 1
ENSG00000079150.17	1.42	1.05	1.06	1.34	FKBP7	chr2	protein_coding	FK506 binding protein 7
ENSG00000140464.19	3.15	3.27	3.53	3.29	PML	chr15	protein_coding	promyelocytic leukemia
ENSG00000105509.10	0.19	0.0	0.02	0.0	HAS1	chr19	protein_coding	hyaluronan synthase 1
ENSG00000237413.5	0.0	0.01	0.0	0.0	MGC27382	chr1	processed_transcript		--
ENSG00000234428.2	0.04	0.0	0.0	0.0	RP11-666F17.1	chr12	antisense		--
ENSG00000259916.1	0.0	0.0	0.0	0.22	RP11-407P15.2	chr2	protein_coding		--
ENSG00000107643.15	5.04	5.34	5.14	5.44	MAPK8	chr10	protein_coding	mitogen-activated protein kinase 8
ENSG00000118473.21	0.0	0.0	0.0	0.01	SGIP1	chr1	protein_coding	SH3-domain GRB2-like (endophilin) interacting protein 1
ENSG00000129625.12	16.8	15.42	16.69	14.55	REEP5	chr5	protein_coding	receptor accessory protein 5
ENSG00000184232.8	12.78	11.59	12.69	13.28	OAF	chr11	protein_coding	OAF homolog (Drosophila)
ENSG00000185670.7	1.67	2.21	1.76	1.79	ZBTB3	chr11	protein_coding	zinc finger and BTB domain containing 3
ENSG00000120742.10	17.48	18.46	19.85	20.14	SERP1	chr3	protein_coding	stress-associated endoplasmic reticulum protein 1
ENSG00000280396.1	0.0	0.0	0.06	0.0	RP11-463I20.4	chr15	TEC		--
ENSG00000173011.11	2.6	2.1	2.58	2.45	TADA2B	chr4	protein_coding	transcriptional adaptor 2B
ENSG00000156642.16	23.4	22.35	23.86	23.04	NPTN	chr15	protein_coding	neuroplastin
ENSG00000254142.2	0.0	0.0	0.32	0.0	RP11-53M11.3	chr8	lincRNA		--
ENSG00000170619.9	3.72	4.36	5.17	4.35	COMMD5	chr8	protein_coding	COMM domain containing 5
ENSG00000145022.4	2.65	3.97	4.81	4.0	TCTA	chr3	protein_coding	T-cell leukemia translocation altered
ENSG00000038358.14	14.04	13.28	16.73	17.16	EDC4	chr16	protein_coding	enhancer of mRNA decapping 4
ENSG00000197568.13	7.47	5.04	4.63	5.46	HHLA3	chr1	protein_coding	HERV-H LTR-associating 3
ENSG00000259251.2	0.16	0.0	0.04	0.04	RP11-643M14.1	chr15	antisense		--
ENSG00000223756.6	0.01	0.0	0.02	0.01	TSSC2	chr11	transcribed_unprocessed_pseudogene	tumor suppressing subtransferable candidate 2 pseudogene
ENSG00000273199.1	0.59	0.92	0.53	0.36	AP000692.10	chr21	antisense		--
ENSG00000009780.15	2.08	1.57	1.11	1.22	FAM76A	chr1	protein_coding	family with sequence similarity 76, member A
ENSG00000188517.14	0.17	0.13	0.15	0.1	COL25A1	chr4	protein_coding	collagen, type XXV, alpha 1
ENSG00000186399.10	0.02	0.26	0.12	0.12	GOLGA8R	chr15	protein_coding	golgin A8 family, member R
ENSG00000259445.1	0.18	0.05	0.44	0.45	RP11-276M12.1	chr15	lincRNA		--
ENSG00000237738.1	0.09	0.0	0.0	0.0	RNF216-IT1	chr7	sense_intronic	RNF216 intronic transcript 1
ENSG00000104886.9	5.48	5.35	5.1	5.0	PLEKHJ1	chr19	protein_coding	pleckstrin homology domain containing, family J member 1
ENSG00000274068.1	0.83	0.65	0.62	1.17	RP11-475E11.9	chr1	protein_coding		--
ENSG00000106443.14	9.3	8.81	7.43	8.61	PHF14	chr7	protein_coding	PHD finger protein 14
ENSG00000164746.13	0.0	0.02	0.0	0.0	C7orf57	chr7	protein_coding	chromosome 7 open reading frame 57
ENSG00000138031.14	9.02	8.65	8.68	9.56	ADCY3	chr2	protein_coding	adenylate cyclase 3
ENSG00000125877.12	17.31	17.54	17.23	19.13	ITPA	chr20	protein_coding	inosine triphosphatase (nucleoside triphosphate pyrophosphatase)
ENSG00000277873.1	0.04	0.26	0.0	0.0	RP11-33N14.3	chr12	antisense		--
ENSG00000276629.1	0.73	0.0	1.38	1.86	AL160165.1	chr9	miRNA		--
ENSG00000248964.6	0.05	0.13	0.29	0.18	RP11-94H18.1	chr8	lincRNA		--
ENSG00000160808.9	0.0	0.05	0.0	0.07	MYL3	chr3	protein_coding	myosin, light chain 3, alkali; ventricular, skeletal, slow
ENSG00000225087.1	0.06	0.37	0.28	0.16	RP4-660H19.1	chr1	lincRNA		--
ENSG00000134308.13	143.28	161.39	155.62	155.94	YWHAQ	chr2	protein_coding	tyrosine 3-monooxygenase/tryptophan 5-monooxygenase activation protein, theta
ENSG00000132388.12	15.49	15.72	19.11	17.25	UBE2G1	chr17	protein_coding	ubiquitin-conjugating enzyme E2G 1
ENSG00000070759.16	4.75	5.13	2.77	3.57	TESK2	chr1	protein_coding	testis-specific kinase 2
ENSG00000251451.1	1.63	1.12	0.46	1.9	GTF2IP9	chr7	unprocessed_pseudogene		--
ENSG00000240771.6	0.99	0.87	0.5	0.85	ARHGEF25	chr12	protein_coding	Rho guanine nucleotide exchange factor (GEF) 25
ENSG00000111344.11	0.0	0.03	0.01	0.01	RASAL1	chr12	protein_coding	RAS protein activator like 1 (GAP1 like)
ENSG00000272842.1	0.55	0.51	0.41	0.84	RP11-513M16.7	chr9	antisense		--
ENSG00000247708.7	0.31	0.19	0.3	0.38	STX18-AS1	chr4	antisense	STX18 antisense RNA 1 (head to head)
ENSG00000092841.18	215.92	248.15	252.94	230.32	MYL6	chr12	protein_coding	myosin, light chain 6, alkali, smooth muscle and non-muscle
ENSG00000163956.10	3.71	4.04	4.69	4.28	LRPAP1	chr4	protein_coding	low density lipoprotein receptor-related protein associated protein 1
ENSG00000187866.7	2.05	2.24	2.07	1.54	FAM122A	chr9	protein_coding	family with sequence similarity 122A
ENSG00000180229.12	3.11	2.97	2.28	2.54	HERC2P3	chr15	transcribed_unprocessed_pseudogene	hect domain and RLD 2 pseudogene 3
ENSG00000244310.1	0.0	0.42	0.06	0.0	RP11-734K21.3	chr2	lincRNA		--
ENSG00000178252.17	25.5	23.47	25.93	26.95	WDR6	chr3	protein_coding	WD repeat domain 6
ENSG00000279172.1	0.07	0.0	0.0	0.0	CTB-52I2.7	chr19	TEC		--
ENSG00000259799.1	0.21	0.14	0.49	0.41	RP11-554A11.9	chr11	antisense		--
ENSG00000171444.17	2.33	2.25	2.05	1.97	MCC	chr5	protein_coding	mutated in colorectal cancers
ENSG00000217120.1	0.0	0.0	0.07	0.0	RP1-76C18.1	chr6	processed_pseudogene		--
ENSG00000258938.1	1.11	0.71	0.69	0.65	RP11-317N8.5	chr14	antisense		--
ENSG00000151503.12	34.9	32.63	30.66	31.01	NCAPD3	chr11	protein_coding	non-SMC condensin II complex, subunit D3
ENSG00000225760.1	1.12	1.52	1.53	0.68	LINC00431	chr13	lincRNA	long intergenic non-protein coding RNA 431
ENSG00000105700.10	11.51	11.06	11.56	13.32	KXD1	chr19	protein_coding	KxDL motif containing 1
ENSG00000272750.1	0.89	1.04	0.88	0.87	RP11-378J18.8	chr1	antisense		--
ENSG00000160410.14	30.83	29.12	31.64	33.95	SHKBP1	chr19	protein_coding	SH3KBP1 binding protein 1
ENSG00000242170.3	0.0	0.26	0.0	0.0	RN7SL329P	chr8	misc_RNA	RNA, 7SL, cytoplasmic 329, pseudogene
ENSG00000261455.1	1.11	1.83	1.08	0.87	LINC01003	chr7	lincRNA	long intergenic non-protein coding RNA 1003
ENSG00000224316.1	0.34	0.25	0.48	0.21	GTF2IP5	chr7	unprocessed_pseudogene		--
ENSG00000231298.6	0.11	0.2	0.25	0.23	LINC00704	chr10	lincRNA	long intergenic non-protein coding RNA 704
ENSG00000168476.11	26.21	27.21	25.65	27.77	REEP4	chr8	protein_coding	receptor accessory protein 4
ENSG00000225697.10	22.78	23.28	24.29	25.51	SLC26A6	chr3	protein_coding	solute carrier family 26 (anion exchanger), member 6
ENSG00000235699.2	0.0	0.0	0.05	0.0	CXorf51B	chrX	lincRNA	chromosome X open reading frame 51B
ENSG00000152944.8	15.29	18.96	19.61	18.08	MED21	chr12	protein_coding	mediator complex subunit 21
ENSG00000248428.1	0.0	0.0	0.03	0.0	CTC-551A13.1	chr5	lincRNA		--
ENSG00000226053.1	0.0	0.01	0.0	0.0	RP5-1070A16.1	chr1	lincRNA		--
ENSG00000136986.9	11.05	10.94	13.02	12.33	DERL1	chr8	protein_coding	derlin 1
ENSG00000162627.16	9.07	10.31	10.81	10.33	SNX7	chr1	protein_coding	sorting nexin 7
ENSG00000173465.7	17.71	17.65	20.2	18.99	SSSCA1	chr11	protein_coding	Sjogren syndrome/scleroderma autoantigen 1
ENSG00000135063.17	0.25	0.31	0.48	0.33	FAM189A2	chr9	protein_coding	family with sequence similarity 189, member A2
ENSG00000226468.2	0.66	0.79	0.55	0.1	AC018641.7	chr7	processed_pseudogene		--
ENSG00000234068.6	0.39	0.0	0.0	0.0	PAGE2	chrX	protein_coding	P antigen family, member 2 (prostate associated)
ENSG00000175449.13	0.25	0.53	0.43	0.26	RFESD	chr5	protein_coding	Rieske (Fe-S) domain containing
ENSG00000183458.13	3.25	3.36	3.21	3.31	RP11-958N24.1	chr16	transcribed_unprocessed_pseudogene		--
ENSG00000184497.12	1.98	2.34	2.22	2.18	TMEM255B	chr13	protein_coding	transmembrane protein 255B
ENSG00000137275.13	3.53	3.62	4.62	4.75	RIPK1	chr6	protein_coding	receptor (TNFRSF)-interacting serine-threonine kinase 1
ENSG00000279044.1	0.21	0.17	0.43	0.0	AC007787.3	chr19	TEC		--
ENSG00000239528.1	0.08	0.0	0.0	0.0	RPS14P8	chr5	processed_pseudogene	ribosomal protein S14 pseudogene 8
ENSG00000100385.13	0.43	0.73	0.68	0.59	IL2RB	chr22	protein_coding	interleukin 2 receptor, beta
ENSG00000055955.15	0.09	0.16	0.04	0.02	ITIH4	chr3	protein_coding	inter-alpha-trypsin inhibitor heavy chain family, member 4
ENSG00000212283.1	2.69	1.83	2.85	5.48	SNORD89	chr2	snoRNA	small nucleolar RNA, C/D box 89
ENSG00000035687.9	21.99	22.65	21.58	22.31	ADSS	chr1	protein_coding	adenylosuccinate synthase
ENSG00000263345.1	0.8	0.57	0.36	0.74	RP1-59D14.5	chr17	antisense		--
ENSG00000169627.7	0.0	0.05	0.0	0.0	BOLA2B	chr16	protein_coding	bolA family member 2B
ENSG00000132832.9	3.06	4.73	2.34	2.77	LINC01260	chr20	antisense	long intergenic non-protein coding RNA 1260
ENSG00000260198.1	0.0	0.0	0.03	0.06	RP11-441F2.2	chr16	sense_intronic		--
ENSG00000260100.1	0.0	0.03	0.0	0.05	RP11-220I1.5	chr9	lincRNA		--
ENSG00000229809.8	1.18	1.76	1.39	1.23	ZNF688	chr16	protein_coding	zinc finger protein 688
ENSG00000133114.17	0.99	1.42	1.0	1.0	GPALPP1	chr13	protein_coding	GPALPP motifs containing 1
ENSG00000270015.1	2.07	2.43	2.26	2.61	RP11-540B6.6	chr15	sense_intronic		--
ENSG00000272599.2	3.98	2.72	3.2	2.22	RP11-152N13.16	chr10	antisense		--
ENSG00000243279.3	11.78	12.68	11.18	11.23	PRAF2	chrX	protein_coding	PRA1 domain family, member 2
ENSG00000138166.5	21.18	25.13	29.77	27.77	DUSP5	chr10	protein_coding	dual specificity phosphatase 5
ENSG00000251459.1	0.0	0.0	0.03	0.0	RP11-319E12.2	chr4	lincRNA		--
ENSG00000136274.8	0.24	0.19	0.16	0.1	NACAD	chr7	protein_coding	NAC alpha domain containing
ENSG00000184185.9	7.33	7.55	9.78	8.32	KCNJ12	chr17	protein_coding	potassium channel, inwardly rectifying subfamily J, member 12
ENSG00000224895.1	0.04	0.0	0.0	0.0	VPS26BP1	chr3	processed_pseudogene	VPS26B pseudogene 1
ENSG00000148660.20	15.55	16.06	16.88	17.18	CAMK2G	chr10	protein_coding	calcium/calmodulin-dependent protein kinase II gamma
ENSG00000175048.16	0.66	0.78	0.82	0.83	ZDHHC14	chr6	protein_coding	zinc finger, DHHC-type containing 14
ENSG00000256450.1	0.0	0.0	0.05	0.0	RP11-424M22.1	chr12	processed_pseudogene		--
ENSG00000122406.12	513.84	594.47	565.26	579.12	RPL5	chr1	protein_coding	ribosomal protein L5
ENSG00000213717.3	0.07	0.43	0.05	0.12	AC004692.5	chr7	processed_pseudogene		--
ENSG00000181781.9	0.06	0.02	0.0	0.03	ODF3L2	chr19	protein_coding	outer dense fiber of sperm tails 3-like 2
ENSG00000230815.1	0.22	0.0	0.11	0.06	RP11-49O14.3	chr9	sense_intronic		--
ENSG00000213694.3	0.63	0.45	0.34	0.46	S1PR3	chr9	protein_coding	sphingosine-1-phosphate receptor 3
ENSG00000144161.12	3.61	3.6	3.46	2.97	ZC3H8	chr2	protein_coding	zinc finger CCCH-type containing 8
ENSG00000268736.1	0.3	0.4	0.36	0.55	RP11-1281K21.6	chr4	processed_pseudogene		--
ENSG00000120705.12	39.37	39.92	48.88	44.28	ETF1	chr5	protein_coding	eukaryotic translation termination factor 1
ENSG00000268355.1	0.0	0.05	0.05	0.0	AC006129.1	chr19	lincRNA		--
ENSG00000180818.4	37.69	37.18	35.28	33.0	HOXC10	chr12	protein_coding	homeobox C10
ENSG00000164294.13	9.08	9.95	8.99	9.43	GPX8	chr5	protein_coding	glutathione peroxidase 8 (putative)
ENSG00000011083.8	0.01	0.03	0.06	0.01	SLC6A7	chr5	protein_coding	solute carrier family 6 (neurotransmitter transporter), member 7
ENSG00000087589.16	0.03	0.01	0.07	0.11	CASS4	chr20	protein_coding	Cas scaffolding protein family member 4
ENSG00000171044.10	0.0	0.01	0.0	0.0	XKR6	chr8	protein_coding	XK, Kell blood group complex subunit-related family, member 6
ENSG00000065485.17	18.34	18.4	18.88	20.18	PDIA5	chr3	protein_coding	protein disulfide isomerase family A, member 5
ENSG00000006576.16	6.25	5.86	5.68	5.78	PHTF2	chr7	protein_coding	putative homeodomain transcription factor 2
ENSG00000261253.2	0.31	0.73	1.02	1.01	AC137932.6	chr16	antisense		--
ENSG00000151726.13	3.39	3.02	2.55	2.5	ACSL1	chr4	protein_coding	acyl-CoA synthetase long-chain family member 1
ENSG00000178149.16	8.16	10.12	9.5	9.54	DALRD3	chr3	protein_coding	DALR anticodon binding domain containing 3
ENSG00000274428.1	0.58	1.3	0.14	0.0	U1	chr1	snRNA		--
ENSG00000277579.1	0.0	0.06	0.0	0.0	CTC-268N12.3	chr17	sense_intronic		--
ENSG00000250015.1	0.0	0.0	0.0	0.13	CTC-339F2.2	chr5	lincRNA		--
ENSG00000108298.9	544.31	606.15	586.24	587.55	RPL19	chr17	protein_coding	ribosomal protein L19
ENSG00000273549.1	0.83	0.0	0.09	0.2	Metazoa_SRP	chr5	misc_RNA		--
ENSG00000222067.1	0.0	0.12	0.0	0.12	RNU4-86P	chr11	snRNA	RNA, U4 small nuclear 86, pseudogene
ENSG00000182093.14	7.34	7.28	6.37	6.87	WRB	chr21	protein_coding	tryptophan rich basic protein
ENSG00000105650.21	0.99	1.09	0.75	0.74	PDE4C	chr19	protein_coding	phosphodiesterase 4C, cAMP-specific
ENSG00000167515.10	7.32	7.02	6.44	8.29	TRAPPC2L	chr16	protein_coding	trafficking protein particle complex 2-like
ENSG00000263853.1	0.0	0.0	0.0	0.61	AC139530.1	chr17	miRNA		--
ENSG00000202363.1	4.21	10.55	10.61	7.48	SNORA62	chr3	snoRNA	small nucleolar RNA, H/ACA box 62
ENSG00000117983.17	0.08	0.09	0.05	0.06	MUC5B	chr11	protein_coding	mucin 5B, oligomeric mucus/gel-forming
ENSG00000265491.4	3.53	3.52	3.34	3.64	RNF115	chr1	protein_coding	ring finger protein 115
ENSG00000266904.5	0.29	0.32	0.17	0.14	CTC-559E9.1	chr19	lincRNA		--
ENSG00000157778.8	17.7	15.63	15.68	15.76	PSMG3	chr7	protein_coding	proteasome (prosome, macropain) assembly chaperone 3
ENSG00000136247.14	11.92	14.83	13.23	13.45	ZDHHC4	chr7	protein_coding	zinc finger, DHHC-type containing 4
ENSG00000147416.10	17.54	18.27	20.61	19.72	ATP6V1B2	chr8	protein_coding	ATPase, H+ transporting, lysosomal 56/58kDa, V1 subunit B2
ENSG00000164284.14	10.65	9.14	11.25	11.74	GRPEL2	chr5	protein_coding	GrpE-like 2, mitochondrial (E. coli)
ENSG00000236565.3	0.0	0.0	0.0	0.03	HNRNPA3P5	chr13	processed_pseudogene	heterogeneous nuclear ribonucleoprotein A3 pseudogene 5
ENSG00000125968.8	30.8	32.88	27.79	32.35	ID1	chr20	protein_coding	inhibitor of DNA binding 1, dominant negative helix-loop-helix protein
ENSG00000274245.1	1.06	1.09	1.9	1.31	RP11-357P18.2	chr1	lincRNA		--
ENSG00000272472.1	0.07	0.0	0.0	0.0	RP11-95G17.2	chr6	sense_intronic		--
ENSG00000281463.1	0.0	0.0	0.23	0.0	AC035144.1	chr5	miRNA		--
ENSG00000263946.1	0.04	0.0	0.0	0.0	RP11-434D2.11	chr17	transcribed_processed_pseudogene		--
ENSG00000156603.14	6.27	5.42	5.59	6.71	MED19	chr11	protein_coding	mediator complex subunit 19
ENSG00000179981.9	1.59	1.48	1.48	1.52	TSHZ1	chr18	protein_coding	teashirt zinc finger homeobox 1
ENSG00000047932.13	6.6	7.25	6.87	7.04	GOPC	chr6	protein_coding	golgi-associated PDZ and coiled-coil motif containing
ENSG00000222005.8	0.04	0.07	0.2	0.11	LINC01118	chr2	lincRNA	long intergenic non-protein coding RNA 1118
ENSG00000227896.2	0.02	0.15	0.08	0.03	RP11-77P6.2	chr10	antisense		--
ENSG00000148824.18	0.3	0.38	0.21	0.29	MTG1	chr10	protein_coding	mitochondrial ribosome-associated GTPase 1
ENSG00000174951.10	0.55	0.25	0.36	0.43	FUT1	chr19	protein_coding	fucosyltransferase 1 (galactoside 2-alpha-L-fucosyltransferase, H blood group)
ENSG00000278943.1	0.0	0.0	0.0	0.02	RP11-142A22.3	chr4	TEC		--
ENSG00000164292.12	9.52	9.93	9.19	9.18	RHOBTB3	chr5	protein_coding	Rho-related BTB domain containing 3
ENSG00000271303.1	21.85	18.54	22.77	22.36	SRXN1	chr20	protein_coding	sulfiredoxin 1
ENSG00000120159.11	6.69	6.45	5.15	5.51	CAAP1	chr9	protein_coding	caspase activity and apoptosis inhibitor 1
ENSG00000152292.16	0.2	0.19	0.16	0.21	SH2D6	chr2	protein_coding	SH2 domain containing 6
ENSG00000115540.14	2.49	2.9	2.6	2.79	MOB4	chr2	protein_coding	MOB family member 4, phocein
ENSG00000236662.1	0.09	0.23	0.2	0.91	RP11-108L7.4	chr10	antisense		--
ENSG00000247271.6	1.55	1.23	1.37	1.34	ZBED5-AS1	chr11	antisense	ZBED5 antisense RNA 1
ENSG00000225808.1	0.78	0.99	1.39	0.66	DNAJC19P5	chr2	processed_pseudogene	DnaJ (Hsp40) homolog, subfamily C, member 19 pseudogene 5
ENSG00000279187.1	0.0	0.0	0.0	0.03	RP11-455O6.5	chr17	TEC		--
ENSG00000258001.1	0.17	0.0	0.34	0.0	RP11-756H6.1	chr12	lincRNA		--
ENSG00000197860.9	3.78	3.55	3.9	3.49	SGTB	chr5	protein_coding	small glutamine-rich tetratricopeptide repeat (TPR)-containing, beta
ENSG00000267144.1	0.0	0.37	0.08	0.0	AC067968.3	chr19	lincRNA		--
ENSG00000137745.11	0.17	0.12	0.07	0.05	MMP13	chr11	protein_coding	matrix metallopeptidase 13
ENSG00000230368.2	0.12	0.15	0.21	0.36	FAM41C	chr1	lincRNA	family with sequence similarity 41, member C
ENSG00000256783.1	0.03	0.0	0.0	0.18	RP11-503G7.1	chr12	lincRNA		--
ENSG00000260279.2	0.0	0.0	0.34	0.76	AC137932.5	chr16	antisense		--
ENSG00000279777.1	5.57	5.07	7.42	4.72	AC004813.1	chr12	protein_coding		--
ENSG00000164109.13	7.97	8.96	7.73	7.34	MAD2L1	chr4	protein_coding	MAD2 mitotic arrest deficient-like 1 (yeast)
ENSG00000149639.14	9.66	9.22	9.06	8.98	SOGA1	chr20	protein_coding	suppressor of glucose, autophagy associated 1
ENSG00000278662.4	1.12	1.36	1.25	1.22	GOLGA6L10	chr15	protein_coding	golgin A6 family-like 10
ENSG00000261567.1	0.96	0.09	0.64	0.81	RP11-680G10.1	chr16	lincRNA		--
ENSG00000133943.20	0.25	0.07	0.23	0.16	C14orf159	chr14	protein_coding	chromosome 14 open reading frame 159
ENSG00000087085.13	0.14	0.2	0.12	0.02	ACHE	chr7	protein_coding	acetylcholinesterase (Yt blood group)
ENSG00000235049.1	0.0	0.0	0.0	0.02	LINC00940	chr12	lincRNA	long intergenic non-protein coding RNA 940
ENSG00000163050.16	6.61	6.68	6.36	7.09	ADCK3	chr1	protein_coding	aarF domain containing kinase 3
ENSG00000048392.11	5.19	5.54	4.6	4.45	RRM2B	chr8	protein_coding	ribonucleotide reductase M2 B (TP53 inducible)
ENSG00000238045.9	0.07	0.13	0.14	0.11	PAGR1	chr16	antisense	PAXIP1 associated glutamate-rich protein 1
ENSG00000173653.7	7.69	7.76	10.3	9.12	RCE1	chr11	protein_coding	Ras converting CAAX endopeptidase 1
ENSG00000273419.1	0.05	0.01	0.02	0.0	RP4-751H13.7	chr7	antisense		--
ENSG00000251485.1	0.12	0.0	0.06	0.13	AC068134.10	chr2	processed_pseudogene		--
ENSG00000256235.1	0.32	0.13	0.29	0.2	SMIM3	chr5	protein_coding	small integral membrane protein 3
ENSG00000135454.13	5.44	4.87	6.12	5.35	B4GALNT1	chr12	protein_coding	beta-1,4-N-acetyl-galactosaminyl transferase 1
ENSG00000228794.8	1.39	1.46	2.12	1.89	LINC01128	chr1	processed_transcript	long intergenic non-protein coding RNA 1128
ENSG00000225111.1	0.0	0.0	0.15	0.0	AC083900.1	chr2	sense_intronic		--
ENSG00000205208.4	6.08	5.82	4.25	4.9	C4orf46	chr4	protein_coding	chromosome 4 open reading frame 46
ENSG00000174365.19	3.99	2.55	3.62	2.77	SNHG11	chr20	processed_transcript	small nucleolar RNA host gene 11
ENSG00000130821.15	127.13	141.21	123.39	126.74	SLC6A8	chrX	protein_coding	solute carrier family 6 (neurotransmitter transporter), member 8
ENSG00000107443.15	2.14	2.22	2.16	2.29	CCNJ	chr10	protein_coding	cyclin J
ENSG00000261771.5	0.39	0.69	0.88	0.62	DYX1C1-CCPG1	chr15	processed_transcript	DYX1C1-CCPG1 readthrough (NMD candidate)
ENSG00000219163.2	0.36	0.0	0.1	0.08	HMGB1P20	chr6	processed_pseudogene	high mobility group box 1 pseudogene 20
ENSG00000223559.1	0.01	0.0	0.0	0.0	RP11-700P18.1	chr7	processed_pseudogene		--
ENSG00000197122.11	10.21	8.03	8.43	8.55	SRC	chr20	protein_coding	SRC proto-oncogene, non-receptor tyrosine kinase
ENSG00000154122.12	43.46	45.38	42.28	45.63	ANKH	chr5	protein_coding	ANKH inorganic pyrophosphate transport regulator
ENSG00000272656.1	0.0	0.15	0.13	0.07	RP11-219D15.3	chr3	antisense		--
ENSG00000265354.3	38.89	42.79	45.6	47.48	TIMM23	chr10	protein_coding	translocase of inner mitochondrial membrane 23 homolog (yeast)
ENSG00000156140.8	0.03	0.0	0.0	0.01	ADAMTS3	chr4	protein_coding	ADAM metallopeptidase with thrombospondin type 1 motif, 3
ENSG00000170113.15	14.65	14.05	14.55	13.33	NIPA1	chr15	protein_coding	non imprinted in Prader-Willi/Angelman syndrome 1
ENSG00000239607.3	0.33	0.0	0.08	0.0	RN7SL573P	chr17	misc_RNA	RNA, 7SL, cytoplasmic 573, pseudogene
ENSG00000075539.13	5.03	5.55	5.16	4.42	FRYL	chr4	protein_coding	FRY-like
ENSG00000101040.19	11.49	11.75	10.12	11.11	ZMYND8	chr20	protein_coding	zinc finger, MYND-type containing 8
ENSG00000143355.15	0.05	0.04	0.04	0.04	LHX9	chr1	protein_coding	LIM homeobox 9
ENSG00000119421.6	54.02	54.43	62.62	68.26	NDUFA8	chr9	protein_coding	NADH dehydrogenase (ubiquinone) 1 alpha subcomplex, 8, 19kDa
ENSG00000253854.1	0.0	0.08	0.2	0.0	RP11-10N23.2	chr8	antisense		--
ENSG00000165527.6	21.57	21.58	24.51	24.87	ARF6	chr14	protein_coding	ADP-ribosylation factor 6
ENSG00000230651.7	0.0	0.01	0.0	0.0	RGPD4-AS1	chr2	lincRNA	RGPD4 antisense RNA 1 (head to head)
ENSG00000230088.1	0.0	0.0	0.13	0.0	KRT16P5	chr17	processed_pseudogene	keratin 16 pseudogene 5
ENSG00000103485.17	33.53	31.0	28.24	28.04	QPRT	chr16	protein_coding	quinolinate phosphoribosyltransferase
ENSG00000179331.2	0.0	0.0	0.03	0.01	RAB39A	chr11	protein_coding	RAB39A, member RAS oncogene family
ENSG00000137975.7	0.03	0.06	0.02	0.19	CLCA2	chr1	protein_coding	chloride channel accessory 2
ENSG00000256742.1	0.11	1.44	0.72	1.53	RP13-941N14.1	chr12	lincRNA		--
ENSG00000263528.7	2.43	2.88	3.96	4.07	IKBKE	chr1	protein_coding	inhibitor of kappa light polypeptide gene enhancer in B-cells, kinase epsilon
ENSG00000136147.16	1.95	1.79	2.21	2.36	PHF11	chr13	protein_coding	PHD finger protein 11
ENSG00000072952.18	0.01	0.0	0.02	0.12	MRVI1	chr11	protein_coding	murine retrovirus integration site 1 homolog
ENSG00000236581.8	0.0	0.0	0.04	0.0	STARD13-AS	chr13	processed_transcript	STARD13 antisense RNA
ENSG00000272600.1	0.0	0.0	0.06	0.0	AC007308.7	chr22	antisense		--
ENSG00000003056.7	33.34	35.23	41.14	40.99	M6PR	chr12	protein_coding	mannose-6-phosphate receptor (cation dependent)
ENSG00000135241.16	11.24	12.69	11.79	10.52	PNPLA8	chr7	protein_coding	patatin-like phospholipase domain containing 8
ENSG00000130433.7	0.4	0.53	0.58	0.27	CACNG6	chr19	protein_coding	calcium channel, voltage-dependent, gamma subunit 6
ENSG00000280226.1	0.0	0.0	0.37	0.0	AC004824.2	chr1	protein_coding		--
ENSG00000267185.1	1.93	1.8	1.6	2.34	PTP4A2P1	chr17	processed_pseudogene	protein tyrosine phosphatase type IVA, member 2 pseudogene 1
ENSG00000252311.1	3.44	1.88	1.11	0.42	RNU1-103P	chr16	snRNA	RNA, U1 small nuclear 103, pseudogene
ENSG00000126814.6	3.28	3.64	4.41	4.29	TRMT5	chr14	protein_coding	tRNA methyltransferase 5
ENSG00000120334.15	5.26	4.63	5.11	5.28	CENPL	chr1	protein_coding	centromere protein L
ENSG00000269106.1	1.43	2.67	1.64	1.78	CTD-2619J13.23	chr19	antisense		--
ENSG00000230023.2	0.0	0.01	0.0	0.0	RP11-10N16.2	chr1	lincRNA		--
ENSG00000225205.5	0.38	0.26	0.41	0.37	AC093818.1	chr2	antisense		--
ENSG00000218336.7	0.02	0.0	0.01	0.0	TENM3	chr4	protein_coding	teneurin transmembrane protein 3
ENSG00000267011.5	0.0	0.03	0.03	0.22	CTB-50L17.16	chr19	lincRNA		--
ENSG00000136881.11	0.0	0.02	0.03	0.05	BAAT	chr9	protein_coding	bile acid CoA:amino acid N-acyltransferase
ENSG00000231584.8	1.85	1.67	2.38	2.44	FAHD2CP	chr2	transcribed_unprocessed_pseudogene	fumarylacetoacetate hydrolase domain containing 2C, pseudogene
ENSG00000200651.1	0.0	0.0	0.44	0.0	Y_RNA	chr17	misc_RNA		--
ENSG00000185532.14	0.19	0.25	0.28	0.26	PRKG1	chr10	protein_coding	protein kinase, cGMP-dependent, type I
ENSG00000268220.1	0.05	0.35	0.07	0.15	RP11-379K17.12	chr3	antisense		--
ENSG00000239039.1	0.0	0.0	0.0	0.25	SNORD13	chr8	snoRNA	small nucleolar RNA, C/D box 13
ENSG00000216001.2	0.0	0.0	0.0	0.46	MIR450B	chrX	miRNA	microRNA 450b
ENSG00000232519.2	0.0	0.0	0.11	0.24	RP11-29H23.4	chr1	antisense		--
ENSG00000169180.11	42.08	41.73	43.92	45.31	XPO6	chr16	protein_coding	exportin 6
ENSG00000187676.7	3.05	2.42	1.98	2.44	B3GLCT	chr13	protein_coding		--
ENSG00000047230.14	4.52	4.84	3.73	4.15	CTPS2	chrX	protein_coding	CTP synthase 2
ENSG00000242970.2	0.0	0.15	0.0	0.08	AC068522.4	chr8	processed_pseudogene		--
ENSG00000091490.10	10.94	11.99	9.63	11.25	SEL1L3	chr4	protein_coding	sel-1 suppressor of lin-12-like 3 (C. elegans)
ENSG00000200737.1	0.0	0.0	0.0	0.23	Y_RNA	chr10	misc_RNA		--
ENSG00000234693.1	0.0	0.03	0.0	0.0	RP4-530I15.6	chr20	antisense		--
ENSG00000274816.1	0.0	0.41	0.36	0.0	MIR6772	chr16	miRNA	microRNA 6772
ENSG00000138002.14	3.8	4.24	3.78	3.57	IFT172	chr2	protein_coding	intraflagellar transport 172
ENSG00000157303.10	0.15	0.21	0.06	0.08	SUSD3	chr9	protein_coding	sushi domain containing 3
ENSG00000222679.1	0.0	0.49	0.0	0.0	RNU6-1267P	chr17	snRNA	RNA, U6 small nuclear 1267, pseudogene
ENSG00000243103.3	0.0	0.0	0.0	0.09	RN7SL452P	chr14	misc_RNA	RNA, 7SL, cytoplasmic 452, pseudogene
ENSG00000057149.14	0.18	0.04	0.03	0.14	SERPINB3	chr18	protein_coding	serpin peptidase inhibitor, clade B (ovalbumin), member 3
ENSG00000187626.8	3.89	3.76	3.05	3.06	ZKSCAN4	chr6	protein_coding	zinc finger with KRAB and SCAN domains 4
ENSG00000274349.4	0.29	0.39	0.29	0.35	ZNF658	chr9	protein_coding	zinc finger protein 658
ENSG00000275248.1	0.0	0.0	0.04	0.0	RP11-40E6.2	chr13	lincRNA		--
ENSG00000102471.13	10.19	10.89	10.39	11.78	NDFIP2	chr13	protein_coding	Nedd4 family interacting protein 2
ENSG00000167701.13	0.27	0.45	0.08	0.2	GPT	chr8	protein_coding	glutamic-pyruvate transaminase (alanine aminotransferase)
ENSG00000124788.17	5.44	5.46	4.01	4.54	ATXN1	chr6	protein_coding	ataxin 1
ENSG00000153495.10	0.22	0.18	0.39	0.4	TEX29	chr13	protein_coding	testis expressed 29
ENSG00000257817.1	0.0	0.0	0.02	0.0	RP4-601P9.2	chr12	lincRNA		--
ENSG00000153944.10	12.19	10.74	10.55	10.54	MSI2	chr17	protein_coding	musashi RNA-binding protein 2
ENSG00000164363.9	0.0	0.04	0.01	0.0	SLC6A18	chr5	protein_coding	solute carrier family 6 (neutral amino acid transporter), member 18
ENSG00000168014.16	5.81	5.71	5.73	6.74	C2CD3	chr11	protein_coding	C2 calcium-dependent domain containing 3
ENSG00000142961.14	1.97	2.37	1.88	1.8	MOB3C	chr1	protein_coding	MOB kinase activator 3C
ENSG00000170860.3	11.81	12.68	13.67	12.02	LSM3	chr3	protein_coding	LSM3 homolog, U6 small nuclear RNA associated (S. cerevisiae)
ENSG00000139209.15	0.01	0.1	0.05	0.03	SLC38A4	chr12	protein_coding	solute carrier family 38, member 4
ENSG00000134321.11	0.01	0.05	1.66	1.75	RSAD2	chr2	protein_coding	radical S-adenosyl methionine domain containing 2
ENSG00000118762.7	2.2	2.33	1.61	1.94	PKD2	chr4	protein_coding	polycystic kidney disease 2 (autosomal dominant)
ENSG00000268870.1	0.6	0.0	0.0	0.04	CTD-3105H18.16	chr19	protein_coding		--
ENSG00000278792.1	0.0	0.0	0.0	0.3	AC132192.1	chr11	miRNA		--
ENSG00000114331.12	14.36	14.0	11.65	12.79	ACAP2	chr3	protein_coding	ArfGAP with coiled-coil, ankyrin repeat and PH domains 2
ENSG00000177710.5	0.0	0.02	0.0	0.0	SLC35G5	chr8	protein_coding	solute carrier family 35, member G5
ENSG00000183793.13	0.42	1.15	0.84	0.63	NPIPA5	chr16	protein_coding	nuclear pore complex interacting protein family, member A5
ENSG00000263838.1	0.0	0.0	0.29	0.0	MIR4698	chr12	miRNA	microRNA 4698
ENSG00000116990.10	0.47	0.41	0.45	0.32	MYCL	chr1	protein_coding	v-myc avian myelocytomatosis viral oncogene lung carcinoma derived homolog
ENSG00000229222.1	0.38	0.08	0.07	0.12	KRT18P4	chr20	processed_pseudogene	keratin 18 pseudogene 4
ENSG00000120694.19	28.87	25.09	32.64	30.96	HSPH1	chr13	protein_coding	heat shock 105kDa/110kDa protein 1
ENSG00000146842.16	14.71	15.88	14.23	14.26	TMEM209	chr7	protein_coding	transmembrane protein 209
ENSG00000185480.11	7.19	8.7	7.48	7.21	PARPBP	chr12	protein_coding	PARP1 binding protein
ENSG00000163608.14	8.55	9.23	9.07	9.76	C3orf17	chr3	protein_coding	chromosome 3 open reading frame 17
ENSG00000235097.1	0.03	0.14	0.2	0.18	LINC00330	chr13	lincRNA	long intergenic non-protein coding RNA 330
ENSG00000254431.1	0.09	0.0	0.03	0.04	RP11-550A5.2	chr8	antisense		--
ENSG00000162702.7	12.37	12.53	12.09	11.41	ZNF281	chr1	protein_coding	zinc finger protein 281
ENSG00000135677.10	31.72	30.42	27.32	28.01	GNS	chr12	protein_coding	glucosamine (N-acetyl)-6-sulfatase
ENSG00000178172.6	4.77	8.49	9.8	7.63	SPINK6	chr5	protein_coding	serine peptidase inhibitor, Kazal type 6
ENSG00000253250.2	0.0	0.0	0.1	0.09	C8orf88	chr8	protein_coding	chromosome 8 open reading frame 88
ENSG00000229054.1	0.18	0.0	0.0	0.0	AC074338.4	chr7	processed_pseudogene		--
ENSG00000163788.13	6.83	6.99	7.46	7.04	SNRK	chr3	protein_coding	SNF related kinase
ENSG00000181274.6	8.06	7.85	8.24	8.02	FRAT2	chr10	protein_coding	frequently rearranged in advanced T-cell lymphomas 2
ENSG00000069020.18	0.1	0.12	0.14	0.12	MAST4	chr5	protein_coding	microtubule associated serine/threonine kinase family member 4
ENSG00000253807.5	0.0	0.0	0.0	0.1	LINC01170	chr5	lincRNA	long intergenic non-protein coding RNA 1170
ENSG00000275056.1	0.73	0.57	1.17	0.43	RP11-127I20.8	chr16	sense_intronic		--
ENSG00000241829.1	0.07	0.0	0.0	0.0	RPL21P54	chr5	processed_pseudogene	ribosomal protein L21 pseudogene 54
ENSG00000204580.11	13.57	13.88	10.44	11.96	DDR1	chr6	protein_coding	discoidin domain receptor tyrosine kinase 1
ENSG00000273262.1	0.0	0.0	0.18	0.0	RP11-18I14.11	chr10	antisense		--
ENSG00000089101.17	0.0	0.0	0.0	0.01	CFAP61	chr20	protein_coding	cilia and flagella associated protein 61
ENSG00000108061.11	17.18	16.55	14.62	14.96	SHOC2	chr10	protein_coding	soc-2 suppressor of clear homolog (C. elegans)
ENSG00000198574.5	1.28	0.67	1.18	0.79	SH2D1B	chr1	protein_coding	SH2 domain containing 1B
ENSG00000204613.10	0.17	0.11	0.07	0.12	TRIM10	chr6	protein_coding	tripartite motif containing 10
ENSG00000137364.4	11.41	12.6	14.13	14.13	TPMT	chr6	protein_coding	thiopurine S-methyltransferase
ENSG00000279261.1	0.0	0.0	0.02	0.02	PP2672	chr1	protein_coding		--
ENSG00000119684.15	2.93	3.13	2.54	2.47	MLH3	chr14	protein_coding	mutL homolog 3
ENSG00000261051.1	0.44	0.32	2.07	2.1	RP11-274H2.5	chr3	sense_overlapping		--
ENSG00000160781.15	1.93	3.23	2.98	2.01	PAQR6	chr1	protein_coding	progestin and adipoQ receptor family member VI
ENSG00000148483.8	0.0	0.03	0.08	0.05	TMEM236	chr10	protein_coding	transmembrane protein 236
ENSG00000230319.1	0.13	0.0	0.0	0.04	AL022476.2	chr22	antisense		--
ENSG00000180481.10	0.05	0.01	0.07	0.05	GLIPR1L2	chr12	protein_coding	GLI pathogenesis-related 1 like 2
ENSG00000197136.4	20.03	17.31	18.55	19.75	PCNXL3	chr11	protein_coding	pecanex-like 3 (Drosophila)
ENSG00000186326.3	0.36	0.16	0.25	0.34	RGS9BP	chr19	protein_coding	regulator of G protein signaling 9 binding protein
ENSG00000238244.3	0.0	0.0	0.0	0.37	GABARAPL3	chr15	processed_pseudogene	GABA(A) receptors associated protein like 3, pseudogene
ENSG00000183684.7	24.52	23.7	26.53	24.99	ALYREF	chr17	protein_coding	Aly/REF export factor
ENSG00000162078.11	2.76	2.61	3.64	3.11	ZG16B	chr16	protein_coding	zymogen granule protein 16B
ENSG00000228566.1	0.0	0.0	0.12	0.0	RP11-170M17.1	chr10	lincRNA		--
ENSG00000226479.3	19.84	18.37	21.41	21.88	TMEM185B	chr2	protein_coding	transmembrane protein 185B
ENSG00000279790.1	0.0	0.09	0.0	0.0	RP11-374N7.2	chr6	TEC		--
ENSG00000225850.3	0.11	0.0	0.0	0.0	RP11-452K12.4	chr10	antisense		--
ENSG00000140455.16	8.81	9.56	9.59	8.6	USP3	chr15	protein_coding	ubiquitin specific peptidase 3
ENSG00000179476.7	0.38	0.6	0.53	0.62	C14orf28	chr14	protein_coding	chromosome 14 open reading frame 28
ENSG00000157766.15	0.01	0.0	0.0	0.0	ACAN	chr15	protein_coding	aggrecan
ENSG00000265052.2	0.0	0.19	0.25	0.0	RN7SL622P	chr17	misc_RNA	RNA, 7SL, cytoplasmic 622, pseudogene
ENSG00000245958.6	1.09	1.59	0.91	1.21	RP11-33B1.1	chr4	transcribed_unprocessed_pseudogene		--
ENSG00000068781.20	0.02	0.01	0.0	0.0	STON1-GTF2A1L	chr2	protein_coding	STON1-GTF2A1L readthrough
ENSG00000221170.1	9.11	8.87	12.23	6.86	MIR1304	chr11	miRNA	microRNA 1304
ENSG00000119977.20	6.81	6.37	6.87	6.82	TCTN3	chr10	protein_coding	tectonic family member 3
ENSG00000114166.7	2.73	2.83	2.83	2.96	KAT2B	chr3	protein_coding	K(lysine) acetyltransferase 2B
ENSG00000266905.1	0.0	0.0	0.13	0.0	RP11-1058N17.1	chr18	lincRNA		--
ENSG00000086730.16	0.6	0.7	1.06	1.03	LAT2	chr7	protein_coding	linker for activation of T cells family, member 2
ENSG00000167549.18	4.8	4.85	3.85	4.26	CORO6	chr17	protein_coding	coronin 6
ENSG00000136144.11	2.38	2.26	2.15	2.47	RCBTB1	chr13	protein_coding	regulator of chromosome condensation (RCC1) and BTB (POZ) domain containing protein 1
ENSG00000248751.6	2.14	2.35	2.63	2.22	RP1-130H16.18	chr22	protein_coding		--
ENSG00000281026.1	0.39	0.48	0.73	0.54	N4BP2L2-IT2	chr13	sense_intronic	N4BPL2 intronic transcript 2
ENSG00000231714.1	0.0	0.06	0.0	0.0	RP11-476H20.1	chr1	lincRNA		--
ENSG00000147852.15	5.14	6.05	7.5	6.55	VLDLR	chr9	protein_coding	very low density lipoprotein receptor
ENSG00000006125.16	69.58	68.2	63.69	69.1	AP2B1	chr17	protein_coding	adaptor-related protein complex 2, beta 1 subunit
ENSG00000183688.4	8.95	7.68	7.87	8.15	FAM101B	chr17	protein_coding	family with sequence similarity 101, member B
ENSG00000272267.2	0.4	0.3	0.22	0.23	RP11-375N15.2	chr8	antisense		--
ENSG00000184178.15	2.03	2.31	2.1	2.59	SCFD2	chr4	protein_coding	sec1 family domain containing 2
ENSG00000137878.16	12.6	11.54	10.76	10.83	GCOM1	chr15	protein_coding	GRINL1A complex locus 1
ENSG00000033178.12	10.78	11.1	9.45	9.53	UBA6	chr4	protein_coding	ubiquitin-like modifier activating enzyme 6
ENSG00000225580.2	0.0	0.0	0.0	0.02	RP1-159M24.1	chr6	processed_pseudogene		--
ENSG00000219355.2	0.25	0.78	0.06	0.0	RPL31P52	chr12	processed_pseudogene	ribosomal protein L31 pseudogene 52
ENSG00000223784.1	3.95	5.91	6.17	7.15	RP11-554I8.2	chr10	lincRNA		--
ENSG00000170370.11	0.01	0.02	0.0	0.0	EMX2	chr10	protein_coding	empty spiracles homeobox 2
ENSG00000198384.8	0.0	0.02	0.0	0.0	TPTE2P3	chr13	unprocessed_pseudogene	transmembrane phosphoinositide 3-phosphatase and tensin homolog 2 pseudogene 3
ENSG00000242390.1	0.11	0.0	0.0	0.0	RPL6P9	chr3	processed_pseudogene	ribosomal protein L6 pseudogene 9
ENSG00000128342.4	9.21	10.21	11.99	10.75	LIF	chr22	protein_coding	leukemia inhibitory factor
ENSG00000172731.13	4.97	4.46	4.43	3.89	LRRC20	chr10	protein_coding	leucine rich repeat containing 20
ENSG00000137807.13	21.29	22.09	21.54	21.32	KIF23	chr15	protein_coding	kinesin family member 23
ENSG00000164163.10	33.08	33.15	33.92	34.06	ABCE1	chr4	protein_coding	ATP-binding cassette, sub-family E (OABP), member 1
ENSG00000167363.13	8.86	8.75	8.16	9.65	FN3K	chr17	protein_coding	fructosamine 3 kinase
ENSG00000225082.2	0.0	0.0	0.08	0.28	DAP3P1	chr1	unprocessed_pseudogene	death associated protein 3 pseudogene 1
ENSG00000260990.1	0.07	0.0	0.0	0.0	RP3-518E13.2	chr1	antisense		--
ENSG00000105968.18	27.04	26.48	29.6	28.75	H2AFV	chr7	protein_coding	H2A histone family, member V
ENSG00000169884.13	37.75	39.94	31.31	37.09	WNT10B	chr12	protein_coding	wingless-type MMTV integration site family, member 10B
ENSG00000183239.5	0.27	0.0	0.1	0.23	RP5-1120P11.4	chr6	processed_pseudogene		--
ENSG00000116459.10	48.88	53.63	47.89	48.54	ATP5F1	chr1	protein_coding	ATP synthase, H+ transporting, mitochondrial Fo complex, subunit B1
ENSG00000258232.2	0.0	0.08	0.03	0.23	RP11-161H23.5	chr12	antisense		--
ENSG00000100228.12	0.63	0.39	0.51	0.46	RAB36	chr22	protein_coding	RAB36, member RAS oncogene family
ENSG00000221500.1	5.66	5.14	4.58	2.74	SNORD100	chr6	snoRNA	small nucleolar RNA, C/D box 100
ENSG00000246465.1	0.15	0.18	0.07	0.04	RP11-57A19.2	chr16	lincRNA		--
ENSG00000266918.1	1.49	0.84	1.38	1.21	RP11-798G7.8	chr17	lincRNA		--
ENSG00000100519.11	32.68	34.99	32.54	30.43	PSMC6	chr14	protein_coding	proteasome (prosome, macropain) 26S subunit, ATPase, 6
ENSG00000269888.1	0.25	0.0	0.0	0.0	RP11-3P17.5	chr3	lincRNA		--
ENSG00000160207.8	1.6	1.71	1.5	1.37	HSF2BP	chr21	protein_coding	heat shock transcription factor 2 binding protein
ENSG00000115365.11	15.53	15.43	11.04	12.16	LANCL1	chr2	protein_coding	LanC lantibiotic synthetase component C-like 1 (bacterial)
ENSG00000179564.3	0.08	0.16	0.12	0.05	LSMEM2	chr3	protein_coding	leucine-rich single-pass membrane protein 2
ENSG00000235284.1	0.0	0.0	0.27	0.61	SNORD62A	chr9	snoRNA	small nucleolar RNA, C/D box 62A
ENSG00000260542.1	0.01	0.08	0.01	0.0	RP13-379O24.2	chr20	lincRNA		--
ENSG00000104953.18	1.09	1.32	1.27	1.06	TLE6	chr19	protein_coding	transducin-like enhancer of split 6
ENSG00000254983.1	0.0	0.0	0.06	0.0	RP11-573E11.2	chr11	sense_intronic		--
ENSG00000110693.15	0.02	0.02	0.03	0.01	SOX6	chr11	protein_coding	SRY (sex determining region Y)-box 6
ENSG00000119523.9	6.8	6.73	8.24	8.09	ALG2	chr9	protein_coding	ALG2, alpha-1,3/1,6-mannosyltransferase
ENSG00000248663.6	0.0	0.09	0.0	0.0	LINC00992	chr5	lincRNA	long intergenic non-protein coding RNA 992
ENSG00000136158.10	4.03	3.75	4.52	4.94	SPRY2	chr13	protein_coding	sprouty homolog 2 (Drosophila)
ENSG00000069702.10	5.83	5.83	4.76	4.84	TGFBR3	chr1	protein_coding	transforming growth factor, beta receptor III
ENSG00000260025.1	1.93	6.76	2.03	1.92	RP11-490M8.1	chr2	lincRNA		--
ENSG00000225840.2	0.0	0.08	0.0	0.01	AC010970.2	chrY	processed_pseudogene		--
ENSG00000273271.1	0.89	0.75	2.27	0.6	AP000254.8	chr21	antisense		--
ENSG00000261335.1	0.0	0.29	0.2	0.18	RP11-318A15.2	chr17	antisense		--
ENSG00000240376.1	0.0	0.0	0.04	0.0	RP11-36C20.1	chr5	processed_pseudogene		--
ENSG00000250081.1	1.6	1.14	1.97	0.14	CTD-2116N20.1	chr5	lincRNA		--
ENSG00000132932.16	0.0	0.02	0.0	0.01	ATP8A2	chr13	protein_coding	ATPase, aminophospholipid transporter, class I, type 8A, member 2
ENSG00000204622.10	0.0	0.05	0.01	0.02	HLA-J	chr6	transcribed_unprocessed_pseudogene	major histocompatibility complex, class I, J (pseudogene)
ENSG00000256139.2	0.78	1.12	0.69	0.97	RP11-968O1.5	chr12	sense_overlapping		--
ENSG00000183888.4	0.0	0.0	0.02	0.0	C1orf64	chr1	protein_coding	chromosome 1 open reading frame 64
ENSG00000261101.2	0.7	0.71	0.99	0.48	RP4-545K15.5	chrX	sense_overlapping		--
ENSG00000266269.1	0.0	0.77	0.23	0.0	AC002395.1	chr12	miRNA		--
ENSG00000272661.1	0.8	0.54	0.93	1.09	RP4-548D19.3	chr7	antisense		--
ENSG00000150540.13	3.82	3.53	3.57	3.86	HNMT	chr2	protein_coding	histamine N-methyltransferase
ENSG00000234478.1	0.0	0.0	0.17	0.0	RP11-275I14.4	chr1	antisense		--
ENSG00000213250.5	0.0	0.15	0.09	0.08	RBMS2P1	chr12	processed_pseudogene	RNA binding motif, single stranded interacting protein 2 pseudogene 1
ENSG00000248592.7	2.27	1.89	1.81	1.35	TMEM110-MUSTN1	chr3	protein_coding	TMEM110-MUSTN1 readthrough
ENSG00000186509.4	0.0	0.02	0.0	0.0	OR9Q1	chr11	protein_coding	olfactory receptor, family 9, subfamily Q, member 1
ENSG00000264578.1	0.04	0.0	0.16	0.0	RP11-360L9.8	chr8	antisense		--
ENSG00000089009.15	588.63	636.53	625.04	616.87	RPL6	chr12	protein_coding	ribosomal protein L6
ENSG00000075213.10	0.11	0.1	0.08	0.1	SEMA3A	chr7	protein_coding	sema domain, immunoglobulin domain (Ig), short basic domain, secreted, (semaphorin) 3A
ENSG00000272420.1	1.46	0.41	0.04	0.09	RP4-740C4.7	chr1	sense_intronic		--
ENSG00000167207.11	0.03	0.12	0.02	0.07	NOD2	chr16	protein_coding	nucleotide-binding oligomerization domain containing 2
ENSG00000075303.12	8.33	9.17	6.64	6.83	SLC25A40	chr7	protein_coding	solute carrier family 25, member 40
ENSG00000250321.1	5.62	5.5	4.9	4.03	RP11-478C6.4	chr4	processed_pseudogene		--
ENSG00000244480.1	0.57	0.79	0.78	1.29	AC005154.7	chr7	transcribed_processed_pseudogene		--
ENSG00000261087.1	0.71	0.77	1.34	0.78	KB-1460A1.5	chr8	lincRNA		--
ENSG00000117640.17	4.54	4.87	3.97	4.58	MTFR1L	chr1	protein_coding	mitochondrial fission regulator 1-like
ENSG00000186765.11	1.98	2.49	2.46	2.08	FSCN2	chr17	protein_coding	fascin actin-bundling protein 2, retinal
ENSG00000237686.6	3.07	2.77	3.49	2.24	RP5-1120P11.1	chr6	antisense		--
ENSG00000232117.1	0.0	0.0	0.0	0.01	LINC00384	chr13	lincRNA	long intergenic non-protein coding RNA 384
ENSG00000235449.2	0.32	0.27	0.49	0.41	RP11-480I12.2	chr1	processed_pseudogene		--
ENSG00000267500.1	0.17	0.17	0.44	0.18	CTD-2006C1.6	chr19	transcribed_unprocessed_pseudogene		--
ENSG00000162654.8	0.02	0.03	0.02	0.05	GBP4	chr1	protein_coding	guanylate binding protein 4
ENSG00000164162.12	2.78	3.62	2.9	3.04	ANAPC10	chr4	protein_coding	anaphase promoting complex subunit 10
ENSG00000107890.16	2.91	3.74	2.96	3.08	ANKRD26	chr10	protein_coding	ankyrin repeat domain 26
ENSG00000159055.3	9.79	10.07	7.96	10.19	MIS18A	chr21	protein_coding	MIS18 kinetochore protein A
ENSG00000253675.1	0.0	0.05	0.0	0.0	CTD-3118D11.2	chr8	antisense		--
ENSG00000185947.14	4.06	5.68	5.39	5.13	ZNF267	chr16	protein_coding	zinc finger protein 267
ENSG00000279339.1	0.07	0.0	0.02	0.05	CTD-2373H9.3	chr17	TEC		--
ENSG00000182541.17	2.75	2.36	2.49	2.53	LIMK2	chr22	protein_coding	LIM domain kinase 2
ENSG00000165688.11	48.37	45.66	49.02	52.22	PMPCA	chr9	protein_coding	peptidase (mitochondrial processing) alpha
ENSG00000274794.1	0.0	0.0	0.82	0.0	AC090311.1	chr18	miRNA		--
ENSG00000202314.1	11.78	11.42	7.94	4.99	SNORD6	chr11	snoRNA	small nucleolar RNA, C/D box 6
ENSG00000254693.1	0.34	0.67	0.3	0.14	RP11-58K22.5	chr11	antisense		--
ENSG00000142409.5	6.56	5.41	5.8	6.01	ZNF787	chr19	protein_coding	zinc finger protein 787
ENSG00000273763.1	0.0	0.0	0.19	0.0	RP11-420C9.1	chr2	processed_pseudogene		--
ENSG00000278472.1	0.2	0.0	0.05	0.0	RP11-74D7.3	chr15	sense_intronic		--
ENSG00000185000.9	2.9	2.8	2.6	2.62	DGAT1	chr8	protein_coding	diacylglycerol O-acyltransferase 1
ENSG00000174672.15	2.82	2.29	2.6	2.31	BRSK2	chr11	protein_coding	BR serine/threonine kinase 2
ENSG00000069956.11	22.26	24.4	24.57	24.7	MAPK6	chr15	protein_coding	mitogen-activated protein kinase 6
ENSG00000152926.14	0.87	0.99	0.85	0.54	ZNF117	chr7	protein_coding	zinc finger protein 117
ENSG00000268225.1	0.49	0.17	0.11	0.1	CTD-2331H12.5	chr19	processed_pseudogene		--
ENSG00000231615.2	0.09	0.04	0.0	0.0	RP11-296O14.2	chr1	processed_pseudogene		--
ENSG00000252916.1	0.6	0.0	0.45	0.26	RNU6-762P	chr2	snRNA	RNA, U6 small nuclear 762, pseudogene
ENSG00000182600.9	1.43	1.0	0.65	2.11	C2orf82	chr2	protein_coding	chromosome 2 open reading frame 82
ENSG00000278829.1	1.09	1.46	1.39	2.03	RP11-358B23.7	chr17	sense_intronic		--
ENSG00000105819.13	18.82	20.57	19.38	21.41	PMPCB	chr7	protein_coding	peptidase (mitochondrial processing) beta
ENSG00000262031.1	0.0	0.05	0.0	0.0	RP11-63A1.2	chr17	lincRNA		--
ENSG00000110880.10	37.5	36.53	41.77	41.08	CORO1C	chr12	protein_coding	coronin, actin binding protein, 1C
ENSG00000196440.11	0.0	0.0	0.02	0.02	ARMCX4	chrX	protein_coding	armadillo repeat containing, X-linked 4
ENSG00000005007.12	20.73	20.52	23.52	25.5	UPF1	chr19	protein_coding	UPF1 regulator of nonsense transcripts homolog (yeast)
ENSG00000270617.1	2.05	2.92	2.25	2.75	URGCP-MRPS24	chr7	protein_coding	URGCP-MRPS24 readthrough
ENSG00000253507.5	0.0	0.09	0.1	0.09	CTD-2501M5.1	chr8	lincRNA		--
ENSG00000279255.1	0.0	0.04	0.02	0.02	LA16c-380A1.2	chr16	TEC		--
ENSG00000126861.4	0.0	0.0	0.02	0.11	OMG	chr17	protein_coding	oligodendrocyte myelin glycoprotein
ENSG00000198625.12	7.06	6.32	5.78	5.38	MDM4	chr1	protein_coding	MDM4, p53 regulator
ENSG00000236268.5	0.06	0.0	0.0	0.0	LINC01361	chr1	lincRNA	long intergenic non-protein coding RNA 1361
ENSG00000244623.1	0.0	0.0	0.09	0.0	OR2AE1	chr7	protein_coding	olfactory receptor, family 2, subfamily AE, member 1
ENSG00000269019.1	0.13	0.46	0.05	0.14	AC005932.1	chr19	antisense		--
ENSG00000273672.1	0.0	0.0	0.0	0.48	AC022395.1	chr10	miRNA		--
ENSG00000081985.10	0.0	0.01	0.01	0.0	IL12RB2	chr1	protein_coding	interleukin 12 receptor, beta 2
ENSG00000254676.1	0.14	0.35	0.74	0.75	RP11-727A23.4	chr11	sense_overlapping		--
ENSG00000146834.13	20.6	20.78	21.71	20.06	MEPCE	chr7	protein_coding	methylphosphate capping enzyme
ENSG00000186318.16	3.8	3.75	3.71	3.55	BACE1	chr11	protein_coding	beta-site APP-cleaving enzyme 1
ENSG00000144045.13	0.11	0.06	0.03	0.03	DQX1	chr2	protein_coding	DEAQ box RNA-dependent ATPase 1
ENSG00000270808.1	0.0	0.0	0.32	0.0	RP11-574K11.27	chr10	processed_pseudogene		--
ENSG00000272854.1	0.43	0.16	0.0	0.0	RP4-593H12.1	chr7	antisense		--
ENSG00000159082.17	4.43	4.69	4.74	4.3	SYNJ1	chr21	protein_coding	synaptojanin 1
ENSG00000115310.17	42.0	43.22	50.44	48.88	RTN4	chr2	protein_coding	reticulon 4
ENSG00000077232.16	5.16	5.14	3.85	4.21	DNAJC10	chr2	protein_coding	DnaJ (Hsp40) homolog, subfamily C, member 10
ENSG00000269026.2	1.45	1.06	1.59	1.83	AC003006.7	chr19	protein_coding		--
ENSG00000140262.17	9.71	10.05	9.36	9.02	TCF12	chr15	protein_coding	transcription factor 12
ENSG00000274668.1	0.94	0.27	0.0	0.0	AC015909.1	chr17	miRNA		--
ENSG00000264290.1	0.07	0.0	0.0	0.06	RP11-68I3.4	chr17	sense_intronic		--
ENSG00000198483.12	0.03	0.0	0.01	0.0	ANKRD35	chr1	protein_coding	ankyrin repeat domain 35
ENSG00000145216.15	10.92	10.61	13.13	11.97	FIP1L1	chr4	protein_coding	factor interacting with PAPOLA and CPSF1
ENSG00000159593.14	27.56	28.99	25.73	26.17	NAE1	chr16	protein_coding	NEDD8 activating enzyme E1 subunit 1
ENSG00000279306.1	0.0	0.11	0.0	0.14	RP5-915N17.11	chr1	TEC		--
ENSG00000262484.1	0.12	0.07	0.11	0.0	CCER2	chr19	protein_coding	coiled-coil glutamate-rich protein 2
ENSG00000100767.15	1.37	1.87	1.44	2.12	PAPLN	chr14	protein_coding	papilin, proteoglycan-like sulfated glycoprotein
ENSG00000259448.2	0.03	0.25	0.11	0.0	RP11-16E12.1	chr15	lincRNA		--
ENSG00000172232.9	0.09	0.0	0.01	0.0	AZU1	chr19	protein_coding	azurocidin 1
ENSG00000138083.4	0.05	0.0	0.0	0.0	SIX3	chr2	protein_coding	SIX homeobox 3
ENSG00000089053.12	44.01	49.14	42.17	43.57	ANAPC5	chr12	protein_coding	anaphase promoting complex subunit 5
ENSG00000207234.1	0.57	0.97	0.0	0.49	RNU6-125P	chr1	snRNA	RNA, U6 small nuclear 125, pseudogene
ENSG00000152117.17	3.79	3.0	3.74	3.82	AC093838.4	chr2	transcribed_processed_pseudogene		--
ENSG00000120337.8	0.0	0.03	0.0	0.03	TNFSF18	chr1	protein_coding	tumor necrosis factor (ligand) superfamily, member 18
ENSG00000254414.1	0.0	0.0	0.0	0.31	RP11-182J1.1	chr15	antisense		--
ENSG00000273100.1	0.13	0.08	0.09	0.13	RP11-302L19.3	chr6	lincRNA		--
ENSG00000168118.11	4.84	5.82	5.57	5.68	RAB4A	chr1	protein_coding	RAB4A, member RAS oncogene family
ENSG00000130640.13	11.49	10.5	12.11	11.66	TUBGCP2	chr10	protein_coding	tubulin, gamma complex associated protein 2
ENSG00000130023.15	2.7	3.44	2.77	2.71	ERMARD	chr6	protein_coding	ER membrane-associated RNA degradation
ENSG00000185088.12	8.84	9.48	8.32	8.58	RPS27L	chr15	protein_coding	ribosomal protein S27-like
ENSG00000280859.1	3.81	4.44	3.59	2.62	AL022326.1	chr22	miRNA		--
ENSG00000203262.3	0.0	0.0	0.04	0.0	RP5-961K14.2	chrX	processed_pseudogene		--
ENSG00000231274.5	5.22	4.31	4.29	3.83	SBK3	chr19	protein_coding	SH3 domain binding kinase family, member 3
ENSG00000147383.10	20.95	18.41	24.03	21.73	NSDHL	chrX	protein_coding	NAD(P) dependent steroid dehydrogenase-like
ENSG00000225401.2	0.0	0.34	0.44	0.15	TGIF2P1	chr1	processed_pseudogene	TGFB-induced factor homeobox 2 pseudogene 1
ENSG00000239511.2	0.04	0.0	0.01	0.04	POM121L7	chr22	protein_coding	POM121 transmembrane nucleoporin-like 7
ENSG00000265452.1	1.46	1.55	1.1	2.79	MIR3682	chr2	miRNA	microRNA 3682
ENSG00000272699.1	0.0	0.0	0.0	0.21	RP11-145M9.5	chr3	antisense		--
ENSG00000272512.1	2.19	1.97	2.32	2.25	RP11-54O7.17	chr1	lincRNA		--
ENSG00000225969.1	0.11	0.09	0.0	0.37	ABHD11-AS1	chr7	antisense	ABHD11 antisense RNA 1 (tail to tail)
ENSG00000272305.5	0.8	0.81	0.66	0.95	RP11-894J14.5	chr3	protein_coding		--
ENSG00000253471.1	0.0	0.21	0.0	0.0	RP11-175E9.1	chr8	lincRNA		--
ENSG00000141026.5	4.88	3.89	3.92	3.82	MED9	chr17	protein_coding	mediator complex subunit 9
ENSG00000277147.4	1.24	1.06	1.3	1.39	LINC00869	chr1	lincRNA	long intergenic non-protein coding RNA 869
ENSG00000224183.1	1.47	0.54	0.97	0.22	SDHDP6	chr1	processed_pseudogene	succinate dehydrogenase complex, subunit D, integral membrane protein pseudogene 6
ENSG00000241120.1	1.07	0.54	0.0	0.09	HMGN1P8	chr3	processed_pseudogene	high mobility group nucleosome binding domain 1 pseudogene 8
ENSG00000011260.13	35.0	32.3	39.75	39.06	UTP18	chr17	protein_coding	UTP18 small subunit (SSU) processome component homolog (yeast)
ENSG00000134030.13	8.28	8.25	8.02	8.33	CTIF	chr18	protein_coding	CBP80/20-dependent translation initiation factor
ENSG00000257660.5	0.06	0.33	0.0	0.0	RP11-579D7.4	chr12	lincRNA		--
ENSG00000107186.16	4.6	4.76	3.9	4.3	MPDZ	chr9	protein_coding	multiple PDZ domain protein
ENSG00000256966.6	19.7	17.43	19.01	17.06	RP11-613M10.8	chr9	protein_coding		--
ENSG00000269516.6	0.0	0.03	0.0	0.08	CYP4F23P	chr19	transcribed_unprocessed_pseudogene	cytochrome P450, family 4, subfamily F, polypeptide 23, pseudogene
ENSG00000133026.12	4.74	4.32	3.69	3.65	MYH10	chr17	protein_coding	myosin, heavy chain 10, non-muscle
ENSG00000243845.3	0.0	0.09	0.0	0.0	RN7SL30P	chr9	misc_RNA	RNA, 7SL, cytoplasmic 30, pseudogene
ENSG00000043355.10	5.33	5.95	6.92	6.51	ZIC2	chr13	protein_coding	Zic family member 2
ENSG00000164976.8	1.68	1.31	1.49	1.59	KIAA1161	chr9	protein_coding	KIAA1161
ENSG00000186532.11	6.06	5.13	6.27	6.08	SMYD4	chr17	protein_coding	SET and MYND domain containing 4
ENSG00000061918.12	0.0	0.0	0.0	0.01	GUCY1B3	chr4	protein_coding	guanylate cyclase 1, soluble, beta 3
ENSG00000068394.10	17.29	19.3	20.83	19.06	GPKOW	chrX	protein_coding	G patch domain and KOW motifs
ENSG00000003989.16	44.85	42.57	44.3	46.36	SLC7A2	chr8	protein_coding	solute carrier family 7 (cationic amino acid transporter, y+ system), member 2
ENSG00000241324.1	0.0	0.0	0.18	0.0	RP5-921G16.2	chr7	lincRNA		--
ENSG00000229474.6	0.0	0.0	0.01	0.0	PATL2	chr15	protein_coding	protein associated with topoisomerase II homolog 2 (yeast)
ENSG00000144158.4	0.08	0.17	0.03	0.0	RP11-395L14.17	chr2	processed_pseudogene		--
ENSG00000121577.13	0.03	0.09	0.06	0.11	POPDC2	chr3	protein_coding	popeye domain containing 2
ENSG00000133740.10	3.81	3.12	2.84	3.7	E2F5	chr8	protein_coding	E2F transcription factor 5, p130-binding
ENSG00000144848.10	14.77	17.2	16.06	16.99	ATG3	chr3	protein_coding	autophagy related 3
ENSG00000008869.11	5.11	6.07	4.31	5.23	HEATR5B	chr2	protein_coding	HEAT repeat containing 5B
ENSG00000171345.13	0.04	0.0	0.05	0.17	KRT19	chr17	protein_coding	keratin 19, type I
ENSG00000122644.12	16.89	14.9	14.23	13.78	ARL4A	chr7	protein_coding	ADP-ribosylation factor-like 4A
ENSG00000263941.2	0.44	0.37	0.08	0.0	RN7SL32P	chr2	misc_RNA	RNA, 7SL, cytoplasmic 32, pseudogene
ENSG00000113231.13	4.16	4.5	3.15	4.12	PDE8B	chr5	protein_coding	phosphodiesterase 8B
ENSG00000235238.1	0.0	0.09	0.0	0.0	SUMO2P1	chr6	processed_pseudogene	SUMO2 pseudogene 1
ENSG00000255652.2	0.04	0.0	0.0	0.0	RP11-313F23.4	chr12	lincRNA		--
ENSG00000257531.2	0.09	2.13	0.39	0.66	RP3-405J10.2	chr12	transcribed_processed_pseudogene		--
ENSG00000232504.4	0.2	0.27	0.18	0.37	ST3GAL5-AS1	chr2	lincRNA	ST3GAL5 antisense RNA 1 (head to head)
ENSG00000140259.6	19.29	18.13	20.4	20.64	MFAP1	chr15	protein_coding	microfibrillar-associated protein 1
ENSG00000259138.1	0.17	0.07	0.0	0.0	RP11-950C14.7	chr14	antisense		--
ENSG00000186222.4	8.7	6.96	6.51	8.05	BLOC1S4	chr4	protein_coding	biogenesis of lysosomal organelles complex-1, subunit 4, cappuccino
ENSG00000231908.1	0.0	0.11	0.0	0.05	IDH1-AS1	chr2	antisense	IDH1 antisense RNA 1
ENSG00000198917.11	9.18	9.2	12.06	10.86	C9orf114	chr9	protein_coding	chromosome 9 open reading frame 114
ENSG00000245205.3	0.0	0.04	0.0	0.0	EEF1A1P4	chr12	processed_pseudogene	eukaryotic translation elongation factor 1 alpha 1 pseudogene 4
ENSG00000079739.15	13.69	13.78	13.34	15.57	PGM1	chr1	protein_coding	phosphoglucomutase 1
ENSG00000114023.15	31.53	34.67	27.88	29.11	FAM162A	chr3	protein_coding	family with sequence similarity 162, member A
ENSG00000267060.5	0.86	1.18	1.11	1.05	PTGES3L	chr17	protein_coding	prostaglandin E synthase 3 (cytosolic)-like
ENSG00000236682.1	0.41	0.43	0.41	0.19	AC068282.3	chr2	lincRNA		--
ENSG00000269044.2	1.69	2.25	2.39	1.66	CTC-429P9.3	chr19	sense_intronic		--
ENSG00000247033.1	0.13	0.31	0.46	0.44	RP11-252E2.1	chr16	antisense		--
ENSG00000225855.6	0.23	0.38	0.15	0.13	RUSC1-AS1	chr1	antisense	RUSC1 antisense RNA 1
ENSG00000243410.1	0.0	0.12	0.32	0.3	RP11-245J9.4	chr3	antisense		--
ENSG00000256518.2	0.0	0.04	0.0	0.04	RP11-807H22.5	chr11	transcribed_unprocessed_pseudogene		--
ENSG00000198106.8	0.25	0.13	0.15	0.17	SNX29P2	chr16	lincRNA	sorting nexin 29 pseudogene 2
ENSG00000103264.15	4.3	4.47	5.02	4.32	FBXO31	chr16	protein_coding	F-box protein 31
ENSG00000265569.1	0.0	0.26	0.0	0.77	AC011453.1	chr19	miRNA		--
ENSG00000143067.4	2.65	2.67	3.11	3.2	ZNF697	chr1	protein_coding	zinc finger protein 697
ENSG00000145244.11	0.06	0.07	0.07	0.15	CORIN	chr4	protein_coding	corin, serine peptidase
ENSG00000126777.17	63.07	65.69	56.71	55.81	KTN1	chr14	protein_coding	kinectin 1 (kinesin receptor)
ENSG00000121900.18	13.83	15.68	13.84	16.75	TMEM54	chr1	protein_coding	transmembrane protein 54
ENSG00000250917.1	17.15	21.25	21.92	24.93	RP4-785G19.5	chr20	sense_overlapping		--
ENSG00000250746.1	0.0	0.0	0.01	0.0	RP11-39C10.1	chr4	processed_pseudogene		--
ENSG00000269480.1	0.0	0.0	0.07	0.0	CTD-3032J10.3	chr19	antisense		--
ENSG00000135722.8	2.94	2.7	2.51	2.47	FBXL8	chr16	protein_coding	F-box and leucine-rich repeat protein 8
ENSG00000226386.1	0.41	0.17	1.0	0.17	PARD3-AS1	chr10	antisense	PARD3 antisense RNA 1
ENSG00000148344.10	10.95	10.64	11.9	11.97	PTGES	chr9	protein_coding	prostaglandin E synthase
ENSG00000276404.1	0.96	0.0	1.09	0.81	MIR6835	chr6	miRNA	microRNA 6835
ENSG00000280334.1	0.0	0.02	0.07	0.03	RP11-361L15.5	chr16	TEC		--
ENSG00000258927.1	1.59	1.91	1.65	1.14	RP11-1070N10.5	chr14	lincRNA		--
ENSG00000229619.3	1.4	1.23	1.36	1.17	MBNL1-AS1	chr3	antisense	MBNL1 antisense RNA 1
ENSG00000171680.20	2.7	2.46	2.47	2.36	PLEKHG5	chr1	protein_coding	pleckstrin homology domain containing, family G (with RhoGef domain) member 5
ENSG00000020922.12	11.19	13.08	10.15	10.11	MRE11A	chr11	protein_coding	MRE11 meiotic recombination 11 homolog A (S. cerevisiae)
ENSG00000103319.11	12.56	13.05	9.13	10.13	EEF2K	chr16	protein_coding	eukaryotic elongation factor 2 kinase
ENSG00000105246.5	7.74	7.11	5.51	5.13	EBI3	chr19	protein_coding	Epstein-Barr virus induced 3
ENSG00000205126.2	0.02	0.0	0.04	0.0	ACCSL	chr11	protein_coding	1-aminocyclopropane-1-carboxylate synthase homolog (Arabidopsis)(non-functional)-like
ENSG00000213380.13	8.55	7.21	6.87	8.16	COG8	chr16	protein_coding	component of oligomeric golgi complex 8
ENSG00000165478.6	0.0	0.03	0.0	0.0	HEPACAM	chr11	protein_coding	hepatic and glial cell adhesion molecule
ENSG00000169592.14	17.12	18.88	20.25	19.77	INO80E	chr16	protein_coding	INO80 complex subunit E
ENSG00000121743.3	0.16	0.18	0.09	0.05	GJA3	chr13	protein_coding	gap junction protein, alpha 3, 46kDa
ENSG00000143294.14	25.35	21.84	30.96	30.37	PRCC	chr1	protein_coding	papillary renal cell carcinoma (translocation-associated)
ENSG00000147251.15	2.58	2.4	1.57	1.64	DOCK11	chrX	protein_coding	dedicator of cytokinesis 11
ENSG00000108961.13	6.95	4.26	6.83	7.86	RANGRF	chr17	protein_coding	RAN guanine nucleotide release factor
ENSG00000092439.13	10.5	10.84	9.43	9.26	TRPM7	chr15	protein_coding	transient receptor potential cation channel, subfamily M, member 7
ENSG00000197301.7	0.0	0.01	0.0	0.0	RP11-366L20.2	chr12	antisense		--
ENSG00000197147.12	1.97	1.79	1.39	1.41	LRRC8B	chr1	protein_coding	leucine rich repeat containing 8 family, member B
ENSG00000279996.1	0.0	0.01	0.0	0.03	CTB-139P11.2	chr7	TEC		--
ENSG00000224272.2	0.0	0.0	0.0	0.03	AC114730.3	chr2	antisense		--
ENSG00000078061.12	19.07	16.34	16.14	18.0	ARAF	chrX	protein_coding	A-Raf proto-oncogene, serine/threonine kinase
ENSG00000204947.8	0.31	0.13	0.17	0.17	ZNF425	chr7	protein_coding	zinc finger protein 425
ENSG00000126267.8	85.77	100.36	85.62	87.43	COX6B1	chr19	protein_coding	cytochrome c oxidase subunit VIb polypeptide 1 (ubiquitous)
ENSG00000280123.1	1.55	1.97	1.45	2.02	RP11-267M23.1	chr8	TEC		--
ENSG00000171566.11	10.68	12.32	11.42	10.61	PLRG1	chr4	protein_coding	pleiotropic regulator 1
ENSG00000178965.13	0.0	0.0	0.01	0.0	ERICH3	chr1	protein_coding	glutamate-rich 3
ENSG00000225062.1	0.64	0.05	0.0	0.38	CATIP-AS1	chr2	processed_transcript	CATIP antisense RNA 1
ENSG00000170775.2	3.44	2.84	3.17	3.89	GPR37	chr7	protein_coding	G protein-coupled receptor 37 (endothelin receptor type B-like)
ENSG00000172901.19	0.01	0.0	0.03	0.05	LVRN	chr5	protein_coding	laeverin
ENSG00000103199.13	3.06	2.4	2.25	2.31	ZNF500	chr16	protein_coding	zinc finger protein 500
ENSG00000260578.1	2.27	2.72	2.14	1.74	CTD-2541J13.1	chr18	lincRNA		--
ENSG00000274569.1	0.0	0.0	0.06	0.46	RP11-121C6.4	chr12	processed_pseudogene		--
ENSG00000143420.17	28.75	31.53	29.74	29.38	ENSA	chr1	protein_coding	endosulfine alpha
ENSG00000215159.3	0.1	0.0	0.0	0.0	RP11-629N8.3	chr12	antisense		--
ENSG00000169439.11	15.67	14.92	13.31	13.42	SDC2	chr8	protein_coding	syndecan 2
ENSG00000272885.1	0.07	0.31	0.0	0.12	RP11-2H3.6	chr4	lincRNA		--
ENSG00000109475.16	177.44	205.28	170.12	169.4	RPL34	chr4	protein_coding	ribosomal protein L34
ENSG00000121067.17	7.57	6.23	7.34	7.57	SPOP	chr17	protein_coding	speckle-type POZ protein
ENSG00000179958.8	15.67	14.3	16.99	19.26	DCTPP1	chr16	protein_coding	dCTP pyrophosphatase 1
ENSG00000246523.7	0.18	0.13	0.36	0.15	RP11-736K20.6	chr11	lincRNA		--
ENSG00000168924.14	10.58	9.51	11.18	11.13	LETM1	chr4	protein_coding	leucine zipper-EF-hand containing transmembrane protein 1
ENSG00000177455.11	0.39	0.49	0.3	0.48	CD19	chr16	protein_coding	CD19 molecule
ENSG00000232485.2	0.47	0.0	0.19	0.46	AC098820.3	chr2	processed_transcript		--
ENSG00000186001.12	6.99	6.29	6.88	6.46	LRCH3	chr3	protein_coding	leucine-rich repeats and calponin homology (CH) domain containing 3
ENSG00000115295.19	0.97	1.04	1.04	0.98	CLIP4	chr2	protein_coding	CAP-GLY domain containing linker protein family, member 4
ENSG00000257803.2	0.17	0.3	0.32	0.36	RP11-575G13.2	chr12	processed_pseudogene		--
ENSG00000120647.9	6.59	7.11	8.57	7.22	CCDC77	chr12	protein_coding	coiled-coil domain containing 77
ENSG00000081870.11	7.44	9.19	9.33	8.37	HSPB11	chr1	protein_coding	heat shock protein family B (small), member 11
ENSG00000261652.2	5.6	5.04	4.58	4.32	C15orf65	chr15	protein_coding	chromosome 15 open reading frame 65
ENSG00000122194.18	0.0	0.03	0.0	0.04	PLG	chr6	protein_coding	plasminogen
ENSG00000275004.3	1.78	1.25	1.46	1.64	ZNF280B	chr22	protein_coding	zinc finger protein 280B
ENSG00000170315.13	177.18	193.86	240.31	245.02	UBB	chr17	protein_coding	ubiquitin B
ENSG00000152969.16	0.04	0.01	0.04	0.0	JAKMIP1	chr4	protein_coding	janus kinase and microtubule interacting protein 1
ENSG00000251703.1	0.3	0.0	0.0	0.0	RNU6-998P	chr4	snRNA	RNA, U6 small nuclear 998, pseudogene
ENSG00000230063.1	0.57	0.16	0.0	0.0	RP11-384C4.6	chr1	sense_intronic		--
ENSG00000272040.1	0.45	0.42	0.72	0.45	CTC-366B18.4	chr5	lincRNA		--
ENSG00000245812.2	0.0	0.04	0.02	0.05	RP11-175K6.1	chr5	lincRNA		--
ENSG00000266405.3	0.37	0.35	0.29	0.42	CBX3P2	chr18	transcribed_processed_pseudogene	chromobox homolog 3 pseudogene 2
ENSG00000135077.8	0.12	0.07	0.3	0.1	HAVCR2	chr5	protein_coding	hepatitis A virus cellular receptor 2
ENSG00000205302.6	15.07	16.41	14.51	15.58	SNX2	chr5	protein_coding	sorting nexin 2
ENSG00000126067.11	24.02	25.75	26.6	28.35	PSMB2	chr1	protein_coding	proteasome (prosome, macropain) subunit, beta type, 2
ENSG00000279759.1	0.57	0.53	0.55	0.37	CTC-425O23.5	chr19	TEC		--
ENSG00000213585.10	140.23	141.95	132.55	146.45	VDAC1	chr5	protein_coding	voltage-dependent anion channel 1
ENSG00000234709.2	0.04	0.27	0.27	0.0	UPF3AP3	chr9	transcribed_processed_pseudogene	UPF3A pseudogene 3
ENSG00000136261.14	63.36	66.6	49.91	56.94	BZW2	chr7	protein_coding	basic leucine zipper and W2 domains 2
ENSG00000196531.10	39.46	44.52	43.11	44.94	NACA	chr12	protein_coding	nascent polypeptide-associated complex alpha subunit
ENSG00000214736.7	101.26	105.07	92.8	94.24	TOMM6	chr6	protein_coding	translocase of outer mitochondrial membrane 6 homolog (yeast)
ENSG00000142227.10	50.22	56.74	58.93	56.39	EMP3	chr19	protein_coding	epithelial membrane protein 3
ENSG00000254687.1	0.0	0.0	0.0	0.16	RP11-162D9.3	chr8	antisense		--
ENSG00000129071.9	18.29	16.47	18.07	17.65	MBD4	chr3	protein_coding	methyl-CpG binding domain protein 4
ENSG00000109536.11	8.43	13.0	9.89	9.45	FRG1	chr4	protein_coding	FSHD region gene 1
ENSG00000173744.17	7.26	7.56	6.32	6.43	AGFG1	chr2	protein_coding	ArfGAP with FG repeats 1
ENSG00000166750.9	6.71	6.81	5.3	5.68	SLFN5	chr17	protein_coding	schlafen family member 5
ENSG00000189275.3	0.0	0.03	0.03	0.05	LINC01164	chr10	lincRNA	long intergenic non-protein coding RNA 1164
ENSG00000241933.1	0.0	0.0	0.02	0.02	RP11-755B10.3	chr3	lincRNA		--
ENSG00000236514.1	0.3	0.28	0.53	0.0	RP11-162G10.5	chr10	antisense		--
ENSG00000144815.14	2.47	1.95	1.93	1.91	NXPE3	chr3	protein_coding	neurexophilin and PC-esterase domain family, member 3
ENSG00000131171.12	4.55	3.91	3.66	4.88	SH3BGRL	chrX	protein_coding	SH3 domain binding glutamate-rich protein like
ENSG00000164190.16	29.98	29.68	25.65	27.14	NIPBL	chr5	protein_coding	Nipped-B homolog (Drosophila)
ENSG00000106328.9	0.12	0.0	0.02	0.01	FSCN3	chr7	protein_coding	fascin actin-bundling protein 3, testicular
ENSG00000167895.14	1.65	2.17	1.68	1.73	TMC8	chr17	protein_coding	transmembrane channel-like 8
ENSG00000114626.17	6.22	6.22	6.33	7.39	ABTB1	chr3	protein_coding	ankyrin repeat and BTB (POZ) domain containing 1
ENSG00000248124.7	0.2	0.19	0.42	0.27	RRN3P1	chr16	transcribed_unprocessed_pseudogene	RNA polymerase I transcription factor homolog (S. cerevisiae) pseudogene 1
ENSG00000272821.1	0.29	0.3	0.95	0.33	CTA-384D8.36	chr22	antisense		--
ENSG00000228328.2	0.22	0.06	0.0	0.0	RP11-516A11.1	chrX	processed_pseudogene		--
ENSG00000253704.1	0.0	0.03	0.01	0.0	RP11-267M23.4	chr8	lincRNA		--
ENSG00000197766.7	11.98	11.68	10.23	11.97	CFD	chr19	protein_coding	complement factor D (adipsin)
ENSG00000145569.5	3.58	4.45	4.49	4.07	FAM105A	chr5	protein_coding	family with sequence similarity 105, member A
ENSG00000260461.1	0.3	0.34	0.46	0.31	RP11-541N10.3	chr10	sense_overlapping		--
ENSG00000258529.5	0.31	0.52	0.32	0.31	RP11-108O10.8	chr11	protein_coding		--
ENSG00000265252.1	0.41	0.0	0.0	0.0	MIR3132	chr2	miRNA	microRNA 3132
ENSG00000129910.7	0.12	0.07	0.06	0.07	CDH15	chr16	protein_coding	cadherin 15, type 1, M-cadherin (myotubule)
ENSG00000258820.5	0.0	0.0	0.1	0.04	RP11-293M10.2	chr14	antisense		--
ENSG00000135114.12	1.13	0.95	9.82	8.33	OASL	chr12	protein_coding	2'-5'-oligoadenylate synthetase-like
ENSG00000097046.12	8.34	9.24	9.42	8.61	CDC7	chr1	protein_coding	cell division cycle 7
ENSG00000259113.1	0.0	0.0	0.05	0.0	RP11-406H23.2	chr14	lincRNA		--
ENSG00000267073.1	1.26	0.88	0.34	0.19	AC005256.1	chr19	lincRNA		--
ENSG00000232041.1	0.0	0.0	0.0	0.06	PSMD10P3	chr13	processed_pseudogene	proteasome 26S subunit, non-ATPase, 10 pseudogene 3
ENSG00000118894.14	8.13	6.24	8.45	8.67	EEF2KMT	chr16	protein_coding	eukaryotic elongation factor 2 lysine methyltransferase
ENSG00000278891.1	0.01	0.08	0.04	0.01	RP11-246E12.2	chr18	TEC		--
ENSG00000186197.12	0.01	0.0	0.0	0.0	EDARADD	chr1	protein_coding	EDAR-associated death domain
ENSG00000231259.4	1.68	1.46	2.39	2.09	AC125232.1	chr2	unprocessed_pseudogene		--
ENSG00000236317.1	0.16	0.27	0.0	0.14	RP11-348H3.5	chr1	processed_pseudogene		--
ENSG00000140943.16	21.47	20.98	21.58	19.36	MBTPS1	chr16	protein_coding	membrane-bound transcription factor peptidase, site 1
ENSG00000235725.1	0.3	0.17	0.35	0.09	AC007389.3	chr2	lincRNA		--
ENSG00000186260.16	4.09	3.88	3.67	3.78	MKL2	chr16	protein_coding	MKL/myocardin-like 2
ENSG00000143546.9	0.0	0.0	0.0	0.36	S100A8	chr1	protein_coding	S100 calcium binding protein A8
ENSG00000149809.14	3.23	3.02	2.05	2.24	TM7SF2	chr11	protein_coding	transmembrane 7 superfamily member 2
ENSG00000115526.10	0.64	0.91	0.84	1.02	CHST10	chr2	protein_coding	carbohydrate sulfotransferase 10
ENSG00000131069.19	52.23	50.22	41.34	45.54	ACSS2	chr20	protein_coding	acyl-CoA synthetase short-chain family member 2
ENSG00000259467.1	0.0	0.0	0.27	0.25	NDUFAF4P1	chr15	processed_pseudogene	NADH dehydrogenase (ubiquinone) complex I, assembly factor 4 pseudogene 1
ENSG00000077942.17	71.54	68.84	65.67	71.4	FBLN1	chr22	protein_coding	fibulin 1
ENSG00000111554.14	2.23	2.18	1.94	2.27	MDM1	chr12	protein_coding	Mdm1 nuclear protein homolog (mouse)
ENSG00000204930.9	0.02	0.0	0.0	0.0	FAM221B	chr9	protein_coding	family with sequence similarity 221, member B
ENSG00000107175.10	8.0	9.24	12.21	11.65	CREB3	chr9	protein_coding	cAMP responsive element binding protein 3
ENSG00000155495.8	0.0	0.0	0.01	0.02	MAGEC1	chrX	protein_coding	melanoma antigen family C1
ENSG00000257622.1	0.57	0.34	0.39	0.34	RP11-44N21.4	chr14	processed_transcript		--
ENSG00000170653.18	13.16	11.85	11.03	11.47	ATF7	chr12	protein_coding	activating transcription factor 7
ENSG00000185798.7	6.11	6.27	5.95	5.78	WDR53	chr3	protein_coding	WD repeat domain 53
ENSG00000272933.1	0.0	0.06	0.07	0.1	RP11-47A8.5	chr10	lincRNA		--
ENSG00000228716.6	26.72	31.21	29.73	30.07	DHFR	chr5	protein_coding	dihydrofolate reductase
ENSG00000174695.9	19.39	19.06	17.11	16.32	TMEM167A	chr5	protein_coding	transmembrane protein 167A
ENSG00000261645.5	0.0	0.0	0.04	0.0	DISC1FP1	chr11	processed_transcript	DISC1 fusion partner 1 (non-protein coding)
ENSG00000101843.18	19.52	21.9	25.09	24.56	PSMD10	chrX	protein_coding	proteasome (prosome, macropain) 26S subunit, non-ATPase, 10
ENSG00000178093.13	1.67	1.07	0.76	0.64	TSSK6	chr19	protein_coding	testis-specific serine kinase 6
ENSG00000234025.1	0.0	0.0	0.0	0.04	RBPMS2P1	chr6	processed_pseudogene	RBPMS2 pseudogene 1
ENSG00000248539.1	0.0	0.0	0.0	0.05	CTD-2194L12.2	chr5	lincRNA		--
ENSG00000160445.10	15.55	14.68	14.25	13.7	ZER1	chr9	protein_coding	zyg-11 related, cell cycle regulator
ENSG00000237387.1	0.05	0.0	0.0	0.04	CTA-407F11.7	chr22	antisense		--
ENSG00000238263.1	0.0	0.18	0.0	0.0	RP11-402L1.12	chr10	processed_pseudogene		--
ENSG00000239246.3	0.0	0.23	0.1	0.06	RP11-464D20.2	chr17	processed_pseudogene		--
ENSG00000234692.1	0.14	0.0	0.0	0.0	RP11-445L6.3	chr9	lincRNA		--
ENSG00000221025.1	1.36	0.23	0.21	0.46	MIR1250	chr17	miRNA	microRNA 1250
ENSG00000265100.1	0.12	0.46	0.5	0.16	RP11-147L13.2	chr17	antisense		--
ENSG00000179598.5	2.04	2.48	2.96	2.42	PLD6	chr17	protein_coding	phospholipase D family, member 6
ENSG00000199731.1	0.0	0.0	0.21	0.47	RNU6-1079P	chr5	snRNA	RNA, U6 small nuclear 1079, pseudogene
ENSG00000183166.10	0.0	0.01	0.0	0.0	CALN1	chr7	protein_coding	calneuron 1
ENSG00000132406.11	2.51	3.57	3.44	1.99	TMEM128	chr4	protein_coding	transmembrane protein 128
ENSG00000196151.10	1.73	1.63	1.3	1.19	WDSUB1	chr2	protein_coding	WD repeat, sterile alpha motif and U-box domain containing 1
ENSG00000236206.1	0.0	0.16	0.0	0.0	RP11-306I1.2	chr1	lincRNA		--
ENSG00000066651.17	8.36	8.92	8.49	8.27	TRMT11	chr6	protein_coding	tRNA methyltransferase 11 homolog (S. cerevisiae)
ENSG00000113119.12	4.66	5.11	4.32	4.74	TMCO6	chr5	protein_coding	transmembrane and coiled-coil domains 6
ENSG00000242880.1	0.0	0.0	0.0	0.24	RP11-190P13.2	chr3	lincRNA		--
ENSG00000184445.11	19.49	20.85	16.53	16.43	KNTC1	chr12	protein_coding	kinetochore associated 1
ENSG00000143797.11	2.76	2.66	2.13	2.43	MBOAT2	chr2	protein_coding	membrane bound O-acyltransferase domain containing 2
ENSG00000138772.12	30.61	32.41	37.47	32.84	ANXA3	chr4	protein_coding	annexin A3
ENSG00000103653.16	22.47	22.98	26.7	27.58	CSK	chr15	protein_coding	c-src tyrosine kinase
ENSG00000260735.1	0.15	0.13	0.29	0.17	RP11-72I8.1	chr16	antisense		--
ENSG00000264569.1	0.0	0.0	0.13	0.15	RP13-650J16.1	chr17	antisense		--
ENSG00000258999.1	0.0	0.0	0.0	0.17	RP11-114N19.3	chr14	antisense		--
ENSG00000139726.10	31.7	32.42	38.42	37.63	DENR	chr12	protein_coding	density-regulated protein
ENSG00000172766.18	4.84	4.08	4.03	3.46	NAA16	chr13	protein_coding	N(alpha)-acetyltransferase 16, NatA auxiliary subunit
ENSG00000132467.3	12.45	12.16	15.45	13.59	UTP3	chr4	protein_coding	UTP3, small subunit (SSU) processome component, homolog (S. cerevisiae)
ENSG00000129744.2	0.68	0.2	0.28	0.52	ART1	chr11	protein_coding	ADP-ribosyltransferase 1
ENSG00000136754.16	13.06	13.44	13.93	13.77	ABI1	chr10	protein_coding	abl-interactor 1
ENSG00000157837.15	7.49	6.59	6.67	5.97	SPPL3	chr12	protein_coding	signal peptide peptidase like 3
ENSG00000265863.1	0.02	0.08	0.1	0.07	RP11-805L22.2	chr17	processed_pseudogene		--
ENSG00000260997.1	2.47	2.21	2.46	1.69	RP4-647J21.1	chr7	sense_overlapping		--
ENSG00000033050.7	18.97	16.31	22.08	22.67	ABCF2	chr7	protein_coding	ATP-binding cassette, sub-family F (GCN20), member 2
ENSG00000100101.15	3.92	4.67	3.31	3.54	RP1-37E16.12	chr22	protein_coding		--
ENSG00000258659.6	0.0	0.0	0.02	0.01	TRIM34	chr11	protein_coding	tripartite motif containing 34
ENSG00000167766.18	2.7	2.56	2.54	2.05	ZNF83	chr19	protein_coding	zinc finger protein 83
ENSG00000166900.14	2.38	2.52	3.39	3.34	STX3	chr11	protein_coding	syntaxin 3
ENSG00000163069.12	1.83	2.39	2.35	2.38	SGCB	chr4	protein_coding	sarcoglycan, beta (43kDa dystrophin-associated glycoprotein)
ENSG00000179627.9	2.56	2.46	2.14	2.31	ZBTB42	chr14	protein_coding	zinc finger and BTB domain containing 42
ENSG00000261529.1	0.0	0.02	0.14	0.15	RP13-487P22.1	chr15	sense_intronic		--
ENSG00000006740.16	2.15	1.59	1.36	1.65	ARHGAP44	chr17	protein_coding	Rho GTPase activating protein 44
ENSG00000163312.10	1.35	1.59	1.44	1.3	HELQ	chr4	protein_coding	helicase, POLQ-like
ENSG00000228808.1	0.12	0.25	0.05	0.0	HMGB3P4	chr13	processed_pseudogene	high mobility group box 3 pseudogene 4
ENSG00000118515.11	27.67	23.63	22.79	23.76	SGK1	chr6	protein_coding	serum/glucocorticoid regulated kinase 1
ENSG00000272367.1	1.19	0.84	1.23	1.18	CTC-428H11.2	chr5	antisense		--
ENSG00000178665.14	0.58	0.36	0.29	0.46	ZNF713	chr7	protein_coding	zinc finger protein 713
ENSG00000220745.2	0.0	0.0	0.0	0.11	RP1-101K10.4	chr6	processed_pseudogene		--
ENSG00000100614.17	2.44	2.43	2.55	2.7	PPM1A	chr14	protein_coding	protein phosphatase, Mg2+/Mn2+ dependent, 1A
ENSG00000212747.4	14.33	12.22	12.41	12.75	FAM127C	chrX	protein_coding	family with sequence similarity 127, member C
ENSG00000100316.15	668.11	745.51	649.03	710.17	RPL3	chr22	protein_coding	ribosomal protein L3
ENSG00000240935.6	0.25	0.0	0.11	0.0	PLGLA	chr2	transcribed_unprocessed_pseudogene	plasminogen-like A (pseudogene)
ENSG00000241547.1	1.64	1.22	3.02	3.28	ACTG1P20	chr1	processed_pseudogene	actin gamma 1 pseudogene 20
ENSG00000215595.1	0.0	0.03	0.1	0.0	C20orf202	chr20	protein_coding	chromosome 20 open reading frame 202
ENSG00000223431.1	0.06	0.11	0.0	0.0	MTND6P21	chr21	processed_pseudogene	MT-ND6 pseudogene 21
ENSG00000267938.1	0.0	0.0	0.21	0.0	EIF1P6	chr19	unprocessed_pseudogene	eukaryotic translation initiation factor 1 pseudogene 6
ENSG00000102710.19	8.73	7.91	7.58	8.18	SUPT20H	chr13	protein_coding	suppressor of Ty 20 homolog (S. cerevisiae)
ENSG00000182261.3	0.0	0.0	0.02	0.0	NLRP10	chr11	protein_coding	NLR family, pyrin domain containing 10
ENSG00000204455.7	0.09	0.19	0.05	0.21	TRIM51BP	chr11	unprocessed_pseudogene	tripartite motif-containing 51B, pseudogene
ENSG00000196182.10	5.97	5.55	7.57	7.06	STK40	chr1	protein_coding	serine/threonine kinase 40
ENSG00000147164.11	18.9	16.9	16.83	19.1	SNX12	chrX	protein_coding	sorting nexin 12
ENSG00000120992.17	20.58	21.12	21.64	23.4	LYPLA1	chr8	protein_coding	lysophospholipase I
ENSG00000034677.11	12.11	12.2	10.51	10.5	RNF19A	chr8	protein_coding	ring finger protein 19A, RBR E3 ubiquitin protein ligase
ENSG00000182310.12	0.43	0.29	1.16	0.58	SPACA6P	chr19	processed_transcript	sperm acrosome associated 6, pseudogene
ENSG00000232936.5	0.65	0.74	0.25	0.55	RP11-80H5.2	chr10	antisense		--
ENSG00000234964.4	0.0	0.06	0.17	0.0	FABP5P7	chr11	processed_pseudogene	fatty acid binding protein 5 pseudogene 7
ENSG00000162444.11	0.0	0.08	0.0	0.0	RBP7	chr1	protein_coding	retinol binding protein 7, cellular
ENSG00000212802.4	5.44	4.02	4.26	4.15	RPL15P3	chr6	processed_pseudogene	ribosomal protein L15 pseudogene 3
ENSG00000261644.1	0.0	0.05	0.12	0.11	RP11-327F22.2	chr16	antisense		--
ENSG00000099974.7	1.03	1.48	1.76	1.84	DDTL	chr22	protein_coding	D-dopachrome tautomerase-like
ENSG00000144228.8	3.56	3.9	3.37	3.18	SPOPL	chr2	protein_coding	speckle-type POZ protein-like
ENSG00000267374.1	0.69	0.67	1.0	0.55	RP11-244M2.1	chr18	lincRNA		--
ENSG00000276831.1	0.0	0.23	0.0	0.15	CTD-2105E13.16	chr19	lincRNA		--
ENSG00000254340.1	0.05	0.0	0.04	0.12	RP11-10A14.3	chr8	antisense		--
ENSG00000164532.10	0.56	0.53	0.64	0.61	TBX20	chr7	protein_coding	T-box 20
ENSG00000260750.5	1.36	1.29	0.6	0.88	RP11-482M8.1	chr16	lincRNA		--
ENSG00000225031.1	0.07	0.03	0.06	0.04	EIF4BP7	chrX	processed_pseudogene	eukaryotic translation initiation factor 4B pseudogene 7
ENSG00000239332.5	0.53	0.35	0.74	0.28	LINC01119	chr2	lincRNA	long intergenic non-protein coding RNA 1119
ENSG00000136541.14	0.0	0.01	0.0	0.03	ERMN	chr2	protein_coding	ermin, ERM-like protein
ENSG00000156398.12	0.68	0.61	0.96	0.67	SFXN2	chr10	protein_coding	sideroflexin 2
ENSG00000272678.1	0.0	0.07	0.18	0.2	RP11-797D24.4	chr3	antisense		--
ENSG00000140526.16	11.46	11.99	10.41	11.06	ABHD2	chr15	protein_coding	abhydrolase domain containing 2
ENSG00000115414.18	21.13	20.28	22.83	20.46	FN1	chr2	protein_coding	fibronectin 1
ENSG00000187535.13	8.8	7.73	6.51	7.14	IFT140	chr16	protein_coding	intraflagellar transport 140
ENSG00000225973.3	4.03	3.82	3.4	4.8	PIGBOS1	chr15	protein_coding	PIGB opposite strand 1
ENSG00000234231.3	1.35	0.96	1.5	1.28	AC093616.4	chr2	unprocessed_pseudogene		--
ENSG00000162616.8	9.87	10.26	9.29	9.07	DNAJB4	chr1	protein_coding	DnaJ (Hsp40) homolog, subfamily B, member 4
ENSG00000252146.1	0.0	0.0	0.31	0.0	AL390776.1	chr1	miRNA		--
ENSG00000070087.13	58.44	62.24	60.26	61.53	PFN2	chr3	protein_coding	profilin 2
ENSG00000123388.4	7.08	6.67	7.7	7.41	HOXC11	chr12	protein_coding	homeobox C11
ENSG00000132793.11	7.41	7.0	6.21	6.01	LPIN3	chr20	protein_coding	lipin 3
ENSG00000115257.15	0.62	0.7	0.54	0.6	PCSK4	chr19	protein_coding	proprotein convertase subtilisin/kexin type 4
ENSG00000276809.1	0.12	0.2	0.2	0.23	RP11-10E18.7	chr13	sense_intronic		--
ENSG00000178445.8	0.13	0.08	0.13	0.02	GLDC	chr9	protein_coding	glycine dehydrogenase (decarboxylating)
ENSG00000260063.1	0.77	0.47	0.74	1.0	RP5-968P14.2	chr1	antisense		--
ENSG00000255289.1	0.06	0.0	0.0	0.0	RP11-91I20.1	chr8	lincRNA		--
ENSG00000184508.10	4.34	6.86	4.82	6.48	HDDC3	chr15	protein_coding	HD domain containing 3
ENSG00000233191.1	2.52	1.07	1.59	0.62	AC006372.6	chr7	antisense		--
ENSG00000180626.9	1.39	1.59	1.7	1.44	ZNF594	chr17	protein_coding	zinc finger protein 594
ENSG00000155666.11	0.29	0.44	0.53	0.54	KDM8	chr16	protein_coding	lysine (K)-specific demethylase 8
ENSG00000136378.14	0.65	0.45	0.49	0.5	ADAMTS7	chr15	protein_coding	ADAM metallopeptidase with thrombospondin type 1 motif, 7
ENSG00000137502.9	3.56	3.3	2.99	3.13	RAB30	chr11	protein_coding	RAB30, member RAS oncogene family
ENSG00000143314.12	51.95	58.1	51.92	54.46	MRPL24	chr1	protein_coding	mitochondrial ribosomal protein L24
ENSG00000184924.5	11.84	12.61	12.84	11.14	PTRHD1	chr2	protein_coding	peptidyl-tRNA hydrolase domain containing 1
ENSG00000250632.1	0.03	0.0	0.0	0.0	RP3-513G18.2	chr4	lincRNA		--
ENSG00000196419.12	83.64	92.44	99.54	92.76	XRCC6	chr22	protein_coding	X-ray repair complementing defective repair in Chinese hamster cells 6
ENSG00000065320.8	2.05	1.5	1.64	1.6	NTN1	chr17	protein_coding	netrin 1
ENSG00000157542.9	0.0	0.0	0.01	0.0	KCNJ6	chr21	protein_coding	potassium channel, inwardly rectifying subfamily J, member 6
ENSG00000164400.5	0.31	0.1	0.68	0.79	CSF2	chr5	protein_coding	colony stimulating factor 2 (granulocyte-macrophage)
ENSG00000171509.15	0.15	0.2	0.11	0.13	RXFP1	chr4	protein_coding	relaxin/insulin-like family peptide receptor 1
ENSG00000130348.11	3.53	3.37	3.44	3.2	QRSL1	chr6	protein_coding	glutaminyl-tRNA synthase (glutamine-hydrolyzing)-like 1
ENSG00000077254.14	17.42	18.3	14.77	16.32	USP33	chr1	protein_coding	ubiquitin specific peptidase 33
ENSG00000236801.1	0.19	0.05	0.05	0.33	RPL24P8	chr9	processed_pseudogene	ribosomal protein L24 pseudogene 8
ENSG00000232282.1	0.1	0.0	0.05	0.0	MTND1P32	chrX	processed_pseudogene	MT-ND1 pseudogene 32
ENSG00000255282.6	0.01	0.05	0.01	0.0	WTAPP1	chr11	transcribed_processed_pseudogene	Wilms tumor 1 associated protein pseudogene 1
ENSG00000152076.18	1.01	0.5	0.6	0.45	CCDC74B	chr2	protein_coding	coiled-coil domain containing 74B
ENSG00000278060.1	0.0	0.0	0.05	0.0	RP11-466M21.1	chr2	antisense		--
ENSG00000138385.15	36.23	38.39	33.61	34.84	SSB	chr2	protein_coding	Sjogren syndrome antigen B (autoantigen La)
ENSG00000242479.1	0.01	0.04	0.02	0.0	RP11-383G6.4	chr3	processed_pseudogene		--
ENSG00000240710.1	0.09	0.0	0.0	0.0	RP11-430C7.4	chr1	antisense		--
ENSG00000205423.11	2.58	2.59	2.73	2.23	CNEP1R1	chr16	protein_coding	CTD nuclear envelope phosphatase 1 regulatory subunit 1
ENSG00000260093.1	0.0	0.0	0.0	0.01	RP11-1E4.1	chr8	antisense		--
ENSG00000259375.1	0.0	0.0	0.0	0.03	RP11-815J21.2	chr15	antisense		--
ENSG00000049656.13	95.92	92.37	119.66	109.99	CLPTM1L	chr5	protein_coding	CLPTM1-like
ENSG00000171448.8	8.88	8.6	7.26	7.15	ZBTB26	chr9	protein_coding	zinc finger and BTB domain containing 26
ENSG00000236497.1	0.09	0.01	0.0	0.0	RP11-66A2.2	chr1	lincRNA		--
ENSG00000162434.11	24.29	24.45	24.56	25.74	JAK1	chr1	protein_coding	Janus kinase 1
ENSG00000219298.1	0.0	0.24	0.04	0.24	RP11-472G23.3	chr6	processed_pseudogene		--
ENSG00000114686.8	95.99	100.88	96.06	92.37	MRPL3	chr3	protein_coding	mitochondrial ribosomal protein L3
ENSG00000207142.1	0.0	0.0	0.23	0.0	Y_RNA	chr12	misc_RNA		--
ENSG00000177369.8	0.0	0.01	0.01	0.0	FLJ40194	chr17	processed_transcript		--
ENSG00000187630.14	1.59	1.78	2.11	1.98	DHRS4L2	chr14	protein_coding	dehydrogenase/reductase (SDR family) member 4 like 2
ENSG00000157404.15	0.02	0.0	0.0	0.04	KIT	chr4	protein_coding	v-kit Hardy-Zuckerman 4 feline sarcoma viral oncogene homolog
ENSG00000254986.7	12.96	13.59	14.76	14.58	DPP3	chr11	protein_coding	dipeptidyl-peptidase 3
ENSG00000183665.5	5.37	3.98	5.38	4.9	TRMT12	chr8	protein_coding	tRNA methyltransferase 12 homolog (S. cerevisiae)
ENSG00000215262.7	0.07	0.01	0.0	0.05	KCNU1	chr8	protein_coding	potassium channel, subfamily U, member 1
ENSG00000001461.16	5.65	5.69	6.31	6.14	NIPAL3	chr1	protein_coding	NIPA-like domain containing 3
ENSG00000198435.3	9.4	9.64	7.86	8.91	NRARP	chr9	protein_coding	NOTCH-regulated ankyrin repeat protein
ENSG00000137098.13	0.0	0.0	0.03	0.0	SPAG8	chr9	protein_coding	sperm associated antigen 8
ENSG00000090512.11	0.0	0.03	0.01	0.01	FETUB	chr3	protein_coding	fetuin B
ENSG00000254854.1	0.18	0.0	0.04	0.0	CTD-2523D13.2	chr11	antisense		--
ENSG00000245261.1	0.13	0.24	0.0	0.21	RP3-330M21.5	chr6	antisense		--
ENSG00000182109.7	0.57	0.25	0.37	0.48	RP11-69E11.4	chr1	antisense		--
ENSG00000208772.1	0.67	0.38	1.35	0.19	SNORD94	chr2	snoRNA	small nucleolar RNA, C/D box 94
ENSG00000100266.17	21.3	20.75	21.9	21.78	PACSIN2	chr22	protein_coding	protein kinase C and casein kinase substrate in neurons 2
ENSG00000155506.16	53.48	50.17	58.4	56.44	LARP1	chr5	protein_coding	La ribonucleoprotein domain family, member 1
ENSG00000185684.12	1.07	0.86	1.34	1.35	EP400NL	chr12	protein_coding	EP400 N-terminal like
ENSG00000141574.7	1.59	1.61	1.62	1.89	SECTM1	chr17	protein_coding	secreted and transmembrane 1
ENSG00000198498.9	6.96	7.15	6.7	6.99	TMA16	chr4	protein_coding	translation machinery associated 16 homolog (S. cerevisiae)
ENSG00000143321.18	269.19	281.49	293.8	288.73	HDGF	chr1	protein_coding	hepatoma-derived growth factor
ENSG00000077420.15	0.0	0.01	0.02	0.0	APBB1IP	chr10	protein_coding	amyloid beta (A4) precursor protein-binding, family B, member 1 interacting protein
ENSG00000182489.8	0.05	0.12	0.04	0.07	XKRX	chrX	protein_coding	XK, Kell blood group complex subunit-related, X-linked
ENSG00000171953.15	5.18	4.88	4.86	4.6	ATPAF2	chr17	protein_coding	ATP synthase mitochondrial F1 complex assembly factor 2
ENSG00000271991.1	0.0	0.0	0.0	0.48	RP11-79O8.1	chr2	lincRNA		--
ENSG00000233916.1	0.87	0.0	0.05	0.0	ZDHHC20P1	chr6	processed_pseudogene	zinc finger, DHHC-type containing 20 pseudogene 1
ENSG00000207033.1	0.29	0.25	0.66	0.25	RNU6-154P	chrX	snRNA	RNA, U6 small nuclear 154, pseudogene
ENSG00000198912.10	9.77	9.44	11.31	10.04	C1orf174	chr1	protein_coding	chromosome 1 open reading frame 174
ENSG00000213066.11	1.13	0.86	0.98	0.94	FGFR1OP	chr6	protein_coding	FGFR1 oncogene partner
ENSG00000142798.16	50.86	49.14	46.43	49.04	HSPG2	chr1	protein_coding	heparan sulfate proteoglycan 2
ENSG00000032742.17	3.58	3.7	2.74	3.2	IFT88	chr13	protein_coding	intraflagellar transport 88
ENSG00000198081.10	3.52	4.54	4.03	3.49	ZBTB14	chr18	protein_coding	zinc finger and BTB domain containing 14
ENSG00000243137.7	0.4	0.9	1.19	0.68	PSG4	chr19	protein_coding	pregnancy specific beta-1-glycoprotein 4
ENSG00000029639.10	7.65	8.58	6.63	8.9	TFB1M	chr6	protein_coding	transcription factor B1, mitochondrial
ENSG00000188785.11	2.74	3.03	3.01	2.66	ZNF548	chr19	protein_coding	zinc finger protein 548
ENSG00000168334.8	0.0	0.01	0.0	0.0	XIRP1	chr3	protein_coding	xin actin binding repeat containing 1
ENSG00000196756.11	14.6	12.16	15.38	16.09	SNHG17	chr20	processed_transcript	small nucleolar RNA host gene 17
ENSG00000144021.2	37.09	36.85	38.94	42.33	CIAO1	chr2	protein_coding	cytosolic iron-sulfur assembly component 1
ENSG00000266897.1	0.71	0.8	0.53	0.4	AC005546.2	chr19	lincRNA		--
ENSG00000135407.10	0.05	0.05	0.52	0.37	AVIL	chr12	protein_coding	advillin
ENSG00000247121.6	0.57	0.35	0.23	0.35	CTD-2260A17.2	chr5	antisense		--
ENSG00000267852.1	1.44	0.86	0.32	0.72	CTB-133G6.2	chr19	antisense		--
ENSG00000010310.8	3.9	3.24	3.07	3.57	GIPR	chr19	protein_coding	gastric inhibitory polypeptide receptor
ENSG00000230228.2	0.0	0.0	0.19	0.0	RP11-4M23.4	chr1	processed_pseudogene		--
ENSG00000163468.14	164.5	172.89	177.42	180.96	CCT3	chr1	protein_coding	chaperonin containing TCP1, subunit 3 (gamma)
ENSG00000255583.2	0.35	0.52	0.46	0.57	RP11-415I12.2	chr12	transcribed_unprocessed_pseudogene		--
ENSG00000138315.12	0.0	0.03	0.09	0.03	OIT3	chr10	protein_coding	oncoprotein induced transcript 3
ENSG00000004142.11	41.66	37.87	39.98	43.22	POLDIP2	chr17	protein_coding	polymerase (DNA-directed), delta interacting protein 2
ENSG00000136149.6	5.02	5.02	4.7	5.82	RPL13AP25	chr13	processed_pseudogene	ribosomal protein L13a pseudogene 25
ENSG00000231131.6	0.0	0.02	0.26	0.11	LINC01468	chr10	lincRNA	long intergenic non-protein coding RNA 1468
ENSG00000156136.9	7.75	6.62	6.13	6.77	DCK	chr4	protein_coding	deoxycytidine kinase
ENSG00000269609.5	2.38	2.05	2.21	1.85	RPARP-AS1	chr10	processed_transcript	RPARP antisense RNA 1
ENSG00000241095.1	0.0	0.0	0.0	0.02	CYP51A1P1	chr3	processed_pseudogene	cytochrome P450, family 51, subfamily A, polypeptide 1 pseudogene 1
ENSG00000104205.12	0.38	0.4	0.32	0.21	SGK3	chr8	protein_coding	serum/glucocorticoid regulated kinase family, member 3
ENSG00000023572.8	4.42	4.41	4.89	4.31	GLRX2	chr1	protein_coding	glutaredoxin 2
ENSG00000261334.1	0.38	0.27	0.1	0.07	RP11-65J3.14	chr9	lincRNA		--
ENSG00000224631.4	14.37	14.95	12.74	12.5	RP11-51O6.1	chr16	transcribed_processed_pseudogene		--
ENSG00000149212.10	1.75	1.8	1.28	1.24	SESN3	chr11	protein_coding	sestrin 3
ENSG00000256870.2	0.0	0.0	0.02	0.0	SLC5A8	chr12	protein_coding	solute carrier family 5 (sodium/monocarboxylate cotransporter), member 8
ENSG00000214796.8	0.31	0.22	0.23	0.19	RP11-480I12.5	chr1	transcribed_unprocessed_pseudogene		--
ENSG00000158517.13	0.0	0.0	0.03	0.0	NCF1	chr7	protein_coding	neutrophil cytosolic factor 1
ENSG00000170776.19	12.06	11.07	10.34	11.29	AKAP13	chr15	protein_coding	A kinase (PRKA) anchor protein 13
ENSG00000162892.15	0.03	0.04	0.13	0.05	IL24	chr1	protein_coding	interleukin 24
ENSG00000264575.1	0.98	0.65	0.61	0.68	LINC00526	chr18	lincRNA	long intergenic non-protein coding RNA 526
ENSG00000167642.12	0.7	1.3	0.81	0.78	SPINT2	chr19	protein_coding	serine peptidase inhibitor, Kunitz type, 2
ENSG00000140798.15	0.0	0.01	0.0	0.0	ABCC12	chr16	protein_coding	ATP-binding cassette, sub-family C (CFTR/MRP), member 12
ENSG00000120756.12	4.41	4.52	4.65	3.95	PLS1	chr3	protein_coding	plastin 1
ENSG00000214067.2	0.0	0.0	0.05	0.0	RP11-549L6.2	chr10	processed_pseudogene		--
ENSG00000223427.1	0.09	0.0	0.0	0.0	AC016716.1	chr2	processed_pseudogene		--
ENSG00000167315.17	10.79	11.9	11.6	11.06	ACAA2	chr18	protein_coding	acetyl-CoA acyltransferase 2
ENSG00000235285.1	1.16	1.14	1.41	0.93	SMIM2-IT1	chr13	sense_intronic	SMIM2 intronic transcript 1
ENSG00000278185.1	0.3	0.05	0.59	0.71	RP11-153F5.7	chr12	sense_intronic		--
ENSG00000139116.17	12.47	12.87	11.87	12.52	KIF21A	chr12	protein_coding	kinesin family member 21A
ENSG00000199785.1	2.29	3.89	1.38	4.27	SNORA52	chr11	snoRNA	small nucleolar RNA, H/ACA box 52
ENSG00000170092.14	0.03	0.02	0.0	0.01	SPDYE5	chr7	protein_coding	speedy/RINGO cell cycle regulator family member E5
ENSG00000224967.1	0.0	1.33	0.07	0.22	AC009303.3	chr2	processed_pseudogene		--
ENSG00000141646.13	3.71	3.69	3.63	4.1	SMAD4	chr18	protein_coding	SMAD family member 4
ENSG00000150753.11	207.73	220.06	238.2	241.27	CCT5	chr5	protein_coding	chaperonin containing TCP1, subunit 5 (epsilon)
ENSG00000226521.7	0.0	0.02	0.11	0.02	AC126365.1	chr17	transcribed_unprocessed_pseudogene		--
ENSG00000223725.6	0.0	0.1	0.07	0.1	AC007879.5	chr2	antisense		--
ENSG00000267277.1	0.0	0.31	0.14	0.46	CTD-2342J14.6	chr19	antisense		--
ENSG00000151773.12	0.47	0.61	0.73	0.44	CCDC122	chr13	protein_coding	coiled-coil domain containing 122
ENSG00000280242.1	0.0	0.0	0.0	0.12	RP5-1037N22.2	chr17	TEC		--
ENSG00000204843.12	34.37	32.65	36.62	36.16	DCTN1	chr2	protein_coding	dynactin 1
ENSG00000282742.1	0.03	0.0	0.02	0.27	RP11-539L10.5	chr4	TEC		--
ENSG00000171302.16	14.85	16.04	19.38	18.93	CANT1	chr17	protein_coding	calcium activated nucleotidase 1
ENSG00000224431.1	0.0	0.0	0.01	0.02	AC063976.7	chr5	processed_pseudogene		--
ENSG00000281468.1	0.1	0.45	0.33	0.74	CTC-459F4.9	chr19	sense_intronic		--
ENSG00000169612.3	6.81	8.39	9.14	7.07	FAM103A1	chr15	protein_coding	family with sequence similarity 103, member A1
ENSG00000144559.10	2.98	2.82	3.91	3.5	TAMM41	chr3	protein_coding	TAM41, mitochondrial translocator assembly and maintenance protein, homolog (S. cerevisiae)
ENSG00000276524.1	0.0	0.0	0.04	0.0	RP11-323F24.3	chr15	lincRNA		--
ENSG00000180917.16	4.3	5.01	4.68	4.26	CMTR2	chr16	protein_coding	cap methyltransferase 2
ENSG00000257771.5	0.07	0.01	0.02	0.01	RP11-70F11.8	chr12	lincRNA		--
ENSG00000266844.1	0.03	0.01	0.07	0.01	RP11-862L9.3	chr18	antisense		--
ENSG00000115687.13	3.04	2.62	2.88	2.73	PASK	chr2	protein_coding	PAS domain containing serine/threonine kinase
ENSG00000174943.9	3.35	3.44	3.6	3.43	KCTD13	chr16	protein_coding	potassium channel tetramerization domain containing 13
ENSG00000160181.8	0.12	0.04	0.22	0.14	TFF2	chr21	protein_coding	trefoil factor 2
ENSG00000218682.1	0.0	0.05	0.23	0.05	AC010150.1	chr2	processed_pseudogene		--
ENSG00000279738.1	0.1	0.09	0.08	0.07	RP5-1014D13.2	chr22	sense_overlapping		--
ENSG00000261480.1	0.39	0.33	0.25	0.05	RP11-578F21.6	chr15	lincRNA		--
ENSG00000179242.15	0.02	0.0	0.02	0.03	CDH4	chr20	protein_coding	cadherin 4, type 1, R-cadherin (retinal)
ENSG00000008735.13	0.38	0.12	0.23	0.12	MAPK8IP2	chr22	protein_coding	mitogen-activated protein kinase 8 interacting protein 2
ENSG00000175514.2	0.0	0.0	0.0	0.02	GPR152	chr11	protein_coding	G protein-coupled receptor 152
ENSG00000142230.11	28.02	29.59	28.0	29.67	SAE1	chr19	protein_coding	SUMO1 activating enzyme subunit 1
ENSG00000258984.5	0.97	0.6	1.24	1.72	UBE2F-SCLY	chr2	protein_coding	UBE2F-SCLY readthrough (NMD candidate)
ENSG00000067082.14	32.62	28.29	22.61	21.93	KLF6	chr10	protein_coding	Kruppel-like factor 6
ENSG00000231871.5	0.0	0.09	0.1	0.18	IPO9-AS1	chr1	antisense	IPO9 antisense RNA 1
ENSG00000260329.1	1.57	2.06	1.8	1.91	RP11-412D9.4	chr12	antisense		--
ENSG00000207205.1	2.79	1.1	3.23	1.26	RNVU1-15	chr1	snRNA	RNA, variant U1 small nuclear 15
ENSG00000106415.12	7.66	6.92	6.3	6.2	GLCCI1	chr7	protein_coding	glucocorticoid induced 1
ENSG00000127990.15	7.4	7.93	6.27	5.86	SGCE	chr7	protein_coding	sarcoglycan, epsilon
ENSG00000281904.1	0.0	0.09	0.06	0.0	CH17-132F21.5	chr2	lincRNA		--
ENSG00000156687.10	0.01	0.01	0.0	0.01	UNC5D	chr8	protein_coding	unc-5 homolog D (C. elegans)
ENSG00000266929.1	0.0	0.04	0.04	0.0	RP11-400F19.8	chr17	processed_transcript		--
ENSG00000134780.9	3.7	2.67	2.85	2.5	DAGLA	chr11	protein_coding	diacylglycerol lipase, alpha
ENSG00000251730.1	0.0	0.0	0.0	0.19	SNORA4	chr3	snoRNA	small nucleolar RNA, H/ACA box 4
ENSG00000279637.1	0.03	0.0	0.0	0.0	RP11-196B3.1	chr18	TEC		--
ENSG00000271200.1	0.0	0.12	0.0	0.12	RP11-430G17.3	chr1	lincRNA		--
ENSG00000280296.1	0.0	0.0	0.03	0.0	RP11-78J21.6	chr13	TEC		--
ENSG00000085788.13	9.98	9.28	8.36	8.79	DDHD2	chr8	protein_coding	DDHD domain containing 2
ENSG00000151690.14	2.06	1.76	1.66	1.8	MFSD6	chr2	protein_coding	major facilitator superfamily domain containing 6
ENSG00000130024.14	13.58	13.89	12.95	13.18	PHF10	chr6	protein_coding	PHD finger protein 10
ENSG00000262903.1	0.95	0.45	0.42	0.6	RP11-235E17.6	chr17	antisense		--
ENSG00000176105.13	22.95	22.64	23.11	21.32	YES1	chr18	protein_coding	YES proto-oncogene 1, Src family tyrosine kinase
ENSG00000276282.1	0.0	0.0	0.14	0.23	RP11-210K20.5	chr18	sense_intronic		--
ENSG00000143434.15	0.22	0.43	0.37	0.63	SEMA6C	chr1	protein_coding	sema domain, transmembrane domain (TM), and cytoplasmic domain, (semaphorin) 6C
ENSG00000207405.1	13.75	4.66	9.17	10.68	SNORA64	chr16	snoRNA	small nucleolar RNA, H/ACA box 64
ENSG00000142252.10	7.55	8.38	9.51	10.76	GEMIN7	chr19	protein_coding	gem (nuclear organelle) associated protein 7
ENSG00000165917.9	0.02	0.04	0.98	1.04	RAPSN	chr11	protein_coding	receptor-associated protein of the synapse
ENSG00000243018.1	0.28	0.0	0.0	0.0	RP5-1070G24.2	chr7	antisense		--
ENSG00000257086.1	2.52	2.96	3.48	3.14	RP11-783K16.13	chr11	lincRNA		--
ENSG00000235736.1	0.07	0.0	0.06	0.06	RP1-10C16.1	chr1	lincRNA		--
ENSG00000121680.15	9.02	8.24	8.44	8.84	PEX16	chr11	protein_coding	peroxisomal biogenesis factor 16
ENSG00000270883.1	0.13	0.0	0.0	0.0	RP11-461L13.5	chr4	lincRNA		--
ENSG00000196550.10	1.55	1.42	1.26	1.21	FAM72A	chr1	protein_coding	family with sequence similarity 72, member A
ENSG00000230882.1	0.92	0.77	1.29	1.07	AC005077.14	chr7	processed_pseudogene		--
ENSG00000157557.11	22.04	22.16	28.81	27.86	ETS2	chr21	protein_coding	v-ets avian erythroblastosis virus E26 oncogene homolog 2
ENSG00000072121.15	2.75	2.84	2.69	2.7	ZFYVE26	chr14	protein_coding	zinc finger, FYVE domain containing 26
ENSG00000206799.1	16.24	13.77	15.9	11.83	SNORA32	chr11	snoRNA	small nucleolar RNA, H/ACA box 32
ENSG00000231609.5	0.06	0.03	0.01	0.01	AC009501.4	chr2	antisense		--
ENSG00000120925.13	2.86	2.85	2.54	2.39	RNF170	chr8	protein_coding	ring finger protein 170
ENSG00000269901.1	0.0	0.0	0.05	0.0	RP11-178L8.9	chr16	antisense		--
ENSG00000204909.7	0.4	0.15	0.11	0.34	SPINK9	chr5	protein_coding	serine peptidase inhibitor, Kazal type 9
ENSG00000104213.12	0.06	0.19	0.09	0.0	PDGFRL	chr8	protein_coding	platelet-derived growth factor receptor-like
ENSG00000177688.6	0.2	0.05	0.13	0.12	SUMO4	chr6	protein_coding	small ubiquitin-like modifier 4
ENSG00000109472.13	0.09	0.23	0.13	0.13	CPE	chr4	protein_coding	carboxypeptidase E
ENSG00000228889.6	0.97	0.72	0.48	0.53	UBAC2-AS1	chr13	lincRNA	UBAC2 antisense RNA 1
ENSG00000181513.14	3.36	2.96	1.87	2.69	ACBD4	chr17	protein_coding	acyl-CoA binding domain containing 4
ENSG00000141447.16	7.22	7.32	6.43	7.25	OSBPL1A	chr18	protein_coding	oxysterol binding protein-like 1A
ENSG00000202078.1	0.0	0.0	0.41	0.23	Y_RNA	chr1	misc_RNA		--
ENSG00000176678.5	30.32	27.78	27.6	27.36	FOXL1	chr16	protein_coding	forkhead box L1
ENSG00000087152.15	23.35	21.17	20.56	19.86	ATXN7L3	chr17	protein_coding	ataxin 7-like 3
ENSG00000260230.2	0.0	0.0	0.01	0.0	FRRS1L	chr9	protein_coding	ferric-chelate reductase 1-like
ENSG00000111647.12	6.0	6.68	5.67	5.42	UHRF1BP1L	chr12	protein_coding	UHRF1 binding protein 1-like
ENSG00000075234.16	17.77	20.7	19.25	22.05	TTC38	chr22	protein_coding	tetratricopeptide repeat domain 38
ENSG00000081692.12	7.43	7.17	9.11	9.74	JMJD4	chr1	protein_coding	jumonji domain containing 4
ENSG00000259699.2	0.06	0.03	0.02	0.0	HMGB1P8	chr15	processed_pseudogene	high mobility group box 1 pseudogene 8
ENSG00000260260.1	12.39	11.73	9.96	10.2	SNHG19	chr16	lincRNA	small nucleolar RNA host gene 19
ENSG00000168952.15	0.39	0.56	0.76	0.57	STXBP6	chr14	protein_coding	syntaxin binding protein 6 (amisyn)
ENSG00000266086.1	31.26	31.32	43.2	41.83	RP11-159D12.5	chr17	protein_coding		--
ENSG00000174373.15	4.76	4.41	3.22	3.53	RALGAPA1	chr14	protein_coding	Ral GTPase activating protein, alpha subunit 1 (catalytic)
ENSG00000257740.1	0.0	0.0	0.05	0.0	RP11-977G19.12	chr12	antisense		--
ENSG00000128881.16	4.46	4.5	3.18	3.58	TTBK2	chr15	protein_coding	tau tubulin kinase 2
ENSG00000064393.15	4.18	3.84	4.39	4.47	HIPK2	chr7	protein_coding	homeodomain interacting protein kinase 2
ENSG00000166819.11	0.01	0.03	0.1	0.01	PLIN1	chr15	protein_coding	perilipin 1
ENSG00000187144.11	0.0	0.0	0.01	0.0	SPATA21	chr1	protein_coding	spermatogenesis associated 21
ENSG00000224715.1	0.07	0.02	0.0	0.07	CITF22-49D8.1	chr22	lincRNA		--
ENSG00000256811.1	0.07	0.0	0.0	0.0	RP11-7M8.2	chr12	antisense		--
ENSG00000186481.15	0.14	0.07	0.11	0.07	ANKRD20A5P	chr18	transcribed_unprocessed_pseudogene	ankyrin repeat domain 20 family, member A5, pseudogene
ENSG00000257496.1	0.11	0.0	0.0	0.0	RP11-474P2.4	chr12	lincRNA		--
ENSG00000095397.13	14.96	12.74	13.48	12.63	DFNB31	chr9	protein_coding	deafness, autosomal recessive 31
ENSG00000179583.17	0.03	0.03	0.03	0.06	CIITA	chr16	protein_coding	class II, major histocompatibility complex, transactivator
ENSG00000255398.2	0.62	1.15	1.3	0.72	HCAR3	chr12	protein_coding	hydroxycarboxylic acid receptor 3
ENSG00000176476.8	6.15	8.13	8.61	9.16	CCDC101	chr16	protein_coding	coiled-coil domain containing 101
ENSG00000183018.8	0.18	0.38	0.44	0.24	SPNS2	chr17	protein_coding	spinster homolog 2 (Drosophila)
ENSG00000103599.19	0.65	0.97	0.55	0.71	IQCH	chr15	protein_coding	IQ motif containing H
ENSG00000276601.1	0.0	0.0	0.16	0.0	Metazoa_SRP	chr17	misc_RNA		--
ENSG00000202408.2	0.59	0.17	0.15	0.0	RNU1-122P	chr1	snRNA	RNA, U1 small nuclear 122, pseudogene
ENSG00000157703.15	0.0	0.05	0.01	0.03	SVOPL	chr7	protein_coding	SVOP-like
ENSG00000128626.11	15.35	16.03	16.62	16.87	MRPS12	chr19	protein_coding	mitochondrial ribosomal protein S12
ENSG00000116785.13	0.02	0.03	0.0	0.0	CFHR3	chr1	protein_coding	complement factor H-related 3
ENSG00000258660.1	0.0	0.0	0.0	0.08	RP4-693M11.3	chr14	antisense		--
ENSG00000143157.11	11.08	11.08	11.76	11.5	POGK	chr1	protein_coding	pogo transposable element with KRAB domain
ENSG00000141959.16	48.67	51.66	43.38	48.13	PFKL	chr21	protein_coding	phosphofructokinase, liver
ENSG00000234618.1	0.1	0.29	0.47	0.56	RPSAP9	chr9	processed_pseudogene	ribosomal protein SA pseudogene 9
ENSG00000221303.1	0.0	0.56	0.0	1.12	SNORA79	chr14	snoRNA	small nucleolar RNA, H/ACA box 79
ENSG00000268894.6	0.0	0.0	0.0	0.02	PLCE1-AS1	chr10	antisense	PLCE1 antisense RNA 1
ENSG00000256615.1	0.05	0.0	0.0	0.09	RP11-59N23.3	chr12	antisense		--
ENSG00000113721.13	4.93	4.56	3.15	3.72	PDGFRB	chr5	protein_coding	platelet-derived growth factor receptor, beta polypeptide
ENSG00000159214.12	2.83	3.83	2.79	2.97	CCDC24	chr1	protein_coding	coiled-coil domain containing 24
ENSG00000129682.13	0.0	0.03	0.0	0.01	FGF13	chrX	protein_coding	fibroblast growth factor 13
ENSG00000134852.14	2.69	2.62	2.2	1.95	CLOCK	chr4	protein_coding	clock circadian regulator
ENSG00000264269.1	0.09	0.04	0.04	0.04	RP11-15F12.1	chr18	antisense		--
ENSG00000087302.8	17.75	18.13	20.34	18.88	C14orf166	chr14	protein_coding	chromosome 14 open reading frame 166
ENSG00000135766.8	24.75	25.14	21.56	21.99	EGLN1	chr1	protein_coding	egl-9 family hypoxia-inducible factor 1
ENSG00000274600.1	0.11	0.06	0.1	0.12	RIMBP3B	chr22	protein_coding	RIMS binding protein 3B
ENSG00000230953.2	0.18	0.15	0.13	0.0	RP4-631H13.6	chr1	processed_pseudogene		--
ENSG00000167941.2	0.04	0.0	0.0	0.0	SOST	chr17	protein_coding	sclerostin
ENSG00000167494.8	0.0	0.08	0.0	0.0	NOS2P2	chr17	unprocessed_pseudogene	nitric oxide synthase 2 pseudogene 2
ENSG00000272008.1	0.01	0.15	0.06	0.03	RP11-393I2.4	chr6	antisense		--
ENSG00000242697.2	0.0	0.0	0.0	0.06	RPL5P12	chr4	processed_pseudogene	ribosomal protein L5 pseudogene 12
ENSG00000174446.12	6.52	5.4	7.23	6.95	SNAPC5	chr15	protein_coding	small nuclear RNA activating complex, polypeptide 5, 19kDa
ENSG00000278405.1	0.0	0.55	0.0	0.0	AL606500.1	chr1	miRNA		--
ENSG00000170178.6	0.14	0.0	0.0	0.0	HOXD12	chr2	protein_coding	homeobox D12
ENSG00000276980.1	0.25	0.04	0.07	0.23	CTD-3128G10.7	chr19	sense_intronic		--
ENSG00000277610.1	2.81	0.64	1.7	0.79	RNVU1-4	chr1	snRNA	RNA, variant U1 small nuclear 4
ENSG00000207771.1	0.0	0.54	0.0	0.0	MIR550A1	chr7	miRNA	microRNA 550a-1
ENSG00000268834.1	0.0	0.0	0.03	0.0	OR7A1P	chr19	unprocessed_pseudogene	olfactory receptor, family 7, subfamily A, member 1 pseudogene
ENSG00000109046.14	12.23	12.72	11.42	11.38	WSB1	chr17	protein_coding	WD repeat and SOCS box containing 1
ENSG00000137073.20	12.01	10.64	10.99	11.9	UBAP2	chr9	protein_coding	ubiquitin associated protein 2
ENSG00000021300.13	0.04	0.01	0.06	0.04	PLEKHB1	chr11	protein_coding	pleckstrin homology domain containing, family B (evectins) member 1
ENSG00000249485.1	0.29	0.04	0.4	0.45	RBBP4P1	chr5	processed_pseudogene	retinoblastoma binding protein 4 pseudogene 1
ENSG00000124164.15	7.41	7.26	9.18	8.68	VAPB	chr20	protein_coding	VAMP (vesicle-associated membrane protein)-associated protein B and C
ENSG00000123384.13	63.12	61.57	60.38	63.3	LRP1	chr12	protein_coding	low density lipoprotein receptor-related protein 1
ENSG00000259641.5	0.0	0.0	0.02	0.0	PCAT29	chr15	lincRNA	prostate cancer associated transcript 29 (non-protein coding)
ENSG00000147642.16	2.58	1.95	1.91	2.2	SYBU	chr8	protein_coding	syntabulin (syntaxin-interacting)
ENSG00000207081.1	0.0	0.0	0.43	0.0	RNU6-616P	chrX	snRNA	RNA, U6 small nuclear 616, pseudogene
ENSG00000224307.1	0.0	0.36	0.0	0.0	RP11-344B5.2	chr9	lincRNA		--
ENSG00000120662.15	2.97	2.39	2.66	2.55	MTRF1	chr13	protein_coding	mitochondrial translational release factor 1
ENSG00000169247.11	1.01	0.92	1.21	1.19	SH3TC2	chr5	protein_coding	SH3 domain and tetratricopeptide repeats 2
ENSG00000167646.13	0.81	1.07	0.99	0.95	DNAAF3	chr19	protein_coding	dynein, axonemal, assembly factor 3
ENSG00000270025.2	0.0	0.02	0.0	0.02	BMS1P7	chr10	transcribed_unprocessed_pseudogene	BMS1 ribosome biogenesis factor pseudogene 7
ENSG00000118292.8	0.23	0.04	0.26	0.23	C1orf54	chr1	protein_coding	chromosome 1 open reading frame 54
ENSG00000181007.8	1.32	0.99	1.4	1.52	ZFP82	chr19	protein_coding	ZFP82 zinc finger protein
ENSG00000241388.4	0.0	0.02	0.0	0.0	HNF1A-AS1	chr12	processed_transcript	HNF1A antisense RNA 1
ENSG00000251669.5	1.32	1.38	1.76	1.57	FAM86EP	chr4	transcribed_unprocessed_pseudogene	family with sequence similarity 86, member E, pseudogene
ENSG00000168137.15	33.6	33.49	31.99	33.15	SETD5	chr3	protein_coding	SET domain containing 5
ENSG00000185630.18	5.89	6.14	4.22	4.5	PBX1	chr1	protein_coding	pre-B-cell leukemia homeobox 1
ENSG00000112739.16	20.55	21.38	20.48	19.57	PRPF4B	chr6	protein_coding	pre-mRNA processing factor 4B
ENSG00000135506.15	39.71	43.19	42.48	42.25	OS9	chr12	protein_coding	osteosarcoma amplified 9, endoplasmic reticulum lectin
ENSG00000204539.3	0.06	0.08	0.0	0.11	CDSN	chr6	protein_coding	corneodesmosin
ENSG00000113212.6	0.0	0.0	0.0	0.01	PCDHB7	chr5	protein_coding	protocadherin beta 7
ENSG00000185052.11	0.0	0.03	0.02	0.0	SLC24A3	chr20	protein_coding	solute carrier family 24 (sodium/potassium/calcium exchanger), member 3
ENSG00000015475.18	12.55	10.86	11.81	12.45	BID	chr22	protein_coding	BH3 interacting domain death agonist
ENSG00000109686.16	9.73	9.3	9.11	9.04	SH3D19	chr4	protein_coding	SH3 domain containing 19
ENSG00000166974.12	2.82	3.01	2.37	2.86	MAPRE2	chr18	protein_coding	microtubule-associated protein, RP/EB family, member 2
ENSG00000006831.9	41.34	41.39	37.06	39.3	ADIPOR2	chr12	protein_coding	adiponectin receptor 2
ENSG00000136450.12	41.39	38.91	61.54	54.76	SRSF1	chr17	protein_coding	serine/arginine-rich splicing factor 1
ENSG00000260196.1	4.26	3.82	4.37	3.92	RP1-239B22.5	chr11	antisense		--
ENSG00000269176.2	2.7	0.85	0.33	0.99	RP11-727F15.12	chr11	antisense		--
ENSG00000173825.6	0.26	0.27	0.33	0.27	TIGD3	chr11	protein_coding	tigger transposable element derived 3
ENSG00000104327.7	0.07	0.0	0.0	0.0	CALB1	chr8	protein_coding	calbindin 1, 28kDa
ENSG00000131943.17	2.29	1.81	2.41	1.89	C19orf12	chr19	protein_coding	chromosome 19 open reading frame 12
ENSG00000153823.18	0.27	0.24	0.52	0.34	PID1	chr2	protein_coding	phosphotyrosine interaction domain containing 1
ENSG00000009724.16	0.02	0.0	0.02	0.03	MASP2	chr1	protein_coding	mannan-binding lectin serine peptidase 2
ENSG00000130158.13	7.09	7.12	6.48	6.45	DOCK6	chr19	protein_coding	dedicator of cytokinesis 6
ENSG00000226632.1	0.0	0.0	0.1	0.0	UBE2V1P1	chr20	processed_pseudogene	ubiquitin-conjugating enzyme E2 variant 1 pseudogene 1
ENSG00000074842.7	40.32	44.05	48.39	50.04	MYDGF	chr19	protein_coding	myeloid-derived growth factor
ENSG00000197238.4	7.16	4.4	4.72	4.39	HIST1H4J	chr6	protein_coding	histone cluster 1, H4j
ENSG00000253773.2	0.02	0.0	0.0	0.0	C8orf37-AS1	chr8	lincRNA	C8orf37 antisense RNA 1
ENSG00000110801.13	9.01	10.06	9.72	10.5	PSMD9	chr12	protein_coding	proteasome (prosome, macropain) 26S subunit, non-ATPase, 9
ENSG00000225213.2	0.26	0.04	0.63	0.11	RP11-197M22.2	chr10	sense_intronic		--
ENSG00000277895.1	0.19	0.06	0.19	0.12	RP11-114F3.4	chr12	antisense		--
ENSG00000261189.1	1.21	0.79	0.84	0.97	RP3-512B11.3	chr6	antisense		--
ENSG00000156928.4	8.87	6.66	7.22	7.16	MALSU1	chr7	protein_coding	mitochondrial assembly of ribosomal large subunit 1
ENSG00000279165.1	0.08	0.11	0.16	0.07	CTD-2144E22.9	chr16	TEC		--
ENSG00000143179.12	26.58	25.42	26.55	27.86	UCK2	chr1	protein_coding	uridine-cytidine kinase 2
ENSG00000228247.1	0.0	0.23	0.0	0.0	UBBP2	chr1	processed_pseudogene	ubiquitin B pseudogene 2
ENSG00000147894.14	2.47	2.46	1.96	1.9	C9orf72	chr9	protein_coding	chromosome 9 open reading frame 72
ENSG00000279590.1	0.0	0.08	0.14	0.15	AC005786.6	chr19	TEC		--
ENSG00000079785.14	45.63	51.97	44.99	42.0	DDX1	chr2	protein_coding	DEAD (Asp-Glu-Ala-Asp) box helicase 1
ENSG00000170734.11	8.32	8.39	6.77	7.39	POLH	chr6	protein_coding	polymerase (DNA directed), eta
ENSG00000262769.1	0.08	0.07	0.25	0.39	RP11-1113L8.1	chr17	antisense		--
ENSG00000253982.1	1.29	1.28	1.35	0.96	CTD-2336O2.1	chr8	antisense		--
ENSG00000251935.1	0.0	0.0	0.32	0.0	RN7SKP179	chr2	misc_RNA	RNA, 7SK small nuclear pseudogene 179
ENSG00000175467.14	33.95	29.61	36.09	36.55	SART1	chr11	protein_coding	squamous cell carcinoma antigen recognized by T cells
ENSG00000178826.10	3.04	2.0	4.03	3.75	TMEM139	chr7	protein_coding	transmembrane protein 139
ENSG00000182687.3	0.11	0.1	0.0	0.0	GALR2	chr17	protein_coding	galanin receptor 2
ENSG00000255389.1	0.14	0.02	0.13	0.1	C6orf3	chr6	antisense		--
ENSG00000163624.5	0.0	0.02	0.0	0.0	CDS1	chr4	protein_coding	CDP-diacylglycerol synthase (phosphatidate cytidylyltransferase) 1
ENSG00000270010.1	0.24	0.52	0.18	0.31	CTD-2132N18.4	chr17	sense_intronic		--
ENSG00000251348.1	0.43	0.17	0.33	0.14	HSPD1P11	chr5	processed_pseudogene	heat shock 60kDa protein 1 (chaperonin) pseudogene 11
ENSG00000279617.1	0.57	0.0	0.0	0.0	AC005796.2	chr19	TEC		--
ENSG00000271723.5	3.13	3.16	3.78	4.31	MROH7-TTC4	chr1	protein_coding	MROH7-TTC4 readthrough (NMD candidate)
ENSG00000134716.9	0.05	0.03	0.0	0.0	CYP2J2	chr1	protein_coding	cytochrome P450, family 2, subfamily J, polypeptide 2
ENSG00000278218.1	0.0	0.0	0.0	0.28	uc_338	chrX	misc_RNA		--
ENSG00000157191.19	10.92	12.49	16.75	17.59	NECAP2	chr1	protein_coding	NECAP endocytosis associated 2
ENSG00000272219.1	0.03	0.01	0.04	0.03	CTB-181H17.1	chr7	sense_intronic		--
ENSG00000140015.19	0.0	0.02	0.0	0.0	KCNH5	chr14	protein_coding	potassium channel, voltage gated eag related subfamily H, member 5
ENSG00000055917.15	22.12	23.38	21.3	21.2	PUM2	chr2	protein_coding	pumilio RNA-binding family member 2
ENSG00000167716.18	6.28	5.5	6.01	6.03	WDR81	chr17	protein_coding	WD repeat domain 81
ENSG00000227619.1	3.36	2.97	3.47	3.69	RP11-492E3.2	chr9	antisense		--
ENSG00000184564.8	0.08	0.01	0.03	0.01	SLITRK6	chr13	protein_coding	SLIT and NTRK-like family, member 6
ENSG00000183337.16	19.79	18.84	20.65	20.9	BCOR	chrX	protein_coding	BCL6 corepressor
ENSG00000279718.1	0.49	0.24	0.06	0.03	SNX18P12	chr21	processed_pseudogene	sorting nexin 18 pseudogene 12
ENSG00000272501.1	0.62	0.33	0.27	0.19	XXbac-BPG299F13.17	chr6	antisense		--
ENSG00000023445.13	13.34	13.5	12.16	11.28	BIRC3	chr11	protein_coding	baculoviral IAP repeat containing 3
ENSG00000116183.10	0.01	0.05	0.03	0.03	PAPPA2	chr1	protein_coding	pappalysin 2
ENSG00000264204.2	0.16	0.23	0.16	0.16	AGAP7P	chr10	unprocessed_pseudogene	ArfGAP with GTPase domain, ankyrin repeat and PH domain 7, pseudogene
ENSG00000228271.1	0.0	0.13	0.0	0.09	RP11-513G11.2	chr3	lincRNA		--
ENSG00000143570.17	52.01	48.25	46.68	52.1	SLC39A1	chr1	protein_coding	solute carrier family 39 (zinc transporter), member 1
ENSG00000223547.9	0.02	0.02	0.02	0.01	ZNF844	chr19	protein_coding	zinc finger protein 844
ENSG00000175267.14	0.0	0.03	0.01	0.02	VWA3A	chr16	protein_coding	von Willebrand factor A domain containing 3A
ENSG00000101180.15	0.0	0.06	0.0	0.03	HRH3	chr20	protein_coding	histamine receptor H3
ENSG00000223839.7	0.02	0.1	0.07	0.05	FAM95B1	chr9	lincRNA	family with sequence similarity 95, member B1
ENSG00000247193.2	0.15	0.05	0.08	0.0	RP11-431M7.3	chr4	antisense		--
ENSG00000100191.5	0.0	0.0	0.0	0.08	SLC5A4	chr22	protein_coding	solute carrier family 5 (glucose activated ion channel), member 4
ENSG00000271056.1	0.0	0.0	0.03	0.0	RP6-43L17.2	chrX	processed_pseudogene		--
ENSG00000259198.1	0.0	0.0	0.0	0.01	RP11-133K1.6	chr15	lincRNA		--
ENSG00000151743.10	4.78	4.08	3.91	3.41	AMN1	chr12	protein_coding	antagonist of mitotic exit network 1 homolog (S. cerevisiae)
ENSG00000261269.1	0.0	0.01	0.0	0.0	RP11-389C8.2	chr5	sense_overlapping		--
ENSG00000230943.1	0.0	0.04	0.04	0.16	RP11-367G18.1	chr6	lincRNA		--
ENSG00000146067.15	8.58	7.84	6.74	7.32	FAM193B	chr5	protein_coding	family with sequence similarity 193, member B
ENSG00000243107.1	0.12	0.34	0.1	0.16	AC000120.7	chr7	sense_overlapping		--
ENSG00000140263.13	9.61	9.55	9.84	9.23	SORD	chr15	protein_coding	sorbitol dehydrogenase
ENSG00000233956.1	0.0	0.1	0.37	0.0	BTF3P6	chr21	processed_pseudogene	basic transcription factor 3 pseudogene 6
ENSG00000115392.11	8.68	12.93	9.68	9.89	FANCL	chr2	protein_coding	Fanconi anemia, complementation group L
ENSG00000166333.13	43.07	41.8	54.67	50.58	ILK	chr11	protein_coding	integrin-linked kinase
ENSG00000101391.20	14.6	13.78	15.42	13.24	CDK5RAP1	chr20	protein_coding	CDK5 regulatory subunit associated protein 1
ENSG00000248734.2	0.22	0.45	0.72	0.31	CTD-2260A17.1	chr5	antisense		--
ENSG00000138029.13	26.76	29.67	26.11	28.57	HADHB	chr2	protein_coding	hydroxyacyl-CoA dehydrogenase/3-ketoacyl-CoA thiolase/enoyl-CoA hydratase (trifunctional protein), beta subunit
ENSG00000262319.1	0.01	0.03	0.0	0.07	CTC-457L16.2	chr17	antisense		--
ENSG00000224533.4	0.02	0.03	0.03	0.17	TMLHE-AS1	chrX	antisense	TMLHE antisense RNA 1
ENSG00000272402.1	0.23	0.45	0.23	0.0	RP1-30M3.6	chr6	antisense		--
ENSG00000175066.15	5.6	5.58	5.17	5.33	GK5	chr3	protein_coding	glycerol kinase 5 (putative)
ENSG00000129757.12	19.07	20.53	17.81	19.64	CDKN1C	chr11	protein_coding	cyclin-dependent kinase inhibitor 1C (p57, Kip2)
ENSG00000008294.20	21.15	21.44	18.44	18.22	SPAG9	chr17	protein_coding	sperm associated antigen 9
ENSG00000069493.14	0.61	0.73	0.5	0.41	CLEC2D	chr12	protein_coding	C-type lectin domain family 2, member D
ENSG00000236114.1	0.0	0.04	0.0	0.0	RP11-517P14.7	chr10	unprocessed_pseudogene		--
ENSG00000269425.1	0.0	0.0	0.75	0.0	AC007292.7	chr19	antisense		--
ENSG00000242616.3	0.1	0.05	0.0	0.02	GNG10	chr9	protein_coding	guanine nucleotide binding protein (G protein), gamma 10
ENSG00000133265.10	17.64	16.95	17.86	16.47	HSPBP1	chr19	protein_coding	HSPA (heat shock 70kDa) binding protein, cytoplasmic cochaperone 1
ENSG00000188352.12	7.61	8.51	7.97	8.07	FOCAD	chr9	protein_coding	focadhesin
ENSG00000249492.1	0.06	0.32	0.29	0.11	RP11-159F24.3	chr5	processed_transcript		--
ENSG00000142541.16	655.0	702.45	640.42	655.48	RPL13A	chr19	protein_coding	ribosomal protein L13a
ENSG00000138785.14	5.82	5.13	5.37	5.85	INTS12	chr4	protein_coding	integrator complex subunit 12
ENSG00000263220.1	0.18	0.15	0.0	0.1	RP11-420A6.2	chr17	antisense		--
ENSG00000184922.13	22.75	22.52	24.81	25.05	FMNL1	chr17	protein_coding	formin-like 1
ENSG00000174705.11	5.95	5.53	4.88	4.93	SH3PXD2B	chr5	protein_coding	SH3 and PX domains 2B
ENSG00000272721.5	1.02	0.07	0.38	0.14	RP11-778D9.12	chr3	antisense		--
ENSG00000100038.19	6.38	5.78	6.83	6.75	TOP3B	chr22	protein_coding	topoisomerase (DNA) III beta
ENSG00000147206.16	0.0	0.0	0.08	0.0	NXF3	chrX	protein_coding	nuclear RNA export factor 3
ENSG00000101751.10	1.31	1.79	1.39	1.58	POLI	chr18	protein_coding	polymerase (DNA directed) iota
ENSG00000143858.11	0.0	0.0	0.02	0.0	SYT2	chr1	protein_coding	synaptotagmin II
ENSG00000181904.8	15.71	15.14	13.62	13.27	C5orf24	chr5	protein_coding	chromosome 5 open reading frame 24
ENSG00000112624.12	4.87	4.79	4.7	4.35	GLTSCR1L	chr6	protein_coding	GLTSCR1-like
ENSG00000264724.1	0.0	0.0	0.27	0.61	AC099332.1	chr3	miRNA		--
ENSG00000151208.16	16.45	15.93	15.73	16.14	DLG5	chr10	protein_coding	discs, large homolog 5 (Drosophila)
ENSG00000274414.1	0.49	0.3	0.42	0.36	RP5-965G21.4	chr20	lincRNA		--
ENSG00000282772.1	0.49	0.14	0.25	0.21	RP11-753C18.12	chr10	antisense		--
ENSG00000269967.1	0.26	0.13	0.12	0.09	RP11-84A19.4	chr1	lincRNA		--
ENSG00000056097.15	40.83	43.16	49.07	45.86	ZFR	chr5	protein_coding	zinc finger RNA binding protein
ENSG00000265942.2	0.0	0.0	0.15	0.0	RN7SL577P	chr15	misc_RNA	RNA, 7SL, cytoplasmic 577, pseudogene
ENSG00000108344.14	43.96	47.76	53.05	53.84	PSMD3	chr17	protein_coding	proteasome (prosome, macropain) 26S subunit, non-ATPase, 3
ENSG00000276272.1	0.17	0.04	0.15	0.25	RP11-121C6.5	chr12	lincRNA		--
ENSG00000216977.1	0.07	0.17	0.0	0.0	RPL21P65	chr6	processed_pseudogene	ribosomal protein L21 pseudogene 65
ENSG00000272159.1	0.44	0.22	0.23	0.26	RP11-350N15.6	chr8	antisense		--
ENSG00000180044.4	0.31	0.72	0.45	0.54	C3orf80	chr3	protein_coding	chromosome 3 open reading frame 80
ENSG00000087470.17	14.74	17.33	15.6	16.03	DNM1L	chr12	protein_coding	dynamin 1-like
ENSG00000128596.16	0.27	0.13	0.15	0.13	CCDC136	chr7	protein_coding	coiled-coil domain containing 136
ENSG00000213706.2	0.0	0.0	0.04	0.0	AL590762.7	chrX	processed_pseudogene		--
ENSG00000179406.6	1.59	1.71	1.7	1.31	LINC00174	chr7	lincRNA	long intergenic non-protein coding RNA 174
ENSG00000120053.10	19.19	16.97	16.93	16.64	GOT1	chr10	protein_coding	glutamic-oxaloacetic transaminase 1, soluble
ENSG00000258701.1	0.26	0.36	0.23	0.24	LINC00638	chr14	lincRNA	long intergenic non-protein coding RNA 638
ENSG00000110851.11	8.26	8.21	9.66	9.37	PRDM4	chr12	protein_coding	PR domain containing 4
ENSG00000185031.6	0.06	0.0	0.0	0.0	SLC2A3P2	chr1	processed_pseudogene	solute carrier family 2 (facilitated glucose transporter), member 3 pseudogene 2
ENSG00000154358.19	9.77	8.65	8.36	8.4	OBSCN	chr1	protein_coding	obscurin, cytoskeletal calmodulin and titin-interacting RhoGEF
ENSG00000185873.7	0.0	0.0	0.0	0.04	TMPRSS11B	chr4	protein_coding	transmembrane protease, serine 11B
ENSG00000141052.17	0.03	0.06	0.04	0.02	MYOCD	chr17	protein_coding	myocardin
ENSG00000163539.15	5.9	6.2	5.26	5.07	CLASP2	chr3	protein_coding	cytoplasmic linker associated protein 2
ENSG00000241679.2	0.0	0.05	0.0	0.05	RP11-80H8.4	chr3	processed_transcript		--
ENSG00000074964.16	7.27	6.94	6.17	6.28	ARHGEF10L	chr1	protein_coding	Rho guanine nucleotide exchange factor (GEF) 10-like
ENSG00000069696.6	0.0	0.09	0.03	0.11	DRD4	chr11	protein_coding	dopamine receptor D4
ENSG00000238107.1	0.22	0.18	0.28	0.15	RP11-495P10.5	chr1	lincRNA		--
ENSG00000168685.14	4.8	4.96	8.53	6.46	IL7R	chr5	protein_coding	interleukin 7 receptor
ENSG00000274276.4	0.1	0.12	0.05	0.05	CBS	chr21	protein_coding	cystathionine-beta-synthase
ENSG00000276850.4	6.65	6.89	7.22	8.62	CH17-360D5.2	chr10	lincRNA		--
ENSG00000271384.1	0.0	0.15	0.1	0.08	RP11-435O5.7	chr9	lincRNA		--
ENSG00000206621.1	0.67	0.0	0.0	0.28	SNORD116-14	chr15	snoRNA	small nucleolar RNA, C/D box 116-14
ENSG00000132676.15	42.8	42.72	44.75	45.4	DAP3	chr1	protein_coding	death associated protein 3
ENSG00000177721.4	5.67	4.68	4.48	3.81	ANXA2R	chr5	protein_coding	annexin A2 receptor
ENSG00000182400.14	3.99	4.33	4.05	3.41	TRAPPC6B	chr14	protein_coding	trafficking protein particle complex 6B
ENSG00000198791.11	13.9	14.18	14.35	14.7	CNOT7	chr8	protein_coding	CCR4-NOT transcription complex, subunit 7
ENSG00000175115.11	73.38	72.09	72.0	69.86	PACS1	chr11	protein_coding	phosphofurin acidic cluster sorting protein 1
ENSG00000171453.17	15.22	15.56	16.02	15.44	POLR1C	chr6	protein_coding	polymerase (RNA) I polypeptide C, 30kDa
ENSG00000264490.3	0.0	0.01	0.0	0.0	WI2-87327B8.1	chr20	lincRNA		--
ENSG00000105618.13	10.93	11.43	12.91	10.93	PRPF31	chr19	protein_coding	pre-mRNA processing factor 31
ENSG00000225210.9	0.0	0.08	0.0	0.03	DUXAP9	chr14	transcribed_processed_pseudogene	double homeobox A pseudogene 9
ENSG00000146221.9	0.0	0.0	0.01	0.01	TCTE1	chr6	protein_coding	t-complex-associated-testis-expressed 1
ENSG00000225091.3	5.04	2.33	3.63	2.14	SNORA71A	chr20	snoRNA	small nucleolar RNA, H/ACA box 71A
ENSG00000196754.10	10.56	12.51	12.2	11.59	S100A2	chr1	protein_coding	S100 calcium binding protein A2
ENSG00000005175.9	11.45	12.87	10.31	10.28	RPAP3	chr12	protein_coding	RNA polymerase II associated protein 3
ENSG00000001084.10	9.43	9.74	9.6	8.86	GCLC	chr6	protein_coding	glutamate-cysteine ligase, catalytic subunit
ENSG00000159216.18	10.28	10.61	12.46	11.12	RUNX1	chr21	protein_coding	runt-related transcription factor 1
ENSG00000189091.12	37.12	35.62	35.09	36.1	SF3B3	chr16	protein_coding	splicing factor 3b, subunit 3, 130kDa
ENSG00000261466.2	0.0	0.2	0.14	0.0	RP11-23E10.2	chr16	lincRNA		--
ENSG00000141480.17	9.93	8.93	9.25	9.47	ARRB2	chr17	protein_coding	arrestin, beta 2
ENSG00000249406.1	2.2	1.77	1.69	2.42	RP11-893F2.5	chr17	lincRNA		--
ENSG00000145425.9	630.43	720.62	622.12	603.1	RPS3A	chr4	protein_coding	ribosomal protein S3A
ENSG00000260302.1	0.0	0.02	0.0	0.0	RP11-973H7.1	chr18	lincRNA		--
ENSG00000212123.3	1.9	1.7	1.85	1.36	PRR22	chr19	protein_coding	proline rich 22
ENSG00000160201.11	1.91	2.26	2.33	1.91	U2AF1	chr21	protein_coding	U2 small nuclear RNA auxiliary factor 1
ENSG00000240322.3	0.51	0.26	0.47	0.78	RN7SL481P	chr7	misc_RNA	RNA, 7SL, cytoplasmic 481, pseudogene
ENSG00000253716.5	0.83	1.73	1.01	1.38	LINC01604	chr8	antisense	long intergenic non-protein coding RNA 1604
ENSG00000279995.1	0.0	0.12	0.1	0.12	RP11-1250I15.1	chr5	TEC		--
ENSG00000233607.1	0.05	0.0	0.0	0.0	LINC01392	chr7	lincRNA	long intergenic non-protein coding RNA 1392
ENSG00000204147.9	0.51	0.32	0.54	0.36	ASAH2B	chr10	protein_coding	N-acylsphingosine amidohydrolase (non-lysosomal ceramidase) 2B
ENSG00000280968.1	1.95	1.42	1.26	1.18	MIR3653	chr22	miRNA	microRNA 3653
ENSG00000135631.15	14.48	14.29	16.42	17.11	RAB11FIP5	chr2	protein_coding	RAB11 family interacting protein 5 (class I)
ENSG00000147160.9	0.0	0.0	0.0	0.01	AWAT2	chrX	protein_coding	acyl-CoA wax alcohol acyltransferase 2
ENSG00000259120.2	0.99	1.25	1.34	1.39	SMIM6	chr17	protein_coding	small integral membrane protein 6
ENSG00000241322.8	0.28	0.16	0.24	0.3	CDRT1	chr17	protein_coding	CMT1A duplicated region transcript 1
ENSG00000236782.5	0.0	0.0	0.05	0.0	RP11-96L14.7	chr1	antisense		--
ENSG00000166917.8	0.0	0.06	0.0	0.0	MIR202HG	chr10	antisense	MIR202 host gene
ENSG00000211455.7	11.85	14.82	13.19	11.08	STK38L	chr12	protein_coding	serine/threonine kinase 38 like
ENSG00000042088.13	5.04	5.22	4.37	4.7	TDP1	chr14	protein_coding	tyrosyl-DNA phosphodiesterase 1
ENSG00000240859.1	0.0	0.02	0.0	0.01	AC093627.10	chr7	lincRNA		--
ENSG00000259776.1	0.02	0.0	0.01	0.0	RP11-544D21.2	chr1	lincRNA		--
ENSG00000267152.1	0.52	0.69	0.94	0.23	CTD-2528L19.6	chr19	lincRNA		--
ENSG00000225234.1	0.0	0.0	0.0	0.03	TRAPPC12-AS1	chr2	antisense	TRAPPC12 antisense RNA 1
ENSG00000272084.1	4.37	4.23	5.7	5.25	RP5-1126H10.2	chr1	3prime_overlapping_ncrna		--
ENSG00000165887.11	0.21	0.02	0.1	0.25	ANKRD2	chr10	protein_coding	ankyrin repeat domain 2 (stretch responsive muscle)
ENSG00000196074.12	1.16	1.06	1.02	1.21	SYCP2	chr20	protein_coding	synaptonemal complex protein 2
ENSG00000260776.5	0.06	0.0	0.0	0.0	RP11-114H24.2	chr15	transcribed_unprocessed_pseudogene		--
ENSG00000055483.19	11.22	11.35	12.65	12.26	USP36	chr17	protein_coding	ubiquitin specific peptidase 36
ENSG00000266976.1	0.0	0.0	0.01	0.0	AC079466.1	chr19	lincRNA		--
ENSG00000103042.8	5.18	4.07	5.68	5.58	SLC38A7	chr16	protein_coding	solute carrier family 38, member 7
ENSG00000271449.7	0.02	0.02	0.0	0.0	CT45A2	chrX	protein_coding	cancer/testis antigen family 45, member A2
ENSG00000189171.13	22.05	24.99	24.9	22.73	S100A13	chr1	protein_coding	S100 calcium binding protein A13
ENSG00000263995.1	1.54	0.0	0.0	0.0	AC011499.1	chr19	miRNA		--
ENSG00000254561.3	0.01	0.0	0.0	0.07	RP11-196E1.3	chr11	antisense		--
ENSG00000204052.4	0.58	0.63	0.44	0.42	LRRC73	chr6	protein_coding	leucine rich repeat containing 73
ENSG00000137166.14	6.92	6.6	7.86	8.29	FOXP4	chr6	protein_coding	forkhead box P4
ENSG00000260272.1	43.14	39.93	53.16	51.25	RP11-20I23.1	chr16	protein_coding		--
ENSG00000170430.9	3.33	2.58	2.33	2.78	MGMT	chr10	protein_coding	O-6-methylguanine-DNA methyltransferase
ENSG00000144481.16	0.02	0.0	0.0	0.0	TRPM8	chr2	protein_coding	transient receptor potential cation channel, subfamily M, member 8
ENSG00000090565.15	4.91	3.74	4.41	3.93	RAB11FIP3	chr16	protein_coding	RAB11 family interacting protein 3 (class II)
ENSG00000186354.10	0.25	0.15	0.09	0.2	C9orf47	chr9	protein_coding	chromosome 9 open reading frame 47
ENSG00000181873.12	1.76	2.02	2.28	1.64	IBA57	chr1	protein_coding	IBA57, iron-sulfur cluster assembly homolog (S. cerevisiae)
ENSG00000138778.11	6.53	8.16	6.07	5.81	CENPE	chr4	protein_coding	centromere protein E, 312kDa
ENSG00000213943.3	0.0	0.0	0.0	0.04	KRT18P17	chr3	processed_pseudogene	keratin 18 pseudogene 17
ENSG00000128422.15	288.95	327.49	368.7	365.01	KRT17	chr17	protein_coding	keratin 17, type I
ENSG00000188042.7	0.77	1.47	1.2	1.11	ARL4C	chr2	protein_coding	ADP-ribosylation factor-like 4C
ENSG00000170231.15	0.0	0.33	0.21	0.09	FABP6	chr5	protein_coding	fatty acid binding protein 6, ileal
ENSG00000204385.10	0.0	0.0	0.02	0.04	SLC44A4	chr6	protein_coding	solute carrier family 44, member 4
ENSG00000204706.14	0.02	0.0	0.02	0.05	MAMDC2-AS1	chr9	antisense	MAMDC2 antisense RNA 1
ENSG00000162552.14	0.05	0.14	0.1	0.05	WNT4	chr1	protein_coding	wingless-type MMTV integration site family, member 4
ENSG00000204439.3	10.22	9.49	9.15	10.93	C6orf47	chr6	protein_coding	chromosome 6 open reading frame 47
ENSG00000276493.1	0.0	0.27	0.24	0.27	Metazoa_SRP	chr1	misc_RNA		--
ENSG00000227195.8	0.05	0.02	0.05	0.05	MIR663AHG	chr20	processed_transcript	MIR663A host gene
ENSG00000228335.1	0.15	0.26	0.08	0.09	AC073063.10	chr7	processed_pseudogene		--
ENSG00000248405.9	0.31	0.28	0.34	0.47	PRR5-ARHGAP8	chr22	protein_coding	PRR5-ARHGAP8 readthrough
ENSG00000171595.13	0.02	0.0	0.0	0.0	DNAI2	chr17	protein_coding	dynein, axonemal, intermediate chain 2
ENSG00000130338.12	2.33	2.54	2.49	2.81	TULP4	chr6	protein_coding	tubby like protein 4
ENSG00000163283.6	29.71	25.24	20.05	25.01	ALPP	chr2	protein_coding	alkaline phosphatase, placental
ENSG00000272936.1	0.6	0.74	0.37	0.83	RP11-700J17.2	chr4	antisense		--
ENSG00000224739.2	0.0	0.0	0.1	0.0	AC016735.1	chr2	lincRNA		--
ENSG00000160683.4	0.0	0.02	0.06	0.0	CXCR5	chr11	protein_coding	chemokine (C-X-C motif) receptor 5
ENSG00000207475.1	0.0	0.38	0.17	0.0	SNORA80E	chr1	snoRNA	small nucleolar RNA, H/ACA box 80E
ENSG00000267426.5	1.0	0.85	0.97	0.99	RP11-552F3.12	chr17	protein_coding		--
ENSG00000228286.3	0.0	0.0	0.0	0.04	AP000593.5	chr11	processed_pseudogene		--
ENSG00000214279.12	0.18	0.15	0.2	0.04	SCART1	chr10	unitary_pseudogene		--
ENSG00000198231.12	25.29	23.67	24.28	24.92	DDX42	chr17	protein_coding	DEAD (Asp-Glu-Ala-Asp) box helicase 42
ENSG00000275874.1	6.79	6.61	6.86	7.81	LINC00162	chr21	lincRNA	long intergenic non-protein coding RNA 162
ENSG00000277013.1	0.14	0.18	0.15	0.06	CTC-526N19.1	chr19	lincRNA		--
ENSG00000255931.1	0.0	0.09	0.0	0.0	RP11-286N22.10	chr11	lincRNA		--
ENSG00000279349.1	0.0	0.04	0.08	0.01	RP11-147G7.3	chr3	TEC		--
ENSG00000204634.12	26.55	24.28	24.78	24.45	TBC1D8	chr2	protein_coding	TBC1 domain family, member 8 (with GRAM domain)
ENSG00000103051.18	21.55	19.68	20.11	20.89	COG4	chr16	protein_coding	component of oligomeric golgi complex 4
ENSG00000196365.11	58.52	59.16	56.89	59.7	LONP1	chr19	protein_coding	lon peptidase 1, mitochondrial
ENSG00000281867.1	0.23	0.0	0.0	0.0	AC018463.1	chr2	miRNA		--
ENSG00000155463.12	21.08	20.96	21.73	23.31	OXA1L	chr14	protein_coding	oxidase (cytochrome c) assembly 1-like
ENSG00000235271.5	0.0	0.14	0.06	0.0	LINC01422	chr22	lincRNA	long intergenic non-protein coding RNA 1422
ENSG00000116117.17	0.81	0.69	0.49	0.56	PARD3B	chr2	protein_coding	par-3 family cell polarity regulator beta
ENSG00000020256.19	4.33	3.8	4.27	4.77	ZFP64	chr20	protein_coding	ZFP64 zinc finger protein
ENSG00000260930.1	0.0	0.0	0.0	0.01	LINC01416	chr18	lincRNA	long intergenic non-protein coding RNA 1416
ENSG00000136603.13	10.72	10.15	9.28	9.29	SKIL	chr3	protein_coding	SKI-like proto-oncogene
ENSG00000225518.2	0.45	1.24	0.85	0.76	RP11-396C23.2	chr1	lincRNA		--
ENSG00000226067.6	2.53	2.66	3.74	3.46	LINC00623	chr1	lincRNA	long intergenic non-protein coding RNA 623
ENSG00000157107.13	5.92	5.86	5.44	4.97	FCHO2	chr5	protein_coding	FCH domain only 2
ENSG00000125826.19	24.93	25.84	23.48	24.29	RBCK1	chr20	protein_coding	RanBP-type and C3HC4-type zinc finger containing 1
ENSG00000150457.8	4.33	4.52	4.67	4.73	LATS2	chr13	protein_coding	large tumor suppressor kinase 2
ENSG00000166013.11	0.07	0.0	0.0	0.0	TRIM53BP	chr11	unprocessed_pseudogene	tripartite motif containing 53B, pseudogene
ENSG00000183145.8	0.04	0.05	0.01	0.0	RIPPLY3	chr21	protein_coding	ripply transcriptional repressor 3
ENSG00000279007.1	4.5	5.07	7.29	3.47	FKSG56	chr9	protein_coding		--
ENSG00000218227.3	0.42	0.18	0.12	0.53	RP11-889L3.1	chr5	processed_pseudogene		--
ENSG00000214199.3	0.02	0.02	0.02	0.0	EEF1A1P12	chr2	processed_pseudogene	eukaryotic translation elongation factor 1 alpha 1 pseudogene 12
ENSG00000107581.12	41.05	38.94	43.7	42.15	EIF3A	chr10	protein_coding	eukaryotic translation initiation factor 3, subunit A
ENSG00000138623.9	3.07	3.75	4.27	3.78	SEMA7A	chr15	protein_coding	semaphorin 7A, GPI membrane anchor (John Milton Hagen blood group)
ENSG00000141378.14	6.57	6.46	7.62	6.18	PTRH2	chr17	protein_coding	peptidyl-tRNA hydrolase 2
ENSG00000215472.9	0.04	0.05	0.06	0.05	RPL17-C18orf32	chr18	protein_coding	RPL17-C18orf32 readthrough
ENSG00000232528.3	0.0	0.02	0.0	0.0	RP4-673D20.3	chr20	unitary_pseudogene		--
ENSG00000104904.12	127.99	134.2	134.02	148.78	OAZ1	chr19	protein_coding	ornithine decarboxylase antizyme 1
ENSG00000106560.10	0.0	0.0	0.0	0.03	GIMAP2	chr7	protein_coding	GTPase, IMAP family member 2
ENSG00000134339.8	0.0	0.0	0.09	0.0	SAA2	chr11	protein_coding	serum amyloid A2
ENSG00000206127.10	0.18	0.44	0.19	0.3	GOLGA8O	chr15	protein_coding	golgin A8 family, member O
ENSG00000133226.16	28.77	28.9	27.95	26.56	SRRM1	chr1	protein_coding	serine/arginine repetitive matrix 1
ENSG00000282718.1	0.0	0.0	0.04	0.0	RP11-348H3.8	chr1	lincRNA		--
ENSG00000205542.10	239.57	230.63	222.25	234.23	TMSB4X	chrX	protein_coding	thymosin beta 4, X-linked
ENSG00000221971.3	0.0	0.0	0.0	0.07	TTC4P1	chr7	processed_pseudogene	tetratricopeptide repeat domain 4 pseudogene 1
ENSG00000152192.7	0.0	0.0	0.01	0.0	POU4F1	chr13	protein_coding	POU class 4 homeobox 1
ENSG00000279443.1	1.02	0.76	1.0	0.71	RP4-669K10.8	chr1	TEC		--
ENSG00000280693.2	0.26	0.51	0.8	0.4	SH3PXD2A-AS1	chr10	antisense	SH3PXD2A antisense RNA 1
ENSG00000212829.8	0.0	0.0	0.07	0.15	RPS26P3	chr9	processed_pseudogene	ribosomal protein S26 pseudogene 3
ENSG00000175130.6	50.43	46.55	44.04	46.45	MARCKSL1	chr1	protein_coding	MARCKS-like 1
ENSG00000132563.15	0.03	0.14	0.11	0.19	REEP2	chr5	protein_coding	receptor accessory protein 2
ENSG00000188015.9	5.66	6.84	4.78	5.8	S100A3	chr1	protein_coding	S100 calcium binding protein A3
ENSG00000169291.9	0.01	0.03	0.01	0.05	SHE	chr1	protein_coding	Src homology 2 domain containing E
ENSG00000113719.15	40.76	41.68	40.22	45.36	ERGIC1	chr5	protein_coding	endoplasmic reticulum-golgi intermediate compartment (ERGIC) 1
ENSG00000159210.9	23.1	22.61	25.37	26.83	SNF8	chr17	protein_coding	SNF8, ESCRT-II complex subunit
ENSG00000152078.9	1.9	2.14	1.57	1.83	TMEM56	chr1	protein_coding	transmembrane protein 56
ENSG00000126261.12	35.56	37.77	33.15	33.16	UBA2	chr19	protein_coding	ubiquitin-like modifier activating enzyme 2
ENSG00000282033.1	0.0	0.0	0.0	0.03	RP11-506F3.1	chr2	lincRNA		--
ENSG00000261342.1	0.48	0.79	0.59	0.51	AC006538.1	chr19	sense_intronic		--
ENSG00000197006.13	17.5	21.1	20.08	21.06	METTL9	chr16	protein_coding	methyltransferase like 9
ENSG00000176927.14	0.03	0.02	0.09	0.04	EFCAB5	chr17	protein_coding	EF-hand calcium binding domain 5
ENSG00000260360.1	0.12	0.19	0.18	0.31	RP11-533E19.5	chr1	lincRNA		--
ENSG00000100811.10	31.49	30.13	27.34	29.11	YY1	chr14	protein_coding	YY1 transcription factor
ENSG00000244128.5	0.0	0.0	0.01	0.02	LINC01322	chr3	lincRNA	long intergenic non-protein coding RNA 1322
ENSG00000163645.14	0.0	0.04	0.0	0.03	ERICH6	chr3	protein_coding	glutamate-rich 6
ENSG00000169826.7	11.7	10.98	13.79	11.54	CSGALNACT2	chr10	protein_coding	chondroitin sulfate N-acetylgalactosaminyltransferase 2
ENSG00000196141.12	3.1	3.63	4.55	3.95	SPATS2L	chr2	protein_coding	spermatogenesis associated, serine-rich 2-like
ENSG00000239922.1	0.01	0.0	0.0	0.0	RP11-71N10.1	chr3	lincRNA		--
ENSG00000166189.7	5.55	4.49	4.23	4.63	HPS6	chr10	protein_coding	Hermansky-Pudlak syndrome 6
ENSG00000204790.9	0.0	0.0	0.0	0.07	BX255923.2	chr9	unprocessed_pseudogene		--
ENSG00000135045.6	4.08	4.73	3.55	3.7	C9orf40	chr9	protein_coding	chromosome 9 open reading frame 40
ENSG00000166111.9	0.04	0.0	0.02	0.01	SVOP	chr12	protein_coding	SV2 related protein homolog (rat)
ENSG00000272918.1	0.3	0.43	0.33	0.19	CTB-152G17.6	chr7	antisense		--
ENSG00000243695.1	0.17	0.0	0.03	0.04	RP11-290L7.3	chr9	processed_pseudogene		--
ENSG00000167034.9	2.19	2.49	3.66	3.12	NKX3-1	chr8	protein_coding	NK3 homeobox 1
ENSG00000088833.17	10.15	10.77	13.01	12.92	NSFL1C	chr20	protein_coding	NSFL1 (p97) cofactor (p47)
ENSG00000279147.1	0.12	0.0	0.05	0.07	RP11-271K21.12	chr3	TEC		--
ENSG00000262681.2	0.03	0.0	0.0	0.02	RP11-311F12.1	chr17	lincRNA		--
ENSG00000267345.1	0.54	0.05	0.0	0.0	CTD-2293H3.2	chr19	antisense		--
ENSG00000235488.1	0.2	0.17	0.0	0.0	JARID2-AS1	chr6	antisense	JARID2 antisense RNA 1
ENSG00000166394.14	0.12	0.2	0.29	0.34	CYB5R2	chr11	protein_coding	cytochrome b5 reductase 2
ENSG00000183813.6	0.08	0.05	0.07	0.0	CCR4	chr3	protein_coding	chemokine (C-C motif) receptor 4
ENSG00000142197.12	1.36	1.46	1.37	1.13	DOPEY2	chr21	protein_coding	dopey family member 2
ENSG00000185246.17	6.45	6.5	7.23	6.35	PRPF39	chr14	protein_coding	pre-mRNA processing factor 39
ENSG00000120254.15	25.25	26.09	24.64	25.37	MTHFD1L	chr6	protein_coding	methylenetetrahydrofolate dehydrogenase (NADP+ dependent) 1-like
ENSG00000081386.12	3.73	3.73	3.48	3.06	ZNF510	chr9	protein_coding	zinc finger protein 510
ENSG00000235459.5	0.18	0.15	0.0	0.45	RPS26P31	chr7	processed_pseudogene	ribosomal protein S26 pseudogene 31
ENSG00000205838.12	0.07	0.08	0.03	0.08	TTC23L	chr5	protein_coding	tetratricopeptide repeat domain 23-like
ENSG00000235162.8	11.55	12.27	14.91	12.17	C12orf75	chr12	protein_coding	chromosome 12 open reading frame 75
ENSG00000166479.9	8.49	9.35	7.55	6.6	TMX3	chr18	protein_coding	thioredoxin-related transmembrane protein 3
ENSG00000172794.19	0.06	0.1	0.04	0.07	RAB37	chr17	protein_coding	RAB37, member RAS oncogene family
ENSG00000205531.12	53.14	50.09	54.45	53.84	NAP1L4	chr11	protein_coding	nucleosome assembly protein 1-like 4
ENSG00000225067.4	0.07	0.11	0.1	0.0	RPL23AP2	chr19	processed_pseudogene	ribosomal protein L23a pseudogene 2
ENSG00000246898.1	0.23	0.27	0.51	0.61	LINC00920	chr16	lincRNA	long intergenic non-protein coding RNA 920
ENSG00000031081.10	4.33	3.95	5.52	5.02	ARHGAP31	chr3	protein_coding	Rho GTPase activating protein 31
ENSG00000197312.11	11.73	11.06	11.05	11.19	DDI2	chr1	protein_coding	DNA-damage inducible 1 homolog 2 (S. cerevisiae)
ENSG00000197582.5	7.4	8.29	8.91	12.02	GPX1P1	chrX	processed_pseudogene	glutathione peroxidase pseudogene 1
ENSG00000165209.18	10.09	9.57	8.24	8.89	STRBP	chr9	protein_coding	spermatid perinuclear RNA binding protein
ENSG00000143631.10	0.01	0.03	0.01	0.0	FLG	chr1	protein_coding	filaggrin
ENSG00000124177.14	8.75	7.97	7.52	7.67	CHD6	chr20	protein_coding	chromodomain helicase DNA binding protein 6
ENSG00000078140.13	16.99	16.35	16.66	17.17	UBE2K	chr4	protein_coding	ubiquitin-conjugating enzyme E2K
ENSG00000242242.5	0.0	0.07	0.05	0.05	PVRL3-AS1	chr3	antisense	PVRL3 antisense RNA 1
ENSG00000215548.2	0.46	0.56	0.37	0.31	RP11-764K9.4	chr9	unprocessed_pseudogene		--
ENSG00000179284.5	0.06	0.17	0.08	0.13	DAND5	chr19	protein_coding	DAN domain family member 5, BMP antagonist
ENSG00000227895.5	0.0	0.0	0.23	0.0	ISX-AS1	chr22	lincRNA	ISX antisense RNA 1
ENSG00000264283.1	0.0	0.0	0.24	0.0	AC025300.1	chr11	miRNA		--
ENSG00000273333.2	20.68	20.85	20.38	17.1	XXbac-BPG300A18.13	chr6	3prime_overlapping_ncrna		--
ENSG00000109111.14	26.01	27.1	33.14	30.86	SUPT6H	chr17	protein_coding	suppressor of Ty 6 homolog (S. cerevisiae)
ENSG00000263775.1	0.31	0.0	0.0	0.0	AC080008.1	chr3	miRNA		--
ENSG00000136051.13	15.35	14.92	12.7	12.18	KIAA1033	chr12	protein_coding	KIAA1033
ENSG00000257759.2	0.43	0.32	0.25	0.0	RP11-486O13.4	chr14	lincRNA		--
ENSG00000153707.15	0.09	0.07	0.1	0.04	PTPRD	chr9	protein_coding	protein tyrosine phosphatase, receptor type, D
ENSG00000128242.12	3.26	2.53	1.5	2.56	GAL3ST1	chr22	protein_coding	galactose-3-O-sulfotransferase 1
ENSG00000041880.14	6.17	6.62	6.54	6.47	PARP3	chr3	protein_coding	poly (ADP-ribose) polymerase family, member 3
ENSG00000270343.1	0.0	0.23	0.0	0.31	UNGP3	chr14	processed_pseudogene	uracil-DNA glycosylase pseudogene 3
ENSG00000257002.1	0.0	0.0	0.99	1.25	AP000438.2	chr11	antisense		--
ENSG00000269678.1	0.0	0.0	0.0	0.19	OR7A18P	chr19	unprocessed_pseudogene	olfactory receptor, family 7, subfamily A, member 18 pseudogene
ENSG00000279117.1	9.18	5.95	6.64	6.33	CTD-2562J17.6	chr11	TEC		--
ENSG00000166004.14	16.97	16.59	13.71	13.04	CEP295	chr11	protein_coding	centrosomal protein 295kDa
ENSG00000258924.4	0.09	0.02	0.15	0.07	CTB-96E2.3	chr17	processed_transcript		--
ENSG00000229847.8	0.01	0.04	0.01	0.0	EMX2OS	chr10	antisense	EMX2 opposite strand/antisense RNA
ENSG00000229447.2	0.56	0.36	1.27	0.12	RP11-490K7.4	chr1	processed_pseudogene		--
ENSG00000188211.8	12.35	11.25	10.6	10.86	NCR3LG1	chr11	protein_coding	natural killer cell cytotoxicity receptor 3 ligand 1
ENSG00000125898.12	2.97	3.41	3.7	4.19	FAM110A	chr20	protein_coding	family with sequence similarity 110, member A
ENSG00000277218.1	0.0	0.18	0.0	0.0	RP11-500G10.5	chr10	lincRNA		--
ENSG00000132970.12	0.71	0.6	0.58	0.62	WASF3	chr13	protein_coding	WAS protein family, member 3
ENSG00000248714.6	0.0	0.0	0.07	0.04	RP11-1079K10.3	chr17	lincRNA		--
ENSG00000101489.18	0.05	0.06	0.01	0.01	CELF4	chr18	protein_coding	CUGBP, Elav-like family member 4
ENSG00000166451.13	15.0	13.96	13.58	13.85	CENPN	chr16	protein_coding	centromere protein N
ENSG00000280033.1	0.29	0.59	0.42	0.37	CTD-2095E4.3	chr17	TEC		--
ENSG00000242607.1	0.0	0.0	0.0	0.07	RPS3AP34	chr8	processed_pseudogene	ribosomal protein S3a pseudogene 34
ENSG00000259265.1	0.0	0.12	0.08	0.0	RP11-809H16.4	chr15	antisense		--
ENSG00000258443.1	0.0	0.03	0.15	0.0	RP3-414A15.11	chr14	sense_intronic		--
ENSG00000237418.1	0.0	0.17	0.15	0.0	AC069257.6	chr3	processed_pseudogene		--
ENSG00000226650.5	0.0	0.07	0.07	0.04	KIF4B	chr5	protein_coding	kinesin family member 4B
ENSG00000084463.7	21.15	22.48	24.24	25.0	WBP11	chr12	protein_coding	WW domain binding protein 11
ENSG00000117602.11	2.69	2.29	2.32	2.42	RCAN3	chr1	protein_coding	RCAN family member 3
ENSG00000175193.12	20.1	21.51	19.8	18.48	PARL	chr3	protein_coding	presenilin associated, rhomboid-like
ENSG00000182087.12	33.24	31.59	31.11	32.54	TMEM259	chr19	protein_coding	transmembrane protein 259
ENSG00000232354.7	0.02	0.0	0.0	0.03	VIPR1-AS1	chr3	antisense	VIPR1 antisense RNA 1
ENSG00000186501.14	8.78	8.75	8.9	8.54	TMEM222	chr1	protein_coding	transmembrane protein 222
ENSG00000243144.6	0.0	0.0	0.02	0.0	RP11-115N4.1	chr7	lincRNA		--
ENSG00000266368.1	0.33	0.0	0.1	0.17	RP11-1096G20.5	chr17	antisense		--
ENSG00000184619.3	0.62	0.56	0.76	0.31	KRBA2	chr17	protein_coding	KRAB-A domain containing 2
ENSG00000256571.1	0.12	0.0	0.0	0.0	RP11-274J7.2	chr12	sense_intronic		--
ENSG00000226266.6	0.05	0.12	0.23	0.06	AC009961.3	chr2	lincRNA		--
ENSG00000246731.2	0.05	0.02	0.06	0.0	MGC16275	chr17	antisense		--
ENSG00000130701.3	0.04	0.04	0.07	0.02	RBBP8NL	chr20	protein_coding	RBBP8 N-terminal like
ENSG00000197409.7	34.29	24.9	16.13	18.74	HIST1H3D	chr6	protein_coding	histone cluster 1, H3d
ENSG00000249378.5	0.0	0.0	0.02	0.0	LINC01060	chr4	lincRNA	long intergenic non-protein coding RNA 1060
ENSG00000196415.9	1.31	1.59	1.01	0.61	PRTN3	chr19	protein_coding	proteinase 3
ENSG00000236423.5	0.0	0.02	0.09	0.01	LINC01134	chr1	lincRNA	long intergenic non-protein coding RNA 1134
ENSG00000278619.4	4.07	2.94	3.15	3.64	MRM1	chr17	protein_coding	mitochondrial rRNA methyltransferase 1 homolog (S. cerevisiae)
ENSG00000034152.18	18.27	19.11	23.89	22.45	MAP2K3	chr17	protein_coding	mitogen-activated protein kinase kinase 3
ENSG00000176619.10	33.76	30.68	33.56	34.49	LMNB2	chr19	protein_coding	lamin B2
ENSG00000184574.9	2.69	3.34	3.74	3.26	LPAR5	chr12	protein_coding	lysophosphatidic acid receptor 5
ENSG00000207578.1	0.0	0.0	0.0	0.69	MIR583	chr5	miRNA	microRNA 583
ENSG00000232040.2	0.77	0.66	0.99	1.05	ZBED9	chr6	protein_coding	zinc finger, BED-type containing 9
ENSG00000187621.14	0.16	0.13	0.17	0.12	TCL6	chr14	processed_transcript	T-cell leukemia/lymphoma 6 (non-protein coding)
ENSG00000006704.10	10.21	11.22	9.21	9.73	GTF2IRD1	chr7	protein_coding	GTF2I repeat domain containing 1
ENSG00000161944.16	0.0	0.0	0.03	0.03	ASGR2	chr17	protein_coding	asialoglycoprotein receptor 2
ENSG00000064703.11	4.48	4.71	5.46	4.76	DDX20	chr1	protein_coding	DEAD (Asp-Glu-Ala-Asp) box polypeptide 20
ENSG00000213963.6	0.2	0.22	0.17	0.13	AC074286.1	chr2	sense_overlapping		--
ENSG00000231969.1	0.0	0.1	0.05	0.0	AC144449.1	chr2	antisense		--
ENSG00000179409.10	10.57	9.79	10.58	10.32	GEMIN4	chr17	protein_coding	gem (nuclear organelle) associated protein 4
ENSG00000111684.10	18.15	16.14	16.55	16.17	LPCAT3	chr12	protein_coding	lysophosphatidylcholine acyltransferase 3
ENSG00000250791.1	0.0	0.19	0.0	0.0	RP11-55L3.1	chr4	lincRNA		--
ENSG00000279151.1	0.3	0.06	0.0	0.06	RP1-163M9.7	chr1	lincRNA		--
ENSG00000273345.5	0.74	0.46	0.34	0.46	CTD-2410N18.4	chr5	processed_transcript		--
ENSG00000134001.12	14.42	15.3	16.06	14.97	EIF2S1	chr14	protein_coding	eukaryotic translation initiation factor 2, subunit 1 alpha, 35kDa
ENSG00000259450.1	0.08	0.0	0.07	0.03	RP11-265N7.1	chr15	lincRNA		--
ENSG00000118804.8	0.39	0.22	0.33	0.35	FAM47E-STBD1	chr4	protein_coding	FAM47E-STBD1 readthrough
ENSG00000152689.17	0.72	0.76	0.81	0.73	RASGRP3	chr2	protein_coding	RAS guanyl releasing protein 3 (calcium and DAG-regulated)
ENSG00000105369.9	0.15	0.08	0.04	0.0	CD79A	chr19	protein_coding	CD79a molecule, immunoglobulin-associated alpha
ENSG00000125618.16	0.1	0.17	0.2	0.18	PAX8	chr2	protein_coding	paired box 8
ENSG00000157613.10	0.64	0.33	0.3	0.4	CREB3L1	chr11	protein_coding	cAMP responsive element binding protein 3-like 1
ENSG00000164649.19	34.05	37.66	29.99	32.86	CDCA7L	chr7	protein_coding	cell division cycle associated 7-like
ENSG00000160271.14	10.76	11.18	11.49	11.08	RALGDS	chr9	protein_coding	ral guanine nucleotide dissociation stimulator
ENSG00000226301.3	0.0	0.0	0.03	0.04	PDCL3P1	chr8	processed_pseudogene	phosducin-like 3 pseudogene 1
ENSG00000242550.5	0.0	0.0	0.01	0.0	SERPINB10	chr18	protein_coding	serpin peptidase inhibitor, clade B (ovalbumin), member 10
ENSG00000203737.3	0.11	0.0	0.04	0.0	GPR52	chr1	protein_coding	G protein-coupled receptor 52
ENSG00000244165.1	2.37	1.45	2.03	1.38	P2RY11	chr19	protein_coding	purinergic receptor P2Y, G-protein coupled, 11
ENSG00000180318.3	0.3	0.09	0.16	0.32	ALX1	chr12	protein_coding	ALX homeobox 1
ENSG00000111817.16	4.22	3.89	4.96	4.95	DSE	chr6	protein_coding	dermatan sulfate epimerase
ENSG00000182247.9	5.16	5.84	4.33	4.54	UBE2E2	chr3	protein_coding	ubiquitin-conjugating enzyme E2E 2
ENSG00000082153.17	114.88	139.05	143.87	130.72	BZW1	chr2	protein_coding	basic leucine zipper and W2 domains 1
ENSG00000251503.7	3.55	4.21	3.61	3.62	APITD1-CORT	chr1	protein_coding	APITD1-CORT readthrough
ENSG00000272627.1	0.25	0.37	0.09	0.48	RP11-354E23.5	chr10	sense_intronic		--
ENSG00000272606.1	4.69	3.42	2.44	3.19	RP11-554J4.1	chr2	antisense		--
ENSG00000006282.19	10.22	11.65	9.51	10.5	SPATA20	chr17	protein_coding	spermatogenesis associated 20
ENSG00000271335.5	0.61	1.0	0.95	0.7	RP11-324I22.4	chr10	antisense		--
ENSG00000172421.7	0.46	0.37	0.2	0.28	EFCAB3	chr17	protein_coding	EF-hand calcium binding domain 3
ENSG00000270168.2	0.19	0.2	0.08	0.18	LA16c-380H5.3	chr16	protein_coding		--
ENSG00000265254.1	0.06	0.0	0.09	0.05	CTD-2350C19.2	chr17	antisense		--
ENSG00000254694.1	0.85	1.37	0.64	1.29	RP11-50B3.4	chr11	antisense		--
ENSG00000267022.1	2.13	1.83	1.63	2.28	AC084219.2	chr19	protein_coding		--
ENSG00000119711.12	4.24	3.91	2.74	2.89	ALDH6A1	chr14	protein_coding	aldehyde dehydrogenase 6 family, member A1
ENSG00000169635.9	1.0	0.85	1.24	1.04	HIC2	chr22	protein_coding	hypermethylated in cancer 2
ENSG00000025772.7	40.79	42.35	42.31	43.57	TOMM34	chr20	protein_coding	translocase of outer mitochondrial membrane 34
ENSG00000185585.19	30.15	28.76	21.64	25.86	OLFML2A	chr9	protein_coding	olfactomedin-like 2A
ENSG00000268533.1	0.0	0.1	0.04	0.2	AC004076.7	chr19	protein_coding		--
ENSG00000141030.12	33.59	34.24	37.56	40.14	COPS3	chr17	protein_coding	COP9 signalosome subunit 3
ENSG00000147669.10	16.03	19.57	18.14	16.55	POLR2K	chr8	protein_coding	polymerase (RNA) II (DNA directed) polypeptide K, 7.0kDa
ENSG00000238220.1	0.08	0.0	0.0	0.0	AP000275.64	chr21	processed_pseudogene		--
ENSG00000120051.14	0.16	0.34	0.42	0.38	CFAP58	chr10	protein_coding	cilia and flagella associated protein 58
ENSG00000229191.1	0.31	0.46	0.21	0.17	RP11-168O16.1	chr1	antisense		--
ENSG00000230445.4	0.39	0.42	0.42	0.29	LRRC37A6P	chr10	transcribed_processed_pseudogene	leucine rich repeat containing 37, member A6, pseudogene
ENSG00000274427.1	0.0	0.11	0.1	0.0	RP11-972P1.10	chr12	sense_intronic		--
ENSG00000176946.11	12.13	12.27	10.35	12.42	THAP4	chr2	protein_coding	THAP domain containing 4
ENSG00000251563.1	0.0	0.0	0.0	0.01	IARS2P1	chr8	processed_pseudogene	isoleucyl-tRNA synthetase 2, mitochondrial pseudogene 1
ENSG00000273047.1	1.34	1.24	0.83	1.24	RP4-583P15.14	chr20	protein_coding		--
ENSG00000236842.1	0.0	0.0	0.09	0.0	RP11-399K21.10	chr10	antisense		--
ENSG00000138138.13	22.0	22.68	21.0	19.94	ATAD1	chr10	protein_coding	ATPase family, AAA domain containing 1
ENSG00000167094.15	0.07	0.07	0.06	0.16	TTC16	chr9	protein_coding	tetratricopeptide repeat domain 16
ENSG00000236519.1	0.27	0.28	0.25	0.23	LINC01424	chr21	antisense	long intergenic non-protein coding RNA 1424
ENSG00000235919.4	2.36	4.35	1.86	1.97	ASH1L-AS1	chr1	antisense	ASH1L antisense RNA 1
ENSG00000256596.1	0.01	0.0	0.0	0.0	RP11-522N14.2	chr12	lincRNA		--
ENSG00000227082.1	0.24	0.31	0.25	0.45	CH17-437K3.1	chr1	lincRNA		--
ENSG00000270987.1	0.17	0.14	0.06	0.28	RP3-467N11.2	chr6	processed_pseudogene		--
ENSG00000168397.16	6.36	5.51	7.11	7.23	ATG4B	chr2	protein_coding	autophagy related 4B, cysteine peptidase
ENSG00000256436.1	0.18	0.23	0.39	0.23	TAS2R31	chr12	protein_coding	taste receptor, type 2, member 31
ENSG00000071539.13	55.62	55.93	56.1	56.05	TRIP13	chr5	protein_coding	thyroid hormone receptor interactor 13
ENSG00000278195.1	0.0	0.01	0.01	0.01	SSTR3	chr22	protein_coding	somatostatin receptor 3
ENSG00000116138.12	3.09	2.5	2.39	2.55	DNAJC16	chr1	protein_coding	DnaJ (Hsp40) homolog, subfamily C, member 16
ENSG00000158856.17	6.77	6.61	5.85	6.9	DMTN	chr8	protein_coding	dematin actin binding protein
ENSG00000272269.1	1.13	0.98	0.96	0.74	RP11-500C11.3	chr6	antisense		--
ENSG00000235848.4	0.04	0.02	0.0	0.0	RMDN2-AS1	chr2	antisense	RMDN2 antisense RNA 1
ENSG00000033170.16	1.45	1.27	1.54	1.51	FUT8	chr14	protein_coding	fucosyltransferase 8 (alpha (1,6) fucosyltransferase)
ENSG00000147488.11	0.01	0.01	0.01	0.0	ST18	chr8	protein_coding	suppression of tumorigenicity 18, zinc finger
ENSG00000138398.15	5.42	6.43	5.79	5.3	PPIG	chr2	protein_coding	peptidylprolyl isomerase G (cyclophilin G)
ENSG00000074416.13	28.37	26.7	31.98	32.51	MGLL	chr3	protein_coding	monoglyceride lipase
ENSG00000118579.11	2.87	3.08	3.69	3.17	MED28	chr4	protein_coding	mediator complex subunit 28
ENSG00000139132.14	1.8	1.63	1.39	1.38	FGD4	chr12	protein_coding	FYVE, RhoGEF and PH domain containing 4
ENSG00000105852.10	0.06	0.0	0.0	0.0	PON3	chr7	protein_coding	paraoxonase 3
ENSG00000152380.9	0.32	0.35	0.39	0.32	FAM151B	chr5	protein_coding	family with sequence similarity 151, member B
ENSG00000066455.12	10.83	11.0	10.05	10.46	GOLGA5	chr14	protein_coding	golgin A5
ENSG00000150347.14	8.09	8.67	7.19	8.33	ARID5B	chr10	protein_coding	AT rich interactive domain 5B (MRF1-like)
ENSG00000138658.15	1.99	2.35	1.93	1.89	ZGRF1	chr4	protein_coding	zinc finger, GRF-type containing 1
ENSG00000170310.14	8.01	7.11	6.34	7.56	STX8	chr17	protein_coding	syntaxin 8
ENSG00000114126.17	7.67	7.14	5.96	5.85	TFDP2	chr3	protein_coding	transcription factor Dp-2 (E2F dimerization partner 2)
ENSG00000138095.18	41.59	43.04	37.85	38.59	LRPPRC	chr2	protein_coding	leucine-rich pentatricopeptide repeat containing
ENSG00000165526.8	12.12	12.03	11.33	11.97	RPUSD4	chr11	protein_coding	RNA pseudouridylate synthase domain containing 4
ENSG00000188064.9	5.53	4.76	5.49	5.33	WNT7B	chr22	protein_coding	wingless-type MMTV integration site family, member 7B
ENSG00000236953.1	0.0	0.12	0.0	0.0	ZDHHC20-IT1	chr13	sense_intronic	ZDHHC20 intronic transcript 1
ENSG00000249141.1	3.17	4.47	2.74	5.16	RP11-514O12.4	chr6	protein_coding		--
ENSG00000134575.9	10.85	11.8	13.37	14.69	ACP2	chr11	protein_coding	acid phosphatase 2, lysosomal
ENSG00000143641.9	69.6	68.62	68.88	73.34	GALNT2	chr1	protein_coding	polypeptide N-acetylgalactosaminyltransferase 2
ENSG00000270040.1	0.0	0.0	0.0	0.35	RP11-416A14.1	chr1	sense_intronic		--
ENSG00000238282.1	0.0	0.0	0.28	0.0	RP5-1164C1.2	chr20	lincRNA		--
ENSG00000243232.4	0.04	0.06	0.0	0.07	PCDHAC2	chr5	protein_coding	protocadherin alpha subfamily C, 2
ENSG00000267696.6	0.07	0.17	1.67	1.71	CTB-151G24.1	chr19	lincRNA		--
ENSG00000230696.1	0.2	0.0	0.04	0.04	AC011753.5	chr2	sense_intronic		--
ENSG00000268056.5	0.0	0.0	0.05	0.0	CTD-3032J10.2	chr19	antisense		--
ENSG00000224939.1	0.07	0.0	0.03	0.05	LINC00184	chr1	lincRNA	long intergenic non-protein coding RNA 184
ENSG00000227407.1	0.06	0.0	0.0	0.0	AC008746.3	chr19	antisense		--
ENSG00000136108.14	14.27	14.75	14.58	14.71	CKAP2	chr13	protein_coding	cytoskeleton associated protein 2
ENSG00000196390.6	0.0	0.04	0.0	0.0	CTD-2503O16.3	chr5	processed_pseudogene		--
ENSG00000167654.17	0.01	0.03	0.05	0.02	ATCAY	chr19	protein_coding	ataxia, cerebellar, Cayman type
ENSG00000186283.13	6.25	7.01	7.48	7.9	TOR3A	chr1	protein_coding	torsin family 3, member A
ENSG00000221413.1	1.15	0.73	1.08	0.49	AC023593.1	chr3	miRNA		--
ENSG00000152763.16	0.33	0.27	0.21	0.21	WDR78	chr1	protein_coding	WD repeat domain 78
ENSG00000168314.17	0.0	0.0	0.04	0.01	MOBP	chr3	protein_coding	myelin-associated oligodendrocyte basic protein
ENSG00000231999.6	0.03	0.07	0.11	0.11	FLJ27354	chr1	antisense		--
ENSG00000137413.15	2.8	3.0	2.61	2.64	TAF8	chr6	protein_coding	TAF8 RNA polymerase II, TATA box binding protein (TBP)-associated factor, 43kDa
ENSG00000213654.9	0.89	0.84	0.88	1.15	GPSM3	chr6	protein_coding	G-protein signaling modulator 3
ENSG00000105287.12	7.84	7.25	8.88	9.28	PRKD2	chr19	protein_coding	protein kinase D2
ENSG00000130224.14	0.02	0.0	0.02	0.01	LRCH2	chrX	protein_coding	leucine-rich repeats and calponin homology (CH) domain containing 2
ENSG00000246982.6	0.15	0.32	0.21	0.06	RP1-179N16.6	chr6	antisense		--
ENSG00000154175.16	0.0	0.01	0.01	0.04	ABI3BP	chr3	protein_coding	ABI family, member 3 (NESH) binding protein
ENSG00000187833.7	0.0	0.03	0.02	0.0	C2orf78	chr2	protein_coding	chromosome 2 open reading frame 78
ENSG00000101695.8	1.09	1.46	0.91	1.25	RNF125	chr18	protein_coding	ring finger protein 125, E3 ubiquitin protein ligase
ENSG00000226984.1	0.14	0.0	0.0	0.0	RP4-591B8.2	chr1	processed_pseudogene		--
ENSG00000277901.1	0.0	0.0	0.0	0.06	RP5-851M4.1	chr20	lincRNA		--
ENSG00000171703.16	11.27	10.5	8.85	10.06	TCEA2	chr20	protein_coding	transcription elongation factor A (SII), 2
ENSG00000124608.4	6.78	7.37	7.73	8.07	AARS2	chr6	protein_coding	alanyl-tRNA synthetase 2, mitochondrial
ENSG00000088247.15	67.77	66.34	72.9	73.44	KHSRP	chr19	protein_coding	KH-type splicing regulatory protein
ENSG00000226549.3	0.28	0.0	0.0	0.02	SCDP1	chr17	processed_pseudogene	stearoyl-CoA desaturase (delta-9-desaturase) pseudogene 1
ENSG00000138193.14	0.94	1.1	0.93	0.76	PLCE1	chr10	protein_coding	phospholipase C, epsilon 1
ENSG00000232706.3	0.0	0.0	0.0	0.04	NUTM2HP	chr10	unprocessed_pseudogene	NUT family member 2H, pseudogene
ENSG00000232342.7	0.03	0.0	0.0	0.0	RP11-46O21.2	chr10	antisense		--
ENSG00000155099.7	1.35	0.91	1.25	1.53	TMEM55A	chr8	protein_coding	transmembrane protein 55A
ENSG00000223438.1	0.18	0.0	0.0	0.0	RP1-171K16.5	chrX	lincRNA		--
ENSG00000164219.9	2.22	2.3	1.84	2.45	PGGT1B	chr5	protein_coding	protein geranylgeranyltransferase type I, beta subunit
ENSG00000178974.9	6.44	6.48	5.02	5.34	FBXO34	chr14	protein_coding	F-box protein 34
ENSG00000274114.1	0.34	0.71	0.21	0.63	CTC-281F24.3	chr17	unprocessed_pseudogene		--
ENSG00000182648.11	0.89	0.93	0.71	0.51	LINC01006	chr7	lincRNA	long intergenic non-protein coding RNA 1006
ENSG00000089639.10	7.05	5.76	7.67	8.3	GMIP	chr19	protein_coding	GEM interacting protein
ENSG00000229331.1	0.08	0.0	0.12	0.07	GK-IT1	chrX	sense_intronic	GK intronic transcript 1
ENSG00000145979.17	3.74	4.3	4.94	3.82	TBC1D7	chr6	protein_coding	TBC1 domain family, member 7
ENSG00000267533.1	0.0	0.16	0.04	0.0	RP11-815J4.7	chr18	processed_pseudogene		--
ENSG00000167863.11	121.77	135.38	120.99	127.36	ATP5H	chr17	protein_coding	ATP synthase, H+ transporting, mitochondrial Fo complex, subunit d
ENSG00000103966.9	5.04	4.81	6.79	6.68	EHD4	chr15	protein_coding	EH-domain containing 4
ENSG00000224677.1	0.0	0.0	0.0	0.16	PDIA3P2	chr15	unprocessed_pseudogene	protein disulfide isomerase family A, member 3 pseudogene 2
ENSG00000279803.1	0.6	0.56	0.72	0.76	RP11-407G23.5	chr16	TEC		--
ENSG00000272050.1	0.17	0.0	0.0	0.07	RP13-379O24.3	chr20	lincRNA		--
ENSG00000202601.3	0.0	0.23	0.0	0.0	MIR582	chr5	miRNA	microRNA 582
ENSG00000116786.11	18.56	18.45	22.36	21.78	PLEKHM2	chr1	protein_coding	pleckstrin homology domain containing, family M (with RUN domain) member 2
ENSG00000007866.18	15.44	14.17	15.89	17.01	TEAD3	chr6	protein_coding	TEA domain family member 3
ENSG00000176998.4	0.18	0.0	0.02	0.0	HCG4	chr6	unprocessed_pseudogene	HLA complex group 4 (non-protein coding)
ENSG00000235120.1	0.13	0.0	0.05	0.0	BSN-AS1	chr3	antisense	BSN antisense RNA 1
ENSG00000217612.2	0.0	0.07	0.0	0.0	RP1-28C20.1	chr6	processed_pseudogene		--
ENSG00000110435.11	16.22	17.35	14.48	14.63	PDHX	chr11	protein_coding	pyruvate dehydrogenase complex, component X
ENSG00000206620.1	5.83	4.62	2.35	5.27	SNORD45C	chr1	snoRNA	small nucleolar RNA, C/D box 45C
ENSG00000103005.11	14.82	13.88	16.37	18.31	USB1	chr16	protein_coding	U6 snRNA biogenesis 1
ENSG00000272186.1	0.0	0.0	0.14	0.08	RP11-110I1.13	chr11	antisense		--
ENSG00000100211.10	4.36	4.7	4.7	4.06	CBY1	chr22	protein_coding	chibby homolog 1 (Drosophila)
ENSG00000253738.1	2.77	2.57	2.7	2.48	OTUD6B-AS1	chr8	antisense	OTUD6B antisense RNA 1 (head to head)
ENSG00000064225.12	0.02	0.02	0.04	0.02	ST3GAL6	chr3	protein_coding	ST3 beta-galactoside alpha-2,3-sialyltransferase 6
ENSG00000178980.14	10.52	13.62	11.9	10.88	SEPW1	chr19	protein_coding	selenoprotein W, 1
ENSG00000262831.1	0.06	0.05	0.13	0.05	RP11-498C9.2	chr17	antisense		--
ENSG00000149823.7	24.87	25.29	25.12	25.76	VPS51	chr11	protein_coding	vacuolar protein sorting 51 homolog (S. cerevisiae)
ENSG00000273226.1	0.39	0.86	0.98	0.43	RP11-513M16.8	chr9	antisense		--
ENSG00000265324.1	0.0	0.61	0.0	0.0	AC005020.1	chr7	miRNA		--
ENSG00000267565.1	0.0	0.06	0.0	0.0	CTC-559E9.8	chr19	antisense		--
ENSG00000139180.10	3.02	2.83	3.03	3.25	NDUFA9	chr12	protein_coding	NADH dehydrogenase (ubiquinone) 1 alpha subcomplex, 9, 39kDa
ENSG00000143195.12	0.0	0.01	0.0	0.01	ILDR2	chr1	protein_coding	immunoglobulin-like domain containing receptor 2
ENSG00000088451.10	4.72	5.86	5.21	4.22	TGDS	chr13	protein_coding	TDP-glucose 4,6-dehydratase
ENSG00000275674.1	0.3	0.05	0.0	0.05	RP11-697E2.12	chr15	protein_coding		--
ENSG00000242622.1	1.15	0.71	0.78	0.65	RP11-18H7.1	chr3	lincRNA		--
ENSG00000176754.12	0.0	0.0	0.01	0.0	LINC00303	chr1	lincRNA	long intergenic non-protein coding RNA 303
ENSG00000272106.1	0.83	1.28	0.67	0.88	RP11-345P4.9	chr1	antisense		--
ENSG00000153558.13	1.24	1.54	1.93	1.56	FBXL2	chr3	protein_coding	F-box and leucine-rich repeat protein 2
ENSG00000110944.8	0.15	0.27	0.31	0.37	IL23A	chr12	protein_coding	interleukin 23, alpha subunit p19
ENSG00000237517.8	0.93	0.9	0.77	0.75	DGCR5	chr22	antisense	DiGeorge syndrome critical region gene 5 (non-protein coding)
ENSG00000165807.7	0.57	0.61	0.58	0.48	PPP1R36	chr14	protein_coding	protein phosphatase 1, regulatory subunit 36
ENSG00000279583.1	0.27	0.16	0.02	0.0	RP11-368N21.5	chr16	TEC		--
ENSG00000268912.1	0.0	0.0	0.01	0.0	CTD-2619J13.17	chr19	lincRNA		--
ENSG00000134243.11	9.5	9.03	7.24	7.91	SORT1	chr1	protein_coding	sortilin 1
ENSG00000236824.1	1.31	1.34	1.35	1.48	BCYRN1	chr2	lincRNA	brain cytoplasmic RNA 1
ENSG00000234213.1	0.0	0.0	0.0	0.07	FHP1	chr13	processed_pseudogene	fumarate hydratase pseudogene 1
ENSG00000213658.10	0.0	0.01	0.0	0.0	LAT	chr16	protein_coding	linker for activation of T cells
ENSG00000005073.5	11.52	9.97	11.67	10.5	HOXA11	chr7	protein_coding	homeobox A11
ENSG00000263490.2	0.23	0.1	0.0	0.0	RN7SL155P	chr19	misc_RNA	RNA, 7SL, cytoplasmic 155, pseudogene
ENSG00000204256.12	53.49	50.44	53.31	51.92	BRD2	chr6	protein_coding	bromodomain containing 2
ENSG00000136159.3	10.11	11.9	10.61	9.87	NUDT15	chr13	protein_coding	nudix (nucleoside diphosphate linked moiety X)-type motif 15
ENSG00000239467.5	0.0	0.03	0.34	0.08	AC007405.6	chr2	lincRNA		--
ENSG00000226917.5	0.0	0.0	0.03	0.0	LINC01276	chr6	lincRNA	long intergenic non-protein coding RNA 1276
ENSG00000268288.1	0.24	0.1	0.0	0.61	RP11-98D18.16	chr1	antisense		--
ENSG00000101347.8	2.68	4.04	4.25	3.83	SAMHD1	chr20	protein_coding	SAM domain and HD domain 1
ENSG00000278740.1	0.1	0.04	0.0	0.04	RP11-147L13.14	chr17	lincRNA		--
ENSG00000205549.8	0.0	0.0	0.2	0.0	C9orf92	chr9	protein_coding	chromosome 9 open reading frame 92
ENSG00000152433.14	0.67	0.68	0.97	0.67	ZNF547	chr19	protein_coding	zinc finger protein 547
ENSG00000115286.19	7.4	7.42	7.24	7.03	NDUFS7	chr19	protein_coding	NADH dehydrogenase (ubiquinone) Fe-S protein 7, 20kDa (NADH-coenzyme Q reductase)
ENSG00000234773.6	0.0	0.0	0.09	0.0	CTD-2666L21.1	chr19	lincRNA		--
ENSG00000273243.1	0.39	0.39	0.54	0.66	CTA-217C2.2	chr22	lincRNA		--
ENSG00000271757.1	0.13	0.11	0.0	0.0	RP11-111M22.5	chr11	lincRNA		--
ENSG00000270757.1	10.69	13.37	12.19	10.5	HSPE1-MOB4	chr2	protein_coding	HSPE1-MOB4 readthrough
ENSG00000260898.5	0.0	0.0	0.02	0.0	ADPGK-AS1	chr15	antisense	ADPGK antisense RNA 1
ENSG00000080986.12	19.86	18.52	18.67	17.23	NDC80	chr18	protein_coding	NDC80 kinetochore complex component
ENSG00000006606.8	0.65	0.59	0.46	0.26	CCL26	chr7	protein_coding	chemokine (C-C motif) ligand 26
ENSG00000150750.6	0.28	0.17	0.13	0.17	C11orf53	chr11	protein_coding	chromosome 11 open reading frame 53
ENSG00000260615.1	0.0	0.0	0.1	0.22	RPL23AP97	chr13	processed_pseudogene	ribosomal protein L23a pseudogene 97
ENSG00000201031.1	0.28	0.0	0.0	0.0	Y_RNA	chr3	misc_RNA		--
ENSG00000147044.20	3.73	3.43	3.52	3.5	CASK	chrX	protein_coding	calcium/calmodulin-dependent serine protein kinase (MAGUK family)
ENSG00000225170.2	0.02	0.0	0.0	0.0	RP5-828K20.1	chr20	processed_pseudogene		--
ENSG00000184708.17	3.4	3.3	3.26	3.61	EIF4ENIF1	chr22	protein_coding	eukaryotic translation initiation factor 4E nuclear import factor 1
ENSG00000269103.2	0.0	0.37	0.24	0.09	Metazoa_SRP	chr20	misc_RNA		--
ENSG00000225177.5	0.87	0.17	0.48	0.96	RP11-390P2.4	chr6	antisense		--
ENSG00000234199.2	0.0	0.0	0.27	0.28	LINC01191	chr2	lincRNA	long intergenic non-protein coding RNA 1191
ENSG00000127564.16	19.38	18.18	18.42	19.89	PKMYT1	chr16	protein_coding	protein kinase, membrane associated tyrosine/threonine 1
ENSG00000039600.10	0.0	0.0	0.04	0.0	SOX30	chr5	protein_coding	SRY (sex determining region Y)-box 30
ENSG00000166925.8	24.83	22.2	28.74	27.64	TSC22D4	chr7	protein_coding	TSC22 domain family, member 4
ENSG00000185864.16	3.4	2.56	4.24	3.85	NPIPB4	chr16	protein_coding	nuclear pore complex interacting protein family, member B4
ENSG00000163453.11	67.4	74.8	75.83	70.61	IGFBP7	chr4	protein_coding	insulin-like growth factor binding protein 7
ENSG00000158164.6	0.0	0.08	0.0	0.0	TMSB15A	chrX	protein_coding	thymosin beta 15a
ENSG00000058673.15	38.34	34.66	32.24	31.33	ZC3H11A	chr1	protein_coding	zinc finger CCCH-type containing 11A
ENSG00000279849.1	0.57	1.39	0.8	0.69	FKSG70	chrX	protein_coding		--
ENSG00000233178.7	1.5	1.03	1.25	0.76	RP11-88I18.2	chr9	antisense		--
ENSG00000196091.12	0.0	0.01	0.0	0.0	MYBPC1	chr12	protein_coding	myosin binding protein C, slow type
ENSG00000202251.1	0.27	0.0	0.0	0.0	Y_RNA	chr17	misc_RNA		--
ENSG00000258355.1	0.3	0.08	0.22	0.17	RP11-651L5.2	chr12	sense_intronic		--
ENSG00000166562.8	3.43	3.23	4.1	3.97	SEC11C	chr18	protein_coding	SEC11 homolog C (S. cerevisiae)
ENSG00000238649.1	1.92	1.63	0.72	4.47	SNORD42A	chr17	snoRNA	small nucleolar RNA, C/D box 42A
ENSG00000227392.1	0.0	0.07	0.02	0.0	HPN-AS1	chr19	antisense	HPN antisense RNA 1
ENSG00000224016.2	0.63	0.0	0.16	0.18	RP11-728K20.1	chr7	unprocessed_pseudogene		--
ENSG00000234612.1	0.16	0.0	0.0	0.0	H2AFZP5	chr10	processed_pseudogene	H2A histone family, member Z pseudogene 5
ENSG00000205702.10	0.53	0.27	0.21	0.19	CYP2D7	chr22	polymorphic_pseudogene	cytochrome P450, family 2, subfamily D, polypeptide 7 (gene/pseudogene)
ENSG00000173559.12	3.21	3.2	3.96	3.59	NABP1	chr2	protein_coding	nucleic acid binding protein 1
ENSG00000137074.18	7.21	6.37	6.65	6.57	APTX	chr9	protein_coding	aprataxin
ENSG00000240424.2	0.05	0.0	0.0	0.0	RP11-158N24.1	chr12	processed_pseudogene		--
ENSG00000102057.9	1.93	1.55	1.85	1.58	KCND1	chrX	protein_coding	potassium channel, voltage gated Shal related subfamily D, member 1
ENSG00000188549.12	3.09	2.63	3.09	3.17	C15orf52	chr15	protein_coding	chromosome 15 open reading frame 52
ENSG00000155096.13	16.38	16.16	20.1	20.39	AZIN1	chr8	protein_coding	antizyme inhibitor 1
ENSG00000231353.1	0.24	0.6	0.27	0.0	RP11-5P18.3	chr1	unprocessed_pseudogene		--
ENSG00000077238.13	13.44	13.95	16.46	15.41	IL4R	chr16	protein_coding	interleukin 4 receptor
ENSG00000266992.1	0.07	0.02	0.13	0.04	DHX40P1	chr17	unprocessed_pseudogene	DEAH (Asp-Glu-Ala-His) box polypeptide 40 pseudogene 1
ENSG00000089558.8	0.54	0.31	0.34	0.58	KCNH4	chr17	protein_coding	potassium channel, voltage gated eag related subfamily H, member 4
ENSG00000085415.15	8.63	9.98	9.56	9.22	SEH1L	chr18	protein_coding	SEH1-like (S. cerevisiae)
ENSG00000237636.2	0.01	0.01	0.0	0.04	ANKRD26P3	chr13	unprocessed_pseudogene	ankyrin repeat domain 26 pseudogene 3
ENSG00000131981.15	56.04	58.74	57.22	59.54	LGALS3	chr14	protein_coding	lectin, galactoside-binding, soluble, 3
ENSG00000107798.17	28.68	28.74	26.86	26.33	LIPA	chr10	protein_coding	lipase A, lysosomal acid, cholesterol esterase
ENSG00000260145.1	0.0	0.04	0.0	0.0	RP11-322D14.2	chr16	antisense		--
ENSG00000013573.16	18.02	19.18	20.47	19.17	DDX11	chr12	protein_coding	DEAD/H (Asp-Glu-Ala-Asp/His) box helicase 11
ENSG00000080802.18	2.93	2.96	3.01	2.92	CNOT4	chr7	protein_coding	CCR4-NOT transcription complex, subunit 4
ENSG00000228444.2	0.07	0.09	0.59	0.03	RP11-173B14.4	chr13	sense_intronic		--
ENSG00000170584.10	2.93	2.5	2.27	2.26	NUDCD2	chr5	protein_coding	NudC domain containing 2
ENSG00000169752.16	6.25	7.77	6.64	5.64	NRG4	chr15	protein_coding	neuregulin 4
ENSG00000164683.16	4.93	5.85	5.85	5.06	HEY1	chr8	protein_coding	hes-related family bHLH transcription factor with YRPW motif 1
ENSG00000279560.1	0.13	0.34	0.61	0.23	AC007326.1	chr22	protein_coding		--
ENSG00000279636.2	0.0	0.0	0.0	0.02	LINC00216	chr14	lincRNA	long intergenic non-protein coding RNA 216
ENSG00000237870.6	0.0	0.08	0.1	0.09	AC073130.1	chr7	processed_transcript		--
ENSG00000279020.1	0.0	0.0	0.05	0.0	C18orf15	chr18	TEC	chromosome 18 open reading frame 15
ENSG00000262223.6	0.11	0.15	0.13	0.12	RP11-1055B8.3	chr17	lincRNA		--
ENSG00000186973.10	0.05	0.0	0.07	0.0	FAM183A	chr1	protein_coding	family with sequence similarity 183, member A
ENSG00000175967.3	0.01	0.0	0.0	0.0	RP11-544L8__B.4	chr6	antisense		--
ENSG00000206834.1	11.57	6.41	5.88	6.61	SNORA1	chr11	snoRNA	small nucleolar RNA, H/ACA box 1
ENSG00000261997.1	0.1	0.03	0.01	0.06	RP11-212I21.4	chr16	lincRNA		--
ENSG00000233836.7	0.03	0.0	0.0	0.0	RP11-255H23.2	chr19	transcribed_unprocessed_pseudogene		--
ENSG00000154640.14	11.44	12.3	15.36	14.91	BTG3	chr21	protein_coding	BTG family, member 3
ENSG00000236778.7	0.32	0.2	0.27	0.12	INTS6-AS1	chr13	antisense	INTS6 antisense RNA 1
ENSG00000279289.1	0.25	0.2	0.08	0.1	RP3-331H24.6	chr6	TEC		--
ENSG00000163806.15	0.08	0.07	0.23	0.1	SPDYA	chr2	protein_coding	speedy/RINGO cell cycle regulator family member A
ENSG00000216331.1	0.89	0.13	0.11	0.51	HIST1H1PS1	chr6	processed_pseudogene	histone cluster 1, H1, pseudogene 1
ENSG00000149806.10	119.61	125.02	106.93	119.57	FAU	chr11	protein_coding	Finkel-Biskis-Reilly murine sarcoma virus (FBR-MuSV) ubiquitously expressed
ENSG00000101049.14	0.17	0.05	0.26	0.19	SGK2	chr20	protein_coding	serum/glucocorticoid regulated kinase 2
ENSG00000223379.1	0.25	0.0	0.05	0.0	RP11-374M1.4	chr9	lincRNA		--
ENSG00000280181.1	0.0	0.0	0.04	0.25	RP11-629N8.4	chr12	TEC		--
ENSG00000230197.6	0.0	0.04	0.03	0.0	RP11-160E2.17	chr17	lincRNA		--
ENSG00000102221.13	10.57	9.93	7.9	7.92	JADE3	chrX	protein_coding	jade family PHD finger 3
ENSG00000274776.1	0.33	0.3	0.24	0.18	RP11-687F6.5	chr18	lincRNA		--
ENSG00000219608.3	0.0	0.4	0.0	0.0	HIGD1AP16	chr20	processed_pseudogene	HIG1 hypoxia inducible domain family, member 1A pseudogene 16
ENSG00000206172.8	1.12	0.77	1.49	0.9	HBA1	chr16	protein_coding	hemoglobin, alpha 1
ENSG00000158813.17	0.11	0.1	0.14	0.09	EDA	chrX	protein_coding	ectodysplasin A
ENSG00000106460.18	4.34	4.73	3.55	3.74	TMEM106B	chr7	protein_coding	transmembrane protein 106B
ENSG00000161798.6	0.04	0.09	0.02	0.05	AQP5	chr12	protein_coding	aquaporin 5
ENSG00000152700.13	6.0	6.05	6.54	6.32	SAR1B	chr5	protein_coding	secretion associated, Ras related GTPase 1B
ENSG00000069535.13	14.38	13.29	12.56	14.04	MAOB	chrX	protein_coding	monoamine oxidase B
ENSG00000164970.14	5.79	7.13	7.34	7.9	FAM219A	chr9	protein_coding	family with sequence similarity 219, member A
ENSG00000267340.1	2.02	2.1	3.04	2.5	RP11-242D8.3	chr17	processed_pseudogene		--
ENSG00000124610.4	0.24	0.24	0.0	0.32	HIST1H1A	chr6	protein_coding	histone cluster 1, H1a
ENSG00000134440.11	36.18	38.29	33.42	35.35	NARS	chr18	protein_coding	asparaginyl-tRNA synthetase
ENSG00000159871.14	0.41	0.32	0.13	0.11	LYPD5	chr19	protein_coding	LY6/PLAUR domain containing 5
ENSG00000198795.10	1.99	1.84	1.5	1.52	ZNF521	chr18	protein_coding	zinc finger protein 521
ENSG00000171195.10	0.04	0.0	0.0	0.0	MUC7	chr4	protein_coding	mucin 7, secreted
ENSG00000067596.10	13.25	12.92	13.22	12.34	DHX8	chr17	protein_coding	DEAH (Asp-Glu-Ala-His) box polypeptide 8
ENSG00000217159.2	1.37	1.25	0.16	0.18	LARP1P1	chr6	processed_pseudogene	La ribonucleoprotein domain family, member 1 pseudogene 1
ENSG00000210176.1	2.22	0.38	3.7	1.13	MT-TH	chrM	Mt_tRNA	mitochondrially encoded tRNA histidine
ENSG00000196588.14	5.43	5.24	5.71	5.98	MKL1	chr22	protein_coding	megakaryoblastic leukemia (translocation) 1
ENSG00000146731.10	135.74	137.02	130.66	135.7	CCT6A	chr7	protein_coding	chaperonin containing TCP1, subunit 6A (zeta 1)
ENSG00000242689.2	1.05	0.95	2.48	2.28	CNTF	chr11	protein_coding	ciliary neurotrophic factor
ENSG00000172037.13	11.17	11.81	12.07	12.18	LAMB2	chr3	protein_coding	laminin, beta 2 (laminin S)
ENSG00000281548.1	0.06	0.05	0.03	0.08	LINC00895	chr22	lincRNA	long intergenic non-protein coding RNA 895
ENSG00000198246.7	1.5	1.89	1.46	1.66	SLC29A3	chr10	protein_coding	solute carrier family 29 (equilibrative nucleoside transporter), member 3
ENSG00000154710.15	12.04	13.25	14.07	14.66	RABGEF1	chr7	protein_coding	RAB guanine nucleotide exchange factor (GEF) 1
ENSG00000118160.13	0.13	0.04	0.12	0.03	SLC8A2	chr19	protein_coding	solute carrier family 8 (sodium/calcium exchanger), member 2
ENSG00000221535.1	0.0	0.27	0.0	0.0	AC027319.1	chr19	miRNA		--
ENSG00000280237.1	0.57	0.58	0.51	0.6	MIR4697HG	chr11	TEC	MIR4697 host gene
ENSG00000265511.1	0.04	0.0	0.0	0.0	RP11-524F11.1	chr17	antisense		--
ENSG00000264103.1	0.0	0.0	0.25	0.0	AC017028.2	chr2	miRNA		--
ENSG00000101574.14	2.64	2.81	2.11	2.65	METTL4	chr18	protein_coding	methyltransferase like 4
ENSG00000228053.1	0.0	0.0	0.05	0.05	RP11-151F5.2	chr9	processed_pseudogene		--
ENSG00000135625.7	0.04	0.26	0.15	0.18	EGR4	chr2	protein_coding	early growth response 4
ENSG00000131398.13	0.0	0.0	0.0	0.01	KCNC3	chr19	protein_coding	potassium channel, voltage gated Shaw related subfamily C, member 3
ENSG00000262081.2	0.0	0.0	0.0	0.08	IL9RP4	chr18	unprocessed_pseudogene	interleukin 9 receptor pseudogene 4
ENSG00000170509.11	0.06	0.03	0.02	0.03	HSD17B13	chr4	protein_coding	hydroxysteroid (17-beta) dehydrogenase 13
ENSG00000149260.14	3.74	3.33	3.16	2.88	CAPN5	chr11	protein_coding	calpain 5
ENSG00000183718.5	2.6	2.97	3.37	2.85	TRIM52	chr5	protein_coding	tripartite motif containing 52
ENSG00000038382.17	57.96	52.74	63.44	59.17	TRIO	chr5	protein_coding	trio Rho guanine nucleotide exchange factor
ENSG00000168000.14	8.78	7.97	8.39	8.61	BSCL2	chr11	protein_coding	Berardinelli-Seip congenital lipodystrophy 2 (seipin)
ENSG00000067560.10	148.73	156.95	160.17	164.37	RHOA	chr3	protein_coding	ras homolog family member A
ENSG00000175455.14	12.04	14.05	11.22	11.04	CCDC14	chr3	protein_coding	coiled-coil domain containing 14
ENSG00000258256.1	0.0	0.06	0.3	0.19	RP11-219B4.5	chr8	antisense		--
ENSG00000164808.16	6.55	7.57	5.9	6.46	SPIDR	chr8	protein_coding	scaffolding protein involved in DNA repair
ENSG00000267552.6	1.96	1.41	2.04	1.59	CTD-2528L19.4	chr19	protein_coding		--
ENSG00000202538.1	1.74	0.0	0.66	2.58	RNU4-2	chr12	snRNA	RNA, U4 small nuclear 2
ENSG00000185467.7	0.48	0.33	0.31	0.45	KPNA7	chr7	protein_coding	karyopherin alpha 7 (importin alpha 8)
ENSG00000159588.14	0.11	0.14	1.22	0.87	CCDC17	chr1	protein_coding	coiled-coil domain containing 17
ENSG00000273306.1	3.58	1.25	4.81	2.74	RP11-527J8.1	chr2	antisense		--
ENSG00000235090.1	0.0	0.11	0.03	0.08	RPL7L1P3	chr7	processed_pseudogene	ribosomal protein L7-like 1 pseudogene 3
ENSG00000229925.1	0.0	0.0	0.0	0.27	AP001043.1	chr21	lincRNA		--
ENSG00000162407.8	2.77	3.02	3.18	3.54	PPAP2B	chr1	protein_coding	phosphatidic acid phosphatase type 2B
ENSG00000053254.15	6.21	6.0	5.64	5.13	FOXN3	chr14	protein_coding	forkhead box N3
ENSG00000151014.5	4.15	4.06	7.62	6.17	CCRN4L	chr4	protein_coding	CCR4 carbon catabolite repression 4-like (S. cerevisiae)
ENSG00000169220.17	0.69	0.61	0.63	0.96	RGS14	chr5	protein_coding	regulator of G-protein signaling 14
ENSG00000111530.12	15.97	16.25	14.25	14.55	CAND1	chr12	protein_coding	cullin-associated and neddylation-dissociated 1
ENSG00000177675.8	0.51	0.47	0.29	0.4	CD163L1	chr12	protein_coding	CD163 molecule-like 1
ENSG00000081853.14	0.02	0.02	0.04	0.0	PCDHGA2	chr5	protein_coding	protocadherin gamma subfamily A, 2
ENSG00000071205.11	7.14	6.72	6.23	6.07	ARHGAP10	chr4	protein_coding	Rho GTPase activating protein 10
ENSG00000164093.15	0.25	0.26	0.18	0.42	PITX2	chr4	protein_coding	paired-like homeodomain 2
ENSG00000242104.3	0.0	0.03	0.0	0.0	RP11-340E6.1	chr3	lincRNA		--
ENSG00000272391.5	20.87	20.2	21.43	20.87	POM121C	chr7	protein_coding	POM121 transmembrane nucleoporin C
ENSG00000183674.11	0.05	0.0	0.05	0.08	LINC00518	chr6	lincRNA	long intergenic non-protein coding RNA 518
ENSG00000105245.9	11.2	10.09	11.51	11.45	NUMBL	chr19	protein_coding	numb homolog (Drosophila)-like
ENSG00000120709.10	14.44	12.42	13.11	12.29	FAM53C	chr5	protein_coding	family with sequence similarity 53, member C
ENSG00000281398.2	7.28	5.42	5.9	6.38	SNHG4	chr5	processed_transcript	small nucleolar RNA host gene 4
ENSG00000112033.13	8.23	8.42	9.88	9.18	PPARD	chr6	protein_coding	peroxisome proliferator-activated receptor delta
ENSG00000228280.1	0.0	0.06	0.21	0.0	RP11-367B6.2	chr10	sense_intronic		--
ENSG00000281140.1	0.0	0.65	0.0	0.33	AL513548.1	chr6	miRNA		--
ENSG00000058335.15	0.16	0.14	0.07	0.09	RASGRF1	chr15	protein_coding	Ras protein-specific guanine nucleotide-releasing factor 1
ENSG00000119737.5	0.87	1.26	2.33	1.51	GPR75	chr2	protein_coding	G protein-coupled receptor 75
ENSG00000233327.10	0.24	0.25	0.36	0.17	USP32P2	chr17	transcribed_unprocessed_pseudogene	ubiquitin specific peptidase 32 pseudogene 2
ENSG00000100092.20	0.25	0.36	0.4	0.36	SH3BP1	chr22	protein_coding	SH3-domain binding protein 1
ENSG00000100664.10	30.38	30.77	40.59	38.42	EIF5	chr14	protein_coding	eukaryotic translation initiation factor 5
ENSG00000251229.1	0.03	0.0	0.0	0.03	RP11-503N18.5	chr4	processed_pseudogene		--
ENSG00000260213.5	0.0	0.06	0.05	0.0	RP11-303E16.3	chr16	antisense		--
ENSG00000177697.17	92.08	91.41	95.25	98.27	CD151	chr11	protein_coding	CD151 molecule (Raph blood group)
ENSG00000265241.6	18.13	19.14	21.18	18.79	RBM8A	chr1	protein_coding	RNA binding motif protein 8A
ENSG00000126773.12	2.62	2.62	2.5	2.36	PCNXL4	chr14	protein_coding	pecanex-like 4 (Drosophila)
ENSG00000253330.1	0.0	0.0	0.06	0.16	RP11-697N18.3	chr8	processed_pseudogene		--
ENSG00000082438.15	0.95	1.14	1.04	1.06	COBLL1	chr2	protein_coding	cordon-bleu WH2 repeat protein-like 1
ENSG00000177602.5	7.2	6.29	6.3	6.63	GSG2	chr17	protein_coding	germ cell associated 2 (haspin)
ENSG00000228113.7	0.01	0.06	0.06	0.03	AC003991.3	chr7	antisense		--
ENSG00000244510.1	0.0	0.0	0.0	0.17	GS1-124K5.7	chr7	unprocessed_pseudogene		--
ENSG00000203722.7	0.08	0.12	0.12	0.02	RAET1G	chr6	protein_coding	retinoic acid early transcript 1G
ENSG00000021826.14	123.15	124.94	98.01	111.13	CPS1	chr2	protein_coding	carbamoyl-phosphate synthase 1, mitochondrial
ENSG00000067798.13	0.07	0.07	0.15	0.13	NAV3	chr12	protein_coding	neuron navigator 3
ENSG00000160613.12	7.35	7.57	7.5	7.58	PCSK7	chr11	protein_coding	proprotein convertase subtilisin/kexin type 7
ENSG00000258461.5	0.09	0.07	0.07	0.03	RP11-164J13.1	chr15	processed_transcript		--
ENSG00000256512.1	0.64	0.0	0.12	0.14	RP11-860B13.3	chr12	antisense		--
ENSG00000214954.8	0.18	0.22	0.21	0.22	LRRC69	chr8	protein_coding	leucine rich repeat containing 69
ENSG00000091009.7	6.95	6.35	5.66	5.96	RBM27	chr5	protein_coding	RNA binding motif protein 27
ENSG00000161813.20	17.22	16.56	15.8	14.9	LARP4	chr12	protein_coding	La ribonucleoprotein domain family, member 4
ENSG00000157181.14	7.57	6.87	6.96	6.7	C1orf27	chr1	protein_coding	chromosome 1 open reading frame 27
ENSG00000228302.2	0.02	0.05	0.02	0.01	RP11-186N15.3	chr10	antisense		--
ENSG00000220157.4	0.03	0.05	0.0	0.0	HNRNPA1P12	chr5	processed_pseudogene	heterogeneous nuclear ribonucleoprotein A1 pseudogene 12
ENSG00000116830.11	6.9	6.02	6.23	6.66	TTF2	chr1	protein_coding	transcription termination factor, RNA polymerase II
ENSG00000181588.16	6.09	5.96	5.26	5.53	MEX3D	chr19	protein_coding	mex-3 RNA binding family member D
ENSG00000257511.1	0.24	0.62	0.23	0.39	RP11-278C7.1	chr12	processed_pseudogene		--
ENSG00000143368.9	45.1	39.28	58.65	54.75	SF3B4	chr1	protein_coding	splicing factor 3b, subunit 4, 49kDa
ENSG00000165886.4	5.24	4.99	4.52	6.04	UBTD1	chr10	protein_coding	ubiquitin domain containing 1
ENSG00000152766.5	0.0	0.0	0.0	0.15	ANKRD22	chr10	protein_coding	ankyrin repeat domain 22
ENSG00000240137.5	0.15	0.25	0.34	0.29	ERICH6-AS1	chr3	antisense	ERICH6 antisense RNA 1
ENSG00000183010.16	57.62	57.14	54.97	60.78	PYCR1	chr17	protein_coding	pyrroline-5-carboxylate reductase 1
ENSG00000181617.5	0.11	0.05	0.0	0.09	FDCSP	chr4	protein_coding	follicular dendritic cell secreted protein
ENSG00000143476.17	22.75	24.56	24.1	24.03	DTL	chr1	protein_coding	denticleless E3 ubiquitin protein ligase homolog (Drosophila)
ENSG00000173786.16	9.26	9.13	8.72	9.1	CNP	chr17	protein_coding	2',3'-cyclic nucleotide 3' phosphodiesterase
ENSG00000273951.1	0.89	0.12	0.14	0.44	RP4-620E11.8	chr20	sense_intronic		--
ENSG00000228115.1	0.08	0.13	0.29	0.0	RP11-165F24.5	chr9	sense_intronic		--
ENSG00000239636.1	0.22	0.09	0.08	0.06	RP4-728D4.2	chr1	antisense		--
ENSG00000180370.10	34.96	33.07	35.46	34.93	PAK2	chr3	protein_coding	p21 protein (Cdc42/Rac)-activated kinase 2
ENSG00000174501.14	3.04	2.79	2.12	1.87	ANKRD36C	chr2	protein_coding	ankyrin repeat domain 36C
ENSG00000221676.1	0.73	0.0	0.18	1.24	RNU6ATAC	chr9	snRNA	RNA, U6atac small nuclear (U12-dependent splicing)
ENSG00000259604.5	2.0	2.09	1.47	1.83	RP11-66B24.1	chr15	lincRNA		--
ENSG00000174827.13	0.03	0.24	0.3	0.15	PDZK1	chr1	protein_coding	PDZ domain containing 1
ENSG00000111700.12	0.88	0.67	0.85	0.87	SLCO1B3	chr12	protein_coding	solute carrier organic anion transporter family, member 1B3
ENSG00000273254.1	0.0	0.12	0.04	0.25	RP1-100J12.1	chr21	antisense		--
ENSG00000280220.1	0.0	0.01	0.0	0.0	RP11-560A15.6	chr20	TEC		--
ENSG00000260814.2	0.0	0.0	0.0	0.05	RP11-107F6.3	chr15	lincRNA		--
ENSG00000279957.1	0.0	0.0	0.04	0.0	RP11-141B14.2	chr2	TEC		--
ENSG00000153904.18	5.0	4.86	7.43	6.88	DDAH1	chr1	protein_coding	dimethylarginine dimethylaminohydrolase 1
ENSG00000135108.14	7.8	7.71	7.29	7.87	FBXO21	chr12	protein_coding	F-box protein 21
ENSG00000119333.11	85.37	84.09	76.52	86.34	WDR34	chr9	protein_coding	WD repeat domain 34
ENSG00000253616.5	2.51	3.13	3.29	2.36	RP11-875O11.3	chr8	antisense		--
ENSG00000104517.12	30.48	30.13	28.23	29.07	UBR5	chr8	protein_coding	ubiquitin protein ligase E3 component n-recognin 5
ENSG00000154079.5	3.05	3.48	2.42	2.83	SDHAF4	chr6	protein_coding	succinate dehydrogenase complex assembly factor 4
ENSG00000014216.15	29.25	26.59	26.43	28.6	CAPN1	chr11	protein_coding	calpain 1, (mu/I) large subunit
ENSG00000167193.7	17.95	18.04	19.33	20.12	CRK	chr17	protein_coding	v-crk avian sarcoma virus CT10 oncogene homolog
ENSG00000257727.5	1.39	0.66	1.09	0.77	CNPY2	chr12	protein_coding	canopy FGF signaling regulator 2
ENSG00000198908.11	0.69	0.83	0.62	0.52	BHLHB9	chrX	protein_coding	basic helix-loop-helix domain containing, class B, 9
ENSG00000259052.1	8.64	7.33	6.3	8.72	AL157871.2	chr14	sense_overlapping		--
ENSG00000196747.4	16.36	15.69	6.41	8.9	HIST1H2AI	chr6	protein_coding	histone cluster 1, H2ai
ENSG00000089289.15	23.12	24.52	23.42	25.29	IGBP1	chrX	protein_coding	immunoglobulin (CD79A) binding protein 1
ENSG00000226950.6	2.92	3.17	4.58	4.57	DANCR	chr4	processed_transcript	differentiation antagonizing non-protein coding RNA
ENSG00000231329.7	0.0	0.0	0.03	0.19	RP1-225E12.2	chr6	antisense		--
ENSG00000262772.1	0.05	0.16	0.3	0.23	RP11-353N14.2	chr17	lincRNA		--
ENSG00000267809.1	0.27	0.86	0.87	0.75	NDUFV2P1	chr19	processed_pseudogene	NADH dehydrogenase (ubiquinone) flavoprotein 2 pseudogene 1
ENSG00000132341.11	136.42	146.48	149.91	149.51	RAN	chr12	protein_coding	RAN, member RAS oncogene family
ENSG00000249923.1	0.03	0.01	0.0	0.26	XXbac-B444P24.8	chr22	antisense		--
ENSG00000204745.3	0.73	0.59	0.72	0.63	AC083899.3	chr2	unprocessed_pseudogene		--
ENSG00000070413.18	12.22	10.32	11.31	11.54	DGCR2	chr22	protein_coding	DiGeorge syndrome critical region gene 2
ENSG00000163879.10	0.0	0.01	0.0	0.0	DNALI1	chr1	protein_coding	dynein, axonemal, light intermediate chain 1
ENSG00000277545.1	0.0	0.13	0.04	0.0	RP11-73M11.3	chr13	sense_intronic		--
ENSG00000090857.13	5.92	6.32	5.54	5.06	PDPR	chr16	protein_coding	pyruvate dehydrogenase phosphatase regulatory subunit
ENSG00000126249.7	5.13	6.05	3.82	4.12	PDCD2L	chr19	protein_coding	programmed cell death 2-like
ENSG00000227199.1	0.36	0.88	0.32	0.41	ST7-AS1	chr7	antisense	ST7 antisense RNA 1
ENSG00000148848.14	4.23	4.32	4.77	4.88	ADAM12	chr10	protein_coding	ADAM metallopeptidase domain 12
ENSG00000278899.1	0.02	0.0	0.02	0.06	AL358852.1	chr6	protein_coding		--
ENSG00000127415.12	0.06	0.0	0.03	0.0	IDUA	chr4	protein_coding	iduronidase, alpha-L-
ENSG00000261143.1	0.01	0.0	0.0	0.02	ADAMTS7P3	chr15	transcribed_unprocessed_pseudogene	ADAMTS7 pseudogene 3
ENSG00000163637.11	0.09	0.03	0.1	0.09	PRICKLE2	chr3	protein_coding	prickle homolog 2 (Drosophila)
ENSG00000139842.14	34.32	35.08	35.39	37.91	CUL4A	chr13	protein_coding	cullin 4A
ENSG00000207943.1	0.0	0.0	0.0	0.54	MIR634	chr17	miRNA	microRNA 634
ENSG00000253279.5	0.02	0.01	0.07	0.01	FAM183CP	chr8	lincRNA	family with sequence similarity 183, member C, pseudogene
ENSG00000118507.15	0.88	0.56	0.65	0.69	AKAP7	chr6	protein_coding	A kinase (PRKA) anchor protein 7
ENSG00000260095.1	0.08	0.39	0.0	0.39	RP11-715J22.3	chr16	antisense		--
ENSG00000275909.1	1.2	0.18	0.08	0.09	Metazoa_SRP	chr16	misc_RNA		--
ENSG00000213714.1	0.0	0.11	0.23	0.86	FAM209B	chr20	protein_coding	family with sequence similarity 209, member B
ENSG00000135336.14	13.91	15.12	13.02	12.15	ORC3	chr6	protein_coding	origin recognition complex, subunit 3
ENSG00000168214.20	12.47	13.35	11.4	12.04	RBPJ	chr4	protein_coding	recombination signal binding protein for immunoglobulin kappa J region
ENSG00000163463.11	51.28	60.2	54.43	66.47	KRTCAP2	chr1	protein_coding	keratinocyte associated protein 2
ENSG00000186891.13	0.2	0.27	0.15	0.19	TNFRSF18	chr1	protein_coding	tumor necrosis factor receptor superfamily, member 18
ENSG00000198455.4	6.58	6.51	5.46	6.13	ZXDB	chrX	protein_coding	zinc finger, X-linked, duplicated B
ENSG00000253746.1	0.0	0.14	0.08	0.18	RP11-527N22.2	chr8	lincRNA		--
ENSG00000178074.5	4.81	3.99	3.79	3.35	C2orf69	chr2	protein_coding	chromosome 2 open reading frame 69
ENSG00000168631.11	0.06	0.01	0.08	0.08	DPCR1	chr6	protein_coding	diffuse panbronchiolitis critical region 1
ENSG00000265667.1	5.01	1.06	0.71	6.37	AP003550.1	chr8	miRNA		--
ENSG00000204121.2	0.0	0.07	0.0	0.0	ECEL1P1	chr2	unprocessed_pseudogene	endothelin converting enzyme-like 1, pseudogene 1
ENSG00000278504.1	0.0	0.0	0.17	0.0	UPF3BP2	chrX	unprocessed_pseudogene	UPF3B pseudogene 2
ENSG00000184897.5	171.18	165.96	136.95	154.09	H1FX	chr3	protein_coding	H1 histone family, member X
ENSG00000181830.8	4.2	3.9	4.34	4.9	SLC35C1	chr11	protein_coding	solute carrier family 35 (GDP-fucose transporter), member C1
ENSG00000200390.1	0.87	0.0	0.0	0.0	Y_RNA	chr2	misc_RNA		--
ENSG00000140025.15	0.36	0.47	0.46	0.33	EFCAB11	chr14	protein_coding	EF-hand calcium binding domain 11
ENSG00000169189.16	20.31	24.28	25.4	24.95	NSMCE1	chr16	protein_coding	non-SMC element 1 homolog (S. cerevisiae)
ENSG00000180116.15	0.0	0.0	0.0	0.03	C12orf40	chr12	protein_coding	chromosome 12 open reading frame 40
ENSG00000163536.12	3.4	3.65	2.42	2.88	SERPINI1	chr3	protein_coding	serpin peptidase inhibitor, clade I (neuroserpin), member 1
ENSG00000170961.6	0.01	0.14	0.07	0.11	HAS2	chr8	protein_coding	hyaluronan synthase 2
ENSG00000272979.1	0.93	1.27	1.51	0.91	RP11-647K16.1	chr2	antisense		--
ENSG00000162694.13	9.78	11.16	10.07	9.29	EXTL2	chr1	protein_coding	exostosin-like glycosyltransferase 2
ENSG00000135269.17	30.52	28.29	30.11	30.45	TES	chr7	protein_coding	testin LIM domain protein
ENSG00000116874.11	5.32	6.74	6.24	7.94	WARS2	chr1	protein_coding	tryptophanyl tRNA synthetase 2, mitochondrial
ENSG00000263154.1	12.83	11.16	10.81	13.23	RP11-1055B8.2	chr17	lincRNA		--
ENSG00000255145.2	0.0	0.19	0.04	0.24	STX17-AS1	chr9	antisense	STX17 antisense RNA 1
ENSG00000071794.15	49.32	51.72	40.88	40.83	HLTF	chr3	protein_coding	helicase-like transcription factor
ENSG00000259943.1	1.87	2.96	2.77	2.26	RP1-39G22.7	chr1	antisense		--
ENSG00000165171.10	3.62	2.3	2.51	2.13	WBSCR27	chr7	protein_coding	Williams Beuren syndrome chromosome region 27
ENSG00000160688.18	11.76	11.69	13.19	12.45	FLAD1	chr1	protein_coding	flavin adenine dinucleotide synthetase 1
ENSG00000261794.1	0.0	0.0	0.0	0.14	GOLGA8H	chr15	protein_coding	golgin A8 family, member H
ENSG00000236337.1	0.45	0.46	0.34	0.15	FMR1-IT1	chrX	sense_intronic	FMR1 intronic transcript 1
ENSG00000224861.1	0.06	0.14	0.07	0.22	YBX1P1	chr14	processed_pseudogene	Y box binding protein 1 pseudogene 1
ENSG00000279894.1	0.13	0.03	0.02	0.03	GHc-857G6.7	chrX	TEC		--
ENSG00000172717.15	0.14	0.1	0.14	0.0	FAM71D	chr14	protein_coding	family with sequence similarity 71, member D
ENSG00000211508.1	0.32	0.0	0.0	0.0	AL359538.1	chr13	miRNA		--
ENSG00000198720.12	8.24	8.08	8.07	7.81	ANKRD13B	chr17	protein_coding	ankyrin repeat domain 13B
ENSG00000158480.10	4.77	4.62	5.02	4.86	SPATA2	chr20	protein_coding	spermatogenesis associated 2
ENSG00000136319.11	2.54	2.11	1.64	2.02	TTC5	chr14	protein_coding	tetratricopeptide repeat domain 5
ENSG00000234424.2	0.28	0.67	0.37	0.35	RP11-213G2.1	chr9	unprocessed_pseudogene		--
ENSG00000204338.8	0.0	0.08	0.02	0.13	CYP21A1P	chr6	transcribed_unprocessed_pseudogene	cytochrome P450, family 21, subfamily A, polypeptide 1 pseudogene
ENSG00000251432.6	3.74	3.27	3.62	3.47	RP11-420A23.1	chr4	lincRNA		--
ENSG00000111605.16	12.22	11.78	12.64	11.79	CPSF6	chr12	protein_coding	cleavage and polyadenylation specific factor 6, 68kDa
ENSG00000262979.1	0.19	0.0	0.0	0.08	CTD-2047H16.2	chr17	sense_intronic		--
ENSG00000234639.1	0.0	0.0	0.02	0.02	AC009263.2	chr7	processed_pseudogene		--
ENSG00000162728.4	0.04	0.0	0.02	0.0	KCNJ9	chr1	protein_coding	potassium channel, inwardly rectifying subfamily J, member 9
ENSG00000236751.1	1.72	0.92	1.52	1.7	LINC01186	chrX	lincRNA	long intergenic non-protein coding RNA 1186
ENSG00000095303.14	25.37	24.81	24.41	25.89	PTGS1	chr9	protein_coding	prostaglandin-endoperoxide synthase 1 (prostaglandin G/H synthase and cyclooxygenase)
ENSG00000133454.15	0.0	0.0	0.0	0.01	MYO18B	chr22	protein_coding	myosin XVIIIB
ENSG00000279253.1	1.11	1.93	1.46	1.3	RP4-614O4.13	chr20	TEC		--
ENSG00000225075.1	0.0	0.0	0.0	0.29	RP11-426L16.3	chr1	antisense		--
ENSG00000169059.12	0.0	0.03	0.0	0.21	VCX3A	chrX	protein_coding	variable charge, X-linked 3A
ENSG00000101161.7	37.35	37.74	44.1	42.98	PRPF6	chr20	protein_coding	pre-mRNA processing factor 6
ENSG00000178464.6	2.24	1.94	1.62	1.94	CTD-2192J16.15	chr19	processed_pseudogene		--
ENSG00000136098.16	1.35	1.47	1.95	1.44	NEK3	chr13	protein_coding	NIMA-related kinase 3
ENSG00000164520.11	3.16	3.49	4.49	3.28	RAET1E	chr6	protein_coding	retinoic acid early transcript 1E
ENSG00000233223.2	1.22	1.54	1.55	1.92	AC113189.5	chr17	antisense		--
ENSG00000100890.15	4.93	5.03	4.36	4.27	KIAA0391	chr14	protein_coding	KIAA0391
ENSG00000234222.6	0.08	0.33	0.18	0.13	RP11-315I20.1	chr1	antisense		--
ENSG00000166477.12	15.48	18.89	18.39	16.75	LEO1	chr15	protein_coding	Leo1, Paf1/RNA polymerase II complex component, homolog (S. cerevisiae)
ENSG00000189334.8	6.37	7.81	5.55	5.64	S100A14	chr1	protein_coding	S100 calcium binding protein A14
ENSG00000268745.1	0.0	0.0	0.34	0.0	RP11-298J23.9	chr6	antisense		--
ENSG00000268751.1	0.75	0.21	0.72	0.04	SCGB1B2P	chr19	lincRNA	secretoglobin, family 1B, member 2, pseudogene
ENSG00000246223.8	0.0	0.0	0.01	0.0	LINC01550	chr14	lincRNA	long intergenic non-protein coding RNA 1550
ENSG00000235314.1	2.11	3.16	1.41	2.41	LINC00957	chr7	lincRNA	long intergenic non-protein coding RNA 957
ENSG00000265917.1	1.98	1.68	1.5	1.68	MIR3685	chr12	miRNA	microRNA 3685
ENSG00000115421.12	3.98	3.78	3.61	3.24	PAPOLG	chr2	protein_coding	poly(A) polymerase gamma
ENSG00000270344.2	0.11	0.1	0.08	0.09	RP11-734K2.4	chr12	antisense		--
ENSG00000274769.1	3.4	5.03	2.98	3.44	RP11-493E12.3	chr2	processed_transcript		--
ENSG00000252835.1	3.75	1.69	1.17	0.94	SCARNA21	chr17	scaRNA	small Cajal body-specific RNA 21
ENSG00000133706.17	33.28	35.06	25.73	28.22	LARS	chr5	protein_coding	leucyl-tRNA synthetase
ENSG00000080371.5	2.9	2.97	3.46	3.39	RAB21	chr12	protein_coding	RAB21, member RAS oncogene family
ENSG00000261915.6	2.9	2.98	3.32	3.25	RP11-542C16.2	chr17	protein_coding		--
ENSG00000123091.4	13.74	13.13	13.86	14.76	RNF11	chr1	protein_coding	ring finger protein 11
ENSG00000212296.1	0.38	1.3	1.16	1.63	SNORD72	chr5	snoRNA	small nucleolar RNA, C/D box 72
ENSG00000264943.1	0.03	0.05	0.0	0.02	SH3GL1P2	chr17	processed_pseudogene	SH3-domain GRB2-like 1 pseudogene 2
ENSG00000152240.12	11.05	15.63	12.05	11.8	HAUS1	chr18	protein_coding	HAUS augmin-like complex, subunit 1
ENSG00000260500.1	0.0	0.15	0.0	0.0	CTD-3193O13.1	chr19	antisense		--
ENSG00000227827.3	0.11	0.1	0.11	0.08	RP11-958N24.2	chr16	unprocessed_pseudogene		--
ENSG00000077147.14	26.6	29.17	31.78	29.45	TM9SF3	chr10	protein_coding	transmembrane 9 superfamily member 3
ENSG00000132254.12	18.08	16.58	19.17	18.41	ARFIP2	chr11	protein_coding	ADP-ribosylation factor interacting protein 2
ENSG00000204463.12	83.88	78.66	79.42	81.56	BAG6	chr6	protein_coding	BCL2-associated athanogene 6
ENSG00000129347.19	12.15	10.25	14.0	14.12	KRI1	chr19	protein_coding	KRI1 homolog (S. cerevisiae)
ENSG00000279859.2	0.5	0.29	0.33	0.48	RP11-539L10.4	chr4	TEC		--
ENSG00000178977.3	0.62	0.5	0.32	0.69	LINC00324	chr17	lincRNA	long intergenic non-protein coding RNA 324
ENSG00000229348.1	0.23	0.33	0.3	0.24	HYI-AS1	chr1	antisense	HYI antisense RNA 1
ENSG00000188338.14	0.24	0.22	0.1	0.03	SLC38A3	chr3	protein_coding	solute carrier family 38, member 3
ENSG00000207606.1	0.0	0.0	0.48	0.54	MIR554	chr1	miRNA	microRNA 554
ENSG00000163492.13	0.02	0.0	0.0	0.0	CCDC141	chr2	protein_coding	coiled-coil domain containing 141
ENSG00000226746.2	0.0	0.0	0.02	0.0	SMCR5	chr17	antisense	Smith-Magenis syndrome chromosome region, candidate 5 (non-protein coding)
ENSG00000276109.1	0.0	0.09	0.0	0.0	RP11-169D4.3	chr11	processed_pseudogene		--
ENSG00000168916.15	0.0	0.02	0.02	0.01	ZNF608	chr5	protein_coding	zinc finger protein 608
ENSG00000088876.11	1.32	1.52	1.2	1.52	ZNF343	chr20	protein_coding	zinc finger protein 343
ENSG00000105186.14	13.17	12.17	12.53	13.08	ANKRD27	chr19	protein_coding	ankyrin repeat domain 27 (VPS9 domain)
ENSG00000235568.6	0.16	0.01	0.01	0.01	NFAM1	chr22	protein_coding	NFAT activating protein with ITAM motif 1
ENSG00000204345.1	0.0	0.0	0.02	0.0	CD300LD	chr17	protein_coding	CD300 molecule-like family member d
ENSG00000277900.1	0.33	0.0	0.25	0.18	Metazoa_SRP	chrX	misc_RNA		--
ENSG00000185504.16	4.25	3.84	4.17	5.29	FAAP100	chr17	protein_coding		--
ENSG00000124496.12	6.03	6.55	5.98	5.85	TRERF1	chr6	protein_coding	transcriptional regulating factor 1
ENSG00000172428.10	3.76	4.38	2.7	3.37	MYEOV2	chr2	protein_coding	myeloma overexpressed 2
ENSG00000256806.3	3.06	2.01	2.4	1.22	C17orf100	chr17	lincRNA	chromosome 17 open reading frame 100
ENSG00000259327.1	0.04	0.0	0.03	0.21	CTD-2184D3.6	chr15	lincRNA		--
ENSG00000101464.10	13.53	13.42	12.04	15.12	PIGU	chr20	protein_coding	phosphatidylinositol glycan anchor biosynthesis, class U
ENSG00000134222.16	20.54	20.51	18.88	17.3	PSRC1	chr1	protein_coding	proline/serine-rich coiled-coil 1
ENSG00000214274.9	1.04	0.71	0.88	0.63	ANG	chr14	protein_coding	angiogenin, ribonuclease, RNase A family, 5
ENSG00000236046.1	0.0	0.05	0.0	0.0	AC004920.3	chr7	lincRNA		--
ENSG00000083807.9	1.4	1.37	1.42	1.37	SLC27A5	chr19	protein_coding	solute carrier family 27 (fatty acid transporter), member 5
ENSG00000228124.1	0.0	0.06	0.0	0.0	RP1-122O8.7	chr6	antisense		--
ENSG00000172071.11	5.27	4.49	5.68	5.46	EIF2AK3	chr2	protein_coding	eukaryotic translation initiation factor 2-alpha kinase 3
ENSG00000100567.12	72.52	77.43	75.73	71.1	PSMA3	chr14	protein_coding	proteasome (prosome, macropain) subunit, alpha type, 3
ENSG00000236675.1	0.0	0.0	0.03	0.09	MTX1P1	chr1	unprocessed_pseudogene	metaxin 1 pseudogene 1
ENSG00000100564.8	1.6	1.86	2.39	2.49	PIGH	chr14	protein_coding	phosphatidylinositol glycan anchor biosynthesis, class H
ENSG00000154274.14	0.04	0.0	0.03	0.21	C4orf19	chr4	protein_coding	chromosome 4 open reading frame 19
ENSG00000273604.1	13.51	12.46	12.12	12.37	C17orf96	chr17	protein_coding	chromosome 17 open reading frame 96
ENSG00000167994.11	7.11	6.91	7.81	8.57	RAB3IL1	chr11	protein_coding	RAB3A interacting protein (rabin3)-like 1
ENSG00000161558.10	2.16	2.11	1.92	2.33	TMEM143	chr19	protein_coding	transmembrane protein 143
ENSG00000270093.1	0.0	0.02	0.0	0.0	AP000473.8	chr21	lincRNA		--
ENSG00000197405.7	0.68	0.45	0.39	0.19	C5AR1	chr19	protein_coding	complement component 5a receptor 1
ENSG00000060069.16	3.93	4.19	5.05	4.97	CTDP1	chr18	protein_coding	CTD (carboxy-terminal domain, RNA polymerase II, polypeptide A) phosphatase, subunit 1
ENSG00000273415.1	0.0	0.08	0.15	0.0	RP11-702B10.2	chr11	lincRNA		--
ENSG00000172732.11	9.03	8.8	10.0	12.28	MUS81	chr11	protein_coding	MUS81 structure-specific endonuclease subunit
ENSG00000262899.1	0.0	0.0	0.0	0.03	LA16c-360H6.3	chr16	antisense		--
ENSG00000280138.1	0.6	0.63	0.62	0.56	RP11-463O12.5	chr12	TEC		--
ENSG00000015520.14	0.13	0.09	0.02	0.06	NPC1L1	chr7	protein_coding	NPC1-like 1
ENSG00000138439.11	3.04	3.64	3.11	3.15	FAM117B	chr2	protein_coding	family with sequence similarity 117, member B
ENSG00000157322.16	0.01	0.0	0.05	0.0	CLEC18A	chr16	protein_coding	C-type lectin domain family 18, member A
ENSG00000260231.1	3.44	5.13	5.2	3.72	JHDM1D-AS1	chr7	antisense	JHDM1D antisense RNA 1 (head to head)
ENSG00000115041.12	0.9	0.54	0.56	0.54	KCNIP3	chr2	protein_coding	Kv channel interacting protein 3, calsenilin
ENSG00000103496.14	14.86	13.15	14.81	15.19	STX4	chr16	protein_coding	syntaxin 4
ENSG00000198837.9	18.52	19.0	17.86	17.74	DENND4B	chr1	protein_coding	DENN/MADD domain containing 4B
ENSG00000228340.5	0.0	0.0	0.0	0.01	MIR646HG	chr20	lincRNA	MIR646 host gene
ENSG00000213465.7	32.24	30.99	25.36	34.82	ARL2	chr11	protein_coding	ADP-ribosylation factor-like 2
ENSG00000223576.2	0.0	0.0	0.05	0.0	RP11-61K9.2	chr13	antisense		--
ENSG00000257696.1	0.07	0.5	0.0	0.06	RP11-175P13.2	chr12	antisense		--
ENSG00000260902.1	0.0	0.0	0.01	0.0	RP11-95M5.1	chr3	lincRNA		--
ENSG00000140254.12	0.07	0.02	0.03	0.01	DUOXA1	chr15	protein_coding	dual oxidase maturation factor 1
ENSG00000177427.12	2.56	3.23	3.1	2.75	MIEF2	chr17	protein_coding	mitochondrial elongation factor 2
ENSG00000204880.7	0.0	0.0	0.06	0.0	KRTAP4-8	chr17	protein_coding	keratin associated protein 4-8
ENSG00000117724.12	71.02	75.32	65.71	68.51	CENPF	chr1	protein_coding	centromere protein F, 350/400kDa
ENSG00000201592.1	0.38	0.0	0.0	0.0	snoU2_19	chrX	snoRNA		--
ENSG00000063244.12	56.76	53.41	64.5	63.9	U2AF2	chr19	protein_coding	U2 small nuclear RNA auxiliary factor 2
ENSG00000261569.5	0.04	0.0	0.0	0.0	RP11-586K12.11	chr16	lincRNA		--
ENSG00000249807.1	0.0	0.0	0.0	0.03	CTD-2199O4.1	chr5	lincRNA		--
ENSG00000189269.12	0.45	0.28	0.21	0.34	DRICH1	chr22	protein_coding	aspartate-rich 1
ENSG00000139197.10	9.71	8.38	8.98	9.0	PEX5	chr12	protein_coding	peroxisomal biogenesis factor 5
ENSG00000273729.1	0.2	0.1	0.11	0.09	RP11-7F17.8	chr14	antisense		--
ENSG00000274695.1	0.0	0.04	0.0	0.0	RP11-21K12.3	chr12	lincRNA		--
ENSG00000213693.4	0.55	0.32	0.6	0.45	SEC14L1P1	chr11	processed_pseudogene	SEC14-like 1 pseudogene 1
ENSG00000198431.15	87.91	90.16	85.12	89.32	TXNRD1	chr12	protein_coding	thioredoxin reductase 1
ENSG00000213442.5	11.22	7.15	7.86	9.66	RPL18AP3	chr12	processed_pseudogene	ribosomal protein L18a pseudogene 3
ENSG00000144908.13	0.0	0.0	0.02	0.0	ALDH1L1	chr3	protein_coding	aldehyde dehydrogenase 1 family, member L1
ENSG00000279246.1	0.21	0.5	0.51	0.3	RP11-286N22.14	chr11	TEC		--
ENSG00000171954.12	0.02	0.06	0.03	0.01	CYP4F22	chr19	protein_coding	cytochrome P450, family 4, subfamily F, polypeptide 22
ENSG00000262445.3	0.04	0.03	0.0	0.03	CTD-2545H1.2	chr17	antisense		--
ENSG00000239559.2	6.85	4.17	2.99	4.53	RPL37P2	chr11	processed_pseudogene	ribosomal protein L37 pseudogene 2
ENSG00000251249.1	0.03	0.0	0.0	0.0	RP11-73G16.1	chr4	processed_transcript		--
ENSG00000269053.1	0.0	0.0	0.0	0.06	CTD-2521M24.8	chr19	antisense		--
ENSG00000149476.14	8.76	8.36	8.02	8.12	TKFC	chr11	protein_coding	triokinase/FMN cyclase
ENSG00000137648.16	0.43	0.2	0.12	0.24	TMPRSS4	chr11	protein_coding	transmembrane protease, serine 4
ENSG00000278075.1	0.35	0.15	0.2	0.15	RP11-248M19.1	chr18	lincRNA		--
ENSG00000160606.10	6.97	7.74	9.16	8.59	TLCD1	chr17	protein_coding	TLC domain containing 1
ENSG00000146955.10	0.0	0.0	0.0	0.03	RAB19	chr7	protein_coding	RAB19, member RAS oncogene family
ENSG00000174611.11	0.0	0.0	0.01	0.0	KY	chr3	protein_coding	kyphoscoliosis peptidase
ENSG00000249042.5	4.48	2.58	3.02	3.12	CTD-2015H6.3	chr5	antisense		--
ENSG00000267322.2	0.0	0.0	0.01	0.06	SNHG22	chr18	antisense	small nucleolar RNA host gene 22
ENSG00000280719.1	0.12	0.01	0.05	0.03	PCAT5	chr10	lincRNA		--
ENSG00000113389.15	21.47	20.88	20.47	20.53	NPR3	chr5	protein_coding	natriuretic peptide receptor 3
ENSG00000130714.15	5.79	5.62	5.95	6.24	POMT1	chr9	protein_coding	protein-O-mannosyltransferase 1
ENSG00000230650.1	0.6	0.74	1.2	1.08	AC112229.1	chr2	processed_pseudogene		--
ENSG00000167377.17	2.06	2.57	3.27	2.85	ZNF23	chr16	protein_coding	zinc finger protein 23
ENSG00000276663.1	0.0	0.0	0.04	0.23	RP11-407G23.7	chr16	antisense		--
ENSG00000270898.5	0.03	0.09	0.12	0.1	GPR75-ASB3	chr2	protein_coding	GPR75-ASB3 readthrough
ENSG00000271228.1	0.0	0.85	0.45	0.0	CTC-336P14.1	chr2	antisense		--
ENSG00000099797.11	64.15	58.25	60.59	63.9	TECR	chr19	protein_coding	trans-2,3-enoyl-CoA reductase
ENSG00000135363.11	0.0	0.04	0.05	0.0	LMO2	chr11	protein_coding	LIM domain only 2 (rhombotin-like 1)
ENSG00000162645.12	0.79	0.6	0.38	0.68	GBP2	chr1	protein_coding	guanylate binding protein 2, interferon-inducible
ENSG00000241553.12	34.11	32.59	40.69	39.41	ARPC4	chr3	protein_coding	actin related protein 2/3 complex, subunit 4, 20kDa
ENSG00000280743.1	0.0	0.0	0.09	0.0	Metazoa_SRP	chr7	misc_RNA		--
ENSG00000134504.12	2.15	2.02	2.05	2.45	KCTD1	chr18	protein_coding	potassium channel tetramerization domain containing 1
ENSG00000127191.17	27.42	26.36	27.08	28.92	TRAF2	chr9	protein_coding	TNF receptor-associated factor 2
ENSG00000138131.3	2.1	2.79	2.95	2.56	LOXL4	chr10	protein_coding	lysyl oxidase-like 4
ENSG00000170703.15	0.27	0.44	0.3	0.19	TTLL6	chr17	protein_coding	tubulin tyrosine ligase-like family member 6
ENSG00000104154.6	0.22	0.25	0.26	0.21	SLC30A4	chr15	protein_coding	solute carrier family 30 (zinc transporter), member 4
ENSG00000135144.7	0.01	0.0	0.0	0.0	DTX1	chr12	protein_coding	deltex 1, E3 ubiquitin ligase
ENSG00000280550.1	0.0	0.0	0.14	0.0	AC131263.1	chr11	protein_coding		--
ENSG00000197153.4	1.2	0.95	1.02	1.08	HIST1H3J	chr6	protein_coding	histone cluster 1, H3j
ENSG00000268193.5	18.96	17.72	20.44	21.54	AC002985.3	chr19	protein_coding		--
ENSG00000118960.12	2.71	2.99	2.85	3.32	HS1BP3	chr2	protein_coding	HCLS1 binding protein 3
ENSG00000225325.1	0.0	0.0	0.0	0.03	RP11-479J7.1	chr1	lincRNA		--
ENSG00000164309.14	0.22	0.18	0.43	0.31	CMYA5	chr5	protein_coding	cardiomyopathy associated 5
ENSG00000261279.5	0.02	0.0	0.01	0.0	ULK4P1	chr15	transcribed_unprocessed_pseudogene	ULK4 pseudogene 1
ENSG00000204792.2	0.48	0.37	0.43	0.39	LINC01291	chr2	lincRNA	long intergenic non-protein coding RNA 1291
ENSG00000165959.11	0.2	0.15	0.16	0.15	CLMN	chr14	protein_coding	calmin (calponin-like, transmembrane)
ENSG00000273069.1	0.0	0.2	0.0	0.27	RP5-1186P10.2	chr7	lincRNA		--
ENSG00000278978.1	4.66	4.21	3.13	4.02	RP11-164P12.5	chr4	TEC		--
ENSG00000161664.6	0.0	0.0	0.0	0.07	ASB16	chr17	protein_coding	ankyrin repeat and SOCS box containing 16
ENSG00000235947.1	0.31	0.27	0.16	0.2	EGOT	chr3	lincRNA	eosinophil granule ontogeny transcript (non-protein coding)
ENSG00000214491.8	0.0	0.01	0.0	0.02	SEC14L6	chr22	protein_coding	SEC14-like 6 (S. cerevisiae)
ENSG00000255767.1	6.27	6.43	5.73	7.97	RP13-512J5.1	chr2	protein_coding		--
ENSG00000255197.5	0.0	0.06	0.03	0.06	RP11-750H9.5	chr11	antisense		--
ENSG00000254999.3	41.76	46.06	41.33	38.41	BRK1	chr3	protein_coding	BRICK1, SCAR/WAVE actin-nucleating complex subunit
ENSG00000101276.14	0.14	0.23	0.25	0.02	SLC52A3	chr20	protein_coding	solute carrier family 52 (riboflavin transporter), member 3
ENSG00000233701.3	0.0	0.0	0.0	0.02	PRR23C	chr3	protein_coding	proline rich 23C
ENSG00000130741.10	128.32	126.27	126.75	130.69	EIF2S3	chrX	protein_coding	eukaryotic translation initiation factor 2, subunit 3 gamma, 52kDa
ENSG00000127364.3	0.0	0.02	0.03	0.11	TAS2R4	chr7	protein_coding	taste receptor, type 2, member 4
ENSG00000266728.5	0.05	0.26	0.5	0.13	AC015688.3	chr17	protein_coding		--
ENSG00000198312.4	0.03	0.0	0.08	0.12	BMS1P9	chr9	unprocessed_pseudogene	BMS1 ribosome biogenesis factor pseudogene 9
ENSG00000272426.1	0.0	0.06	0.0	0.12	RP11-108M9.6	chr1	lincRNA		--
ENSG00000011114.14	2.87	2.9	2.44	2.78	BTBD7	chr14	protein_coding	BTB (POZ) domain containing 7
ENSG00000112320.11	0.07	0.14	0.12	0.17	SOBP	chr6	protein_coding	sine oculis binding protein homolog (Drosophila)
ENSG00000228063.1	0.0	0.0	0.0	0.07	LYPLAL1-AS1	chr1	antisense	LYPLAL1 antisense RNA 1 (head to head)
ENSG00000077097.13	36.71	37.15	33.58	34.18	TOP2B	chr3	protein_coding	topoisomerase (DNA) II beta 180kDa
ENSG00000170421.11	325.22	336.03	386.82	390.78	KRT8	chr12	protein_coding	keratin 8, type II
ENSG00000270441.1	0.24	0.17	0.09	0.06	RP11-694I15.7	chr3	unprocessed_pseudogene		--
ENSG00000147471.11	8.64	8.68	14.31	14.19	PROSC	chr8	protein_coding	proline synthetase co-transcribed homolog (bacterial)
ENSG00000157399.14	3.18	2.56	3.41	2.82	ARSE	chrX	protein_coding	arylsulfatase E (chondrodysplasia punctata 1)
ENSG00000163798.13	10.97	10.2	11.61	9.9	SLC4A1AP	chr2	protein_coding	solute carrier family 4 (anion exchanger), member 1, adaptor protein
ENSG00000248968.1	0.27	0.04	0.03	0.04	CTD-2256P15.1	chr5	antisense		--
ENSG00000091128.12	0.0	0.02	0.02	0.01	LAMB4	chr7	protein_coding	laminin, beta 4
ENSG00000174225.14	0.0	0.09	0.0	0.02	ARL13A	chrX	protein_coding	ADP-ribosylation factor-like 13A
ENSG00000117877.10	5.47	6.1	7.5	6.59	CD3EAP	chr19	protein_coding	CD3e molecule, epsilon associated protein
ENSG00000229214.1	0.05	0.0	0.01	0.0	LINC00242	chr6	lincRNA	long intergenic non-protein coding RNA 242
ENSG00000246560.2	1.39	0.18	0.71	0.56	RP11-10L12.4	chr4	antisense		--
ENSG00000009335.17	21.07	19.62	20.32	21.38	UBE3C	chr7	protein_coding	ubiquitin protein ligase E3C
ENSG00000150873.11	0.11	0.05	0.02	0.05	C2orf50	chr2	protein_coding	chromosome 2 open reading frame 50
ENSG00000255202.1	0.05	0.04	0.32	0.08	RP4-541C22.5	chr11	antisense		--
ENSG00000151881.14	7.47	7.5	7.88	8.47	C5orf28	chr5	protein_coding	chromosome 5 open reading frame 28
ENSG00000236829.9	0.32	0.11	0.29	0.08	Z97634.3	chr16	transcribed_processed_pseudogene		--
ENSG00000160325.14	2.18	2.81	2.26	3.03	CACFD1	chr9	protein_coding	calcium channel flower domain containing 1
ENSG00000114902.13	6.33	6.73	5.15	5.56	SPCS1	chr3	protein_coding	signal peptidase complex subunit 1 homolog (S. cerevisiae)
ENSG00000213024.10	11.29	11.76	14.44	15.74	NUP62	chr19	protein_coding	nucleoporin 62kDa
ENSG00000254973.1	0.0	0.1	0.01	0.1	RP11-429J17.7	chr8	lincRNA		--
ENSG00000124786.9	5.03	4.7	5.07	4.86	SLC35B3	chr6	protein_coding	solute carrier family 35 (adenosine 3'-phospho 5'-phosphosulfate transporter), member B3
ENSG00000269900.3	148.57	31.48	30.62	35.73	RMRP	chr9	lincRNA	RNA component of mitochondrial RNA processing endoribonuclease
ENSG00000259215.1	0.0	0.0	0.06	0.0	RP11-253M7.4	chr15	lincRNA		--
ENSG00000205643.10	2.8	2.38	2.03	2.43	CDPF1	chr22	protein_coding	cysteine-rich, DPF motif domain containing 1
ENSG00000269779.1	0.0	0.0	0.0	0.03	CTD-2542C24.2	chr19	unprocessed_pseudogene		--
ENSG00000232876.1	0.04	0.0	0.0	0.0	CTA-212D2.2	chr6	antisense		--
ENSG00000234796.1	0.31	0.09	0.16	0.49	AC113607.3	chr2	antisense		--
ENSG00000196705.8	2.25	2.33	1.89	1.46	ZNF431	chr19	protein_coding	zinc finger protein 431
ENSG00000232006.8	0.02	0.15	0.09	0.05	AC005537.2	chr7	lincRNA		--
ENSG00000072310.16	38.31	31.22	28.77	33.39	SREBF1	chr17	protein_coding	sterol regulatory element binding transcription factor 1
ENSG00000160185.13	0.05	0.09	0.06	0.1	UBASH3A	chr21	protein_coding	ubiquitin associated and SH3 domain containing A
ENSG00000185432.11	1.21	0.88	0.37	0.52	METTL7A	chr12	protein_coding	methyltransferase like 7A
ENSG00000164919.10	20.44	20.42	19.3	16.83	COX6C	chr8	protein_coding	cytochrome c oxidase subunit VIc
ENSG00000188508.10	0.0	0.0	0.14	0.0	KRTDAP	chr19	protein_coding	keratinocyte differentiation-associated protein
ENSG00000263874.1	0.21	0.1	0.25	0.32	LINC00672	chr17	lincRNA	long intergenic non-protein coding RNA 672
ENSG00000143303.11	6.79	7.7	5.51	6.07	RRNAD1	chr1	protein_coding	ribosomal RNA adenine dimethylase domain containing 1
ENSG00000141985.9	53.87	51.36	57.31	59.61	SH3GL1	chr19	protein_coding	SH3-domain GRB2-like 1
ENSG00000275143.1	0.16	1.53	0.25	1.95	SCARNA16	chr17	scaRNA	small Cajal body-specific RNA 16
ENSG00000084652.15	22.96	22.1	26.84	24.9	TXLNA	chr1	protein_coding	taxilin alpha
ENSG00000232656.7	0.02	0.04	0.27	0.27	IDI2-AS1	chr10	antisense	IDI2 antisense RNA 1
ENSG00000259854.1	0.0	0.0	0.0	0.03	RP11-211G23.1	chr11	lincRNA		--
ENSG00000164032.11	181.16	191.23	206.41	196.5	H2AFZ	chr4	protein_coding	H2A histone family, member Z
ENSG00000198315.10	7.88	8.84	8.39	9.29	ZKSCAN8	chr6	protein_coding	zinc finger with KRAB and SCAN domains 8
ENSG00000259248.5	0.37	0.18	0.14	0.24	USP3-AS1	chr15	antisense	USP3 antisense RNA 1
ENSG00000279042.1	0.0	0.04	0.0	0.0	RP11-805F19.3	chr18	TEC		--
ENSG00000172738.11	0.16	0.1	0.06	0.07	TMEM217	chr6	protein_coding	transmembrane protein 217
ENSG00000012124.14	0.69	0.74	0.59	0.48	CD22	chr19	protein_coding	CD22 molecule
ENSG00000225240.1	0.0	0.0	0.77	0.0	AC117490.2	chr3	unprocessed_pseudogene		--
ENSG00000111596.11	8.71	8.72	8.33	8.41	CNOT2	chr12	protein_coding	CCR4-NOT transcription complex, subunit 2
ENSG00000164074.14	1.44	1.37	1.17	1.05	C4orf29	chr4	protein_coding	chromosome 4 open reading frame 29
ENSG00000196236.12	1.09	1.15	1.23	1.36	XPNPEP3	chr22	protein_coding	X-prolyl aminopeptidase 3, mitochondrial
ENSG00000210049.1	1080.56	1193.52	1053.63	1124.02	MT-TF	chrM	Mt_tRNA	mitochondrially encoded tRNA phenylalanine
ENSG00000272558.1	0.0	0.07	0.0	0.0	U91328.21	chr6	antisense		--
ENSG00000213231.12	0.05	0.0	0.0	0.0	TCL1B	chr14	protein_coding	T-cell leukemia/lymphoma 1B
ENSG00000221492.2	0.0	0.4	0.0	0.0	AL591610.1	chr6	miRNA		--
ENSG00000234967.1	0.0	0.0	0.11	0.0	RP11-347D21.1	chr20	lincRNA		--
ENSG00000159692.15	6.97	7.06	6.85	7.06	CTBP1	chr4	protein_coding	C-terminal binding protein 1
ENSG00000254879.1	0.0	0.09	0.15	0.09	PTPRJ-AS1	chr11	antisense	PTPRJ antisense RNA 1
ENSG00000256537.4	1.87	2.55	2.92	2.86	SMIM10L1	chr12	protein_coding	small integral membrane protein 10 like 1
ENSG00000131669.9	12.51	15.19	12.05	14.73	NINJ1	chr9	protein_coding	ninjurin 1
ENSG00000260170.1	13.93	15.23	18.22	16.18	RP11-96O20.4	chr15	protein_coding		--
ENSG00000114978.17	22.22	23.44	20.64	20.53	MOB1A	chr2	protein_coding	MOB kinase activator 1A
ENSG00000250232.1	16.37	17.74	17.15	16.4	AF196779.12	chrX	protein_coding		--
ENSG00000237190.3	8.09	7.68	8.07	7.63	CDKN2AIPNL	chr5	protein_coding	CDKN2A interacting protein N-terminal like
ENSG00000205777.17	1.38	1.19	0.95	1.32	GAGE1	chrX	protein_coding	G antigen 1
ENSG00000136451.8	18.03	18.17	17.84	18.68	VEZF1	chr17	protein_coding	vascular endothelial zinc finger 1
ENSG00000229052.2	0.02	0.05	0.03	0.0	RP11-386I23.1	chr1	transcribed_processed_pseudogene		--
ENSG00000252933.1	0.0	0.25	0.45	0.0	RNU6-1223P	chr19	snRNA	RNA, U6 small nuclear 1223, pseudogene
ENSG00000184260.5	3.46	0.87	0.71	1.13	HIST2H2AC	chr1	protein_coding	histone cluster 2, H2ac
ENSG00000250815.1	0.0	0.0	0.0	0.04	RP11-89B16.2	chr4	processed_pseudogene		--
ENSG00000228355.1	0.0	0.0	0.07	0.08	BX322559.3	chr21	antisense		--
ENSG00000249884.8	0.0	0.05	0.0	0.05	RNF103-CHMP3	chr2	protein_coding	RNF103-CHMP3 readthrough
ENSG00000222043.2	0.25	0.63	0.6	0.47	AC079305.10	chr2	antisense		--
ENSG00000273447.1	0.0	0.07	0.07	0.0	AC004067.5	chr4	antisense		--
ENSG00000206077.10	0.3	0.55	0.51	0.63	ZDHHC11B	chr5	protein_coding	zinc finger, DHHC-type containing 11B
ENSG00000214128.10	0.0	0.0	0.04	0.0	TMEM213	chr7	protein_coding	transmembrane protein 213
ENSG00000263002.7	2.22	1.86	2.31	2.12	ZNF234	chr19	protein_coding	zinc finger protein 234
ENSG00000160211.15	49.72	44.15	42.99	47.42	G6PD	chrX	protein_coding	glucose-6-phosphate dehydrogenase
ENSG00000279373.1	0.0	0.0	0.04	0.0	RP11-650L12.4	chr15	TEC		--
ENSG00000205309.13	0.73	0.96	0.99	1.18	NT5M	chr17	protein_coding	5',3'-nucleotidase, mitochondrial
ENSG00000185100.10	16.59	17.16	11.95	15.27	ADSSL1	chr14	protein_coding	adenylosuccinate synthase like 1
ENSG00000268750.6	1.98	1.46	1.15	1.42	CTD-2583A14.10	chr19	protein_coding		--
ENSG00000270181.1	12.46	12.77	12.86	12.99	BIVM-ERCC5	chr13	protein_coding	BIVM-ERCC5 readthrough
ENSG00000189299.6	0.0	0.01	0.0	0.0	FOXR2	chrX	protein_coding	forkhead box R2
ENSG00000280904.1	0.0	0.98	0.0	0.0	SNORD19B	chr3	snoRNA	small nucleolar RNA, C/D box 19B
ENSG00000274818.1	0.13	0.06	0.05	0.0	RP1-292L20.3	chr14	lincRNA		--
ENSG00000144455.13	7.66	8.49	7.59	7.39	SUMF1	chr3	protein_coding	sulfatase modifying factor 1
ENSG00000174744.13	27.78	28.79	36.63	34.02	BRMS1	chr11	protein_coding	breast cancer metastasis suppressor 1
ENSG00000108798.8	0.04	0.01	0.0	0.04	ABI3	chr17	protein_coding	ABI family, member 3
ENSG00000079616.12	24.86	25.83	26.52	26.9	KIF22	chr16	protein_coding	kinesin family member 22
ENSG00000140932.9	0.55	0.1	0.04	0.07	CMTM2	chr16	protein_coding	CKLF-like MARVEL transmembrane domain containing 2
ENSG00000255650.5	1.39	0.87	0.34	0.31	FAM222A-AS1	chr12	antisense	FAM222A antisense RNA 1
ENSG00000183199.6	0.04	0.02	0.0	0.0	HSP90AB3P	chr4	processed_pseudogene	heat shock protein 90kDa alpha (cytosolic), class B member 3, pseudogene
ENSG00000253180.1	0.21	0.12	0.58	0.18	RP11-410L14.1	chr8	processed_pseudogene		--
ENSG00000146776.14	1.2	1.28	1.36	1.42	ATXN7L1	chr7	protein_coding	ataxin 7-like 1
ENSG00000280134.1	0.0	0.03	0.0	0.0	RP11-113E21.3	chr10	TEC		--
ENSG00000232224.5	0.09	0.02	0.02	0.06	LINC00202-1	chr10	lincRNA	long intergenic non-protein coding RNA 202-1
ENSG00000054793.13	13.59	13.51	12.92	12.83	ATP9A	chr20	protein_coding	ATPase, class II, type 9A
ENSG00000235493.1	1.05	0.77	0.57	0.64	AC092415.1	chr3	lincRNA		--
ENSG00000262180.1	0.52	0.88	0.58	0.53	OCLM	chr1	protein_coding	oculomedin
ENSG00000158301.18	0.3	0.54	0.34	0.25	GPRASP2	chrX	protein_coding	G protein-coupled receptor associated sorting protein 2
ENSG00000279142.1	0.05	0.0	0.02	0.04	RP11-463O9.2	chr16	TEC		--
ENSG00000255002.1	0.02	0.0	0.0	0.0	CTD-2509G16.2	chr14	lincRNA		--
ENSG00000164535.14	16.11	16.95	16.62	16.62	DAGLB	chr7	protein_coding	diacylglycerol lipase, beta
ENSG00000269559.2	0.18	0.14	0.2	0.0	RP11-629B11.5	chr4	antisense		--
ENSG00000251381.6	18.32	17.08	18.38	17.88	LINC00958	chr11	lincRNA	long intergenic non-protein coding RNA 958
ENSG00000136715.17	14.04	14.16	13.36	14.18	SAP130	chr2	protein_coding	Sin3A-associated protein, 130kDa
ENSG00000231185.6	0.09	0.25	0.06	0.11	AC005592.2	chr5	antisense		--
ENSG00000273088.1	14.56	15.01	13.39	14.96	RP11-201K10.3	chr1	protein_coding		--
ENSG00000273381.1	0.01	0.04	0.0	0.01	RP11-305L7.7	chr9	lincRNA		--
ENSG00000172000.7	0.92	0.86	0.86	0.86	ZNF556	chr19	protein_coding	zinc finger protein 556
ENSG00000164244.20	8.88	9.36	8.83	9.07	PRRC1	chr5	protein_coding	proline-rich coiled-coil 1
ENSG00000174780.15	35.32	40.08	37.14	35.17	SRP72	chr4	protein_coding	signal recognition particle 72kDa
ENSG00000272226.1	0.17	0.34	0.48	0.29	RP11-63G10.3	chr1	lincRNA		--
ENSG00000176054.6	0.22	1.79	0.5	0.62	RPL23P2	chr21	processed_pseudogene	ribosomal protein L23 pseudogene 2
ENSG00000182324.6	0.64	0.3	0.34	0.45	KCNJ14	chr19	protein_coding	potassium channel, inwardly rectifying subfamily J, member 14
ENSG00000145431.10	0.14	0.17	0.13	0.1	PDGFC	chr4	protein_coding	platelet derived growth factor C
ENSG00000111371.15	65.03	60.25	60.92	61.88	SLC38A1	chr12	protein_coding	solute carrier family 38, member 1
ENSG00000145734.18	7.34	7.92	6.76	6.74	BDP1	chr5	protein_coding	B double prime 1, subunit of RNA polymerase III transcription initiation factor IIIB
ENSG00000277322.1	0.0	0.01	0.01	0.0	GOLGA6L6	chr15	protein_coding	golgin A6 family-like 6
ENSG00000201176.1	0.0	0.0	0.22	0.0	RNU6-853P	chr4	snRNA	RNA, U6 small nuclear 853, pseudogene
ENSG00000152439.12	0.1	0.06	0.1	0.06	ZNF773	chr19	protein_coding	zinc finger protein 773
ENSG00000183354.11	3.44	4.02	3.86	3.68	KIAA2026	chr9	protein_coding	KIAA2026
ENSG00000142089.15	127.36	127.09	130.58	134.12	IFITM3	chr11	protein_coding	interferon induced transmembrane protein 3
ENSG00000147853.16	5.48	6.02	4.52	4.53	AK3	chr9	protein_coding	adenylate kinase 3
ENSG00000089127.12	9.06	9.09	11.11	11.78	OAS1	chr12	protein_coding	2'-5'-oligoadenylate synthetase 1, 40/46kDa
ENSG00000259619.2	0.03	0.0	0.0	0.0	RP11-390M11.1	chr15	processed_pseudogene		--
ENSG00000213995.11	7.58	7.79	9.75	8.02	CARKD	chr13	protein_coding	carbohydrate kinase domain containing
ENSG00000265891.1	0.31	0.53	0.0	0.0	AC017028.7	chr2	miRNA		--
ENSG00000125571.9	0.11	0.03	0.33	0.0	IL37	chr2	protein_coding	interleukin 37
ENSG00000159708.17	0.0	0.02	0.01	0.0	LRRC36	chr16	protein_coding	leucine rich repeat containing 36
ENSG00000140995.16	7.51	6.64	6.93	7.79	DEF8	chr16	protein_coding	differentially expressed in FDCP 8 homolog (mouse)
ENSG00000281028.1	6.33	6.45	4.63	6.32	PI4K2B	chr4	protein_coding	phosphatidylinositol 4-kinase type 2 beta
ENSG00000269720.1	0.18	0.3	0.46	0.33	CTD-2521M24.5	chr19	lincRNA		--
ENSG00000127314.17	3.82	3.86	5.01	4.34	RAP1B	chr12	protein_coding	RAP1B, member of RAS oncogene family
ENSG00000167378.8	3.64	3.33	3.72	3.46	IRGQ	chr19	protein_coding	immunity-related GTPase family, Q
ENSG00000280594.1	0.33	0.19	0.25	0.28	AP000432.1	chr21	processed_transcript		--
ENSG00000198464.13	2.29	2.26	3.11	2.77	ZNF480	chr19	protein_coding	zinc finger protein 480
ENSG00000215533.8	0.06	0.29	0.13	0.38	LINC00189	chr21	sense_overlapping	long intergenic non-protein coding RNA 189
ENSG00000230226.1	0.0	0.14	0.0	0.0	RP4-697K14.3	chr20	antisense		--
ENSG00000242741.1	0.04	0.0	0.0	0.0	RP11-20B7.1	chr3	lincRNA		--
ENSG00000151023.16	0.12	0.16	0.11	0.14	ENKUR	chr10	protein_coding	enkurin, TRPC channel interacting protein
ENSG00000221763.1	0.0	0.0	0.32	0.0	MIR1289-1	chr20	miRNA	microRNA 1289-1
ENSG00000188242.4	18.24	18.81	16.73	18.42	PP7080	chr5	antisense		--
ENSG00000125967.16	11.31	11.72	9.89	11.7	NECAB3	chr20	protein_coding	N-terminal EF-hand calcium binding protein 3
ENSG00000198909.7	6.18	6.07	5.45	5.47	MAP3K3	chr17	protein_coding	mitogen-activated protein kinase kinase kinase 3
ENSG00000253313.5	0.0	0.0	0.08	0.0	C1orf210	chr1	protein_coding	chromosome 1 open reading frame 210
ENSG00000165629.19	68.63	78.89	70.6	71.73	ATP5C1	chr10	protein_coding	ATP synthase, H+ transporting, mitochondrial F1 complex, gamma polypeptide 1
ENSG00000218631.1	0.2	0.0	0.19	0.38	RP3-395C13.1	chr6	processed_pseudogene		--
ENSG00000070718.11	4.91	5.24	6.88	6.43	AP3M2	chr8	protein_coding	adaptor-related protein complex 3, mu 2 subunit
ENSG00000231422.2	0.0	0.0	0.02	0.03	LINC01516	chr10	lincRNA	long intergenic non-protein coding RNA 1516
ENSG00000233360.4	0.22	0.19	0.21	0.11	Z83844.1	chr22	antisense		--
ENSG00000100106.19	4.46	4.68	4.71	4.75	TRIOBP	chr22	protein_coding	TRIO and F-actin binding protein
ENSG00000207714.2	0.28	0.0	0.0	0.0	MIR584	chr5	miRNA	microRNA 584
ENSG00000174749.5	3.13	3.0	3.28	3.03	C4orf32	chr4	protein_coding	chromosome 4 open reading frame 32
ENSG00000149182.14	24.77	24.56	26.83	23.7	ARFGAP2	chr11	protein_coding	ADP-ribosylation factor GTPase activating protein 2
ENSG00000253540.5	0.21	0.39	0.57	0.64	FAM86HP	chr3	transcribed_unprocessed_pseudogene	family with sequence similarity 86, member H, pseudogene
ENSG00000180914.10	0.62	0.5	0.68	0.6	OXTR	chr3	protein_coding	oxytocin receptor
ENSG00000275532.1	0.44	0.11	0.29	0.21	CTB-58E17.3	chr17	antisense		--
ENSG00000271798.1	3.95	2.76	3.69	2.56	SNORA51	chr20	snoRNA	small nucleolar RNA, H/ACA box 51
ENSG00000249602.1	0.88	1.02	1.34	1.29	RP11-98D18.3	chr1	antisense		--
ENSG00000261122.6	0.23	0.33	0.54	0.3	FLJ26245	chr16	lincRNA		--
ENSG00000138777.19	23.33	25.66	22.48	21.94	PPA2	chr4	protein_coding	pyrophosphatase (inorganic) 2
ENSG00000172765.16	3.25	3.28	2.94	3.19	TMCC1	chr3	protein_coding	transmembrane and coiled-coil domain family 1
ENSG00000115866.10	28.31	32.1	25.31	25.57	DARS	chr2	protein_coding	aspartyl-tRNA synthetase
ENSG00000186575.17	5.47	4.33	5.07	6.0	NF2	chr22	protein_coding	neurofibromin 2 (merlin)
ENSG00000273723.1	0.31	0.83	0.52	0.35	RP11-93H24.3	chr13	lincRNA		--
ENSG00000100726.14	13.81	14.38	14.63	15.61	TELO2	chr16	protein_coding	telomere maintenance 2
ENSG00000265518.1	2.13	3.09	1.84	2.06	AL109615.1	chr6	miRNA		--
ENSG00000270813.2	0.22	0.0	0.12	0.0	NANOGNBP3	chrX	processed_pseudogene	NANOGNB pseudogene 3
ENSG00000248846.2	0.44	0.37	0.29	0.32	CTD-2016O11.1	chr5	lincRNA		--
ENSG00000254535.3	1.19	0.78	0.73	0.87	PABPC4L	chr4	protein_coding	poly(A) binding protein, cytoplasmic 4-like
ENSG00000134453.15	10.24	9.61	11.01	9.97	RBM17	chr10	protein_coding	RNA binding motif protein 17
ENSG00000049618.21	3.43	3.01	3.05	2.9	ARID1B	chr6	protein_coding	AT rich interactive domain 1B (SWI1-like)
ENSG00000260790.1	0.0	0.02	0.08	0.02	RP11-21M24.2	chr16	antisense		--
ENSG00000210117.1	9.93	10.34	12.95	8.42	MT-TW	chrM	Mt_tRNA	mitochondrially encoded tRNA tryptophan
ENSG00000276027.1	0.2	0.0	0.62	0.0	RNU12	chr22	snRNA	RNA, U12 small nuclear
ENSG00000011523.13	3.4	3.43	3.19	3.0	CEP68	chr2	protein_coding	centrosomal protein 68kDa
ENSG00000228079.2	0.0	0.0	0.29	0.0	AC012368.1	chr2	lincRNA		--
ENSG00000273727.1	1.14	1.13	0.43	0.0	U1	chr1	snRNA		--
ENSG00000197408.8	0.0	0.02	0.0	0.0	CYP2B6	chr19	protein_coding	cytochrome P450, family 2, subfamily B, polypeptide 6
ENSG00000275140.1	0.0	0.0	0.04	0.0	CH17-478G19.2	chr1	unprocessed_pseudogene		--
ENSG00000086289.11	11.22	8.84	10.6	11.09	EPDR1	chr7	protein_coding	ependymin related 1
ENSG00000277782.1	0.16	0.27	0.18	0.0	RP11-775C24.5	chr15	lincRNA		--
ENSG00000216775.2	1.15	1.94	1.4	1.8	RP1-152L7.5	chr6	transcribed_unprocessed_pseudogene		--
ENSG00000275871.1	0.0	0.0	0.0	0.06	RP11-394O4.6	chr5	lincRNA		--
ENSG00000088543.14	2.96	3.85	2.91	2.77	C3orf18	chr3	protein_coding	chromosome 3 open reading frame 18
ENSG00000135537.16	0.57	0.58	0.53	0.46	LACE1	chr6	protein_coding	lactation elevated 1
ENSG00000224649.1	0.28	0.0	0.0	0.0	AF124730.4	chr21	antisense		--
ENSG00000226094.1	0.3	0.26	0.13	0.29	RPL7P3	chr20	processed_pseudogene	ribosomal protein L7 pseudogene 3
ENSG00000174483.19	0.0	0.0	0.0	0.01	BBS1	chr11	protein_coding	Bardet-Biedl syndrome 1
ENSG00000113273.15	1.84	2.37	2.33	1.92	ARSB	chr5	protein_coding	arylsulfatase B
ENSG00000100628.11	0.0	0.0	0.02	0.0	ASB2	chr14	protein_coding	ankyrin repeat and SOCS box containing 2
ENSG00000213470.4	0.0	0.07	0.38	0.14	RP11-972K6.1	chr12	processed_pseudogene		--
ENSG00000163191.5	456.99	485.15	559.18	578.33	S100A11	chr1	protein_coding	S100 calcium binding protein A11
ENSG00000081148.11	0.0	0.03	0.02	0.01	IMPG2	chr3	protein_coding	interphotoreceptor matrix proteoglycan 2
ENSG00000228482.1	0.0	0.08	0.0	0.03	RP5-859D4.3	chr20	lincRNA		--
ENSG00000153066.12	8.92	9.26	10.25	9.86	TXNDC11	chr16	protein_coding	thioredoxin domain containing 11
[truncated: 2,197,644 more chars]
