# Supplementary material for: RALY regulate the proliferation and expression of immune/inflammatory response genes via alternative splicing of FOS
Source: Genes Immun. 2022 Aug 8;23(8):246–54. doi: 10.1038/s41435-022-00178-4 (PMC9758052; doi:10.1038/s41435-022-00178-4)
Supplement: Supplementary file 6 — Additional file 6 [file 41435_2022_178_MOESM6_ESM.txt]

chr1	22563630	22563636	+	IntronR	ENST00000538803.1	ENSG00000070886.10	EPHA8	chr1	protein_coding	EPH receptor A8
chr1	147624845	147624847	+	IntronR	ENST00000622552.4	ENSG00000116128.9	BCL9	chr1	protein_coding	B-cell CLL/lymphoma 9
chr1	28862833	28862978	+	IntronR	ENST00000621425.1	ENSG00000116329.10	OPRD1	chr1	protein_coding	opioid receptor, delta 1
chr1	161663236	161663242	+	IntronR	ENST00000428605.3	ENSG00000072694.18	FCGR2B	chr1	protein_coding	Fc fragment of IgG, low affinity IIb, receptor (CD32)
chr1	11022241	11023193	+	IntronR	ENST00000315091.7	ENSG00000120948.15	TARDBP	chr1	protein_coding	TAR DNA binding protein
chr1	11022250	11023193	+	IntronR	ENST00000614757.4	ENSG00000277726.4	TARDBP	chr1	protein_coding	TAR DNA binding protein
chr1	11022250	11023263	+	IntronR	ENST00000616545.4	ENSG00000120948.15	TARDBP	chr1	protein_coding	TAR DNA binding protein
chr1	11022268	11023193	+	IntronR	ENST00000621790.4	ENSG00000120948.15	TARDBP	chr1	protein_coding	TAR DNA binding protein
chr1	11023329	11024064	+	IntronR	ENST00000614757.4	ENSG00000277726.4	TARDBP	chr1	protein_coding	TAR DNA binding protein
chr1	11024335	11025110	+	IntronR	ENST00000614757.4	ENSG00000277726.4	TARDBP	chr1	protein_coding	TAR DNA binding protein
chr1	207089361	207089482	+	IntronR	ENST00000391923.1	ENSG00000123843.12	C4BPB	chr1	protein_coding	complement component 4 binding protein, beta
chr1	93551105	93552409	+	IntronR	ENST00000271234.11	ENSG00000137942.16	FNBP1L	chr1	protein_coding	formin binding protein 1-like
chr1	99686722	99686725	+	IntronR	ENST00000615664.1	ENSG00000099260.10	PALMD	chr1	protein_coding	palmdelphin
chr1	201313504	201313506	+	IntronR	ENST00000622031.4	ENSG00000081277.11	PKP1	chr1	protein_coding	plakophilin 1
chr1	201313508	201313510	+	IntronR	ENST00000622031.4	ENSG00000081277.11	PKP1	chr1	protein_coding	plakophilin 1
chr1	201313524	201313526	+	IntronR	ENST00000622031.4	ENSG00000081277.11	PKP1	chr1	protein_coding	plakophilin 1
chr1	26279841	26279844	+	IntronR	ENST00000614679.2	ENSG00000142669.13	SH3BGRL3	chr1	protein_coding	SH3 domain binding glutamate-rich protein like 3
chr1	26170480	26170575	+	IntronR	ENST00000374266.5	ENSG00000142684.7	ZNF593	chr1	protein_coding	zinc finger protein 593
chr1	46815075	46815079	+	IntronR	ENST00000614163.4	ENSG00000142973.12	CYP4B1	chr1	protein_coding	cytochrome P450, family 4, subfamily B, polypeptide 1
chr1	150556647	150556650	+	IntronR	ENST00000622417.4	ENSG00000143382.13	ADAMTSL4	chr1	protein_coding	ADAMTS-like 4
chr1	150559093	150559096	+	IntronR	ENST00000622417.4	ENSG00000143382.13	ADAMTSL4	chr1	protein_coding	ADAMTS-like 4
chr1	154983397	154983842	+	IntronR	ENST00000315144.14	ENSG00000160688.18	FLAD1	chr1	protein_coding	flavin adenine dinucleotide synthetase 1
chr1	155324587	155324845	+	IntronR	ENST00000368349.8	ENSG00000160753.15	RUSC1	chr1	protein_coding	RUN and SH3 domain containing 1
chr1	40770738	40770743	+	IntronR	ENST00000620728.4	ENSG00000066136.19	NFYC	chr1	protein_coding	nuclear transcription factor Y, gamma
chr1	40770799	40770804	+	IntronR	ENST00000620728.4	ENSG00000066136.19	NFYC	chr1	protein_coding	nuclear transcription factor Y, gamma
chr1	88804438	88804444	+	IntronR	ENST00000370505.7	ENSG00000065243.18	PKN2	chr1	protein_coding	protein kinase N2
chr1	88805671	88805891	+	IntronR	ENST00000370513.9	ENSG00000065243.18	PKN2	chr1	protein_coding	protein kinase N2
chr1	36176321	36176418	+	IntronR	ENST00000373150.8	ENSG00000116871.15	MAP7D1	chr1	protein_coding	MAP7 domain containing 1
chr1	153728211	153728553	+	IntronR	ENST00000435409.6	ENSG00000143624.13	INTS3	chr1	protein_coding	integrator complex subunit 3
chr1	26280932	26281058	+	IntronR	ENST00000270792.9	ENSG00000142669.13	SH3BGRL3	chr1	protein_coding	SH3 domain binding glutamate-rich protein like 3
chr1	240334118	240334121	+	IntronR	ENST00000545751.2	ENSG00000155816.19	FMN2	chr1	protein_coding	formin 2
chr1	42682658	42682660	+	IntronR	ENST00000616651.4	ENSG00000065978.17	YBX1	chr1	protein_coding	Y box binding protein 1
chr1	42682689	42682691	+	IntronR	ENST00000616651.4	ENSG00000065978.17	YBX1	chr1	protein_coding	Y box binding protein 1
chr1	42682702	42682707	+	IntronR	ENST00000616651.4	ENSG00000065978.17	YBX1	chr1	protein_coding	Y box binding protein 1
chr1	42696824	42696826	+	IntronR	ENST00000616651.4	ENSG00000065978.17	YBX1	chr1	protein_coding	Y box binding protein 1
chr1	42696852	42696854	+	IntronR	ENST00000616651.4	ENSG00000065978.17	YBX1	chr1	protein_coding	Y box binding protein 1
chr1	42696889	42696891	+	IntronR	ENST00000616651.4	ENSG00000065978.17	YBX1	chr1	protein_coding	Y box binding protein 1
chr1	42697227	42697229	+	IntronR	ENST00000616651.4	ENSG00000065978.17	YBX1	chr1	protein_coding	Y box binding protein 1
chr1	42700788	42700791	+	IntronR	ENST00000616651.4	ENSG00000065978.17	YBX1	chr1	protein_coding	Y box binding protein 1
chr1	151767205	151767207	+	IntronR	ENST00000627780.2	ENSG00000143450.14	OAZ3	chr1	protein_coding	ornithine decarboxylase antizyme 3
chr1	53894286	53894411	+	IntronR	ENST00000524406.5	ENSG00000211452.10	DIO1	chr1	protein_coding	deiodinase, iodothyronine, type I
chr1	53894355	53894439	+	IntronR	ENST00000610607.4	ENSG00000211452.10	DIO1	chr1	protein_coding	deiodinase, iodothyronine, type I
chr1	53894467	53894471	+	IntronR	ENST00000610607.4	ENSG00000211452.10	DIO1	chr1	protein_coding	deiodinase, iodothyronine, type I
chr1	53904703	53904707	+	IntronR	ENST00000613679.4	ENSG00000211452.10	DIO1	chr1	protein_coding	deiodinase, iodothyronine, type I
chr1	224192518	224192896	+	IntronR	ENST00000391877.3	ENSG00000143753.12	DEGS1	chr1	protein_coding	delta(4)-desaturase, sphingolipid 1
chr1	24652620	24652622	+	IntronR	ENST00000447431.6	ENSG00000133226.16	SRRM1	chr1	protein_coding	serine/arginine repetitive matrix 1
chr1	24670273	24670276	+	IntronR	ENST00000447431.6	ENSG00000133226.16	SRRM1	chr1	protein_coding	serine/arginine repetitive matrix 1
chr1	26763175	26763178	+	IntronR	ENST00000615191.4	ENSG00000117713.17	ARID1A	chr1	protein_coding	AT rich interactive domain 1A (SWI-like)
chr1	26763207	26763209	+	IntronR	ENST00000615191.4	ENSG00000117713.17	ARID1A	chr1	protein_coding	AT rich interactive domain 1A (SWI-like)
chr1	26774769	26774771	+	IntronR	ENST00000615191.4	ENSG00000117713.17	ARID1A	chr1	protein_coding	AT rich interactive domain 1A (SWI-like)
chr1	26428587	26429096	+	IntronR	ENST00000254231.4	ENSG00000131914.10	LIN28A	chr1	protein_coding	lin-28 homolog A (C. elegans)
chr1	42830533	42830768	+	IntronR	ENST00000372514.7	ENSG00000164010.13	ERMAP	chr1	protein_coding	erythroblast membrane-associated protein (Scianna blood group)
chr1	25303426	25303428	+	IntronR	ENST00000615607.1	ENSG00000187010.18	RHD	chr1	protein_coding	Rh blood group, D antigen
chr1	37795632	37795737	+	IntronR	ENST00000525897.1	ENSG00000185090.14	MANEAL	chr1	protein_coding	mannosidase, endo-alpha-like
chr1	109923711	109924060	+	IntronR	ENST00000369801.1	ENSG00000184371.13	CSF1	chr1	protein_coding	colony stimulating factor 1 (macrophage)
chr1	89583328	89583330	+	IntronR	ENST00000358200.5	ENSG00000197147.12	LRRC8B	chr1	protein_coding	leucine rich repeat containing 8 family, member B
chr1	89583332	89583334	+	IntronR	ENST00000358200.5	ENSG00000197147.12	LRRC8B	chr1	protein_coding	leucine rich repeat containing 8 family, member B
chr1	6575149	6575151	+	IntronR	ENST00000328191.5	ENSG00000173662.19	TAS1R1	chr1	protein_coding	taste receptor, type 1, member 1
chr1	201206134	201213506	+	IntronR	ENST00000295591.12	ENSG00000163395.16	IGFN1	chr1	protein_coding	immunoglobulin-like and fibronectin type III domain containing 1
chr1	23369324	23371139	+	IntronR	ENST00000518821.1	ENSG00000249087.6	ZNF436-AS1	chr1	antisense	ZNF436 antisense RNA 1
chr1	23369513	23371139	+	IntronR	ENST00000437367.3	ENSG00000249087.6	ZNF436-AS1	chr1	antisense	ZNF436 antisense RNA 1
chr1	23371209	23371513	+	IntronR	ENST00000437367.3	ENSG00000249087.6	ZNF436-AS1	chr1	antisense	ZNF436 antisense RNA 1
chr1	23371209	23371474	+	IntronR	ENST00000518600.1	ENSG00000249087.6	ZNF436-AS1	chr1	antisense	ZNF436 antisense RNA 1
chr1	247418290	247418757	+	IntronR	ENST00000391828.7	ENSG00000162711.16	NLRP3	chr1	protein_coding	NLR family, pyrin domain containing 3
chr1	1280666	1281226	+	IntronR	ENST00000379116.9	ENSG00000162572.19	SCNN1D	chr1	protein_coding	sodium channel, non voltage gated 1 delta subunit
chr1	1281297	1281411	+	IntronR	ENST00000379116.9	ENSG00000162572.19	SCNN1D	chr1	protein_coding	sodium channel, non voltage gated 1 delta subunit
chr1	212615022	212615062	+	IntronR	ENST00000613954.4	ENSG00000162772.16	ATF3	chr1	protein_coding	activating transcription factor 3
chr1	212615060	212615148	+	IntronR	ENST00000336937.8	ENSG00000162772.16	ATF3	chr1	protein_coding	activating transcription factor 3
chr1	31337192	31337195	+	IntronR	ENST00000422613.6	ENSG00000121766.14	ZCCHC17	chr1	protein_coding	zinc finger, CCHC domain containing 17
chr1	21822433	21823910	+	IntronR	ENST00000543870.1	ENSG00000187942.11	LDLRAD2	chr1	protein_coding	low density lipoprotein receptor class A domain containing 2
chr1	156139102	156139770	+	IntronR	ENST00000448611.6	ENSG00000160789.19	LMNA	chr1	protein_coding	lamin A/C
chr1	156154580	156154687	+	IntronR	ENST00000368286.6	ENSG00000196189.12	SEMA4A	chr1	protein_coding	sema domain, immunoglobulin domain (Ig), transmembrane domain (TM) and short cytoplasmic domain, (semaphorin) 4A
chr1	66984592	66986403	+	IntronR	ENST00000355977.10	ENSG00000198160.14	MIER1	chr1	protein_coding	mesoderm induction early response 1, transcriptional regulator
chr1	66984652	66986403	+	IntronR	ENST00000371018.7	ENSG00000198160.14	MIER1	chr1	protein_coding	mesoderm induction early response 1, transcriptional regulator
chr1	111182297	111182299	+	IntronR	ENST00000615636.4	ENSG00000134255.13	CEPT1	chr1	protein_coding	choline/ethanolamine phosphotransferase 1
chr1	181732591	181732593	+	IntronR	ENST00000357570.9	ENSG00000198216.10	CACNA1E	chr1	protein_coding	calcium channel, voltage-dependent, R type, alpha 1E subunit
chr1	181732598	181732601	+	IntronR	ENST00000357570.9	ENSG00000198216.10	CACNA1E	chr1	protein_coding	calcium channel, voltage-dependent, R type, alpha 1E subunit
chr1	202010706	202011129	+	IntronR	ENST00000367284.9	ENSG00000163435.15	ELF3	chr1	protein_coding	E74-like factor 3 (ets domain transcription factor, epithelial-specific )
chr1	202010820	202011129	+	IntronR	ENST00000367283.7	ENSG00000163435.15	ELF3	chr1	protein_coding	E74-like factor 3 (ets domain transcription factor, epithelial-specific )
chr1	156070230	156070232	+	IntronR	ENST00000615862.1	ENSG00000132698.13	RAB25	chr1	protein_coding	RAB25, member RAS oncogene family
chr1	156070252	156070254	+	IntronR	ENST00000615862.1	ENSG00000132698.13	RAB25	chr1	protein_coding	RAB25, member RAS oncogene family
chr1	156070322	156070324	+	IntronR	ENST00000615862.1	ENSG00000132698.13	RAB25	chr1	protein_coding	RAB25, member RAS oncogene family
chr1	9721143	9721145	+	IntronR	ENST00000536656.5	ENSG00000171608.15	PIK3CD	chr1	protein_coding	phosphatidylinositol-4,5-bisphosphate 3-kinase, catalytic subunit delta
chr1	46032261	46032326	+	IntronR	ENST00000372009.3	ENSG00000086015.20	MAST2	chr1	protein_coding	microtubule associated serine/threonine kinase 2
chr1	46032701	46032705	+	IntronR	ENST00000372009.3	ENSG00000086015.20	MAST2	chr1	protein_coding	microtubule associated serine/threonine kinase 2
chr1	26472562	26472608	+	IntronR	ENST00000619352.4	ENSG00000198830.10	HMGN2	chr1	protein_coding	high mobility group nucleosomal binding domain 2
chr1	7829951	7830006	+	IntronR	ENST00000614998.4	ENSG00000049246.14	PER3	chr1	protein_coding	period circadian clock 3
chr1	244970043	244970329	+	IntronR	ENST00000366523.5	ENSG00000203666.12	EFCAB2	chr1	protein_coding	EF-hand calcium binding domain 2
chr1	236523624	236523970	+	IntronR	ENST00000341872.10	ENSG00000116977.18	LGALS8	chr1	protein_coding	lectin, galactoside-binding, soluble, 8
chr1	234373840	234374230	+	IntronR	ENST00000366613.1	ENSG00000168275.14	COA6	chr1	protein_coding	cytochrome c oxidase assembly factor 6
chr1	231163090	231163211	+	IntronR	ENST00000449018.7	ENSG00000119283.15	TRIM67	chr1	protein_coding	tripartite motif containing 67
chr1	231163719	231163786	+	IntronR	ENST00000449018.7	ENSG00000119283.15	TRIM67	chr1	protein_coding	tripartite motif containing 67
chr1	212951392	212951589	+	IntronR	ENST00000366968.8	ENSG00000143494.15	VASH2	chr1	protein_coding	vasohibin 2
chr1	212951396	212951635	+	IntronR	ENST00000366966.6	ENSG00000143494.15	VASH2	chr1	protein_coding	vasohibin 2
chr1	204552028	204552538	+	IntronR	ENST00000621032.4	ENSG00000198625.12	MDM4	chr1	protein_coding	MDM4, p53 regulator
chr1	197917542	197917879	+	IntronR	ENST00000367388.4	ENSG00000143355.15	LHX9	chr1	protein_coding	LIM homeobox 9
chr1	197438675	197442166	+	IntronR	ENST00000367399.6	ENSG00000134376.14	CRB1	chr1	protein_coding	crumbs family member 1, photoreceptor morphogenesis associated
chr1	193084657	193084989	+	IntronR	ENST00000367443.5	ENSG00000116747.12	TROVE2	chr1	protein_coding	TROVE domain family, member 2
chr1	180196599	180197333	+	IntronR	ENST00000367600.5	ENSG00000116260.16	QSOX1	chr1	protein_coding	quiescin Q6 sulfhydryl oxidase 1
chr1	179468606	179468609	+	IntronR	ENST00000457238.6	ENSG00000162779.20	AXDND1	chr1	protein_coding	axonemal dynein light chain domain containing 1
chr1	178520874	178521222	+	IntronR	ENST00000319416.6	ENSG00000240021.9	TEX35	chr1	protein_coding	testis expressed 35
chr1	178521264	178522325	+	IntronR	ENST00000319416.6	ENSG00000240021.9	TEX35	chr1	protein_coding	testis expressed 35
chr1	178521264	178521672	+	IntronR	ENST00000367643.7	ENSG00000240021.9	TEX35	chr1	protein_coding	testis expressed 35
chr1	173870608	173870610	+	IntronR	ENST00000432989.2	ENSG00000185278.14	ZBTB37	chr1	protein_coding	zinc finger and BTB domain containing 37
chr1	166850423	166852585	+	IntronR	ENST00000367876.8	ENSG00000143157.11	POGK	chr1	protein_coding	pogo transposable element with KRAB domain
chr1	154990257	154990339	+	IntronR	ENST00000292180.7	ENSG00000160688.18	FLAD1	chr1	protein_coding	flavin adenine dinucleotide synthetase 1
chr1	154992786	154992902	+	IntronR	ENST00000292180.7	ENSG00000160688.18	FLAD1	chr1	protein_coding	flavin adenine dinucleotide synthetase 1
chr1	154547479	154547678	+	IntronR	ENST00000368482.8	ENSG00000163239.12	TDRD10	chr1	protein_coding	tudor domain containing 10
chr1	153972836	153972972	+	IntronR	ENST00000271889.8	ENSG00000143578.15	CREB3L4	chr1	protein_coding	cAMP responsive element binding protein 3-like 4
chr1	153642429	153643227	+	IntronR	ENST00000368687.1	ENSG00000160679.12	CHTOP	chr1	protein_coding	chromatin target of PRMT1
chr1	152787343	152787434	+	IntronR	ENST00000619588.1	ENSG00000186226.8	LCE1E	chr1	protein_coding	late cornified envelope 1E
chr1	148991973	148992255	+	IntronR	ENST00000313431.13	ENSG00000178104.19	PDE4DIP	chr1	protein_coding	phosphodiesterase 4D interacting protein
chr1	148889529	148889784	+	IntronR	ENST00000464103.5	ENSG00000178104.19	PDE4DIP	chr1	protein_coding	phosphodiesterase 4D interacting protein
chr1	111281752	111282419	+	IntronR	ENST00000532686.5	ENSG00000203878.11	CHIAP2	chr1	transcribed_unprocessed_pseudogene	chitinase, acidic pseudogene 2
chr1	111285122	111285771	+	IntronR	ENST00000449687.1	ENSG00000203878.11	CHIAP2	chr1	transcribed_unprocessed_pseudogene	chitinase, acidic pseudogene 2
chr1	109712693	109713119	+	IntronR	ENST00000256593.7	ENSG00000134201.10	GSTM5	chr1	protein_coding	glutathione S-transferase mu 5
chr1	109713183	109713484	+	IntronR	ENST00000256593.7	ENSG00000134201.10	GSTM5	chr1	protein_coding	glutathione S-transferase mu 5
chr1	109715240	109717337	+	IntronR	ENST00000256593.7	ENSG00000134201.10	GSTM5	chr1	protein_coding	glutathione S-transferase mu 5
chr1	109656787	109657215	+	IntronR	ENST00000326729.9	ENSG00000168765.15	GSTM4	chr1	protein_coding	glutathione S-transferase mu 4
chr1	109657279	109657590	+	IntronR	ENST00000326729.9	ENSG00000168765.15	GSTM4	chr1	protein_coding	glutathione S-transferase mu 4
chr1	109659110	109661165	+	IntronR	ENST00000369836.8	ENSG00000168765.15	GSTM4	chr1	protein_coding	glutathione S-transferase mu 4
chr1	109596398	109597360	+	IntronR	ENST00000436416.1	ENSG00000225113.1	RP5-1160K1.3	chr1	sense_overlapping		--
chr1	109491144	109491147	+	IntronR	ENST00000615509.2	ENSG00000162650.15	ATXN7L2	chr1	protein_coding	ataxin 7-like 2
chr1	93346188	93346313	+	IntronR	ENST00000370267.1	ENSG00000117505.12	DR1	chr1	protein_coding	down-regulator of transcription 1, TBP-binding (negative cofactor 2)
chr1	93110246	93110327	+	IntronR	ENST00000545708.5	ENSG00000143033.17	MTF2	chr1	protein_coding	metal response element binding transcription factor 2
chr1	74204456	74205219	+	IntronR	ENST00000534056.5	ENSG00000254685.6	FPGT	chr1	protein_coding	fucose-1-phosphate guanylyltransferase
chr1	62162864	62162868	+	IntronR	ENST00000613764.4	ENSG00000132849.18	INADL	chr1	protein_coding	InaD-like (Drosophila)
chr1	62162879	62162885	+	IntronR	ENST00000613764.4	ENSG00000132849.18	INADL	chr1	protein_coding	InaD-like (Drosophila)
chr1	52893790	52894044	+	IntronR	ENST00000612017.4	ENSG00000203995.9	ZYG11A	chr1	protein_coding	zyg-11 family member A, cell cycle regulator
chr1	47148871	47149636	+	IntronR	ENST00000620131.1	ENSG00000162365.11	CYP4A22	chr1	protein_coding	cytochrome P450, family 4, subfamily A, polypeptide 22
chr1	46247746	46248344	+	IntronR	ENST00000442598.5	ENSG00000085999.11	RAD54L	chr1	protein_coding	RAD54-like (S. cerevisiae)
chr1	45550876	45550966	+	IntronR	ENST00000621846.4	ENSG00000117448.13	AKR1A1	chr1	protein_coding	aldo-keto reductase family 1, member A1 (aldehyde reductase)
chr1	44213527	44213709	+	IntronR	ENST00000315913.9	ENSG00000178028.13	DMAP1	chr1	protein_coding	DNA methyltransferase 1 associated protein 1
chr1	44213527	44213749	+	IntronR	ENST00000361745.10	ENSG00000178028.13	DMAP1	chr1	protein_coding	DNA methyltransferase 1 associated protein 1
chr1	41382200	41382202	+	IntronR	ENST00000615371.1	ENSG00000204060.5	FOXO6	chr1	protein_coding	forkhead box O6
chr1	40508877	40509733	+	IntronR	ENST00000296380.8	ENSG00000164002.11	EXO5	chr1	protein_coding	exonuclease 5
chr1	40508877	40509451	+	IntronR	ENST00000358527.6	ENSG00000164002.11	EXO5	chr1	protein_coding	exonuclease 5
chr1	40509625	40509733	+	IntronR	ENST00000358527.6	ENSG00000164002.11	EXO5	chr1	protein_coding	exonuclease 5
chr1	37808306	37808531	+	IntronR	ENST00000468084.1	ENSG00000197982.13	C1orf122	chr1	protein_coding	chromosome 1 open reading frame 122
chr1	37808439	37808531	+	IntronR	ENST00000373042.4	ENSG00000197982.13	C1orf122	chr1	protein_coding	chromosome 1 open reading frame 122
chr1	37692578	37692676	+	IntronR	ENST00000327331.2	ENSG00000134690.10	CDCA8	chr1	protein_coding	cell division cycle associated 8
chr1	35557883	35558156	+	IntronR	ENST00000356090.8	ENSG00000020129.15	NCDN	chr1	protein_coding	neurochondrin
chr1	32274818	32274993	+	IntronR	ENST00000333070.4	ENSG00000182866.16	LCK	chr1	protein_coding	LCK proto-oncogene, Src family tyrosine kinase
chr1	32171206	32176376	+	IntronR	ENST00000515055.1	ENSG00000250135.1	RP4-622L5.2	chr1	sense_intronic		--
chr1	28736809	28737047	+	IntronR	ENST00000542507.5	ENSG00000198492.14	YTHDF2	chr1	protein_coding	YTH N(6)-methyladenosine RNA binding protein 2
chr1	28743962	28743965	+	IntronR	ENST00000621244.1	ENSG00000198492.14	YTHDF2	chr1	protein_coding	YTH N(6)-methyladenosine RNA binding protein 2
chr1	28335086	28335794	+	IntronR	ENST00000398997.2	ENSG00000130772.13	MED18	chr1	protein_coding	mediator complex subunit 18
chr1	27882125	27882513	+	IntronR	ENST00000328928.11	ENSG00000130775.15	THEMIS2	chr1	protein_coding	thymocyte selection associated family member 2
chr1	23794325	23794427	+	IntronR	ENST00000374501.1	ENSG00000011009.10	LYPLA2	chr1	protein_coding	lysophospholipase II
chr1	23794325	23794552	+	IntronR	ENST00000374503.7	ENSG00000011009.10	LYPLA2	chr1	protein_coding	lysophospholipase II
chr1	23794600	23794682	+	IntronR	ENST00000374501.1	ENSG00000011009.10	LYPLA2	chr1	protein_coding	lysophospholipase II
chr1	22912599	22913462	+	IntronR	ENST00000374630.7	ENSG00000133216.16	EPHB2	chr1	protein_coding	EPH receptor B2
chr1	22913564	22913658	+	IntronR	ENST00000400191.7	ENSG00000133216.16	EPHB2	chr1	protein_coding	EPH receptor B2
chr1	19312358	19312729	+	IntronR	ENST00000375155.7	ENSG00000040487.12	PQLC2	chr1	protein_coding	PQ loop repeat containing 2
chr1	14598910	14598983	+	IntronR	ENST00000503743.5	ENSG00000189337.15	KAZN	chr1	protein_coding	kazrin, periplakin interacting protein
chr1	9983290	9984283	+	IntronR	ENST00000413148.1	ENSG00000241326.1	RP11-807G9.2	chr1	sense_intronic		--
chr1	6448802	6448893	+	IntronR	ENST00000416731.5	ENSG00000187017.14	ESPN	chr1	protein_coding	espin
chr1	2403109	2403111	+	IntronR	ENST00000630837.2	ENSG00000157916.18	RER1	chr1	protein_coding	retention in endoplasmic reticulum sorting receptor 1
chr1	1633120	1633188	+	IntronR	ENST00000356026.9	ENSG00000189409.12	MMP23B	chr1	protein_coding	matrix metallopeptidase 23B
chr1	1055215	1055898	+	IntronR	ENST00000418300.1	ENSG00000242590.1	RP11-54O7.14	chr1	sense_intronic		--
chr1	970758	970879	+	IntronR	ENST00000379407.7	ENSG00000187583.10	PLEKHN1	chr1	protein_coding	pleckstrin homology domain containing, family N member 1
chr1	231351571	231352610	+	IntronR	ENST00000295050.11	ENSG00000010072.15	SPRTN	chr1	protein_coding	SprT-like N-terminal domain
chr1	161213921	161214156	+	IntronR	ENST00000367993.7	ENSG00000158864.12	NDUFS2	chr1	protein_coding	NADH dehydrogenase (ubiquinone) Fe-S protein 2, 49kDa (NADH-coenzyme Q reductase)
chr1	153991223	153991566	+	IntronR	ENST00000368567.4	ENSG00000177954.11	RPS27	chr1	protein_coding	ribosomal protein S27
chr1	151767223	151767225	+	IntronR	ENST00000321531.9	ENSG00000143450.14	OAZ3	chr1	protein_coding	ornithine decarboxylase antizyme 3
chr1	45509347	45510529	+	IntronR	ENST00000616135.1	ENSG00000132763.14	MMACHC	chr1	protein_coding	methylmalonic aciduria (cobalamin deficiency) cblC type, with homocystinuria
chr1	222589962	222590258	+	IntronR	ENST00000427540.1	ENSG00000225265.1	TAF1A-AS1	chr1	antisense	TAF1A antisense RNA 1
chr1	43349411	43349414	+	IntronR	ENST00000612993.1	ENSG00000117400.14	MPL	chr1	protein_coding	MPL proto-oncogene, thrombopoietin receptor
chr1	43349488	43349490	+	IntronR	ENST00000612993.1	ENSG00000117400.14	MPL	chr1	protein_coding	MPL proto-oncogene, thrombopoietin receptor
chr1	54887783	54887861	+	IntronR	ENST00000455380.5	ENSG00000233203.6	RP11-67L3.4	chr1	antisense		--
chr1	155002686	155002843	+	IntronR	ENST00000368426.3	ENSG00000160685.13	ZBTB7B	chr1	protein_coding	zinc finger and BTB domain containing 7B
chr1	246776268	246776979	+	IntronR	ENST00000505748.5	ENSG00000227953.6	LINC01341	chr1	processed_transcript	long intergenic non-protein coding RNA 1341
chr1	32204620	32205194	+	IntronR	ENST00000373602.9	ENSG00000160050.14	CCDC28B	chr1	protein_coding	coiled-coil domain containing 28B
chr1	111909716	111909842	+	IntronR	ENST00000419258.1	ENSG00000237556.1	KCND3-AS1	chr1	antisense	KCND3 antisense RNA 1
chr1	44051158	44051290	+	IntronR	ENST00000628234.2	ENSG00000230615.6	RP5-1198O20.4	chr1	lincRNA		--
chr1	248562915	248563189	+	IntronR	ENST00000436515.1	ENSG00000224521.1	RP11-438F14.3	chr1	antisense		--
chr1	146988008	146988013	+	IntronR	ENST00000617614.4	ENSG00000268043.7	NBPF12	chr1	protein_coding	neuroblastoma breakpoint family, member 12
chr1	914444	914803	+	IntronR	ENST00000398216.2	ENSG00000241180.1	RP11-54O7.2	chr1	lincRNA		--
chr1	85582883	85582886	+	IntronR	ENST00000617517.2	ENSG00000142871.15	CYR61	chr1	protein_coding	cysteine-rich, angiogenic inducer, 61
chr1	85582951	85582956	+	IntronR	ENST00000617517.2	ENSG00000142871.15	CYR61	chr1	protein_coding	cysteine-rich, angiogenic inducer, 61
chr1	12057	12179	+	IntronR	ENST00000450305.2	ENSG00000223972.5	DDX11L1	chr1	transcribed_unprocessed_pseudogene	DEAD/H (Asp-Glu-Ala-Asp/His) box helicase 11 like 1
chr1	13374	13453	+	IntronR	ENST00000450305.2	ENSG00000223972.5	DDX11L1	chr1	transcribed_unprocessed_pseudogene	DEAD/H (Asp-Glu-Ala-Asp/His) box helicase 11 like 1
chr1	26190689	26190691	+	IntronR	ENST00000611853.1	ENSG00000188782.7	CATSPER4	chr1	protein_coding	cation channel, sperm associated 4
chr1	87133718	87133965	+	IntronR	ENST00000467438.1	ENSG00000267272.5	LINC01140	chr1	lincRNA	long intergenic non-protein coding RNA 1140
chr1	28236452	28237837	+	IntronR	ENST00000335514.9	ENSG00000130770.17	ATPIF1	chr1	protein_coding	ATPase inhibitory factor 1
chr1	28236452	28237761	+	IntronR	ENST00000497986.5	ENSG00000130770.17	ATPIF1	chr1	protein_coding	ATPase inhibitory factor 1
chr1	161589596	161589600	+	IntronR	ENST00000543859.5	ENSG00000244682.7	FCGR2C	chr1	polymorphic_pseudogene	Fc fragment of IgG, low affinity IIc, receptor for (CD32) (gene/pseudogene)
chr1	87132259	87132612	+	IntronR	ENST00000484933.6	ENSG00000267272.5	LINC01140	chr1	lincRNA	long intergenic non-protein coding RNA 1140
chr1	87132259	87132664	+	IntronR	ENST00000590653.5	ENSG00000267272.5	LINC01140	chr1	lincRNA	long intergenic non-protein coding RNA 1140
chr1	87132863	87133614	+	IntronR	ENST00000590653.5	ENSG00000267272.5	LINC01140	chr1	lincRNA	long intergenic non-protein coding RNA 1140
chr1	87132912	87133614	+	IntronR	ENST00000484933.6	ENSG00000267272.5	LINC01140	chr1	lincRNA	long intergenic non-protein coding RNA 1140
chr1	165895641	165896190	+	IntronR	ENST00000469256.6	ENSG00000143179.12	UCK2	chr1	protein_coding	uridine-cytidine kinase 2
chr1	43936231	43936302	+	IntronR	ENST00000372354.3	ENSG00000117407.16	ARTN	chr1	protein_coding	artemin
chr1	111760848	111760987	+	IntronR	ENST00000369702.4	ENSG00000064703.11	DDX20	chr1	protein_coding	DEAD (Asp-Glu-Ala-Asp) box polypeptide 20
chr1	111761125	111761226	+	IntronR	ENST00000369702.4	ENSG00000064703.11	DDX20	chr1	protein_coding	DEAD (Asp-Glu-Ala-Asp) box polypeptide 20
chr1	111761284	111762255	+	IntronR	ENST00000369702.4	ENSG00000064703.11	DDX20	chr1	protein_coding	DEAD (Asp-Glu-Ala-Asp) box polypeptide 20
chr1	111762337	111762677	+	IntronR	ENST00000369702.4	ENSG00000064703.11	DDX20	chr1	protein_coding	DEAD (Asp-Glu-Ala-Asp) box polypeptide 20
chr1	111762782	111762906	+	IntronR	ENST00000369702.4	ENSG00000064703.11	DDX20	chr1	protein_coding	DEAD (Asp-Glu-Ala-Asp) box polypeptide 20
chr1	156732115	156732281	+	IntronR	ENST00000368216.8	ENSG00000143303.11	RRNAD1	chr1	protein_coding	ribosomal RNA adenine dimethylase domain containing 1
chr1	151765750	151766008	+	IntronR	ENST00000420382.1	ENSG00000232937.1	RP11-98D18.2	chr1	sense_intronic		--
chr1	154323806	154324282	+	IntronR	ENST00000324978.7	ENSG00000143595.12	AQP10	chr1	protein_coding	aquaporin 10
chr1	53047937	53050609	+	IntronR	ENST00000371509.8	ENSG00000116171.16	SCP2	chr1	protein_coding	sterol carrier protein 2
chr1	153772440	153772639	+	IntronR	ENST00000318967.6	ENSG00000143624.13	INTS3	chr1	protein_coding	integrator complex subunit 3
chr1	103525930	103526067	+	IntronR	ENST00000533099.5	ENSG00000185946.15	RNPC3	chr1	protein_coding	RNA-binding region (RNP1, RRM) containing 3
chr1	109542606	109542956	+	IntronR	ENST00000616874.1	ENSG00000156097.12	GPR61	chr1	protein_coding	G protein-coupled receptor 61
chr1	109544639	109545311	+	IntronR	ENST00000616874.1	ENSG00000156097.12	GPR61	chr1	protein_coding	G protein-coupled receptor 61
chr1	43977216	43977981	+	IntronR	ENST00000236067.8	ENSG00000117410.13	ATP6V0B	chr1	protein_coding	ATPase, H+ transporting, lysosomal 21kDa, V0 subunit b
chr1	203801628	203802652	+	IntronR	ENST00000332127.8	ENSG00000058673.15	ZC3H11A	chr1	protein_coding	zinc finger CCCH-type containing 11A
chr1	203801628	203802957	+	IntronR	ENST00000367212.7	ENSG00000058673.15	ZC3H11A	chr1	protein_coding	zinc finger CCCH-type containing 11A
chr1	206584684	206585180	+	IntronR	ENST00000577571.5	ENSG00000266094.6	RASSF5	chr1	protein_coding	Ras association (RalGDS/AF-6) domain family member 5
chr1	206584684	206586826	+	IntronR	ENST00000580449.5	ENSG00000266094.6	RASSF5	chr1	protein_coding	Ras association (RalGDS/AF-6) domain family member 5
chr1	206585295	206586826	+	IntronR	ENST00000577571.5	ENSG00000266094.6	RASSF5	chr1	protein_coding	Ras association (RalGDS/AF-6) domain family member 5
chr1	148162992	148163142	+	IntronR	ENST00000411978.1	ENSG00000232265.7	XXyac-YX155B6.5	chr1	lincRNA		--
chr1	148162992	148163107	+	IntronR	ENST00000432038.1	ENSG00000232265.7	XXyac-YX155B6.5	chr1	lincRNA		--
chr1	95992122	95992403	+	IntronR	ENST00000451675.5	ENSG00000237435.8	RP11-147C23.1	chr1	lincRNA		--
chr1	6097357	6098485	+	IntronR	ENST00000164247.5	ENSG00000069424.14	KCNAB2	chr1	protein_coding	potassium channel, voltage gated subfamily A regulatory beta subunit 2
chr1	92931435	92931579	+	IntronR	ENST00000418249.2	ENSG00000229052.2	RP11-386I23.1	chr1	transcribed_processed_pseudogene		--
chr1	120805710	120805713	+	IntronR	ENST00000615145.4	ENSG00000273136.5	NBPF26	chr1	protein_coding	neuroblastoma breakpoint family, member 26
chr1	120805453	120805556	+	IntronR	ENST00000611287.4	ENSG00000273136.5	NBPF26	chr1	protein_coding	neuroblastoma breakpoint family, member 26
chr1	120805458	120805556	+	IntronR	ENST00000617913.4	ENSG00000273136.5	NBPF26	chr1	protein_coding	neuroblastoma breakpoint family, member 26
chr1	145736134	145738486	+	IntronR	ENST00000235933.10	ENSG00000117281.15	CD160	chr1	protein_coding	CD160 molecule
chr1	146960006	146960109	+	IntronR	ENST00000439206.6	ENSG00000268043.7	NBPF12	chr1	protein_coding	neuroblastoma breakpoint family, member 12
chr1	146960011	146960109	+	IntronR	ENST00000579935.8	ENSG00000268043.7	NBPF12	chr1	protein_coding	neuroblastoma breakpoint family, member 12
chr1	6588196	6588278	+	IntronR	ENST00000377674.8	ENSG00000204859.11	ZBTB48	chr1	protein_coding	zinc finger and BTB domain containing 48
chr1	6588442	6588756	+	IntronR	ENST00000377674.8	ENSG00000204859.11	ZBTB48	chr1	protein_coding	zinc finger and BTB domain containing 48
chr1	6588844	6588916	+	IntronR	ENST00000377674.8	ENSG00000204859.11	ZBTB48	chr1	protein_coding	zinc finger and BTB domain containing 48
chr1	16750594	16750673	+	IntronR	ENST00000457096.1	ENSG00000227684.2	CROCCP4	chr1	transcribed_unprocessed_pseudogene	ciliary rootlet coiled-coil, rootletin pseudogene 4
chr1	16750732	16750797	+	IntronR	ENST00000457096.1	ENSG00000227684.2	CROCCP4	chr1	transcribed_unprocessed_pseudogene	ciliary rootlet coiled-coil, rootletin pseudogene 4
chr1	171635419	171636709	-	IntronR	ENST00000614688.1	ENSG00000034971.14	MYOC	chr1	protein_coding	myocilin, trabecular meshwork inducible glucocorticoid response
chr1	42746375	42747412	-	IntronR	ENST00000296388.9	ENSG00000117385.15	P3H1	chr1	protein_coding	prolyl 3-hydroxylase 1
chr1	42746852	42747253	-	IntronR	ENST00000397054.7	ENSG00000117385.15	P3H1	chr1	protein_coding	prolyl 3-hydroxylase 1
chr1	25388976	25389113	-	IntronR	ENST00000374352.6	ENSG00000188672.16	RHCE	chr1	protein_coding	Rh blood group, CcEe antigens
chr1	62552762	62552765	-	IntronR	ENST00000614472.4	ENSG00000116641.15	DOCK7	chr1	protein_coding	dedicator of cytokinesis 7
chr1	71066917	71066919	-	IntronR	ENST00000610633.4	ENSG00000132485.12	ZRANB2	chr1	protein_coding	zinc finger, RAN-binding domain containing 2
chr1	159713503	159714138	-	IntronR	ENST00000368110.1	ENSG00000132693.12	CRP	chr1	protein_coding	C-reactive protein, pentraxin-related
chr1	159713640	159714007	-	IntronR	ENST00000368111.5	ENSG00000132693.12	CRP	chr1	protein_coding	C-reactive protein, pentraxin-related
chr1	159713603	159714003	-	IntronR	ENST00000368112.5	ENSG00000132693.12	CRP	chr1	protein_coding	C-reactive protein, pentraxin-related
chr1	159712563	159713640	-	IntronR	ENST00000368110.1	ENSG00000132693.12	CRP	chr1	protein_coding	C-reactive protein, pentraxin-related
chr1	159712580	159713503	-	IntronR	ENST00000368111.5	ENSG00000132693.12	CRP	chr1	protein_coding	C-reactive protein, pentraxin-related
chr1	159712794	159713503	-	IntronR	ENST00000368112.5	ENSG00000132693.12	CRP	chr1	protein_coding	C-reactive protein, pentraxin-related
chr1	203169266	203169268	-	IntronR	ENST00000621380.1	ENSG00000133055.8	MYBPH	chr1	protein_coding	myosin binding protein H
chr1	203169256	203169258	-	IntronR	ENST00000621380.1	ENSG00000133055.8	MYBPH	chr1	protein_coding	myosin binding protein H
chr1	88949091	88949277	-	IntronR	ENST00000370485.6	ENSG00000137944.16	CCBL2	chr1	protein_coding	cysteine conjugate-beta lyase 2
chr1	229440284	229441020	-	IntronR	ENST00000434311.1	ENSG00000226920.1	RP5-1068B5.5	chr1	3prime_overlapping_ncrna		--
chr1	113812040	113812248	-	IntronR	ENST00000616024.4	ENSG00000081019.13	RSBN1	chr1	protein_coding	round spermatid basic protein 1
chr1	51301733	51302357	-	IntronR	ENST00000262675.11	ENSG00000085831.15	TTC39A	chr1	protein_coding	tetratricopeptide repeat domain 39A
chr1	153977389	153977544	-	IntronR	ENST00000356648.5	ENSG00000143543.14	JTB	chr1	protein_coding	jumping translocation breakpoint
chr1	155765350	155766657	-	IntronR	ENST00000620426.4	ENSG00000116580.18	GON4L	chr1	protein_coding	gon-4-like (C. elegans)
chr1	85318897	85321302	-	IntronR	ENST00000539042.3	ENSG00000153904.18	DDAH1	chr1	protein_coding	dimethylarginine dimethylaminohydrolase 1
chr1	161001048	161001084	-	IntronR	ENST00000621309.4	ENSG00000158769.17	F11R	chr1	protein_coding	F11 receptor
chr1	25385815	25385818	-	IntronR	ENST00000243186.10	ENSG00000188672.16	RHCE	chr1	protein_coding	Rh blood group, CcEe antigens
chr1	19682240	19683444	-	IntronR	ENST00000375127.5	ENSG00000162542.13	TMCO4	chr1	protein_coding	transmembrane and coiled-coil domains 4
chr1	36097507	36099487	-	IntronR	ENST00000615990.1	ENSG00000171812.10	COL8A2	chr1	protein_coding	collagen, type VIII, alpha 2
chr1	53266611	53266613	-	IntronR	ENST00000613948.4	ENSG00000157193.14	LRP8	chr1	protein_coding	low density lipoprotein receptor-related protein 8, apolipoprotein e receptor
chr1	53266607	53266609	-	IntronR	ENST00000613948.4	ENSG00000157193.14	LRP8	chr1	protein_coding	low density lipoprotein receptor-related protein 8, apolipoprotein e receptor
chr1	53266588	53266590	-	IntronR	ENST00000613948.4	ENSG00000157193.14	LRP8	chr1	protein_coding	low density lipoprotein receptor-related protein 8, apolipoprotein e receptor
chr1	150578963	150579423	-	IntronR	ENST00000620947.4	ENSG00000143384.12	MCL1	chr1	protein_coding	myeloid cell leukemia 1
chr1	112712744	112713031	-	IntronR	ENST00000464951.1	ENSG00000155367.15	PPM1J	chr1	protein_coding	protein phosphatase, Mg2+/Mn2+ dependent, 1J
chr1	32216200	32216947	-	IntronR	ENST00000344461.7	ENSG00000160055.19	TMEM234	chr1	protein_coding	transmembrane protein 234
chr1	46929279	46930041	-	IntronR	ENST00000371904.8	ENSG00000187048.12	CYP4A11	chr1	protein_coding	cytochrome P450, family 4, subfamily A, polypeptide 11
chr1	182386256	182386402	-	IntronR	ENST00000621524.1	ENSG00000135821.16	GLUL	chr1	protein_coding	glutamate-ammonia ligase
chr1	27914169	27914434	-	IntronR	ENST00000373912.7	ENSG00000117748.9	RPA2	chr1	protein_coding	replication protein A2, 32kDa
chr1	155950872	155950874	-	IntronR	ENST00000368315.8	ENSG00000116584.17	ARHGEF2	chr1	protein_coding	Rho/Rac guanine nucleotide exchange factor (GEF) 2
chr1	161037692	161038075	-	IntronR	ENST00000466967.1	ENSG00000215845.10	TSTD1	chr1	protein_coding	thiosulfate sulfurtransferase (rhodanese)-like domain containing 1
chr1	161037826	161037913	-	IntronR	ENST00000368023.7	ENSG00000215845.10	TSTD1	chr1	protein_coding	thiosulfate sulfurtransferase (rhodanese)-like domain containing 1
chr1	231223763	231225523	-	IntronR	ENST00000366651.7	ENSG00000143633.12	C1orf131	chr1	protein_coding	chromosome 1 open reading frame 131
chr1	231224414	231225471	-	IntronR	ENST00000366649.6	ENSG00000143633.12	C1orf131	chr1	protein_coding	chromosome 1 open reading frame 131
chr1	26951342	26952412	-	IntronR	ENST00000616918.1	ENSG00000175707.8	KDF1	chr1	protein_coding	keratinocyte differentiation factor 1
chr1	220057731	220058992	-	IntronR	ENST00000354807.7	ENSG00000162813.17	BPNT1	chr1	protein_coding	3'(2'), 5'-bisphosphate nucleotidase 1
chr1	206970220	206970304	-	IntronR	ENST00000400962.7	ENSG00000162897.14	FCAMR	chr1	protein_coding	Fc receptor, IgA, IgM, high affinity
chr1	86880689	86880693	-	IntronR	ENST00000611507.4	ENSG00000183291.15	SEP15	chr1	protein_coding		--
chr1	156245782	156246250	-	IntronR	ENST00000368270.2	ENSG00000160781.15	PAQR6	chr1	protein_coding	progestin and adipoQ receptor family member VI
chr1	156245987	156246123	-	IntronR	ENST00000292291.9	ENSG00000160781.15	PAQR6	chr1	protein_coding	progestin and adipoQ receptor family member VI
chr1	30876552	30878740	-	IntronR	ENST00000339394.6	ENSG00000162512.15	SDC3	chr1	protein_coding	syndecan 3
chr1	90937883	90938090	-	IntronR	ENST00000621077.1	ENSG00000122482.20	ZNF644	chr1	protein_coding	zinc finger protein 644
chr1	1374790	1375154	-	IntronR	ENST00000338338.9	ENSG00000175756.13	AURKAIP1	chr1	protein_coding	aurora kinase A interacting protein 1
chr1	1374790	1375075	-	IntronR	ENST00000321751.9	ENSG00000175756.13	AURKAIP1	chr1	protein_coding	aurora kinase A interacting protein 1
chr1	182390852	182391679	-	IntronR	ENST00000311223.9	ENSG00000135821.16	GLUL	chr1	protein_coding	glutamate-ammonia ligase
chr1	6467898	6468099	-	IntronR	ENST00000377725.5	ENSG00000171680.20	PLEKHG5	chr1	protein_coding	pleckstrin homology domain containing, family G (with RhoGef domain) member 5
chr1	32366477	32368550	-	IntronR	ENST00000446293.6	ENSG00000160058.18	BSDC1	chr1	protein_coding	BSD domain containing 1
chr1	32366654	32368447	-	IntronR	ENST00000419121.6	ENSG00000160058.18	BSDC1	chr1	protein_coding	BSD domain containing 1
chr1	101021647	101021649	-	IntronR	ENST00000617698.4	ENSG00000117543.19	DPH5	chr1	protein_coding	diphthamide biosynthesis 5
chr1	100990412	100990414	-	IntronR	ENST00000617698.4	ENSG00000117543.19	DPH5	chr1	protein_coding	diphthamide biosynthesis 5
chr1	100990396	100990398	-	IntronR	ENST00000617698.4	ENSG00000117543.19	DPH5	chr1	protein_coding	diphthamide biosynthesis 5
chr1	46278905	46278907	-	IntronR	ENST00000617760.4	ENSG00000132128.16	LRRC41	chr1	protein_coding	leucine rich repeat containing 41
chr1	225924073	225924075	-	IntronR	ENST00000612651.4	ENSG00000143811.16	PYCR2	chr1	protein_coding	pyrroline-5-carboxylate reductase family, member 2
chr1	225922305	225922307	-	IntronR	ENST00000612651.4	ENSG00000143811.16	PYCR2	chr1	protein_coding	pyrroline-5-carboxylate reductase family, member 2
chr1	223363460	223364057	-	IntronR	ENST00000366878.8	ENSG00000143502.14	SUSD4	chr1	protein_coding	sushi domain containing 4
chr1	232984477	232986092	-	IntronR	ENST00000258229.13	ENSG00000135749.18	PCNXL2	chr1	protein_coding	pecanex-like 2 (Drosophila)
chr1	156466218	156467656	-	IntronR	ENST00000368240.6	ENSG00000116604.17	MEF2D	chr1	protein_coding	myocyte enhancer factor 2D
chr1	51789212	51789433	-	IntronR	ENST00000615102.1	ENSG00000078618.19	NRD1	chr1	protein_coding	nardilysin (N-arginine dibasic convertase)
chr1	1722634	1722708	-	IntronR	ENST00000378638.6	ENSG00000008128.22	CDK11A	chr1	protein_coding	cyclin-dependent kinase 11A
chr1	153976775	153976976	-	IntronR	ENST00000271843.8	ENSG00000143543.14	JTB	chr1	protein_coding	jumping translocation breakpoint
chr1	111723148	111727564	-	IntronR	ENST00000534365.1	ENSG00000197852.9	FAM212B	chr1	protein_coding	family with sequence similarity 212, member B
chr1	156743012	156743171	-	IntronR	ENST00000537739.5	ENSG00000143321.18	HDGF	chr1	protein_coding	hepatoma-derived growth factor
chr1	54227130	54227134	-	IntronR	ENST00000610401.4	ENSG00000157216.15	SSBP3	chr1	protein_coding	single stranded DNA binding protein 3
chr1	27366683	27366739	-	IntronR	ENST00000493901.5	ENSG00000142733.14	MAP3K6	chr1	protein_coding	mitogen-activated protein kinase kinase kinase 6
chr1	114397621	114397860	-	IntronR	ENST00000450349.3	ENSG00000197323.10	TRIM33	chr1	protein_coding	tripartite motif containing 33
chr1	36339624	36343448	-	IntronR	ENST00000373132.3	ENSG00000196182.10	STK40	chr1	protein_coding	serine/threonine kinase 40
chr1	36341973	36343364	-	IntronR	ENST00000373129.7	ENSG00000196182.10	STK40	chr1	protein_coding	serine/threonine kinase 40
chr1	41020933	41021623	-	IntronR	ENST00000372611.5	ENSG00000171790.15	SLFNL1	chr1	protein_coding	schlafen-like 1
chr1	41020778	41021616	-	IntronR	ENST00000302946.12	ENSG00000171790.15	SLFNL1	chr1	protein_coding	schlafen-like 1
chr1	41020933	41021530	-	IntronR	ENST00000439569.2	ENSG00000171790.15	SLFNL1	chr1	protein_coding	schlafen-like 1
chr1	41020778	41020864	-	IntronR	ENST00000372611.5	ENSG00000171790.15	SLFNL1	chr1	protein_coding	schlafen-like 1
chr1	150266194	150266533	-	IntronR	ENST00000369109.7	ENSG00000117362.12	APH1A	chr1	protein_coding	APH1A gamma secretase subunit
chr1	47299968	47300110	-	IntronR	ENST00000337817.9	ENSG00000123473.15	STIL	chr1	protein_coding	SCL/TAL1 interrupting locus
chr1	155764844	155766709	-	IntronR	ENST00000622608.1	ENSG00000116580.18	GON4L	chr1	protein_coding	gon-4-like (C. elegans)
chr1	36466096	36466827	-	IntronR	ENST00000331941.6	ENSG00000119535.17	CSF3R	chr1	protein_coding	colony stimulating factor 3 receptor (granulocyte)
chr1	36466200	36466621	-	IntronR	ENST00000373104.5	ENSG00000119535.17	CSF3R	chr1	protein_coding	colony stimulating factor 3 receptor (granulocyte)
chr1	247723353	247723761	-	IntronR	ENST00000426444.1	ENSG00000239395.1	RP11-634B7.5	chr1	processed_transcript		--
chr1	244408712	244409592	-	IntronR	ENST00000417765.1	ENSG00000240963.1	RP11-518L10.5	chr1	antisense		--
chr1	228108508	228108955	-	IntronR	ENST00000366736.5	ENSG00000162910.18	MRPL55	chr1	protein_coding	mitochondrial ribosomal protein L55
chr1	228108474	228108955	-	IntronR	ENST00000366739.5	ENSG00000162910.18	MRPL55	chr1	protein_coding	mitochondrial ribosomal protein L55
chr1	228108318	228108955	-	IntronR	ENST00000295008.8	ENSG00000162910.18	MRPL55	chr1	protein_coding	mitochondrial ribosomal protein L55
chr1	228108321	228108955	-	IntronR	ENST00000366742.5	ENSG00000162910.18	MRPL55	chr1	protein_coding	mitochondrial ribosomal protein L55
chr1	228108318	228108441	-	IntronR	ENST00000366744.5	ENSG00000162910.18	MRPL55	chr1	protein_coding	mitochondrial ribosomal protein L55
chr1	228108318	228108437	-	IntronR	ENST00000336300.9	ENSG00000162910.18	MRPL55	chr1	protein_coding	mitochondrial ribosomal protein L55
chr1	228108321	228108437	-	IntronR	ENST00000366734.5	ENSG00000162910.18	MRPL55	chr1	protein_coding	mitochondrial ribosomal protein L55
chr1	225939871	225939974	-	IntronR	ENST00000420304.6	ENSG00000143768.11	LEFTY2	chr1	protein_coding	left-right determination factor 2
chr1	225937440	225937804	-	IntronR	ENST00000616737.1	ENSG00000143768.11	LEFTY2	chr1	protein_coding	left-right determination factor 2
chr1	225936628	225937445	-	IntronR	ENST00000616737.1	ENSG00000143768.11	LEFTY2	chr1	protein_coding	left-right determination factor 2
chr1	205913054	205915404	-	IntronR	ENST00000367134.2	ENSG00000174502.18	SLC26A9	chr1	protein_coding	solute carrier family 26 (anion exchanger), member 9
chr1	205915183	205915361	-	IntronR	ENST00000340781.8	ENSG00000174502.18	SLC26A9	chr1	protein_coding	solute carrier family 26 (anion exchanger), member 9
chr1	204445956	204446144	-	IntronR	ENST00000424712.6	ENSG00000133056.13	PIK3C2B	chr1	protein_coding	phosphatidylinositol-4-phosphate 3-kinase, catalytic subunit type 2 beta
chr1	204190462	204190797	-	IntronR	ENST00000625357.1	ENSG00000170498.8	KISS1	chr1	protein_coding	KiSS-1 metastasis-suppressor
chr1	204036969	204037588	-	IntronR	ENST00000427799.1	ENSG00000176754.12	LINC00303	chr1	lincRNA	long intergenic non-protein coding RNA 303
chr1	201899237	201900751	-	IntronR	ENST00000616739.1	ENSG00000163431.12	LMOD1	chr1	protein_coding	leiomodin 1 (smooth muscle)
chr1	201464383	201465146	-	IntronR	ENST00000430471.1	ENSG00000224818.1	RP11-134G8.10	chr1	3prime_overlapping_ncrna		--
chr1	201153858	201154433	-	IntronR	ENST00000485839.6	ENSG00000116857.16	TMEM9	chr1	protein_coding	transmembrane protein 9
chr1	200406730	200409723	-	IntronR	ENST00000367352.3	ENSG00000162702.7	ZNF281	chr1	protein_coding	zinc finger protein 281
chr1	182953215	182953350	-	IntronR	ENST00000423786.2	ENSG00000157060.14	SHCBP1L	chr1	protein_coding	SHC SH2-domain binding protein 1-like
chr1	182953124	182953256	-	IntronR	ENST00000423786.2	ENSG00000157060.14	SHCBP1L	chr1	protein_coding	SHC SH2-domain binding protein 1-like
chr1	182952729	182953213	-	IntronR	ENST00000423786.2	ENSG00000157060.14	SHCBP1L	chr1	protein_coding	SHC SH2-domain binding protein 1-like
chr1	182671730	182671849	-	IntronR	ENST00000483095.6	ENSG00000135824.12	RGS8	chr1	protein_coding	regulator of G-protein signaling 8
chr1	179108898	179109208	-	IntronR	ENST00000344730.7	ENSG00000143322.19	ABL2	chr1	protein_coding	ABL proto-oncogene 2, non-receptor tyrosine kinase
chr1	172442830	172443988	-	IntronR	ENST00000344529.4	ENSG00000135845.9	PIGC	chr1	protein_coding	phosphatidylinositol glycan anchor biosynthesis, class C
chr1	162374074	162374616	-	IntronR	ENST00000620601.1	ENSG00000171722.11	C1orf111	chr1	protein_coding	chromosome 1 open reading frame 111
chr1	161222453	161222508	-	IntronR	ENST00000470459.6	ENSG00000158874.11	APOA2	chr1	protein_coding	apolipoprotein A-II
chr1	161196303	161196557	-	IntronR	ENST00000367996.5	ENSG00000158859.9	ADAMTS4	chr1	protein_coding	ADAM metallopeptidase with thrombospondin type 1 motif, 4
chr1	161048355	161048989	-	IntronR	ENST00000368016.7	ENSG00000186517.13	ARHGAP30	chr1	protein_coding	Rho GTPase activating protein 30
chr1	159062485	159062718	-	IntronR	ENST00000612470.1	ENSG00000163568.13	AIM2	chr1	protein_coding	absent in melanoma 2
chr1	158610706	158611389	-	IntronR	ENST00000614909.4	ENSG00000163554.11	SPTA1	chr1	protein_coding	spectrin, alpha, erythrocytic 1
chr1	157676768	157678743	-	IntronR	ENST00000368186.9	ENSG00000160856.20	FCRL3	chr1	protein_coding	Fc receptor-like 3
chr1	155914320	155915873	-	IntronR	ENST00000368321.7	ENSG00000132680.10	KIAA0907	chr1	protein_coding	KIAA0907
chr1	153962747	153963177	-	IntronR	ENST00000621013.4	ENSG00000143570.17	SLC39A1	chr1	protein_coding	solute carrier family 39 (zinc transporter), member 1
chr1	153962747	153963059	-	IntronR	ENST00000368621.5	ENSG00000143570.17	SLC39A1	chr1	protein_coding	solute carrier family 39 (zinc transporter), member 1
chr1	153632034	153632240	-	IntronR	ENST00000497086.5	ENSG00000271853.5	RP1-178F15.5	chr1	processed_transcript		--
chr1	151774451	151774455	-	IntronR	ENST00000440583.6	ENSG00000182134.15	TDRKH	chr1	protein_coding	tudor and KH domain containing
chr1	151774227	151774413	-	IntronR	ENST00000368822.5	ENSG00000182134.15	TDRKH	chr1	protein_coding	tudor and KH domain containing
chr1	150235829	150236076	-	IntronR	ENST00000369115.3	ENSG00000143401.14	ANP32E	chr1	protein_coding	acidic (leucine-rich) nuclear phosphoprotein 32 family, member E
chr1	147225066	147225287	-	IntronR	ENST00000254090.8	ENSG00000131781.12	FMO5	chr1	protein_coding	flavin containing monooxygenase 5
chr1	147225066	147225277	-	IntronR	ENST00000441068.6	ENSG00000131781.12	FMO5	chr1	protein_coding	flavin containing monooxygenase 5
chr1	121183338	121184292	-	IntronR	ENST00000452190.2	ENSG00000188610.12	FAM72B	chr1	protein_coding	family with sequence similarity 72, member B
chr1	115840544	115840948	-	IntronR	ENST00000320238.3	ENSG00000177551.5	NHLH2	chr1	protein_coding	nescient helix loop helix 2
chr1	115838380	115840216	-	IntronR	ENST00000320238.3	ENSG00000177551.5	NHLH2	chr1	protein_coding	nescient helix loop helix 2
chr1	111486586	111486652	-	IntronR	ENST00000414219.5	ENSG00000121933.17	ADORA3	chr1	protein_coding	adenosine A3 receptor
chr1	93156084	93156300	-	IntronR	ENST00000479918.5	ENSG00000117500.12	TMED5	chr1	protein_coding	transmembrane emp24 protein transport domain containing 5
chr1	85707936	85708054	-	IntronR	ENST00000431532.6	ENSG00000117174.10	ZNHIT6	chr1	protein_coding	zinc finger, HIT-type containing 6
chr1	85267624	85267949	-	IntronR	ENST00000620248.1	ENSG00000142867.12	BCL10	chr1	protein_coding	B-cell CLL/lymphoma 10
chr1	85026088	85026172	-	IntronR	ENST00000341115.8	ENSG00000055732.12	MCOLN3	chr1	protein_coding	mucolipin 3
chr1	84506301	84506436	-	IntronR	ENST00000370645.8	ENSG00000174021.10	GNG5	chr1	protein_coding	guanine nucleotide binding protein (G protein), gamma 5
chr1	71009471	71012305	-	IntronR	ENST00000354608.9	ENSG00000050628.20	PTGER3	chr1	protein_coding	prostaglandin E receptor 3 (subtype EP3)
chr1	71009028	71009458	-	IntronR	ENST00000354608.9	ENSG00000050628.20	PTGER3	chr1	protein_coding	prostaglandin E receptor 3 (subtype EP3)
chr1	54886889	54887176	-	IntronR	ENST00000535035.5	ENSG00000116133.11	DHCR24	chr1	protein_coding	24-dehydrocholesterol reductase
chr1	54152844	54153181	-	IntronR	ENST00000311841.7	ENSG00000256407.1	RP11-446E24.4	chr1	protein_coding		--
chr1	52352532	52353647	-	IntronR	ENST00000284376.7	ENSG00000154222.14	CC2D1B	chr1	protein_coding	coiled-coil and C2 domain containing 1B
chr1	46613371	46614971	-	IntronR	ENST00000271139.12	ENSG00000142961.14	MOB3C	chr1	protein_coding	MOB kinase activator 3C
chr1	46188683	46189357	-	IntronR	ENST00000371992.1	ENSG00000085998.13	POMGNT1	chr1	protein_coding	protein O-linked mannose N-acetylglucosaminyltransferase 1 (beta 1,2-)
chr1	44000767	44001055	-	IntronR	ENST00000357730.6	ENSG00000196517.11	SLC6A9	chr1	protein_coding	solute carrier family 6 (neurotransmitter transporter, glycine), member 9
chr1	44000867	44000956	-	IntronR	ENST00000360584.6	ENSG00000196517.11	SLC6A9	chr1	protein_coding	solute carrier family 6 (neurotransmitter transporter, glycine), member 9
chr1	43384552	43385046	-	IntronR	ENST00000290663.10	ENSG00000159479.16	MED8	chr1	protein_coding	mediator complex subunit 8
chr1	42735134	42735878	-	IntronR	ENST00000296387.5	ENSG00000164007.10	CLDN19	chr1	protein_coding	claudin 19
chr1	42188737	42189404	-	IntronR	ENST00000361346.5	ENSG00000198815.8	FOXJ3	chr1	protein_coding	forkhead box J3
chr1	42188928	42189303	-	IntronR	ENST00000361776.5	ENSG00000198815.8	FOXJ3	chr1	protein_coding	forkhead box J3
chr1	39901443	39901808	-	IntronR	ENST00000397332.2	ENSG00000116990.10	MYCL	chr1	protein_coding	v-myc avian myelocytomatosis viral oncogene lung carcinoma derived homolog
chr1	37715997	37718376	-	IntronR	ENST00000427468.6	ENSG00000183317.16	EPHA10	chr1	protein_coding	EPH receptor A10
chr1	32781048	32781145	-	IntronR	ENST00000616261.1	ENSG00000134684.10	YARS	chr1	protein_coding	tyrosyl-tRNA synthetase
chr1	32216889	32217351	-	IntronR	ENST00000344461.7	ENSG00000160055.19	TMEM234	chr1	protein_coding	transmembrane protein 234
chr1	32216947	32217259	-	IntronR	ENST00000309777.10	ENSG00000160055.19	TMEM234	chr1	protein_coding	transmembrane protein 234
chr1	27379176	27380195	-	IntronR	ENST00000374030.2	ENSG00000174950.10	CD164L2	chr1	protein_coding	CD164 sialomucin-like 2
chr1	21599575	21599581	-	IntronR	ENST00000290101.8	ENSG00000076864.19	RAP1GAP	chr1	protein_coding	RAP1 GTPase activating protein
chr1	19113827	19113945	-	IntronR	ENST00000375254.7	ENSG00000127481.14	UBR4	chr1	protein_coding	ubiquitin protein ligase E3 component n-recognin 4
chr1	19112867	19113699	-	IntronR	ENST00000375254.7	ENSG00000127481.14	UBR4	chr1	protein_coding	ubiquitin protein ligase E3 component n-recognin 4
chr1	18871790	18872804	-	IntronR	ENST00000290597.9	ENSG00000159423.16	ALDH4A1	chr1	protein_coding	aldehyde dehydrogenase 4 family, member A1
chr1	11846008	11846012	-	IntronR	ENST00000610706.1	ENSG00000175206.10	NPPA	chr1	protein_coding	natriuretic peptide A
chr1	11926269	11926303	-	IntronR	ENST00000616327.1	ENSG00000116685.15	KIAA2013	chr1	protein_coding	KIAA2013
chr1	9040189	9041785	-	IntronR	ENST00000377424.8	ENSG00000142583.17	SLC2A5	chr1	protein_coding	solute carrier family 2 (facilitated glucose/fructose transporter), member 5
chr1	6594081	6595557	-	IntronR	ENST00000463043.1	ENSG00000162413.16	KLHL21	chr1	protein_coding	kelch-like family member 21
chr1	6593658	6595485	-	IntronR	ENST00000377658.8	ENSG00000162413.16	KLHL21	chr1	protein_coding	kelch-like family member 21
chr1	3630767	3631657	-	IntronR	ENST00000270708.11	ENSG00000116213.15	WRAP73	chr1	protein_coding	WD repeat containing, antisense to TP73
chr1	1091472	1092103	-	IntronR	ENST00000379319.5	ENSG00000131591.17	C1orf159	chr1	protein_coding	chromosome 1 open reading frame 159
chr1	1091565	1091991	-	IntronR	ENST00000379339.5	ENSG00000131591.17	C1orf159	chr1	protein_coding	chromosome 1 open reading frame 159
chr1	235661050	235663078	-	IntronR	ENST00000389794.7	ENSG00000143669.13	LYST	chr1	protein_coding	lysosomal trafficking regulator
chr1	145856667	145856773	-	IntronR	ENST00000369298.5	ENSG00000131788.15	PIAS3	chr1	protein_coding	protein inhibitor of activated STAT, 3
chr1	114582851	114585631	-	IntronR	ENST00000393277.2	ENSG00000175984.14	DENND2C	chr1	protein_coding	DENN/MADD domain containing 2C
chr1	113758733	113759023	-	IntronR	ENST00000369598.5	ENSG00000116793.15	PHTF1	chr1	protein_coding	putative homeodomain transcription factor 1
chr1	46193564	46193925	-	IntronR	ENST00000371992.1	ENSG00000085998.13	POMGNT1	chr1	protein_coding	protein O-linked mannose N-acetylglucosaminyltransferase 1 (beta 1,2-)
chr1	46193639	46193855	-	IntronR	ENST00000371984.7	ENSG00000085998.13	POMGNT1	chr1	protein_coding	protein O-linked mannose N-acetylglucosaminyltransferase 1 (beta 1,2-)
chr1	46193305	46193639	-	IntronR	ENST00000371992.1	ENSG00000085998.13	POMGNT1	chr1	protein_coding	protein O-linked mannose N-acetylglucosaminyltransferase 1 (beta 1,2-)
chr1	46193388	46193564	-	IntronR	ENST00000371984.7	ENSG00000085998.13	POMGNT1	chr1	protein_coding	protein O-linked mannose N-acetylglucosaminyltransferase 1 (beta 1,2-)
chr1	24964514	24964984	-	IntronR	ENST00000338888.3	ENSG00000020633.18	RUNX3	chr1	protein_coding	runt-related transcription factor 3
chr1	1390309	1390315	-	IntronR	ENST00000408952.8	ENSG00000221978.11	CCNL2	chr1	protein_coding	cyclin L2
chr1	155660913	155661307	-	IntronR	ENST00000295566.8	ENSG00000163374.19	YY1AP1	chr1	protein_coding	YY1 associated protein 1
chr1	109280777	109281251	-	IntronR	ENST00000369903.6	ENSG00000134222.16	PSRC1	chr1	protein_coding	proline/serine-rich coiled-coil 1
chr1	109281046	109281137	-	IntronR	ENST00000369907.7	ENSG00000134222.16	PSRC1	chr1	protein_coding	proline/serine-rich coiled-coil 1
chr1	109280916	109281108	-	IntronR	ENST00000369904.7	ENSG00000134222.16	PSRC1	chr1	protein_coding	proline/serine-rich coiled-coil 1
chr1	43944474	43944649	-	IntronR	ENST00000445226.1	ENSG00000237950.1	RP11-7O11.3	chr1	antisense		--
chr1	205775086	205775374	-	IntronR	ENST00000235932.8	ENSG00000117280.12	RAB29	chr1	protein_coding	RAB29, member RAS oncogene family
chr1	205775086	205775273	-	IntronR	ENST00000367139.7	ENSG00000117280.12	RAB29	chr1	protein_coding	RAB29, member RAS oncogene family
chr1	2555681	2556696	-	IntronR	ENST00000452793.1	ENSG00000238164.6	RP3-395M20.8	chr1	antisense		--
chr1	3737103	3737781	-	IntronR	ENST00000419973.1	ENSG00000227372.10	TP73-AS1	chr1	antisense	TP73 antisense RNA 1
chr1	3736558	3736926	-	IntronR	ENST00000419973.1	ENSG00000227372.10	TP73-AS1	chr1	antisense	TP73 antisense RNA 1
chr1	711715	711922	-	IntronR	ENST00000616585.1	ENSG00000230021.7	RP5-857K21.4	chr1	lincRNA		--
chr1	201373211	201373216	-	IntronR	ENST00000367315.6	ENSG00000118194.18	TNNT2	chr1	protein_coding	troponin T type 2 (cardiac)
chr1	183470720	183471729	-	IntronR	ENST00000432837.1	ENSG00000232860.7	SMG7-AS1	chr1	processed_transcript	SMG7 antisense RNA 1
chr1	3746181	3746287	-	IntronR	ENST00000418088.5	ENSG00000227372.10	TP73-AS1	chr1	antisense	TP73 antisense RNA 1
chr1	32239891	32240665	-	IntronR	ENST00000426597.2	ENSG00000220785.7	MTMR9LP	chr1	transcribed_unprocessed_pseudogene	myotubularin related protein 9-like, pseudogene
chr1	22958685	22958920	-	IntronR	ENST00000618559.1	ENSG00000215906.8	LACTBL1	chr1	protein_coding	lactamase, beta-like 1
chr1	167176412	167176693	-	IntronR	ENST00000426709.5	ENSG00000231605.5	LINC01363	chr1	antisense	long intergenic non-protein coding RNA 1363
chr1	999787	999866	-	IntronR	ENST00000304952.10	ENSG00000188290.10	HES4	chr1	protein_coding	hes family bHLH transcription factor 4
chr1	19270748	19270935	-	IntronR	ENST00000420396.3	ENSG00000211454.13	AKR7L	chr1	polymorphic_pseudogene	aldo-keto reductase family 7-like (gene/pseudogene)
chr1	2553814	2554101	-	IntronR	ENST00000416860.2	ENSG00000238164.6	RP3-395M20.8	chr1	antisense		--
chr1	2552703	2553626	-	IntronR	ENST00000416860.2	ENSG00000238164.6	RP3-395M20.8	chr1	antisense		--
chr1	173867043	173867155	-	IntronR	ENST00000451607.5	ENSG00000234741.7	GAS5	chr1	processed_transcript	growth arrest-specific 5 (non-protein coding)
chr1	26170350	26170538	-	IntronR	ENST00000407889.6	ENSG00000236782.5	RP11-96L14.7	chr1	antisense		--
chr1	221332639	221333985	-	IntronR	ENST00000434398.1	ENSG00000234754.1	C1orf140	chr1	lincRNA	entry withdrawn
chr1	149928901	149929155	-	IntronR	ENST00000369140.7	ENSG00000014914.19	MTMR11	chr1	protein_coding	myotubularin related protein 11
chr1	32241139	32241592	-	IntronR	ENST00000426597.2	ENSG00000220785.7	MTMR9LP	chr1	transcribed_unprocessed_pseudogene	myotubularin related protein 9-like, pseudogene
chr1	1421005	1421133	-	IntronR	ENST00000427211.3	ENSG00000235098.8	ANKRD65	chr1	protein_coding	ankyrin repeat domain 65
chr1	868240	868675	-	IntronR	ENST00000432963.1	ENSG00000230368.2	FAM41C	chr1	lincRNA	family with sequence similarity 41, member C
chr1	3737854	3740233	-	IntronR	ENST00000418088.5	ENSG00000227372.10	TP73-AS1	chr1	antisense	TP73 antisense RNA 1
chr1	3738513	3740233	-	IntronR	ENST00000587071.5	ENSG00000227372.10	TP73-AS1	chr1	antisense	TP73 antisense RNA 1
chr1	476882	476887	-	IntronR	ENST00000613471.1	ENSG00000237094.11	RP4-669L17.10	chr1	lincRNA		--
chr1	228408751	228409172	-	IntronR	ENST00000295033.7	ENSG00000162931.11	TRIM17	chr1	protein_coding	tripartite motif containing 17
chr1	155217964	155218479	-	IntronR	ENST00000566701.5	ENSG00000160766.14	GBAP1	chr1	transcribed_unprocessed_pseudogene	glucosidase, beta, acid pseudogene 1
chr1	155217705	155218150	-	IntronR	ENST00000566701.5	ENSG00000160766.14	GBAP1	chr1	transcribed_unprocessed_pseudogene	glucosidase, beta, acid pseudogene 1
chr1	155216384	155217029	-	IntronR	ENST00000566701.5	ENSG00000160766.14	GBAP1	chr1	transcribed_unprocessed_pseudogene	glucosidase, beta, acid pseudogene 1
chr1	155216621	155216857	-	IntronR	ENST00000368374.5	ENSG00000160766.14	GBAP1	chr1	transcribed_unprocessed_pseudogene	glucosidase, beta, acid pseudogene 1
chr1	155215651	155215762	-	IntronR	ENST00000368374.5	ENSG00000160766.14	GBAP1	chr1	transcribed_unprocessed_pseudogene	glucosidase, beta, acid pseudogene 1
chr1	89551	91105	-	IntronR	ENST00000495576.1	ENSG00000239945.1	RP11-34P13.8	chr1	lincRNA		--
chr1	8014396	8015308	-	IntronR	ENST00000377482.9	ENSG00000116285.12	ERRFI1	chr1	protein_coding	ERBB receptor feedback inhibitor 1
chr1	155172565	155172892	-	IntronR	ENST00000295682.4	ENSG00000163463.11	KRTCAP2	chr1	protein_coding	keratinocyte associated protein 2
chr1	110407128	110407586	-	IntronR	ENST00000483260.5	ENSG00000134248.13	LAMTOR5	chr1	protein_coding	late endosomal/lysosomal adaptor, MAPK and MTOR activator 5
chr1	6419153	6419241	-	IntronR	ENST00000377834.8	ENSG00000069812.11	HES2	chr1	protein_coding	hes family bHLH transcription factor 2
chr1	161231245	161231329	-	IntronR	ENST00000367979.6	ENSG00000143257.11	NR1I3	chr1	protein_coding	nuclear receptor subfamily 1, group I, member 3
chr1	161231233	161231329	-	IntronR	ENST00000367981.7	ENSG00000143257.11	NR1I3	chr1	protein_coding	nuclear receptor subfamily 1, group I, member 3
chr1	15492855	15494001	-	IntronR	ENST00000375890.8	ENSG00000132906.17	CASP9	chr1	protein_coding	caspase 9, apoptosis-related cysteine peptidase
chr1	15493035	15493892	-	IntronR	ENST00000333868.9	ENSG00000132906.17	CASP9	chr1	protein_coding	caspase 9, apoptosis-related cysteine peptidase
chr1	23284356	23285454	-	IntronR	ENST00000604481.1	ENSG00000261326.2	LINC01355	chr1	lincRNA	long intergenic non-protein coding RNA 1355
chr1	148126884	148126887	-	IntronR	ENST00000614785.4	ENSG00000263956.5	NBPF11	chr1	protein_coding	neuroblastoma breakpoint family, member 11
chr1	148595595	148595598	-	IntronR	ENST00000620240.1	ENSG00000270629.5	NBPF14	chr1	protein_coding	neuroblastoma breakpoint family, member 14
chr1	145921833	145925879	-	IntronR	ENST00000632555.1	ENSG00000265241.6	RBM8A	chr1	protein_coding	RNA binding motif protein 8A
chr1	146144647	146144650	-	IntronR	ENST00000616399.3	ENSG00000271425.6	NBPF10	chr1	protein_coding	neuroblastoma breakpoint family, member 10
chr1	16491094	16491206	-	IntronR	ENST00000420820.6	ENSG00000080947.14	CROCCP3	chr1	transcribed_unprocessed_pseudogene	ciliary rootlet coiled-coil, rootletin pseudogene 3
chr1	16491084	16491186	-	IntronR	ENST00000263511.8	ENSG00000080947.14	CROCCP3	chr1	transcribed_unprocessed_pseudogene	ciliary rootlet coiled-coil, rootletin pseudogene 3
chr1	228274869	228276046	-	IntronR	ENST00000602947.1	ENSG00000269934.1	RP5-1139B12.3	chr1	antisense		--
chr1	119992782	119996746	-	IntronR	ENST00000612822.1	ENSG00000134250.17	NOTCH2	chr1	protein_coding	notch 2
chr1	47761132	47765547	-	IntronR	ENST00000438589.1	ENSG00000223814.1	RP11-543D5.2	chr1	lincRNA		--
chr1	155188212	155188328	-	IntronR	ENST00000462215.5	ENSG00000185499.16	MUC1	chr1	protein_coding	mucin 1, cell surface associated
chr1	149081965	149082311	-	IntronR	ENST00000610300.4	ENSG00000269713.7	NBPF9	chr1	protein_coding	neuroblastoma breakpoint family, member 9
chr1	149082174	149082277	-	IntronR	ENST00000615421.4	ENSG00000269713.7	NBPF9	chr1	protein_coding	neuroblastoma breakpoint family, member 9
chr1	149082174	149082272	-	IntronR	ENST00000584027.8	ENSG00000269713.7	NBPF9	chr1	protein_coding	neuroblastoma breakpoint family, member 9
chr1	148105471	148105474	-	IntronR	ENST00000580077.5	ENSG00000263956.5	NBPF11	chr1	protein_coding	neuroblastoma breakpoint family, member 11
chr1	148595752	148595855	-	IntronR	ENST00000611826.4	ENSG00000270629.5	NBPF14	chr1	protein_coding	neuroblastoma breakpoint family, member 14
chr1	148595752	148595850	-	IntronR	ENST00000581201.5	ENSG00000270629.5	NBPF14	chr1	protein_coding	neuroblastoma breakpoint family, member 14
chr1	145405307	145405410	-	IntronR	ENST00000369373.9	ENSG00000162825.16	NBPF20	chr1	protein_coding	neuroblastoma breakpoint family, member 20
chr1	67095421	67096252	-	IntronR	ENST00000371006.5	ENSG00000203963.11	C1orf141	chr1	protein_coding	chromosome 1 open reading frame 141
chr1	67093604	67096252	-	IntronR	ENST00000475209.6	ENSG00000203963.11	C1orf141	chr1	protein_coding	chromosome 1 open reading frame 141
chr1	67093604	67095235	-	IntronR	ENST00000371006.5	ENSG00000203963.11	C1orf141	chr1	protein_coding	chromosome 1 open reading frame 141
chr1	187129	187287	-	IntronR	ENST00000624735.1	ENSG00000279457.3	FO538757.2	chr1	protein_coding		--
chr1	184927	185049	-	IntronR	ENST00000624735.1	ENSG00000279457.3	FO538757.2	chr1	protein_coding		--
chr1	243087710	243088232	-	IntronR	ENST00000417964.2	ENSG00000214837.8	LINC01347	chr1	transcribed_unprocessed_pseudogene	long intergenic non-protein coding RNA 1347
chr1	110602170	110603889	-	IntronR	ENST00000369770.7	ENSG00000177301.13	KCNA2	chr1	protein_coding	potassium channel, voltage gated shaker related subfamily A, member 2
chr1	110593928	110602030	-	IntronR	ENST00000369770.7	ENSG00000177301.13	KCNA2	chr1	protein_coding	potassium channel, voltage gated shaker related subfamily A, member 2
chr10	100984357	100984490	+	IntronR	ENST00000613292.1	ENSG00000095539.15	SEMA4G	chr10	protein_coding	sema domain, immunoglobulin domain (Ig), transmembrane domain (TM) and short cytoplasmic domain, (semaphorin) 4G
chr10	71570845	71570876	+	IntronR	ENST00000398842.7	ENSG00000107736.19	CDH23	chr10	protein_coding	cadherin-related 23
chr10	11869833	11870116	+	IntronR	ENST00000622831.4	ENSG00000148426.12	PROSER2	chr10	protein_coding	proline and serine rich 2
chr10	63154050	63154056	+	IntronR	ENST00000611479.1	ENSG00000148572.14	NRBF2	chr10	protein_coding	nuclear receptor binding factor 2
chr10	63154109	63154115	+	IntronR	ENST00000611479.1	ENSG00000148572.14	NRBF2	chr10	protein_coding	nuclear receptor binding factor 2
chr10	63154183	63154185	+	IntronR	ENST00000611479.1	ENSG00000148572.14	NRBF2	chr10	protein_coding	nuclear receptor binding factor 2
chr10	110124139	110124145	+	IntronR	ENST00000611329.1	ENSG00000148700.13	ADD3	chr10	protein_coding	adducin 3 (gamma)
chr10	110124162	110124164	+	IntronR	ENST00000611329.1	ENSG00000148700.13	ADD3	chr10	protein_coding	adducin 3 (gamma)
chr10	102890654	102890656	+	IntronR	ENST00000615257.1	ENSG00000214435.7	AS3MT	chr10	protein_coding	arsenite methyltransferase
chr10	102900799	102901475	+	IntronR	ENST00000615257.1	ENSG00000214435.7	AS3MT	chr10	protein_coding	arsenite methyltransferase
chr10	102862932	102863730	+	IntronR	ENST00000369883.3	ENSG00000166275.15	C10orf32	chr10	protein_coding	chromosome 10 open reading frame 32
chr10	99535437	99535526	+	IntronR	ENST00000622383.1	ENSG00000119919.10	NKX2-3	chr10	protein_coding	NK2 homeobox 3
chr10	89012066	89012069	+	IntronR	ENST00000612663.4	ENSG00000026103.19	FAS	chr10	protein_coding	Fas cell surface death receptor
chr10	89014138	89014141	+	IntronR	ENST00000626542.2	ENSG00000026103.19	FAS	chr10	protein_coding	Fas cell surface death receptor
chr10	89014192	89014195	+	IntronR	ENST00000615406.4	ENSG00000026103.19	FAS	chr10	protein_coding	Fas cell surface death receptor
chr10	96955834	96958412	+	IntronR	ENST00000540664.5	ENSG00000196233.11	LCOR	chr10	protein_coding	ligand dependent nuclear receptor corepressor
chr10	7727051	7727053	+	IntronR	ENST00000613369.4	ENSG00000151655.17	ITIH2	chr10	protein_coding	inter-alpha-trypsin inhibitor heavy chain 2
chr10	7727088	7727091	+	IntronR	ENST00000613369.4	ENSG00000151655.17	ITIH2	chr10	protein_coding	inter-alpha-trypsin inhibitor heavy chain 2
chr10	133311841	133312788	+	IntronR	ENST00000361518.9	ENSG00000198546.14	ZNF511	chr10	protein_coding	zinc finger protein 511
chr10	119120363	119120366	+	IntronR	ENST00000535029.5	ENSG00000119979.15	FAM45A	chr10	protein_coding	family with sequence similarity 45, member A
chr10	133206953	133207137	+	IntronR	ENST00000304613.7	ENSG00000171798.17	KNDC1	chr10	protein_coding	kinase non-catalytic C-lobe domain (KIND) containing 1
chr10	119915755	119915757	+	IntronR	ENST00000543134.5	ENSG00000107651.12	SEC23IP	chr10	protein_coding	SEC23 interacting protein
chr10	103277319	103277321	+	IntronR	ENST00000616853.1	ENSG00000148798.9	INA	chr10	protein_coding	internexin neuronal intermediate filament protein, alpha
chr10	103277329	103277332	+	IntronR	ENST00000616853.1	ENSG00000148798.9	INA	chr10	protein_coding	internexin neuronal intermediate filament protein, alpha
chr10	103277592	103277594	+	IntronR	ENST00000616853.1	ENSG00000148798.9	INA	chr10	protein_coding	internexin neuronal intermediate filament protein, alpha
chr10	103277605	103277608	+	IntronR	ENST00000616853.1	ENSG00000148798.9	INA	chr10	protein_coding	internexin neuronal intermediate filament protein, alpha
chr10	103277781	103277784	+	IntronR	ENST00000616853.1	ENSG00000148798.9	INA	chr10	protein_coding	internexin neuronal intermediate filament protein, alpha
chr10	103277795	103277797	+	IntronR	ENST00000616853.1	ENSG00000148798.9	INA	chr10	protein_coding	internexin neuronal intermediate filament protein, alpha
chr10	91484345	91484507	+	IntronR	ENST00000446394.5	ENSG00000165338.16	HECTD2	chr10	protein_coding	HECT domain containing E3 ubiquitin protein ligase 2
chr10	89307372	89307376	+	IntronR	ENST00000611722.1	ENSG00000119922.8	IFIT2	chr10	protein_coding	interferon-induced protein with tetratricopeptide repeats 2
chr10	84150821	84150823	+	IntronR	ENST00000618907.3	ENSG00000165678.19	GHITM	chr10	protein_coding	growth hormone inducible transmembrane protein
chr10	75176216	75176388	+	IntronR	ENST00000372690.7	ENSG00000156671.12	SAMD8	chr10	protein_coding	sterile alpha motif domain containing 8
chr10	73782441	73783074	+	IntronR	ENST00000372833.5	ENSG00000172586.7	CHCHD1	chr10	protein_coding	coiled-coil-helix-coiled-coil-helix domain containing 1
chr10	68901426	68901428	+	IntronR	ENST00000610822.1	ENSG00000107625.12	DDX50	chr10	protein_coding	DEAD (Asp-Glu-Ala-Asp) box polypeptide 50
chr10	68906810	68906813	+	IntronR	ENST00000610822.1	ENSG00000107625.12	DDX50	chr10	protein_coding	DEAD (Asp-Glu-Ala-Asp) box polypeptide 50
chr10	68936963	68936968	+	IntronR	ENST00000610822.1	ENSG00000107625.12	DDX50	chr10	protein_coding	DEAD (Asp-Glu-Ala-Asp) box polypeptide 50
chr10	68936991	68936994	+	IntronR	ENST00000610822.1	ENSG00000107625.12	DDX50	chr10	protein_coding	DEAD (Asp-Glu-Ala-Asp) box polypeptide 50
chr10	68941095	68941097	+	IntronR	ENST00000610822.1	ENSG00000107625.12	DDX50	chr10	protein_coding	DEAD (Asp-Glu-Ala-Asp) box polypeptide 50
chr10	68941111	68941117	+	IntronR	ENST00000610822.1	ENSG00000107625.12	DDX50	chr10	protein_coding	DEAD (Asp-Glu-Ala-Asp) box polypeptide 50
chr10	68941188	68941190	+	IntronR	ENST00000610822.1	ENSG00000107625.12	DDX50	chr10	protein_coding	DEAD (Asp-Glu-Ala-Asp) box polypeptide 50
chr10	68946606	68946609	+	IntronR	ENST00000610822.1	ENSG00000107625.12	DDX50	chr10	protein_coding	DEAD (Asp-Glu-Ala-Asp) box polypeptide 50
chr10	50010051	50010057	+	IntronR	ENST00000622418.4	ENSG00000204149.9	AGAP6	chr10	protein_coding	ArfGAP with GTPase domain, ankyrin repeat and PH domain 6
chr10	50010059	50010062	+	IntronR	ENST00000622418.4	ENSG00000204149.9	AGAP6	chr10	protein_coding	ArfGAP with GTPase domain, ankyrin repeat and PH domain 6
chr10	49709966	49710007	+	IntronR	ENST00000535836.1	ENSG00000178645.12	C10orf53	chr10	protein_coding	chromosome 10 open reading frame 53
chr10	49693893	49694538	+	IntronR	ENST00000374111.7	ENSG00000178645.12	C10orf53	chr10	protein_coding	chromosome 10 open reading frame 53
chr10	46589673	46590403	+	IntronR	ENST00000503753.5	ENSG00000204176.13	SYT15	chr10	protein_coding	synaptotagmin XV
chr10	26300995	26304034	+	IntronR	ENST00000259271.7	ENSG00000136750.11	GAD2	chr10	protein_coding	glutamate decarboxylase 2 (pancreatic islets and brain, 65kDa)
chr10	24545103	24545827	+	IntronR	ENST00000376452.7	ENSG00000120549.15	KIAA1217	chr10	protein_coding	KIAA1217
chr10	22345636	22345723	+	IntronR	ENST00000313311.10	ENSG00000077327.15	SPAG6	chr10	protein_coding	sperm associated antigen 6
chr10	13209133	13209227	+	IntronR	ENST00000378714.7	ENSG00000065328.16	MCM10	chr10	protein_coding	minichromosome maintenance complex component 10
chr10	1096267	1096271	+	IntronR	ENST00000620998.4	ENSG00000047056.14	WDR37	chr10	protein_coding	WD repeat domain 37
chr10	650178	650291	+	IntronR	ENST00000441152.3	ENSG00000180525.11	PRR26	chr10	protein_coding	proline rich 26
chr10	87358299	87358302	+	IntronR	ENST00000620936.3	ENSG00000214562.13	NUTM2D	chr10	protein_coding	NUT family member 2D
chr10	132448436	132449004	+	IntronR	ENST00000321248.4	ENSG00000180066.9	C10orf91	chr10	lincRNA	chromosome 10 open reading frame 91
chr10	73792490	73792590	+	IntronR	ENST00000603114.5	ENSG00000214655.10	ZSWIM8	chr10	protein_coding	zinc finger, SWIM-type containing 8
chr10	11329097	11330456	+	IntronR	ENST00000417956.6	ENSG00000048740.17	CELF2	chr10	protein_coding	CUGBP, Elav-like family member 2
chr10	1043586	1043589	+	IntronR	ENST00000536039.2	ENSG00000232656.7	IDI2-AS1	chr10	antisense	IDI2 antisense RNA 1
chr10	76902022	76904727	+	IntronR	ENST00000426234.5	ENSG00000236467.7	KCNMA1-AS1	chr10	antisense	KCNMA1 antisense RNA 1
chr10	101238047	101238231	+	IntronR	ENST00000454527.2	ENSG00000227128.4	LBX1-AS1	chr10	processed_transcript	LBX1 antisense RNA 1 (head to head)
chr10	101238266	101238520	+	IntronR	ENST00000456391.1	ENSG00000227128.4	LBX1-AS1	chr10	processed_transcript	LBX1 antisense RNA 1 (head to head)
chr10	1043681	1043686	+	IntronR	ENST00000536039.2	ENSG00000232656.7	IDI2-AS1	chr10	antisense	IDI2 antisense RNA 1
chr10	1043721	1043726	+	IntronR	ENST00000536039.2	ENSG00000232656.7	IDI2-AS1	chr10	antisense	IDI2 antisense RNA 1
chr10	1043758	1043761	+	IntronR	ENST00000536039.2	ENSG00000232656.7	IDI2-AS1	chr10	antisense	IDI2 antisense RNA 1
chr10	86999591	87000319	+	IntronR	ENST00000372011.4	ENSG00000240089.2	BMS1P3	chr10	transcribed_unprocessed_pseudogene	BMS1 ribosome biogenesis factor pseudogene 3
chr10	87000434	87001636	+	IntronR	ENST00000433214.2	ENSG00000271880.1	AGAP11	chr10	processed_transcript	ankyrin repeat and GTPase domain Arf GTPase activating protein 11
chr10	118357578	118357772	+	IntronR	ENST00000415417.5	ENSG00000232139.5	LINC00867	chr10	lincRNA	long intergenic non-protein coding RNA 867
chr10	92692099	92692368	+	IntronR	ENST00000472590.6	ENSG00000152804.10	HHEX	chr10	protein_coding	hematopoietically expressed homeobox
chr10	116638370	116638374	+	IntronR	ENST00000611850.4	ENSG00000266200.6	PNLIPRP2	chr10	polymorphic_pseudogene	pancreatic lipase-related protein 2
chr10	79849487	79849821	+	IntronR	ENST00000429984.4	ENSG00000228570.7	NUTM2E	chr10	protein_coding	NUT family member 2E
chr10	65585567	65585665	+	IntronR	ENST00000433152.8	ENSG00000228065.10	LINC01515	chr10	lincRNA	long intergenic non-protein coding RNA 1515
chr10	46329685	46329844	+	IntronR	ENST00000622632.4	ENSG00000274209.4	ANTXRL	chr10	protein_coding	anthrax toxin receptor-like
chr10	46329940	46330003	+	IntronR	ENST00000622632.4	ENSG00000274209.4	ANTXRL	chr10	protein_coding	anthrax toxin receptor-like
chr10	44293489	44293913	+	IntronR	ENST00000619243.1	ENSG00000277288.3	C10orf142	chr10	protein_coding	chromosome 10 open reading frame 142
chr10	62815969	62816070	-	IntronR	ENST00000411732.2	ENSG00000122877.13	EGR2	chr10	protein_coding	early growth response 2
chr10	76885017	76887291	-	IntronR	ENST00000404771.7	ENSG00000156113.20	KCNMA1	chr10	protein_coding	potassium channel, calcium activated large conductance subfamily M alpha, member 1
chr10	86521541	86521675	-	IntronR	ENST00000263070.11	ENSG00000062650.17	WAPAL	chr10	protein_coding	wings apart-like homolog (Drosophila)
chr10	16520478	16521145	-	IntronR	ENST00000619991.1	ENSG00000165985.9	C1QL3	chr10	protein_coding	complement component 1, q subcomponent-like 3
chr10	45826042	45827390	-	IntronR	ENST00000618171.4	ENSG00000188234.13	AGAP4	chr10	protein_coding	ArfGAP with GTPase domain, ankyrin repeat and PH domain 4
chr10	45825694	45826044	-	IntronR	ENST00000618171.4	ENSG00000188234.13	AGAP4	chr10	protein_coding	ArfGAP with GTPase domain, ankyrin repeat and PH domain 4
chr10	100986280	100986975	-	IntronR	ENST00000370234.4	ENSG00000055950.16	MRPL43	chr10	protein_coding	mitochondrial ribosomal protein L43
chr10	100986572	100986687	-	IntronR	ENST00000370236.5	ENSG00000055950.16	MRPL43	chr10	protein_coding	mitochondrial ribosomal protein L43
chr10	56358143	56358459	-	IntronR	ENST00000361148.6	ENSG00000122952.16	ZWINT	chr10	protein_coding	ZW10 interacting kinetochore protein
chr10	56358185	56358377	-	IntronR	ENST00000373944.7	ENSG00000122952.16	ZWINT	chr10	protein_coding	ZW10 interacting kinetochore protein
chr10	27111887	27112082	-	IntronR	ENST00000375972.7	ENSG00000136758.18	YME1L1	chr10	protein_coding	YME1-like 1 ATPase
chr10	30848531	30850367	-	IntronR	ENST00000375311.1	ENSG00000183621.15	ZNF438	chr10	protein_coding	zinc finger protein 438
chr10	72334081	72335931	-	IntronR	ENST00000461919.5	ENSG00000148719.14	DNAJB12	chr10	protein_coding	DnaJ (Hsp40) homolog, subfamily B, member 12
chr10	72334617	72335780	-	IntronR	ENST00000394903.6	ENSG00000148719.14	DNAJB12	chr10	protein_coding	DnaJ (Hsp40) homolog, subfamily B, member 12
chr10	101587406	101587885	-	IntronR	ENST00000299206.8	ENSG00000166169.16	POLL	chr10	protein_coding	polymerase (DNA directed), lambda
chr10	44377164	44378723	-	IntronR	ENST00000395794.2	ENSG00000107562.16	CXCL12	chr10	protein_coding	chemokine (C-X-C motif) ligand 12
chr10	60059733	60059735	-	IntronR	ENST00000618374.4	ENSG00000151150.20	ANK3	chr10	protein_coding	ankyrin 3, node of Ranvier (ankyrin G)
chr10	8050476	8051578	-	IntronR	ENST00000438755.1	ENSG00000197308.8	GATA3-AS1	chr10	lincRNA	GATA3 antisense RNA 1
chr10	126425902	126425991	-	IntronR	ENST00000284694.11	ENSG00000154493.17	C10orf90	chr10	protein_coding	chromosome 10 open reading frame 90
chr10	37830856	37833116	-	IntronR	ENST00000374648.7	ENSG00000198105.11	ZNF248	chr10	protein_coding	zinc finger protein 248
chr10	37831312	37833025	-	IntronR	ENST00000611278.4	ENSG00000198105.11	ZNF248	chr10	protein_coding	zinc finger protein 248
chr10	133085646	133086489	-	IntronR	ENST00000444433.2	ENSG00000256925.2	ADGRA1-AS1	chr10	antisense	adhesion G protein-coupled receptor A1 antisense RNA 1
chr10	133085393	133085531	-	IntronR	ENST00000444433.2	ENSG00000256925.2	ADGRA1-AS1	chr10	antisense	adhesion G protein-coupled receptor A1 antisense RNA 1
chr10	128112220	128112445	-	IntronR	ENST00000617118.1	ENSG00000148773.12	MKI67	chr10	protein_coding	marker of proliferation Ki-67
chr10	128112133	128112249	-	IntronR	ENST00000617118.1	ENSG00000148773.12	MKI67	chr10	protein_coding	marker of proliferation Ki-67
chr10	124765392	124765608	-	IntronR	ENST00000612459.4	ENSG00000203791.13	METTL10	chr10	protein_coding	methyltransferase like 10
chr10	119035793	119036268	-	IntronR	ENST00000541549.2	ENSG00000107581.12	EIF3A	chr10	protein_coding	eukaryotic translation initiation factor 3, subunit A
chr10	112156053	112157249	-	IntronR	ENST00000348367.8	ENSG00000119927.13	GPAM	chr10	protein_coding	glycerol-3-phosphate acyltransferase, mitochondrial
chr10	112154687	112155864	-	IntronR	ENST00000348367.8	ENSG00000119927.13	GPAM	chr10	protein_coding	glycerol-3-phosphate acyltransferase, mitochondrial
chr10	102230424	102230478	-	IntronR	ENST00000539804.1	ENSG00000107859.9	PITX3	chr10	protein_coding	paired-like homeodomain 3
chr10	93600991	93600993	-	IntronR	ENST00000615669.4	ENSG00000138207.12	RBP4	chr10	protein_coding	retinol binding protein 4, plasma
chr10	93600974	93600980	-	IntronR	ENST00000615669.4	ENSG00000138207.12	RBP4	chr10	protein_coding	retinol binding protein 4, plasma
chr10	75399212	75400374	-	IntronR	ENST00000535216.2	ENSG00000165655.15	ZNF503	chr10	protein_coding	zinc finger protein 503
chr10	75398495	75399215	-	IntronR	ENST00000535216.2	ENSG00000165655.15	ZNF503	chr10	protein_coding	zinc finger protein 503
chr10	70151378	70151419	-	IntronR	ENST00000431664.6	ENSG00000079332.14	SAR1A	chr10	protein_coding	secretion associated, Ras related GTPase 1A
chr10	69416135	69416244	-	IntronR	ENST00000619173.4	ENSG00000075073.14	TACR2	chr10	protein_coding	tachykinin receptor 2
chr10	73674726	73676074	-	IntronR	ENST00000621690.1	ENSG00000172650.12	AGAP5	chr10	protein_coding	ArfGAP with GTPase domain, ankyrin repeat and PH domain 5
chr10	73674378	73674728	-	IntronR	ENST00000621690.1	ENSG00000172650.12	AGAP5	chr10	protein_coding	ArfGAP with GTPase domain, ankyrin repeat and PH domain 5
chr10	27240484	27240674	-	IntronR	ENST00000396271.7	ENSG00000107897.18	ACBD5	chr10	protein_coding	acyl-CoA binding domain containing 5
chr10	16817084	16817315	-	IntronR	ENST00000345264.9	ENSG00000148484.17	RSU1	chr10	protein_coding	Ras suppressor protein 1
chr10	12170770	12170900	-	IntronR	ENST00000378937.7	ENSG00000165609.12	NUDT5	chr10	protein_coding	nudix (nucleoside diphosphate linked moiety X)-type motif 5
chr10	5861805	5862594	-	IntronR	ENST00000430852.1	ENSG00000240180.1	RP11-318E3.4	chr10	processed_pseudogene		--
chr10	3157064	3157435	-	IntronR	ENST00000224949.8	ENSG00000107959.15	PITRM1	chr10	protein_coding	pitrilysin metallopeptidase 1
chr10	24596740	24596855	-	IntronR	ENST00000320481.10	ENSG00000107863.16	ARHGAP21	chr10	protein_coding	Rho GTPase activating protein 21
chr10	86970237	86970826	-	IntronR	ENST00000609363.1	ENSG00000273413.1	RP11-96C23.15	chr10	antisense		--
chr10	100185514	100186033	-	IntronR	ENST00000407654.7	ENSG00000107566.13	ERLIN1	chr10	protein_coding	ER lipid raft associated 1
chr10	78961407	78961899	-	IntronR	ENST00000456353.5	ENSG00000224596.7	ZMIZ1-AS1	chr10	antisense	ZMIZ1 antisense RNA 1
chr10	42552280	42552388	-	IntronR	ENST00000452075.7	ENSG00000234420.7	ZNF37BP	chr10	transcribed_processed_pseudogene	zinc finger protein 37B, pseudogene
chr10	42551814	42551990	-	IntronR	ENST00000452075.7	ENSG00000234420.7	ZNF37BP	chr10	transcribed_processed_pseudogene	zinc finger protein 37B, pseudogene
chr10	27398281	27399240	-	IntronR	ENST00000622555.1	ENSG00000182077.10	PTCHD3	chr10	protein_coding	patched domain containing 3
chr10	97498392	97498696	-	IntronR	ENST00000370782.6	ENSG00000155229.20	MMS19	chr10	protein_coding	MMS19 nucleotide excision repair homolog (S. cerevisiae)
chr10	100286213	100286301	-	IntronR	ENST00000614731.4	ENSG00000196072.11	BLOC1S2	chr10	protein_coding	biogenesis of lysosomal organelles complex-1, subunit 2
chr10	27250998	27251511	-	IntronR	ENST00000575554.1	ENSG00000230445.4	LRRC37A6P	chr10	transcribed_processed_pseudogene	leucine rich repeat containing 37, member A6, pseudogene
chr10	21515016	21517919	-	IntronR	ENST00000444772.3	ENSG00000180592.16	SKIDA1	chr10	protein_coding	SKI/DACH domain containing 1
chr10	60138721	60138964	-	IntronR	ENST00000486349.2	ENSG00000151150.20	ANK3	chr10	protein_coding	ankyrin 3, node of Ranvier (ankyrin G)
chr10	27145590	27147498	-	IntronR	ENST00000326799.7	ENSG00000136758.18	YME1L1	chr10	protein_coding	YME1-like 1 ATPase
chr10	75099120	75099429	-	IntronR	ENST00000605915.5	ENSG00000079393.20	DUSP13	chr10	protein_coding	dual specificity phosphatase 13
chr10	48725	48804	-	IntronR	ENST00000561967.1	ENSG00000261456.5	TUBB8	chr10	protein_coding	tubulin, beta 8 class VIII
chr10	47365502	47368937	-	IntronR	ENST00000591025.1	ENSG00000265763.3	ZNF488	chr10	protein_coding	zinc finger protein 488
chr10	94279305	94280629	-	IntronR	ENST00000425267.7	ENSG00000268894.6	PLCE1-AS1	chr10	antisense	PLCE1 antisense RNA 1
chr10	129700879	129701546	-	IntronR	ENST00000428178.2	ENSG00000237224.4	RP11-109A6.2	chr10	antisense		--
chr10	129700716	129701013	-	IntronR	ENST00000428178.2	ENSG00000237224.4	RP11-109A6.2	chr10	antisense		--
chr10	73801911	73802776	-	IntronR	ENST00000309979.10	ENSG00000166507.16	NDST2	chr10	protein_coding	N-deacetylase/N-sulfotransferase (heparan glucosaminyl) 2
chr10	73802576	73802674	-	IntronR	ENST00000299641.8	ENSG00000166507.16	NDST2	chr10	protein_coding	N-deacetylase/N-sulfotransferase (heparan glucosaminyl) 2
chr10	31318540	31318896	-	IntronR	ENST00000441257.1	ENSG00000237036.4	ZEB1-AS1	chr10	antisense	ZEB1 antisense RNA 1
chr10	31318737	31318884	-	IntronR	ENST00000607455.1	ENSG00000237036.4	ZEB1-AS1	chr10	antisense	ZEB1 antisense RNA 1
chr10	86969121	86969263	-	IntronR	ENST00000418273.2	ENSG00000272734.1	ADIRF-AS1	chr10	processed_transcript	ADIRF antisense RNA 1
chr10	37856435	37857558	-	IntronR	ENST00000374648.7	ENSG00000198105.11	ZNF248	chr10	protein_coding	zinc finger protein 248
chr10	37856532	37857185	-	IntronR	ENST00000395867.7	ENSG00000198105.11	ZNF248	chr10	protein_coding	zinc finger protein 248
chr10	37856296	37856532	-	IntronR	ENST00000374648.7	ENSG00000198105.11	ZNF248	chr10	protein_coding	zinc finger protein 248
chr10	37856337	37856435	-	IntronR	ENST00000357328.8	ENSG00000198105.11	ZNF248	chr10	protein_coding	zinc finger protein 248
chr10	59362437	59362576	-	IntronR	ENST00000468840.6	ENSG00000148541.12	FAM13C	chr10	protein_coding	family with sequence similarity 13, member C
chr11	102348764	102349878	+	IntronR	ENST00000532672.5	ENSG00000110330.8	BIRC2	chr11	protein_coding	baculoviral IAP repeat containing 2
chr11	65021888	65021971	+	IntronR	ENST00000529384.5	ENSG00000213465.7	ARL2	chr11	protein_coding	ADP-ribosylation factor-like 2
chr11	34143499	34143501	+	IntronR	ENST00000615292.1	ENSG00000135372.8	NAT10	chr11	protein_coding	N-acetyltransferase 10 (GCN5-related)
chr11	57368090	57368092	+	IntronR	ENST00000616487.4	ENSG00000109991.8	P2RX3	chr11	protein_coding	purinergic receptor P2X, ligand gated ion channel, 3
chr11	102321895	102324456	+	IntronR	ENST00000615299.4	ENSG00000023445.13	BIRC3	chr11	protein_coding	baculoviral IAP repeat containing 3
chr11	102321900	102324461	+	IntronR	ENST00000532808.5	ENSG00000023445.13	BIRC3	chr11	protein_coding	baculoviral IAP repeat containing 3
chr11	121307243	121307457	+	IntronR	ENST00000534230.5	ENSG00000109929.9	SC5D	chr11	protein_coding	sterol-C5-desaturase
chr11	65537029	65537032	+	IntronR	ENST00000279270.10	ENSG00000142186.16	SCYL1	chr11	protein_coding	SCY1-like 1 (S. cerevisiae)
chr11	10306648	10306770	+	IntronR	ENST00000525063.2	ENSG00000148926.9	ADM	chr11	protein_coding	adrenomedullin
chr11	5603561	5603640	+	IntronR	ENST00000380107.5	ENSG00000121236.19	TRIM6	chr11	protein_coding	tripartite motif containing 6
chr11	5603665	5603667	+	IntronR	ENST00000618326.4	ENSG00000121236.19	TRIM6	chr11	protein_coding	tripartite motif containing 6
chr11	86306414	86306416	+	IntronR	ENST00000618164.1	ENSG00000149196.15	C11orf73	chr11	protein_coding	chromosome 11 open reading frame 73
chr11	77112675	77112678	+	IntronR	ENST00000615896.1	ENSG00000149260.14	CAPN5	chr11	protein_coding	calpain 5
chr11	77112683	77112685	+	IntronR	ENST00000615896.1	ENSG00000149260.14	CAPN5	chr11	protein_coding	calpain 5
chr11	60875605	60875607	+	IntronR	ENST00000620319.1	ENSG00000149506.10	ZP1	chr11	protein_coding	zona pellucida glycoprotein 1 (sperm receptor)
chr11	18456078	18456672	+	IntronR	ENST00000396213.7	ENSG00000166800.9	LDHAL6A	chr11	protein_coding	lactate dehydrogenase A-like 6A
chr11	18476487	18476489	+	IntronR	ENST00000615355.4	ENSG00000166800.9	LDHAL6A	chr11	protein_coding	lactate dehydrogenase A-like 6A
chr11	134224761	134224800	+	IntronR	ENST00000525095.2	ENSG00000151502.10	VPS26B	chr11	protein_coding	vacuolar protein sorting 26 homolog B (S. pombe)
chr11	74988725	74989018	+	IntronR	ENST00000529024.1	ENSG00000162139.9	NEU3	chr11	protein_coding	sialidase 3 (membrane sialidase)
chr11	72220989	72220991	+	IntronR	ENST00000619261.4	ENSG00000165457.13	FOLR2	chr11	protein_coding	folate receptor 2 (fetal)
chr11	72221032	72221034	+	IntronR	ENST00000619261.4	ENSG00000165457.13	FOLR2	chr11	protein_coding	folate receptor 2 (fetal)
chr11	72221176	72221180	+	IntronR	ENST00000619261.4	ENSG00000165457.13	FOLR2	chr11	protein_coding	folate receptor 2 (fetal)
chr11	72228450	72228454	+	IntronR	ENST00000541756.5	ENSG00000165458.13	INPPL1	chr11	protein_coding	inositol polyphosphate phosphatase-like 1
chr11	72228786	72228789	+	IntronR	ENST00000541756.5	ENSG00000165458.13	INPPL1	chr11	protein_coding	inositol polyphosphate phosphatase-like 1
chr11	72237706	72237709	+	IntronR	ENST00000541756.5	ENSG00000165458.13	INPPL1	chr11	protein_coding	inositol polyphosphate phosphatase-like 1
chr11	83168465	83168467	+	IntronR	ENST00000620955.1	ENSG00000165494.10	PCF11	chr11	protein_coding	PCF11 cleavage and polyadenylation factor subunit
chr11	70435119	70435466	+	IntronR	ENST00000376561.7	ENSG00000085733.15	CTTN	chr11	protein_coding	cortactin
chr11	70435744	70436282	+	IntronR	ENST00000376561.7	ENSG00000085733.15	CTTN	chr11	protein_coding	cortactin
chr11	72107954	72107956	+	IntronR	ENST00000419228.2	ENSG00000184154.12	LRTOMT	chr11	protein_coding	leucine rich transmembrane and O-methyltransferase domain containing
chr11	67420677	67420756	+	IntronR	ENST00000531040.5	ENSG00000172508.10	CARNS1	chr11	protein_coding	carnosine synthase 1
chr11	33016459	33016462	+	IntronR	ENST00000616885.1	ENSG00000121690.9	DEPDC7	chr11	protein_coding	DEP domain containing 7
chr11	66275827	66275829	+	IntronR	ENST00000615245.4	ENSG00000174903.14	RAB1B	chr11	protein_coding	RAB1B, member RAS oncogene family
chr11	64287907	64287909	+	IntronR	ENST00000621779.4	ENSG00000173264.13	GPR137	chr11	protein_coding	G protein-coupled receptor 137
chr11	45804517	45805810	+	IntronR	ENST00000442528.2	ENSG00000181830.8	SLC35C1	chr11	protein_coding	solute carrier family 35 (GDP-fucose transporter), member C1
chr11	120330049	120330407	+	IntronR	ENST00000529187.1	ENSG00000181264.8	TMEM136	chr11	protein_coding	transmembrane protein 136
chr11	62728736	62728823	+	IntronR	ENST00000532583.1	ENSG00000162222.13	TTC9C	chr11	protein_coding	tetratricopeptide repeat domain 9C
chr11	726102	726105	+	IntronR	ENST00000610855.4	ENSG00000177106.14	EPS8L2	chr11	protein_coding	EPS8-like 2
chr11	64233980	64234073	+	IntronR	ENST00000321685.7	ENSG00000110011.13	DNAJC4	chr11	protein_coding	DnaJ (Hsp40) homolog, subfamily C, member 4
chr11	66052466	66052469	+	IntronR	ENST00000610523.4	ENSG00000087365.14	SF3B2	chr11	protein_coding	splicing factor 3b, subunit 2, 145kDa
chr11	117178941	117179224	+	IntronR	ENST00000620360.4	ENSG00000149577.15	SIDT2	chr11	protein_coding	SID1 transmembrane family, member 2
chr11	72095096	72095379	+	IntronR	ENST00000289488.6	ENSG00000184154.12	LRTOMT	chr11	protein_coding	leucine rich transmembrane and O-methyltransferase domain containing
chr11	72095096	72095694	+	IntronR	ENST00000440313.2	ENSG00000184154.12	LRTOMT	chr11	protein_coding	leucine rich transmembrane and O-methyltransferase domain containing
chr11	72095096	72096723	+	IntronR	ENST00000541614.5	ENSG00000184154.12	LRTOMT	chr11	protein_coding	leucine rich transmembrane and O-methyltransferase domain containing
chr11	45922964	45923058	+	IntronR	ENST00000529052.5	ENSG00000165905.16	GYLTL1B	chr11	protein_coding	glycosyltransferase-like 1B
chr11	45927475	45927477	+	IntronR	ENST00000536139.2	ENSG00000165905.16	GYLTL1B	chr11	protein_coding	glycosyltransferase-like 1B
chr11	45927518	45927520	+	IntronR	ENST00000536139.2	ENSG00000165905.16	GYLTL1B	chr11	protein_coding	glycosyltransferase-like 1B
chr11	45928701	45928703	+	IntronR	ENST00000536139.2	ENSG00000165905.16	GYLTL1B	chr11	protein_coding	glycosyltransferase-like 1B
chr11	86277991	86278399	+	IntronR	ENST00000263360.10	ENSG00000074266.17	EED	chr11	protein_coding	embryonic ectoderm development
chr11	74254359	74254361	+	IntronR	ENST00000617237.4	ENSG00000214517.8	PPME1	chr11	protein_coding	protein phosphatase methylesterase 1
chr11	7485636	7485875	+	IntronR	ENST00000530135.5	ENSG00000183801.7	OLFML1	chr11	protein_coding	olfactomedin-like 1
chr11	2402652	2402845	+	IntronR	ENST00000380992.5	ENSG00000184281.14	TSSC4	chr11	protein_coding	tumor suppressing subtransferable candidate 4
chr11	2403149	2403557	+	IntronR	ENST00000380992.5	ENSG00000184281.14	TSSC4	chr11	protein_coding	tumor suppressing subtransferable candidate 4
chr11	64591547	64591659	+	IntronR	ENST00000473690.5	ENSG00000197891.11	SLC22A12	chr11	protein_coding	solute carrier family 22 (organic anion/urate transporter), member 12
chr11	824844	824846	+	IntronR	ENST00000617551.1	ENSG00000177666.15	PNPLA2	chr11	protein_coding	patatin-like phospholipase domain containing 2
chr11	824851	824853	+	IntronR	ENST00000617551.1	ENSG00000177666.15	PNPLA2	chr11	protein_coding	patatin-like phospholipase domain containing 2
chr11	73970135	73970283	+	IntronR	ENST00000543947.1	ENSG00000187726.8	DNAJB13	chr11	protein_coding	DnaJ (Hsp40) homolog, subfamily B, member 13
chr11	65712279	65712379	+	IntronR	ENST00000352980.8	ENSG00000172977.12	KAT5	chr11	protein_coding	K(lysine) acetyltransferase 5
chr11	34096660	34096662	+	IntronR	ENST00000618582.4	ENSG00000135387.19	CAPRIN1	chr11	protein_coding	cell cycle associated protein 1
chr11	252510	252516	+	IntronR	ENST00000621534.4	ENSG00000185627.17	PSMD13	chr11	protein_coding	proteasome (prosome, macropain) 26S subunit, non-ATPase, 13
chr11	252545	252547	+	IntronR	ENST00000621534.4	ENSG00000185627.17	PSMD13	chr11	protein_coding	proteasome (prosome, macropain) 26S subunit, non-ATPase, 13
chr11	6497667	6497771	+	IntronR	ENST00000254579.10	ENSG00000179532.12	DNHD1	chr11	protein_coding	dynein heavy chain domain 1
chr11	6497667	6498124	+	IntronR	ENST00000472836.1	ENSG00000265264.5	TIMM10B	chr11	protein_coding	translocase of inner mitochondrial membrane 10 homolog B (yeast)
chr11	6520102	6520238	+	IntronR	ENST00000254579.10	ENSG00000179532.12	DNHD1	chr11	protein_coding	dynein heavy chain domain 1
chr11	47415496	47416325	+	IntronR	ENST00000533076.5	ENSG00000165915.13	SLC39A13	chr11	protein_coding	solute carrier family 39 (zinc transporter), member 13
chr11	70188097	70189069	+	IntronR	ENST00000530676.5	ENSG00000131620.17	ANO1	chr11	protein_coding	anoctamin 1, calcium activated chloride channel
chr11	113986728	113986825	+	IntronR	ENST00000299961.5	ENSG00000166736.11	HTR3A	chr11	protein_coding	5-hydroxytryptamine (serotonin) receptor 3A, ionotropic
chr11	118627543	118627546	+	IntronR	ENST00000530708.4	ENSG00000019144.16	PHLDB1	chr11	protein_coding	pleckstrin homology-like domain, family B, member 1
chr11	57817949	57818047	+	IntronR	ENST00000399039.8	ENSG00000198561.12	CTNND1	chr11	protein_coding	catenin (cadherin-associated protein), delta 1
chr11	67306962	67307042	+	IntronR	ENST00000308127.8	ENSG00000172830.12	SSH3	chr11	protein_coding	slingshot protein phosphatase 3
chr11	64590818	64591271	+	IntronR	ENST00000377567.6	ENSG00000197891.11	SLC22A12	chr11	protein_coding	solute carrier family 22 (organic anion/urate transporter), member 12
chr11	12259897	12262480	+	IntronR	ENST00000256194.8	ENSG00000133816.13	MICAL2	chr11	protein_coding	microtubule associated monooxygenase, calponin and LIM domain containing 2
chr11	12262537	12263560	+	IntronR	ENST00000256194.8	ENSG00000133816.13	MICAL2	chr11	protein_coding	microtubule associated monooxygenase, calponin and LIM domain containing 2
chr11	57741815	57741819	+	IntronR	ENST00000622257.4	ENSG00000211450.9	C11orf31	chr11	protein_coding	chromosome 11 open reading frame 31
chr11	124115482	124116566	+	IntronR	ENST00000449321.5	ENSG00000110002.15	VWA5A	chr11	protein_coding	von Willebrand factor A domain containing 5A
chr11	66531742	66531951	+	IntronR	ENST00000318312.11	ENSG00000174483.19	BBS1	chr11	protein_coding	Bardet-Biedl syndrome 1
chr11	66266490	66266873	+	IntronR	ENST00000316924.9	ENSG00000174996.11	KLC2	chr11	protein_coding	kinesin light chain 2
chr11	65646663	65646970	+	IntronR	ENST00000527525.5	ENSG00000213445.8	SIPA1	chr11	protein_coding	signal-induced proliferation-associated 1
chr11	47161190	47161464	+	IntronR	ENST00000278460.11	ENSG00000149179.13	C11orf49	chr11	protein_coding	chromosome 11 open reading frame 49
chr11	47161190	47161446	+	IntronR	ENST00000378615.7	ENSG00000149179.13	C11orf49	chr11	protein_coding	chromosome 11 open reading frame 49
chr11	6603822	6604180	+	IntronR	ENST00000299421.8	ENSG00000166333.13	ILK	chr11	protein_coding	integrin-linked kinase
chr11	6603822	6604226	+	IntronR	ENST00000420936.6	ENSG00000166333.13	ILK	chr11	protein_coding	integrin-linked kinase
chr11	4652656	4653327	+	IntronR	ENST00000530215.1	ENSG00000180785.8	OR51E1	chr11	protein_coding	olfactory receptor, family 51, subfamily E, member 1
chr11	1956448	1956542	+	IntronR	ENST00000381519.5	ENSG00000214026.10	MRPL23	chr11	protein_coding	mitochondrial ribosomal protein L23
chr11	563317	563396	+	IntronR	ENST00000397583.7	ENSG00000099849.14	RASSF7	chr11	protein_coding	Ras association (RalGDS/AF-6) domain family (N-terminal) member 7
chr11	563317	563558	+	IntronR	ENST00000454668.2	ENSG00000099849.14	RASSF7	chr11	protein_coding	Ras association (RalGDS/AF-6) domain family (N-terminal) member 7
chr11	563478	563558	+	IntronR	ENST00000397583.7	ENSG00000099849.14	RASSF7	chr11	protein_coding	Ras association (RalGDS/AF-6) domain family (N-terminal) member 7
chr11	71565800	71565951	+	IntronR	ENST00000376536.5	ENSG00000204572.7	KRTAP5-10	chr11	protein_coding	keratin associated protein 5-10
chr11	71566274	71566309	+	IntronR	ENST00000630219.1	ENSG00000204572.7	KRTAP5-10	chr11	protein_coding	keratin associated protein 5-10
chr11	71538158	71538195	+	IntronR	ENST00000610555.1	ENSG00000241233.2	KRTAP5-8	chr11	protein_coding	keratin associated protein 5-8
chr11	71538226	71538257	+	IntronR	ENST00000610555.1	ENSG00000241233.2	KRTAP5-8	chr11	protein_coding	keratin associated protein 5-8
chr11	71538316	71538491	+	IntronR	ENST00000619191.1	ENSG00000204572.7	KRTAP5-10	chr11	protein_coding	keratin associated protein 5-10
chr11	71538408	71538466	+	IntronR	ENST00000610555.1	ENSG00000241233.2	KRTAP5-8	chr11	protein_coding	keratin associated protein 5-8
chr11	71527492	71527523	+	IntronR	ENST00000630219.1	ENSG00000204572.7	KRTAP5-10	chr11	protein_coding	keratin associated protein 5-10
chr11	65041106	65041286	+	IntronR	ENST00000531072.1	ENSG00000168061.13	SAC3D1	chr11	protein_coding	SAC3 domain containing 1
chr11	65041210	65041212	+	IntronR	ENST00000614106.2	ENSG00000168061.13	SAC3D1	chr11	protein_coding	SAC3 domain containing 1
chr11	32932374	32933092	+	IntronR	ENST00000527788.5	ENSG00000060749.14	QSER1	chr11	protein_coding	glutamine and serine rich 1
chr11	71999370	71999617	+	IntronR	ENST00000337131.9	ENSG00000137496.17	IL18BP	chr11	protein_coding	interleukin 18 binding protein
chr11	71999370	71999927	+	IntronR	ENST00000393705.8	ENSG00000137496.17	IL18BP	chr11	protein_coding	interleukin 18 binding protein
chr11	71999662	71999927	+	IntronR	ENST00000260049.9	ENSG00000137496.17	IL18BP	chr11	protein_coding	interleukin 18 binding protein
chr11	18266296	18266383	+	IntronR	ENST00000532858.5	ENSG00000173432.10	SAA1	chr11	protein_coding	serum amyloid A1
chr11	46381758	46382057	+	IntronR	ENST00000395566.8	ENSG00000110492.15	MDK	chr11	protein_coding	midkine (neurite growth-promoting factor 2)
chr11	46381885	46382057	+	IntronR	ENST00000395565.5	ENSG00000110492.15	MDK	chr11	protein_coding	midkine (neurite growth-promoting factor 2)
chr11	77184703	77184735	+	IntronR	ENST00000620575.4	ENSG00000137474.19	MYO7A	chr11	protein_coding	myosin VIIA
chr11	77184798	77184804	+	IntronR	ENST00000620575.4	ENSG00000137474.19	MYO7A	chr11	protein_coding	myosin VIIA
chr11	63986238	63986361	+	IntronR	ENST00000428192.6	ENSG00000167770.11	OTUB1	chr11	protein_coding	OTU deubiquitinase, ubiquitin aldehyde binding 1
chr11	63997426	63997687	+	IntronR	ENST00000535715.5	ENSG00000167770.11	OTUB1	chr11	protein_coding	OTU deubiquitinase, ubiquitin aldehyde binding 1
chr11	47565796	47565906	+	IntronR	ENST00000326656.12	ENSG00000110536.13	PTPMT1	chr11	protein_coding	protein tyrosine phosphatase, mitochondrial 1
chr11	244075	244161	+	IntronR	ENST00000352303.9	ENSG00000185627.17	PSMD13	chr11	protein_coding	proteasome (prosome, macropain) 26S subunit, non-ATPase, 13
chr11	118099038	118099041	+	IntronR	ENST00000610964.4	ENSG00000137648.16	TMPRSS4	chr11	protein_coding	transmembrane protease, serine 4
chr11	125655347	125656206	+	IntronR	ENST00000524737.5	ENSG00000149554.12	CHEK1	chr11	protein_coding	checkpoint kinase 1
chr11	56413160	56413162	+	IntronR	ENST00000327258.5	ENSG00000181395.6	OR5AL1	chr11	pseudogene	olfactory receptor, family 5, subfamily AL, member 1 (gene/pseudogene)
chr11	5070345	5070348	+	IntronR	ENST00000417789.2	ENSG00000236621.3	OR52E1	chr11	pseudogene	olfactory receptor, family 52, subfamily E, member 1 (gene/pseudogene)
chr11	61962893	61964104	+	IntronR	ENST00000378043.8	ENSG00000167995.15	BEST1	chr11	protein_coding	bestrophin 1
chr11	20363798	20364237	+	IntronR	ENST00000443524.6	ENSG00000109854.13	HTATIP2	chr11	protein_coding	HIV-1 Tat interactive protein 2, 30kDa
chr11	20363912	20364237	+	IntronR	ENST00000419348.6	ENSG00000109854.13	HTATIP2	chr11	protein_coding	HIV-1 Tat interactive protein 2, 30kDa
chr11	47258129	47259180	+	IntronR	ENST00000405853.7	ENSG00000025434.18	NR1H3	chr11	protein_coding	nuclear receptor subfamily 1, group H, member 3
chr11	47261726	47261919	+	IntronR	ENST00000395397.7	ENSG00000025434.18	NR1H3	chr11	protein_coding	nuclear receptor subfamily 1, group H, member 3
chr11	71999019	71999228	+	IntronR	ENST00000337131.9	ENSG00000137496.17	IL18BP	chr11	protein_coding	interleukin 18 binding protein
chr11	71999019	71999927	+	IntronR	ENST00000393703.8	ENSG00000137496.17	IL18BP	chr11	protein_coding	interleukin 18 binding protein
chr11	71999019	71999259	+	IntronR	ENST00000393705.8	ENSG00000137496.17	IL18BP	chr11	protein_coding	interleukin 18 binding protein
chr11	72001424	72001784	+	IntronR	ENST00000620017.4	ENSG00000137496.17	IL18BP	chr11	protein_coding	interleukin 18 binding protein
chr11	72001552	72001784	+	IntronR	ENST00000260049.9	ENSG00000137496.17	IL18BP	chr11	protein_coding	interleukin 18 binding protein
chr11	65423212	65423295	+	IntronR	ENST00000601801.2	ENSG00000245532.5	NEAT1	chr11	lincRNA	nuclear paraspeckle assembly transcript 1 (non-protein coding)
chr11	65423657	65423963	+	IntronR	ENST00000612303.1	ENSG00000245532.5	NEAT1	chr11	lincRNA	nuclear paraspeckle assembly transcript 1 (non-protein coding)
chr11	65423383	65423627	+	IntronR	ENST00000499732.2	ENSG00000245532.5	NEAT1	chr11	lincRNA	nuclear paraspeckle assembly transcript 1 (non-protein coding)
chr11	65425737	65426061	+	IntronR	ENST00000616315.1	ENSG00000245532.5	NEAT1	chr11	lincRNA	nuclear paraspeckle assembly transcript 1 (non-protein coding)
chr11	67290213	67290322	+	IntronR	ENST00000308440.10	ENSG00000172932.14	ANKRD13D	chr11	protein_coding	ankyrin repeat domain 13 family, member D
chr11	125626575	125626749	+	IntronR	ENST00000534070.5	ENSG00000149554.12	CHEK1	chr11	protein_coding	checkpoint kinase 1
chr11	47413686	47414425	+	IntronR	ENST00000354884.8	ENSG00000165915.13	SLC39A13	chr11	protein_coding	solute carrier family 39 (zinc transporter), member 13
chr11	47414475	47414777	+	IntronR	ENST00000354884.8	ENSG00000165915.13	SLC39A13	chr11	protein_coding	solute carrier family 39 (zinc transporter), member 13
chr11	47414905	47415060	+	IntronR	ENST00000533076.5	ENSG00000165915.13	SLC39A13	chr11	protein_coding	solute carrier family 39 (zinc transporter), member 13
chr11	47414909	47415060	+	IntronR	ENST00000354884.8	ENSG00000165915.13	SLC39A13	chr11	protein_coding	solute carrier family 39 (zinc transporter), member 13
chr11	47414909	47415039	+	IntronR	ENST00000362021.8	ENSG00000165915.13	SLC39A13	chr11	protein_coding	solute carrier family 39 (zinc transporter), member 13
chr11	47415159	47415288	+	IntronR	ENST00000354884.8	ENSG00000165915.13	SLC39A13	chr11	protein_coding	solute carrier family 39 (zinc transporter), member 13
chr11	65538324	65538442	+	IntronR	ENST00000270176.9	ENSG00000142186.16	SCYL1	chr11	protein_coding	SCY1-like 1 (S. cerevisiae)
chr11	8911223	8911444	+	IntronR	ENST00000299576.9	ENSG00000166452.11	AKIP1	chr11	protein_coding	A kinase (PRKA) interacting protein 1
chr11	6269920	6270088	+	IntronR	ENST00000334619.6	ENSG00000110148.9	CCKBR	chr11	protein_coding	cholecystokinin B receptor
chr11	6270803	6271011	+	IntronR	ENST00000334619.6	ENSG00000110148.9	CCKBR	chr11	protein_coding	cholecystokinin B receptor
chr11	65125612	65125726	+	IntronR	ENST00000279242.6	ENSG00000149792.8	MRPL49	chr11	protein_coding	mitochondrial ribosomal protein L49
chr11	558934	559321	+	IntronR	ENST00000527113.1	ENSG00000254815.5	RP11-496I9.1	chr11	antisense		--
chr11	209318	209407	+	IntronR	ENST00000325207.9	ENSG00000177963.12	RIC8A	chr11	protein_coding	RIC8 guanine nucleotide exchange factor A
chr11	65570510	65570604	+	IntronR	ENST00000309328.7	ENSG00000173465.7	SSSCA1	chr11	protein_coding	Sjogren syndrome/scleroderma autoantigen 1
chr11	60515607	60515969	+	IntronR	ENST00000378185.6	ENSG00000204979.7	MS4A13	chr11	protein_coding	membrane-spanning 4-domains, subfamily A, member 13
chr11	57543180	57543259	+	IntronR	ENST00000399154.3	ENSG00000214872.8	SMTNL1	chr11	protein_coding	smoothelin-like 1
chr11	65883424	65883508	+	IntronR	ENST00000307886.7	ENSG00000172543.7	CTSW	chr11	protein_coding	cathepsin W
chr11	10305229	10305680	+	IntronR	ENST00000278175.9	ENSG00000148926.9	ADM	chr11	protein_coding	adrenomedullin
chr11	59144896	59145827	+	IntronR	ENST00000361723.7	ENSG00000166801.15	FAM111A	chr11	protein_coding	family with sequence similarity 111, member A
chr11	66283391	66283570	+	IntronR	ENST00000311445.6	ENSG00000174871.10	CNIH2	chr11	protein_coding	cornichon family AMPA receptor auxiliary protein 2
chr11	111534464	111536770	+	IntronR	ENST00000332814.6	ENSG00000183644.13	C11orf88	chr11	protein_coding	chromosome 11 open reading frame 88
chr11	124801256	124801984	+	IntronR	ENST00000499143.6	ENSG00000245498.6	RP11-677M14.7	chr11	antisense		--
chr11	3406610	3407622	+	IntronR	ENST00000450217.2	ENSG00000223756.6	TSSC2	chr11	transcribed_unprocessed_pseudogene	tumor suppressing subtransferable candidate 2 pseudogene
chr11	8682816	8683202	+	IntronR	ENST00000314138.10	ENSG00000166441.12	RPL27A	chr11	protein_coding	ribosomal protein L27a
chr11	783671	784024	+	IntronR	ENST00000525941.1	ENSG00000255284.1	AP006621.5	chr11	lincRNA		--
chr11	10305798	10305949	+	IntronR	ENST00000278175.9	ENSG00000148926.9	ADM	chr11	protein_coding	adrenomedullin
chr11	10306098	10306332	+	IntronR	ENST00000278175.9	ENSG00000148926.9	ADM	chr11	protein_coding	adrenomedullin
chr11	10306098	10306301	+	IntronR	ENST00000526492.4	ENSG00000148926.9	ADM	chr11	protein_coding	adrenomedullin
chr11	810039	810234	+	IntronR	ENST00000321153.8	ENSG00000177600.8	RPLP2	chr11	protein_coding	ribosomal protein, large, P2
chr11	108223186	108227595	+	IntronR	ENST00000278616.8	ENSG00000149311.17	ATM	chr11	protein_coding	ATM serine/threonine kinase
chr11	108223186	108224784	+	IntronR	ENST00000452508.6	ENSG00000149311.17	ATM	chr11	protein_coding	ATM serine/threonine kinase
chr11	108223686	108227595	+	IntronR	ENST00000526567.5	ENSG00000149311.17	ATM	chr11	protein_coding	ATM serine/threonine kinase
chr11	108224871	108227595	+	IntronR	ENST00000452508.6	ENSG00000149311.17	ATM	chr11	protein_coding	ATM serine/threonine kinase
chr11	119185510	119185925	+	IntronR	ENST00000322712.4	ENSG00000172367.15	PDZD3	chr11	protein_coding	PDZ domain containing 3
chr11	119186165	119186479	+	IntronR	ENST00000322712.4	ENSG00000172367.15	PDZD3	chr11	protein_coding	PDZ domain containing 3
chr11	119186241	119186479	+	IntronR	ENST00000525131.5	ENSG00000172367.15	PDZD3	chr11	protein_coding	PDZ domain containing 3
chr11	6363110	6364287	+	IntronR	ENST00000532430.1	ENSG00000254443.1	RP11-304C12.3	chr11	lincRNA		--
chr11	45254276	45254374	+	IntronR	ENST00000534342.1	ENSG00000254497.1	CTD-2560E9.5	chr11	antisense		--
chr11	47412039	47412346	+	IntronR	ENST00000354884.8	ENSG00000165915.13	SLC39A13	chr11	protein_coding	solute carrier family 39 (zinc transporter), member 13
chr11	117192650	117192820	+	IntronR	ENST00000324225.8	ENSG00000149577.15	SIDT2	chr11	protein_coding	SID1 transmembrane family, member 2
chr11	117192866	117193153	+	IntronR	ENST00000324225.8	ENSG00000149577.15	SIDT2	chr11	protein_coding	SID1 transmembrane family, member 2
chr11	126406310	126406473	+	IntronR	ENST00000449406.6	ENSG00000110080.18	ST3GAL4	chr11	protein_coding	ST3 beta-galactoside alpha-2,3-sialyltransferase 4
chr11	68043031	68043371	+	IntronR	ENST00000265686.7	ENSG00000110719.9	TCIRG1	chr11	protein_coding	T-cell, immune regulator 1, ATPase, H+ transporting, lysosomal V0 subunit A3
chr11	124673952	124675238	+	IntronR	ENST00000227135.6	ENSG00000064199.6	SPA17	chr11	protein_coding	sperm autoantigenic protein 17
chr11	117201941	117203002	+	IntronR	ENST00000530649.5	ENSG00000149591.16	TAGLN	chr11	protein_coding	transgelin
chr11	83072804	83073303	+	IntronR	ENST00000526795.1	ENSG00000246067.7	RAB30-AS1	chr11	lincRNA	RAB30 antisense RNA 1 (head to head)
chr11	86344721	86345584	+	IntronR	ENST00000278483.7	ENSG00000149196.15	C11orf73	chr11	protein_coding	chromosome 11 open reading frame 73
chr11	47580622	47580835	+	IntronR	ENST00000263774.8	ENSG00000213619.9	NDUFS3	chr11	protein_coding	NADH dehydrogenase (ubiquinone) Fe-S protein 3, 30kDa (NADH-coenzyme Q reductase)
chr11	65497865	65498682	+	IntronR	ENST00000619449.1	ENSG00000251562.7	MALAT1	chr11	lincRNA	metastasis associated lung adenocarcinoma transcript 1 (non-protein coding)
chr11	65498734	65498969	+	IntronR	ENST00000619449.1	ENSG00000251562.7	MALAT1	chr11	lincRNA	metastasis associated lung adenocarcinoma transcript 1 (non-protein coding)
chr11	65499305	65499619	+	IntronR	ENST00000620902.1	ENSG00000251562.7	MALAT1	chr11	lincRNA	metastasis associated lung adenocarcinoma transcript 1 (non-protein coding)
chr11	65499338	65499689	+	IntronR	ENST00000617791.1	ENSG00000251562.7	MALAT1	chr11	lincRNA	metastasis associated lung adenocarcinoma transcript 1 (non-protein coding)
chr11	65499462	65500912	+	IntronR	ENST00000544868.2	ENSG00000251562.7	MALAT1	chr11	lincRNA	metastasis associated lung adenocarcinoma transcript 1 (non-protein coding)
chr11	65500398	65500537	+	IntronR	ENST00000610481.1	ENSG00000251562.7	MALAT1	chr11	lincRNA	metastasis associated lung adenocarcinoma transcript 1 (non-protein coding)
chr11	65502393	65502637	+	IntronR	ENST00000508832.2	ENSG00000251562.7	MALAT1	chr11	lincRNA	metastasis associated lung adenocarcinoma transcript 1 (non-protein coding)
chr11	65502393	65504326	+	IntronR	ENST00000616527.4	ENSG00000251562.7	MALAT1	chr11	lincRNA	metastasis associated lung adenocarcinoma transcript 1 (non-protein coding)
chr11	65503120	65503729	+	IntronR	ENST00000618925.1	ENSG00000251562.7	MALAT1	chr11	lincRNA	metastasis associated lung adenocarcinoma transcript 1 (non-protein coding)
chr11	65503799	65504133	+	IntronR	ENST00000612781.1	ENSG00000251562.7	MALAT1	chr11	lincRNA	metastasis associated lung adenocarcinoma transcript 1 (non-protein coding)
chr11	65504206	65504326	+	IntronR	ENST00000612781.1	ENSG00000251562.7	MALAT1	chr11	lincRNA	metastasis associated lung adenocarcinoma transcript 1 (non-protein coding)
chr11	65504358	65504658	+	IntronR	ENST00000612781.1	ENSG00000251562.7	MALAT1	chr11	lincRNA	metastasis associated lung adenocarcinoma transcript 1 (non-protein coding)
chr11	65504595	65504820	+	IntronR	ENST00000613376.1	ENSG00000251562.7	MALAT1	chr11	lincRNA	metastasis associated lung adenocarcinoma transcript 1 (non-protein coding)
chr11	65505019	65506386	+	IntronR	ENST00000610851.1	ENSG00000251562.7	MALAT1	chr11	lincRNA	metastasis associated lung adenocarcinoma transcript 1 (non-protein coding)
chr11	65505278	65505504	+	IntronR	ENST00000617489.1	ENSG00000251562.7	MALAT1	chr11	lincRNA	metastasis associated lung adenocarcinoma transcript 1 (non-protein coding)
chr11	65505278	65505591	+	IntronR	ENST00000618227.1	ENSG00000251562.7	MALAT1	chr11	lincRNA	metastasis associated lung adenocarcinoma transcript 1 (non-protein coding)
chr11	65505662	65506386	+	IntronR	ENST00000616691.1	ENSG00000251562.7	MALAT1	chr11	lincRNA	metastasis associated lung adenocarcinoma transcript 1 (non-protein coding)
chr11	85635778	85636046	+	IntronR	ENST00000358867.10	ENSG00000171204.12	TMEM126B	chr11	protein_coding	transmembrane protein 126B
chr11	47580984	47581176	+	IntronR	ENST00000528192.5	ENSG00000213619.9	NDUFS3	chr11	protein_coding	NADH dehydrogenase (ubiquinone) Fe-S protein 3, 30kDa (NADH-coenzyme Q reductase)
chr11	288492	288619	+	IntronR	ENST00000525217.1	ENSG00000255026.1	RP11-326C3.2	chr11	antisense		--
chr11	69295495	69295592	+	IntronR	ENST00000308946.3	ENSG00000172927.7	MYEOV	chr11	protein_coding	myeloma overexpressed
chr11	134375884	134376095	+	IntronR	ENST00000339772.9	ENSG00000149328.14	GLB1L2	chr11	protein_coding	galactosidase, beta 1-like 2
chr11	6608790	6608884	+	IntronR	ENST00000299421.8	ENSG00000166333.13	ILK	chr11	protein_coding	integrin-linked kinase
chr11	1666543	1666702	+	IntronR	ENST00000382167.2	ENSG00000205866.3	FAM99A	chr11	lincRNA	family with sequence similarity 99, member A (non-protein coding)
chr11	95821978	95822499	+	IntronR	ENST00000325542.9	ENSG00000166037.10	CEP57	chr11	protein_coding	centrosomal protein 57kDa
chr11	114405799	114407445	+	IntronR	ENST00000375490.9	ENSG00000076053.10	RBM7	chr11	protein_coding	RNA binding motif protein 7
chr11	18396610	18396819	+	IntronR	ENST00000379412.9	ENSG00000134333.13	LDHA	chr11	protein_coding	lactate dehydrogenase A
chr11	61366216	61367923	+	IntronR	ENST00000278826.10	ENSG00000149483.11	TMEM138	chr11	protein_coding	transmembrane protein 138
chr11	95231573	95232052	+	IntronR	ENST00000536683.5	ENSG00000245552.6	RP11-712B9.2	chr11	antisense		--
chr11	94496951	94498071	+	IntronR	ENST00000302755.4	ENSG00000168876.8	ANKRD49	chr11	protein_coding	ankyrin repeat domain 49
chr11	94497077	94498071	+	IntronR	ENST00000540349.1	ENSG00000168876.8	ANKRD49	chr11	protein_coding	ankyrin repeat domain 49
chr11	721991	722091	+	IntronR	ENST00000318562.12	ENSG00000177106.14	EPS8L2	chr11	protein_coding	EPS8-like 2
chr11	722165	722401	+	IntronR	ENST00000318562.12	ENSG00000177106.14	EPS8L2	chr11	protein_coding	EPS8-like 2
chr11	72139110	72139113	+	IntronR	ENST00000442948.3	ENSG00000110203.8	FOLR3	chr11	protein_coding	folate receptor 3 (gamma)
chr11	119081566	119081568	+	IntronR	ENST00000620429.4	ENSG00000160695.14	VPS11	chr11	protein_coding	vacuolar protein sorting 11 homolog (S. cerevisiae)
chr11	1054392	1055114	+	IntronR	ENST00000534584.2	ENSG00000254872.3	RP13-870H17.3	chr11	lincRNA		--
chr11	823587	823694	+	IntronR	ENST00000336615.8	ENSG00000177666.15	PNPLA2	chr11	protein_coding	patatin-like phospholipase domain containing 2
chr11	823855	823998	+	IntronR	ENST00000336615.8	ENSG00000177666.15	PNPLA2	chr11	protein_coding	patatin-like phospholipase domain containing 2
chr11	60946532	60946821	-	IntronR	ENST00000621824.4	ENSG00000110446.9	SLC15A3	chr11	protein_coding	solute carrier family 15 (oligopeptide transporter), member 3
chr11	60946775	60946777	-	IntronR	ENST00000618622.4	ENSG00000110446.9	SLC15A3	chr11	protein_coding	solute carrier family 15 (oligopeptide transporter), member 3
chr11	14358852	14358870	-	IntronR	ENST00000545643.5	ENSG00000133818.12	RRAS2	chr11	protein_coding	related RAS viral (r-ras) oncogene homolog 2
chr11	14358839	14358857	-	IntronR	ENST00000545643.5	ENSG00000133818.12	RRAS2	chr11	protein_coding	related RAS viral (r-ras) oncogene homolog 2
chr11	14358763	14358850	-	IntronR	ENST00000545643.5	ENSG00000133818.12	RRAS2	chr11	protein_coding	related RAS viral (r-ras) oncogene homolog 2
chr11	76657527	76661508	-	IntronR	ENST00000404995.5	ENSG00000137507.11	LRRC32	chr11	protein_coding	leucine rich repeat containing 32
chr11	110577152	110579392	-	IntronR	ENST00000529591.5	ENSG00000137727.12	ARHGAP20	chr11	protein_coding	Rho GTPase activating protein 20
chr11	130914749	130916280	-	IntronR	ENST00000530356.5	ENSG00000120451.10	SNX19	chr11	protein_coding	sorting nexin 19
chr11	6437097	6437177	-	IntronR	ENST00000615166.1	ENSG00000110169.10	HPX	chr11	protein_coding	hemopexin
chr11	61967453	61967548	-	IntronR	ENST00000620041.4	ENSG00000167996.15	FTH1	chr11	protein_coding	ferritin, heavy polypeptide 1
chr11	58710168	58710590	-	IntronR	ENST00000344743.7	ENSG00000149124.10	GLYAT	chr11	protein_coding	glycine-N-acyltransferase
chr11	69666839	69667479	-	IntronR	ENST00000535657.5	ENSG00000149716.12	ORAOV1	chr11	protein_coding	oral cancer overexpressed 1
chr11	62676504	62677005	-	IntronR	ENST00000529640.5	ENSG00000162191.13	UBXN1	chr11	protein_coding	UBX domain protein 1
chr11	62676639	62676813	-	IntronR	ENST00000301935.9	ENSG00000162191.13	UBXN1	chr11	protein_coding	UBX domain protein 1
chr11	6614586	6614588	-	IntronR	ENST00000611494.4	ENSG00000166340.14	TPP1	chr11	protein_coding	tripeptidyl peptidase I
chr11	57649778	57649893	-	IntronR	ENST00000524669.5	ENSG00000166793.10	YPEL4	chr11	protein_coding	yippee-like 4 (Drosophila)
chr11	2129121	2129964	-	IntronR	ENST00000430034.1	ENSG00000240801.1	AC132217.4	chr11	3prime_overlapping_ncrna		--
chr11	67627939	67628400	-	IntronR	ENST00000376693.2	ENSG00000167799.9	NUDT8	chr11	protein_coding	nudix (nucleoside diphosphate linked moiety X)-type motif 8
chr11	65539411	65539413	-	IntronR	ENST00000536982.5	ENSG00000168056.14	LTBP3	chr11	protein_coding	latent transforming growth factor beta binding protein 3
chr11	106010456	106010585	-	IntronR	ENST00000617528.1	ENSG00000170903.10	MSANTD4	chr11	protein_coding	Myb/SANT-like DNA-binding domain containing 4 with coiled-coils
chr11	106009729	106010110	-	IntronR	ENST00000617528.1	ENSG00000170903.10	MSANTD4	chr11	protein_coding	Myb/SANT-like DNA-binding domain containing 4 with coiled-coils
chr11	68261609	68262918	-	IntronR	ENST00000533310.5	ENSG00000171067.10	C11orf24	chr11	protein_coding	chromosome 11 open reading frame 24
chr11	65654509	65654819	-	IntronR	ENST00000612991.4	ENSG00000173039.18	RELA	chr11	protein_coding	v-rel avian reticuloendotheliosis viral oncogene homolog A
chr11	62993237	62993627	-	IntronR	ENST00000430500.6	ENSG00000149452.15	SLC22A8	chr11	protein_coding	solute carrier family 22 (organic anion transporter), member 8
chr11	62993336	62993424	-	IntronR	ENST00000336232.6	ENSG00000149452.15	SLC22A8	chr11	protein_coding	solute carrier family 22 (organic anion transporter), member 8
chr11	134387694	134387827	-	IntronR	ENST00000392580.5	ENSG00000109956.12	B3GAT1	chr11	protein_coding	beta-1,3-glucuronyltransferase 1
chr11	56290055	56291050	-	IntronR	ENST00000610894.1	ENSG00000181693.7	OR8H1	chr11	protein_coding	olfactory receptor, family 8, subfamily H, member 1
chr11	125678063	125678229	-	IntronR	ENST00000530048.5	ENSG00000134940.13	ACRV1	chr11	protein_coding	acrosomal vesicle protein 1
chr11	77217268	77217300	-	IntronR	ENST00000376217.6	ENSG00000178795.9	GDPD4	chr11	protein_coding	glycerophosphodiester phosphodiesterase domain containing 4
chr11	767373	770314	-	IntronR	ENST00000397472.6	ENSG00000177225.16	PDDC1	chr11	protein_coding	Parkinson disease 7 domain containing 1
chr11	76191564	76191778	-	IntronR	ENST00000621122.1	ENSG00000085741.12	WNT11	chr11	protein_coding	wingless-type MMTV integration site family, member 11
chr11	205169	205667	-	IntronR	ENST00000486280.1	ENSG00000177951.17	BET1L	chr11	protein_coding	Bet1 golgi vesicular membrane trafficking protein-like
chr11	205432	205611	-	IntronR	ENST00000332865.10	ENSG00000177951.17	BET1L	chr11	protein_coding	Bet1 golgi vesicular membrane trafficking protein-like
chr11	205469	205611	-	IntronR	ENST00000382762.7	ENSG00000177951.17	BET1L	chr11	protein_coding	Bet1 golgi vesicular membrane trafficking protein-like
chr11	615259	615600	-	IntronR	ENST00000525445.5	ENSG00000185507.19	IRF7	chr11	protein_coding	interferon regulatory factor 7
chr11	615259	615345	-	IntronR	ENST00000348655.10	ENSG00000185507.19	IRF7	chr11	protein_coding	interferon regulatory factor 7
chr11	72792982	72793410	-	IntronR	ENST00000543304.5	ENSG00000214530.7	STARD10	chr11	protein_coding	StAR-related lipid transfer (START) domain containing 10
chr11	72781274	72781276	-	IntronR	ENST00000610783.4	ENSG00000214530.7	STARD10	chr11	protein_coding	StAR-related lipid transfer (START) domain containing 10
chr11	61259258	61259261	-	IntronR	ENST00000613271.4	ENSG00000167992.12	VWCE	chr11	protein_coding	von Willebrand factor C and EGF domains
chr11	61259220	61259223	-	IntronR	ENST00000613271.4	ENSG00000167992.12	VWCE	chr11	protein_coding	von Willebrand factor C and EGF domains
chr11	61259017	61259020	-	IntronR	ENST00000613271.4	ENSG00000167992.12	VWCE	chr11	protein_coding	von Willebrand factor C and EGF domains
chr11	61258809	61258811	-	IntronR	ENST00000613271.4	ENSG00000167992.12	VWCE	chr11	protein_coding	von Willebrand factor C and EGF domains
chr11	64810905	64811034	-	IntronR	ENST00000394376.5	ENSG00000133895.14	MEN1	chr11	protein_coding	multiple endocrine neoplasia I
chr11	57703714	57704396	-	IntronR	ENST00000431606.2	ENSG00000156603.14	MED19	chr11	protein_coding	mediator complex subunit 19
chr11	65053337	65053491	-	IntronR	ENST00000339885.6	ENSG00000168060.14	NAALADL1	chr11	protein_coding	N-acetylated alpha-linked acidic dipeptidase-like 1
chr11	65045433	65045436	-	IntronR	ENST00000339885.6	ENSG00000168060.14	NAALADL1	chr11	protein_coding	N-acetylated alpha-linked acidic dipeptidase-like 1
chr11	65045414	65045416	-	IntronR	ENST00000339885.6	ENSG00000168060.14	NAALADL1	chr11	protein_coding	N-acetylated alpha-linked acidic dipeptidase-like 1
chr11	134252916	134253299	-	IntronR	ENST00000392594.7	ENSG00000151500.14	THYN1	chr11	protein_coding	thymocyte nuclear protein 1
chr11	134252916	134253227	-	IntronR	ENST00000392595.6	ENSG00000151500.14	THYN1	chr11	protein_coding	thymocyte nuclear protein 1
chr11	120137370	120138031	-	IntronR	ENST00000627238.1	ENSG00000137699.16	TRIM29	chr11	protein_coding	tripartite motif containing 29
chr11	65593210	65593310	-	IntronR	ENST00000394217.6	ENSG00000173338.12	KCNK7	chr11	protein_coding	potassium channel, two pore domain subfamily K, member 7
chr11	119101777	119102104	-	IntronR	ENST00000409993.6	ENSG00000172269.16	DPAGT1	chr11	protein_coding	dolichyl-phosphate (UDP-N-acetylglucosamine) N-acetylglucosaminephosphotransferase 1 (GlcNAc-1-P transferase)
chr11	130261010	130261929	-	IntronR	ENST00000615689.1	ENSG00000196323.11	ZBTB44	chr11	protein_coding	zinc finger and BTB domain containing 44
chr11	130260856	130261603	-	IntronR	ENST00000615689.1	ENSG00000196323.11	ZBTB44	chr11	protein_coding	zinc finger and BTB domain containing 44
chr11	72013605	72016260	-	IntronR	ENST00000616538.4	ENSG00000137497.17	NUMA1	chr11	protein_coding	nuclear mitotic apparatus protein 1
chr11	72012895	72013700	-	IntronR	ENST00000616538.4	ENSG00000137497.17	NUMA1	chr11	protein_coding	nuclear mitotic apparatus protein 1
chr11	66287825	66287916	-	IntronR	ENST00000616458.1	ENSG00000174851.14	YIF1A	chr11	protein_coding	Yip1 interacting factor homolog A (S. cerevisiae)
chr11	66287815	66287848	-	IntronR	ENST00000616458.1	ENSG00000174851.14	YIF1A	chr11	protein_coding	Yip1 interacting factor homolog A (S. cerevisiae)
chr11	116837407	116837559	-	IntronR	ENST00000359492.6	ENSG00000118137.9	APOA1	chr11	protein_coding	apolipoprotein A-I
chr11	116837407	116837528	-	IntronR	ENST00000375320.5	ENSG00000118137.9	APOA1	chr11	protein_coding	apolipoprotein A-I
chr11	104892387	104892391	-	IntronR	ENST00000422698.6	ENSG00000204403.9	CASP12	chr11	polymorphic_pseudogene	caspase 12 (gene/pseudogene)
chr11	64810132	64810268	-	IntronR	ENST00000315422.8	ENSG00000133895.14	MEN1	chr11	protein_coding	multiple endocrine neoplasia I
chr11	64810132	64810514	-	IntronR	ENST00000377321.5	ENSG00000133895.14	MEN1	chr11	protein_coding	multiple endocrine neoplasia I
chr11	64765518	64765951	-	IntronR	ENST00000334944.9	ENSG00000168066.20	SF1	chr11	protein_coding	splicing factor 1
chr11	85718843	85718990	-	IntronR	ENST00000529581.5	ENSG00000137501.16	SYTL2	chr11	protein_coding	synaptotagmin-like 2
chr11	123653826	123654226	-	IntronR	ENST00000299333.7	ENSG00000166257.8	SCN3B	chr11	protein_coding	sodium channel, voltage gated, type III beta subunit
chr11	104954747	104955001	-	IntronR	ENST00000613196.4	ENSG00000196954.12	CASP4	chr11	protein_coding	caspase 4, apoptosis-related cysteine peptidase
chr11	65592855	65593874	-	IntronR	ENST00000340313.4	ENSG00000173338.12	KCNK7	chr11	protein_coding	potassium channel, two pore domain subfamily K, member 7
chr11	65593383	65593476	-	IntronR	ENST00000342202.8	ENSG00000173338.12	KCNK7	chr11	protein_coding	potassium channel, two pore domain subfamily K, member 7
chr11	64742937	64744003	-	IntronR	ENST00000377486.7	ENSG00000068831.18	RASGRP2	chr11	protein_coding	RAS guanyl releasing protein 2 (calcium and DAG-regulated)
chr11	64284376	64284631	-	IntronR	ENST00000309032.7	ENSG00000002330.13	BAD	chr11	protein_coding	BCL2-associated agonist of cell death
chr11	5664173	5665656	-	IntronR	ENST00000380027.5	ENSG00000132256.18	TRIM5	chr11	protein_coding	tripartite motif containing 5
chr11	5665395	5665656	-	IntronR	ENST00000380034.7	ENSG00000132256.18	TRIM5	chr11	protein_coding	tripartite motif containing 5
chr11	2160988	2161168	-	IntronR	ENST00000381330.4	ENSG00000254647.6	INS	chr11	protein_coding	insulin
chr11	2160988	2161142	-	IntronR	ENST00000250971.7	ENSG00000254647.6	INS	chr11	protein_coding	insulin
chr11	532376	532755	-	IntronR	ENST00000311189.7	ENSG00000174775.16	HRAS	chr11	protein_coding	Harvey rat sarcoma viral oncogene homolog
chr11	1621407	1622093	-	IntronR	ENST00000616115.1	ENSG00000241598.5	KRTAP5-4	chr11	protein_coding	keratin associated protein 5-4
chr11	68165948	68166982	-	IntronR	ENST00000402789.5	ENSG00000110066.14	SUV420H1	chr11	protein_coding	suppressor of variegation 4-20 homolog 1 (Drosophila)
chr11	65079187	65079353	-	IntronR	ENST00000275517.7	ENSG00000146670.9	CDCA5	chr11	protein_coding	cell division cycle associated 5
chr11	70489348	70490276	-	IntronR	ENST00000338508.8	ENSG00000162105.16	SHANK2	chr11	protein_coding	SH3 and multiple ankyrin repeat domains 2
chr11	2885466	2885634	-	IntronR	ENST00000380725.1	ENSG00000129757.12	CDKN1C	chr11	protein_coding	cyclin-dependent kinase inhibitor 1C (p57, Kip2)
chr11	33722463	33722636	-	IntronR	ENST00000445143.6	ENSG00000085063.14	CD59	chr11	protein_coding	CD59 molecule, complement regulatory protein
chr11	33722463	33722571	-	IntronR	ENST00000437761.6	ENSG00000085063.14	CD59	chr11	protein_coding	CD59 molecule, complement regulatory protein
chr11	117918629	117918635	-	IntronR	ENST00000614424.4	ENSG00000137747.14	TMPRSS13	chr11	protein_coding	transmembrane protease, serine 13
chr11	117918621	117918627	-	IntronR	ENST00000614424.4	ENSG00000137747.14	TMPRSS13	chr11	protein_coding	transmembrane protease, serine 13
chr11	117918610	117918616	-	IntronR	ENST00000614424.4	ENSG00000137747.14	TMPRSS13	chr11	protein_coding	transmembrane protease, serine 13
chr11	62670041	62671564	-	IntronR	ENST00000354588.7	ENSG00000162194.12	LBHD1	chr11	protein_coding	LBH domain containing 1
chr11	62669882	62671540	-	IntronR	ENST00000532208.5	ENSG00000162194.12	LBHD1	chr11	protein_coding	LBH domain containing 1
chr11	62669641	62670165	-	IntronR	ENST00000532208.5	ENSG00000162194.12	LBHD1	chr11	protein_coding	LBH domain containing 1
chr11	62669803	62669882	-	IntronR	ENST00000354588.7	ENSG00000162194.12	LBHD1	chr11	protein_coding	LBH domain containing 1
chr11	33141762	33141885	-	IntronR	ENST00000323959.8	ENSG00000176102.11	CSTF3	chr11	protein_coding	cleavage stimulation factor, 3' pre-RNA, subunit 3, 77kDa
chr11	117903451	117903655	-	IntronR	ENST00000430170.6	ENSG00000137747.14	TMPRSS13	chr11	protein_coding	transmembrane protease, serine 13
chr11	46542981	46543252	-	IntronR	ENST00000314845.7	ENSG00000110497.14	AMBRA1	chr11	protein_coding	autophagy/beclin-1 regulator 1
chr11	66284783	66284873	-	IntronR	ENST00000359461.10	ENSG00000174851.14	YIF1A	chr11	protein_coding	Yip1 interacting factor homolog A (S. cerevisiae)
chr11	62572584	62573973	-	IntronR	ENST00000329251.4	ENSG00000254772.9	EEF1G	chr11	protein_coding	eukaryotic translation elongation factor 1 gamma
chr11	83192273	83192816	-	IntronR	ENST00000528083.1	ENSG00000247137.8	RP11-727A23.5	chr11	processed_transcript		--
chr11	83192541	83192736	-	IntronR	ENST00000529031.5	ENSG00000247137.8	RP11-727A23.5	chr11	processed_transcript		--
chr11	83192197	83192428	-	IntronR	ENST00000529607.1	ENSG00000247137.8	RP11-727A23.5	chr11	processed_transcript		--
chr11	128972453	128975002	-	IntronR	ENST00000527272.1	ENSG00000134909.18	ARHGAP32	chr11	protein_coding	Rho GTPase activating protein 32
chr11	128973432	128974124	-	IntronR	ENST00000310343.13	ENSG00000134909.18	ARHGAP32	chr11	protein_coding	Rho GTPase activating protein 32
chr11	128968869	128973432	-	IntronR	ENST00000527272.1	ENSG00000134909.18	ARHGAP32	chr11	protein_coding	Rho GTPase activating protein 32
chr11	128971159	128972453	-	IntronR	ENST00000310343.13	ENSG00000134909.18	ARHGAP32	chr11	protein_coding	Rho GTPase activating protein 32
chr11	57647291	57649685	-	IntronR	ENST00000300022.7	ENSG00000166793.10	YPEL4	chr11	protein_coding	yippee-like 4 (Drosophila)
chr11	57646967	57647516	-	IntronR	ENST00000534711.5	ENSG00000166793.10	YPEL4	chr11	protein_coding	yippee-like 4 (Drosophila)
chr11	27658585	27658820	-	IntronR	ENST00000418212.5	ENSG00000176697.18	BDNF	chr11	protein_coding	brain-derived neurotrophic factor
chr11	62663159	62663236	-	IntronR	ENST00000354588.7	ENSG00000162194.12	LBHD1	chr11	protein_coding	LBH domain containing 1
chr11	65653602	65655762	-	IntronR	ENST00000308639.13	ENSG00000173039.18	RELA	chr11	protein_coding	v-rel avian reticuloendotheliosis viral oncogene homolog A
chr11	65655000	65655688	-	IntronR	ENST00000406246.7	ENSG00000173039.18	RELA	chr11	protein_coding	v-rel avian reticuloendotheliosis viral oncogene homolog A
chr11	111910449	111910671	-	IntronR	ENST00000533280.5	ENSG00000109846.7	CRYAB	chr11	protein_coding	crystallin, alpha B
chr11	130233382	130234156	-	IntronR	ENST00000357899.8	ENSG00000196323.11	ZBTB44	chr11	protein_coding	zinc finger and BTB domain containing 44
chr11	130231715	130233308	-	IntronR	ENST00000357899.8	ENSG00000196323.11	ZBTB44	chr11	protein_coding	zinc finger and BTB domain containing 44
chr11	130229974	130231639	-	IntronR	ENST00000397753.5	ENSG00000196323.11	ZBTB44	chr11	protein_coding	zinc finger and BTB domain containing 44
chr11	130228356	130229829	-	IntronR	ENST00000397753.5	ENSG00000196323.11	ZBTB44	chr11	protein_coding	zinc finger and BTB domain containing 44
chr11	60213132	60213215	-	IntronR	ENST00000398984.6	ENSG00000214787.8	MS4A4E	chr11	protein_coding	membrane-spanning 4-domains, subfamily A, member 4E
chr11	111911817	111911919	-	IntronR	ENST00000227251.7	ENSG00000109846.7	CRYAB	chr11	protein_coding	crystallin, alpha B
chr11	47840065	47840378	-	IntronR	ENST00000378460.6	ENSG00000030066.13	NUP160	chr11	protein_coding	nucleoporin 160kDa
chr11	18248516	18248603	-	IntronR	ENST00000529528.5	ENSG00000134339.8	SAA2	chr11	protein_coding	serum amyloid A2
chr11	117839781	117840368	-	IntronR	ENST00000532984.1	ENSG00000255245.3	FXYD6-FXYD2	chr11	protein_coding	FXYD6-FXYD2 readthrough
chr11	117839830	117840344	-	IntronR	ENST00000529335.6	ENSG00000137726.15	FXYD6	chr11	protein_coding	FXYD domain containing ion transport regulator 6
chr11	117839830	117840319	-	IntronR	ENST00000260282.8	ENSG00000137726.15	FXYD6	chr11	protein_coding	FXYD domain containing ion transport regulator 6
chr11	85662457	85663524	-	IntronR	ENST00000534224.1	ENSG00000137504.13	CREBZF	chr11	protein_coding	CREB/ATF bZIP transcription factor
chr11	65719809	65720045	-	IntronR	ENST00000308418.8	ENSG00000172922.8	RNASEH2C	chr11	protein_coding	ribonuclease H2, subunit C
chr11	43920464	43920874	-	IntronR	ENST00000499194.5	ENSG00000244926.6	ALKBH3-AS1	chr11	antisense	ALKBH3 antisense RNA 1
chr11	9281041	9283371	-	IntronR	ENST00000611268.4	ENSG00000166471.10	TMEM41B	chr11	protein_coding	transmembrane protein 41B
chr11	65720242	65720801	-	IntronR	ENST00000527610.1	ENSG00000172922.8	RNASEH2C	chr11	protein_coding	ribonuclease H2, subunit C
chr11	65720417	65720587	-	IntronR	ENST00000308418.8	ENSG00000172922.8	RNASEH2C	chr11	protein_coding	ribonuclease H2, subunit C
chr11	6618915	6619196	-	IntronR	ENST00000299427.10	ENSG00000166340.14	TPP1	chr11	protein_coding	tripeptidyl peptidase I
chr11	60172253	60173028	-	IntronR	ENST00000420732.6	ENSG00000110077.14	MS4A6A	chr11	protein_coding	membrane-spanning 4-domains, subfamily A, member 6A
chr11	65120806	65121500	-	IntronR	ENST00000279259.7	ENSG00000149806.10	FAU	chr11	protein_coding	Finkel-Biskis-Reilly murine sarcoma virus (FBR-MuSV) ubiquitously expressed
chr11	65121036	65121500	-	IntronR	ENST00000525297.5	ENSG00000149806.10	FAU	chr11	protein_coding	Finkel-Biskis-Reilly murine sarcoma virus (FBR-MuSV) ubiquitously expressed
chr11	65120806	65120981	-	IntronR	ENST00000525297.5	ENSG00000149806.10	FAU	chr11	protein_coding	Finkel-Biskis-Reilly murine sarcoma virus (FBR-MuSV) ubiquitously expressed
chr11	90205565	90206202	-	IntronR	ENST00000320585.10	ENSG00000110172.11	CHORDC1	chr11	protein_coding	cysteine and histidine-rich domain (CHORD) containing 1
chr11	71917191	71917776	-	IntronR	ENST00000529513.5	ENSG00000254469.7	RP11-849H4.2	chr11	protein_coding		--
chr11	66685829	66686440	-	IntronR	ENST00000611817.4	ENSG00000173898.11	SPTBN2	chr11	protein_coding	spectrin, beta, non-erythrocytic 2
chr11	66686104	66686398	-	IntronR	ENST00000309996.6	ENSG00000173898.11	SPTBN2	chr11	protein_coding	spectrin, beta, non-erythrocytic 2
chr11	123633776	123634121	-	IntronR	ENST00000299333.7	ENSG00000166257.8	SCN3B	chr11	protein_coding	sodium channel, voltage gated, type III beta subunit
chr11	33742084	33747130	-	IntronR	ENST00000265651.7	ENSG00000110429.13	FBXO3	chr11	protein_coding	F-box protein 3
chr11	33746655	33747130	-	IntronR	ENST00000534136.5	ENSG00000110429.13	FBXO3	chr11	protein_coding	F-box protein 3
chr11	104907215	104907474	-	IntronR	ENST00000532441.5	ENSG00000235505.7	RP11-693N9.2	chr11	transcribed_unprocessed_pseudogene		--
chr11	406059	406349	-	IntronR	ENST00000332725.7	ENSG00000185187.12	SIGIRR	chr11	protein_coding	single immunoglobulin and toll-interleukin 1 receptor (TIR) domain
chr11	70074936	70075348	-	IntronR	ENST00000533327.1	ENSG00000254417.1	ANO1-AS2	chr11	antisense	ANO1 antisense RNA 2 (head to head)
chr11	62798575	62800377	-	IntronR	ENST00000294172.6	ENSG00000162231.13	NXF1	chr11	protein_coding	nuclear RNA export factor 1
chr11	65121821	65122036	-	IntronR	ENST00000527548.5	ENSG00000149806.10	FAU	chr11	protein_coding	Finkel-Biskis-Reilly murine sarcoma virus (FBR-MuSV) ubiquitously expressed
chr11	64934874	64934991	-	IntronR	ENST00000279168.6	ENSG00000149735.6	GPHA2	chr11	protein_coding	glycoprotein hormone alpha 2
chr11	104905557	104906977	-	IntronR	ENST00000532441.5	ENSG00000235505.7	RP11-693N9.2	chr11	transcribed_unprocessed_pseudogene		--
chr11	104905557	104906450	-	IntronR	ENST00000531091.5	ENSG00000235505.7	RP11-693N9.2	chr11	transcribed_unprocessed_pseudogene		--
chr11	47577411	47578768	-	IntronR	ENST00000525720.1	ENSG00000123444.13	KBTBD4	chr11	protein_coding	kelch repeat and BTB (POZ) domain containing 4
chr11	105025600	105026226	-	IntronR	ENST00000353247.9	ENSG00000137752.22	CASP1	chr11	protein_coding	caspase 1, apoptosis-related cysteine peptidase
chr11	125677797	125678297	-	IntronR	ENST00000527795.1	ENSG00000134940.13	ACRV1	chr11	protein_coding	acrosomal vesicle protein 1
chr11	64317365	64317449	-	IntronR	ENST00000308774.6	ENSG00000173113.6	TRMT112	chr11	protein_coding	tRNA methyltransferase 11-2 homolog (S. cerevisiae)
chr11	64316968	64317058	-	IntronR	ENST00000308774.6	ENSG00000173113.6	TRMT112	chr11	protein_coding	tRNA methyltransferase 11-2 homolog (S. cerevisiae)
chr11	62852436	62852656	-	IntronR	ENST00000541578.5	ENSG00000255717.6	SNHG1	chr11	processed_transcript	small nucleolar RNA host gene 1
chr11	62855466	62855865	-	IntronR	ENST00000537068.5	ENSG00000255717.6	SNHG1	chr11	processed_transcript	small nucleolar RNA host gene 1
chr11	72097914	72098289	-	IntronR	ENST00000278671.9	ENSG00000149357.9	LAMTOR1	chr11	protein_coding	late endosomal/lysosomal adaptor, MAPK and MTOR activator 1
chr11	69667587	69667895	-	IntronR	ENST00000279147.8	ENSG00000149716.12	ORAOV1	chr11	protein_coding	oral cancer overexpressed 1
chr11	18595649	18596170	-	IntronR	ENST00000541939.1	ENSG00000256282.1	RP11-504G3.4	chr11	transcribed_processed_pseudogene		--
chr11	61351147	61352985	-	IntronR	ENST00000294072.8	ENSG00000162144.9	CYB561A3	chr11	protein_coding	cytochrome b561 family, member A3
chr11	61350280	61351147	-	IntronR	ENST00000539890.1	ENSG00000162144.9	CYB561A3	chr11	protein_coding	cytochrome b561 family, member A3
chr11	61350422	61350991	-	IntronR	ENST00000294072.8	ENSG00000162144.9	CYB561A3	chr11	protein_coding	cytochrome b561 family, member A3
chr11	125873685	125874246	-	IntronR	ENST00000564354.1	ENSG00000260209.1	RP11-680F20.10	chr11	lincRNA		--
chr11	128936538	128937894	-	IntronR	ENST00000621818.1	ENSG00000120471.14	TP53AIP1	chr11	protein_coding	tumor protein p53 regulated apoptosis inducing protein 1
chr11	128936649	128937678	-	IntronR	ENST00000458238.6	ENSG00000120471.14	TP53AIP1	chr11	protein_coding	tumor protein p53 regulated apoptosis inducing protein 1
chr11	128935931	128936649	-	IntronR	ENST00000621818.1	ENSG00000120471.14	TP53AIP1	chr11	protein_coding	tumor protein p53 regulated apoptosis inducing protein 1
chr11	128935700	128936538	-	IntronR	ENST00000530777.5	ENSG00000120471.14	TP53AIP1	chr11	protein_coding	tumor protein p53 regulated apoptosis inducing protein 1
chr11	128935712	128936538	-	IntronR	ENST00000531399.5	ENSG00000120471.14	TP53AIP1	chr11	protein_coding	tumor protein p53 regulated apoptosis inducing protein 1
chr11	119045225	119045427	-	IntronR	ENST00000614668.4	ENSG00000149428.18	HYOU1	chr11	protein_coding	hypoxia up-regulated 1
chr11	35441514	35441517	-	IntronR	ENST00000611014.4	ENSG00000149090.11	PAMR1	chr11	protein_coding	peptidase domain containing associated with muscle regeneration 1
chr12	6235481	6235484	+	IntronR	ENST00000617871.4	ENSG00000010278.11	CD9	chr12	protein_coding	CD9 molecule
chr12	98593740	98593975	+	IntronR	ENST00000228318.7	ENSG00000075415.12	SLC25A3	chr12	protein_coding	solute carrier family 25 (mitochondrial carrier; phosphate carrier), member 3
chr12	98593740	98593979	+	IntronR	ENST00000401722.7	ENSG00000075415.12	SLC25A3	chr12	protein_coding	solute carrier family 25 (mitochondrial carrier; phosphate carrier), member 3
chr12	98593744	98593975	+	IntronR	ENST00000549338.5	ENSG00000075415.12	SLC25A3	chr12	protein_coding	solute carrier family 25 (mitochondrial carrier; phosphate carrier), member 3
chr12	70243237	70243333	+	IntronR	ENST00000418359.7	ENSG00000111596.11	CNOT2	chr12	protein_coding	CCR4-NOT transcription complex, subunit 2
chr12	119668045	119668236	+	IntronR	ENST00000541640.5	ENSG00000111725.10	PRKAB1	chr12	protein_coding	protein kinase, AMP-activated, beta 1 non-catalytic subunit
chr12	133155689	133156092	+	IntronR	ENST00000402932.2	ENSG00000256223.5	ZNF10	chr12	protein_coding	zinc finger protein 10
chr12	49330573	49330661	+	IntronR	ENST00000547923.1	ENSG00000135451.12	TROAP	chr12	protein_coding	trophinin associated protein
chr12	10212944	10213142	+	IntronR	ENST00000544284.5	ENSG00000139112.10	GABARAPL1	chr12	protein_coding	GABA(A) receptor-associated protein like 1
chr12	10212990	10213093	+	IntronR	ENST00000543602.5	ENSG00000139112.10	GABARAPL1	chr12	protein_coding	GABA(A) receptor-associated protein like 1
chr12	19518113	19518675	+	IntronR	ENST00000360995.8	ENSG00000139154.14	AEBP2	chr12	protein_coding	AE binding protein 2
chr12	20695612	20695736	+	IntronR	ENST00000540354.5	ENSG00000139155.8	SLCO1C1	chr12	protein_coding	solute carrier organic anion transporter family, member 1C1
chr12	6457543	6457669	+	IntronR	ENST00000544021.5	ENSG00000139192.11	TAPBPL	chr12	protein_coding	TAP binding protein-like
chr12	56003656	56004154	+	IntronR	ENST00000551841.6	ENSG00000139531.12	SUOX	chr12	protein_coding	sulfite oxidase
chr12	104994684	104994687	+	IntronR	ENST00000622317.4	ENSG00000151131.9	C12orf45	chr12	protein_coding	chromosome 12 open reading frame 45
chr12	26064712	26064715	+	IntronR	ENST00000611440.1	ENSG00000123094.15	RASSF8	chr12	protein_coding	Ras association (RalGDS/AF-6) domain family (N-terminal) member 8
chr12	48981354	48981388	+	IntronR	ENST00000613114.4	ENSG00000125084.11	WNT1	chr12	protein_coding	wingless-type MMTV integration site family, member 1
chr12	50441595	50441598	+	IntronR	ENST00000614335.4	ENSG00000161813.20	LARP4	chr12	protein_coding	La ribonucleoprotein domain family, member 4
chr12	50454409	50454411	+	IntronR	ENST00000616828.4	ENSG00000161813.20	LARP4	chr12	protein_coding	La ribonucleoprotein domain family, member 4
chr12	51890985	51891186	+	IntronR	ENST00000340970.8	ENSG00000167612.12	ANKRD33	chr12	protein_coding	ankyrin repeat domain 33
chr12	54856808	54856839	+	IntronR	ENST00000619042.1	ENSG00000172551.10	MUCL1	chr12	protein_coding	mucin-like 1
chr12	53059971	53060167	+	IntronR	ENST00000549700.5	ENSG00000111077.17	TNS2	chr12	protein_coding	tensin 2
chr12	49975739	49975812	+	IntronR	ENST00000615425.1	ENSG00000086159.12	AQP6	chr12	protein_coding	aquaporin 6, kidney specific
chr12	122133529	122133584	+	IntronR	ENST00000377037.3	ENSG00000175727.13	MLXIP	chr12	protein_coding	MLX interacting protein
chr12	56469922	56469925	+	IntronR	ENST00000629545.1	ENSG00000176422.12	SPRYD4	chr12	protein_coding	SPRY domain containing 4
chr12	113010481	113010485	+	IntronR	ENST00000620097.1	ENSG00000111335.12	OAS2	chr12	protein_coding	2'-5'-oligoadenylate synthetase 2, 69/71kDa
chr12	132621540	132621619	+	IntronR	ENST00000348800.9	ENSG00000187848.12	P2RX2	chr12	protein_coding	purinergic receptor P2X, ligand gated ion channel, 2
chr12	132621696	132621898	+	IntronR	ENST00000348800.9	ENSG00000187848.12	P2RX2	chr12	protein_coding	purinergic receptor P2X, ligand gated ion channel, 2
chr12	57601636	57601926	+	IntronR	ENST00000540759.6	ENSG00000166908.17	PIP4K2C	chr12	protein_coding	phosphatidylinositol-5-phosphate 4-kinase, type II, gamma
chr12	56042064	56042133	+	IntronR	ENST00000552361.1	ENSG00000197728.9	RPS26	chr12	protein_coding	ribosomal protein S26
chr12	9009525	9009999	+	IntronR	ENST00000266551.8	ENSG00000139187.9	KLRG1	chr12	protein_coding	killer cell lectin-like receptor subfamily G, member 1
chr12	101663499	101663502	+	IntronR	ENST00000441232.5	ENSG00000196091.12	MYBPC1	chr12	protein_coding	myosin binding protein C, slow type
chr12	56224441	56224834	+	IntronR	ENST00000267023.8	ENSG00000139579.12	NABP2	chr12	protein_coding	nucleic acid binding protein 2
chr12	56224521	56224834	+	IntronR	ENST00000341463.5	ENSG00000139579.12	NABP2	chr12	protein_coding	nucleic acid binding protein 2
chr12	130872126	130872584	+	IntronR	ENST00000392367.4	ENSG00000132341.11	RAN	chr12	protein_coding	RAN, member RAS oncogene family
chr12	122982538	122982620	+	IntronR	ENST00000315580.9	ENSG00000182196.13	ARL6IP4	chr12	protein_coding	ADP-ribosylation factor-like 6 interacting protein 4
chr12	113009240	113010374	+	IntronR	ENST00000342315.8	ENSG00000111335.12	OAS2	chr12	protein_coding	2'-5'-oligoadenylate synthetase 2, 69/71kDa
chr12	55684046	55684050	+	IntronR	ENST00000614691.1	ENSG00000170439.6	METTL7B	chr12	protein_coding	methyltransferase like 7B
chr12	2931045	2931047	+	IntronR	ENST00000610453.4	ENSG00000078246.15	TULP3	chr12	protein_coding	tubby like protein 3
chr12	2931097	2931100	+	IntronR	ENST00000610453.4	ENSG00000078246.15	TULP3	chr12	protein_coding	tubby like protein 3
chr12	2931192	2931195	+	IntronR	ENST00000610453.4	ENSG00000078246.15	TULP3	chr12	protein_coding	tubby like protein 3
chr12	2931221	2931223	+	IntronR	ENST00000610453.4	ENSG00000078246.15	TULP3	chr12	protein_coding	tubby like protein 3
chr12	123408806	123408871	+	IntronR	ENST00000330479.8	ENSG00000183955.12	SETD8	chr12	protein_coding	SET domain containing (lysine methyltransferase) 8
chr12	110530633	110531574	+	IntronR	ENST00000392672.8	ENSG00000151164.18	RAD9B	chr12	protein_coding	RAD9 homolog B (S. pombe)
chr12	6883919	6884371	+	IntronR	ENST00000421824.1	ENSG00000240370.6	U47924.6	chr12	transcribed_processed_pseudogene		--
chr12	51240929	51240996	+	IntronR	ENST00000449723.7	ENSG00000183283.15	DAZAP2	chr12	protein_coding	DAZ associated protein 2
chr12	122064433	122064550	+	IntronR	ENST00000540968.1	ENSG00000256546.1	AC156455.1	chr12	processed_transcript		--
chr12	43773042	43773045	+	IntronR	ENST00000448290.6	ENSG00000198001.13	IRAK4	chr12	protein_coding	interleukin-1 receptor-associated kinase 4
chr12	3323452	3325090	+	IntronR	ENST00000543036.1	ENSG00000236908.2	RP5-1063M23.2	chr12	lincRNA		--
chr12	95266396	95266402	+	IntronR	ENST00000261219.7	ENSG00000028203.17	VEZT	chr12	protein_coding	vezatin, adherens junctions transmembrane protein
chr12	95266419	95266424	+	IntronR	ENST00000261219.7	ENSG00000028203.17	VEZT	chr12	protein_coding	vezatin, adherens junctions transmembrane protein
chr12	47780289	47782218	+	IntronR	ENST00000442892.2	ENSG00000211584.13	SLC48A1	chr12	protein_coding	solute carrier family 48 (heme transporter), member 1
chr12	15595057	15596090	+	IntronR	ENST00000281171.8	ENSG00000151490.13	PTPRO	chr12	protein_coding	protein tyrosine phosphatase, receptor type, O
chr12	2939424	2940530	+	IntronR	ENST00000397132.6	ENSG00000078246.15	TULP3	chr12	protein_coding	tubby like protein 3
chr12	92146243	92146662	+	IntronR	ENST00000499685.2	ENSG00000245904.3	RP11-796E2.4	chr12	antisense		--
chr12	104348412	104348416	+	IntronR	ENST00000354940.10	ENSG00000198431.15	TXNRD1	chr12	protein_coding	thioredoxin reductase 1
chr12	9560973	9564160	+	IntronR	ENST00000518709.5	ENSG00000214776.9	RP11-726G1.1	chr12	transcribed_unprocessed_pseudogene		--
chr12	6724330	6724614	+	IntronR	ENST00000534877.5	ENSG00000111652.9	COPS7A	chr12	protein_coding	COP9 signalosome subunit 7A
chr12	131929796	131929907	+	IntronR	ENST00000376649.7	ENSG00000177192.13	PUS1	chr12	protein_coding	pseudouridylate synthase 1
chr12	122204684	122206318	+	IntronR	ENST00000324189.4	ENSG00000176383.8	B3GNT4	chr12	protein_coding	UDP-GlcNAc:betaGal beta-1,3-N-acetylglucosaminyltransferase 4
chr12	126744919	126745006	+	IntronR	ENST00000537374.1	ENSG00000189238.5	LINC00943	chr12	lincRNA	long intergenic non-protein coding RNA 943
chr12	56158404	56158681	+	IntronR	ENST00000293422.9	ENSG00000092841.18	MYL6	chr12	protein_coding	myosin, light chain 6, alkali, smooth muscle and non-muscle
chr12	56158404	56158684	+	IntronR	ENST00000547408.5	ENSG00000092841.18	MYL6	chr12	protein_coding	myosin, light chain 6, alkali, smooth muscle and non-muscle
chr12	56160320	56160626	+	IntronR	ENST00000348108.8	ENSG00000092841.18	MYL6	chr12	protein_coding	myosin, light chain 6, alkali, smooth muscle and non-muscle
chr12	109490004	109490490	+	IntronR	ENST00000340074.9	ENSG00000151148.13	UBE3B	chr12	protein_coding	ubiquitin protein ligase E3B
chr12	109490004	109491045	+	IntronR	ENST00000342494.7	ENSG00000151148.13	UBE3B	chr12	protein_coding	ubiquitin protein ligase E3B
chr12	120209934	120210086	+	IntronR	ENST00000542314.5	ENSG00000255857.5	PXN-AS1	chr12	antisense	PXN antisense RNA 1
chr12	108567268	108567658	+	IntronR	ENST00000535729.5	ENSG00000136003.15	ISCU	chr12	protein_coding	iron-sulfur cluster assembly enzyme
chr12	123973303	123973886	+	IntronR	ENST00000392404.7	ENSG00000179195.15	ZNF664	chr12	protein_coding	zinc finger protein 664
chr12	123973352	123973886	+	IntronR	ENST00000337815.8	ENSG00000179195.15	ZNF664	chr12	protein_coding	zinc finger protein 664
chr12	122976963	122978325	+	IntronR	ENST00000545317.5	ENSG00000111325.16	OGFOD2	chr12	protein_coding	2-oxoglutarate and iron-dependent oxygenase domain containing 2
chr12	122976970	122978442	+	IntronR	ENST00000228922.11	ENSG00000111325.16	OGFOD2	chr12	protein_coding	2-oxoglutarate and iron-dependent oxygenase domain containing 2
chr12	122976970	122977981	+	IntronR	ENST00000538755.5	ENSG00000111325.16	OGFOD2	chr12	protein_coding	2-oxoglutarate and iron-dependent oxygenase domain containing 2
chr12	122976970	122978360	+	IntronR	ENST00000545612.5	ENSG00000111325.16	OGFOD2	chr12	protein_coding	2-oxoglutarate and iron-dependent oxygenase domain containing 2
chr12	122977166	122978325	+	IntronR	ENST00000538628.5	ENSG00000111325.16	OGFOD2	chr12	protein_coding	2-oxoglutarate and iron-dependent oxygenase domain containing 2
chr12	122978091	122978360	+	IntronR	ENST00000538755.5	ENSG00000111325.16	OGFOD2	chr12	protein_coding	2-oxoglutarate and iron-dependent oxygenase domain containing 2
chr12	122979010	122979083	+	IntronR	ENST00000228922.11	ENSG00000111325.16	OGFOD2	chr12	protein_coding	2-oxoglutarate and iron-dependent oxygenase domain containing 2
chr12	122980385	122981129	+	IntronR	ENST00000426960.6	ENSG00000182196.13	ARL6IP4	chr12	protein_coding	ADP-ribosylation factor-like 6 interacting protein 4
chr12	122980745	122981129	+	IntronR	ENST00000315580.9	ENSG00000182196.13	ARL6IP4	chr12	protein_coding	ADP-ribosylation factor-like 6 interacting protein 4
chr12	122980812	122981129	+	IntronR	ENST00000412505.6	ENSG00000182196.13	ARL6IP4	chr12	protein_coding	ADP-ribosylation factor-like 6 interacting protein 4
chr12	122980887	122981129	+	IntronR	ENST00000454885.6	ENSG00000182196.13	ARL6IP4	chr12	protein_coding	ADP-ribosylation factor-like 6 interacting protein 4
chr12	122981266	122981595	+	IntronR	ENST00000392435.6	ENSG00000182196.13	ARL6IP4	chr12	protein_coding	ADP-ribosylation factor-like 6 interacting protein 4
chr12	122981266	122981571	+	IntronR	ENST00000454885.6	ENSG00000182196.13	ARL6IP4	chr12	protein_coding	ADP-ribosylation factor-like 6 interacting protein 4
chr12	122981299	122981571	+	IntronR	ENST00000315580.9	ENSG00000182196.13	ARL6IP4	chr12	protein_coding	ADP-ribosylation factor-like 6 interacting protein 4
chr12	122981299	122981595	+	IntronR	ENST00000357866.4	ENSG00000182196.13	ARL6IP4	chr12	protein_coding	ADP-ribosylation factor-like 6 interacting protein 4
chr12	65951415	65952356	+	IntronR	ENST00000393577.7	ENSG00000149948.13	HMGA2	chr12	protein_coding	high mobility group AT-hook 2
chr12	120999389	120999483	+	IntronR	ENST00000257555.10	ENSG00000135100.17	HNF1A	chr12	protein_coding	HNF1 homeobox A
chr12	120999389	120999462	+	IntronR	ENST00000544413.2	ENSG00000135100.17	HNF1A	chr12	protein_coding	HNF1 homeobox A
chr12	64610541	64610619	+	IntronR	ENST00000336061.2	ENSG00000153179.11	RASSF3	chr12	protein_coding	Ras association (RalGDS/AF-6) domain family member 3
chr12	13213821	13214534	+	IntronR	ENST00000256951.9	ENSG00000134531.9	EMP1	chr12	protein_coding	epithelial membrane protein 1
chr12	13213821	13214571	+	IntronR	ENST00000396301.7	ENSG00000134531.9	EMP1	chr12	protein_coding	epithelial membrane protein 1
chr12	92707138	92707650	+	IntronR	ENST00000397833.3	ENSG00000214215.3	C12orf74	chr12	protein_coding	chromosome 12 open reading frame 74
chr12	10213714	10213836	+	IntronR	ENST00000535576.5	ENSG00000139112.10	GABARAPL1	chr12	protein_coding	GABA(A) receptor-associated protein like 1
chr12	10213974	10214074	+	IntronR	ENST00000535576.5	ENSG00000139112.10	GABARAPL1	chr12	protein_coding	GABA(A) receptor-associated protein like 1
chr12	56116659	56116775	+	IntronR	ENST00000501597.3	ENSG00000229117.8	RPL41	chr12	protein_coding	ribosomal protein L41
chr12	49128207	49128627	+	IntronR	ENST00000552893.1	ENSG00000258017.1	RP11-386G11.10	chr12	antisense		--
chr12	49128212	49128636	+	IntronR	ENST00000548149.1	ENSG00000258017.1	RP11-386G11.10	chr12	antisense		--
chr12	48122677	48122767	+	IntronR	ENST00000312352.11	ENSG00000152556.15	PFKM	chr12	protein_coding	phosphofructokinase, muscle
chr12	57604858	57605571	+	IntronR	ENST00000337737.7	ENSG00000178498.15	DTX3	chr12	protein_coding	deltex 3, E3 ubiquitin ligase
chr12	57604858	57606190	+	IntronR	ENST00000548804.5	ENSG00000178498.15	DTX3	chr12	protein_coding	deltex 3, E3 ubiquitin ligase
chr12	57605731	57606190	+	IntronR	ENST00000337737.7	ENSG00000178498.15	DTX3	chr12	protein_coding	deltex 3, E3 ubiquitin ligase
chr12	93573036	93574722	+	IntronR	ENST00000340600.6	ENSG00000120833.13	SOCS2	chr12	protein_coding	suppressor of cytokine signaling 2
chr12	49838640	49840127	+	IntronR	ENST00000549124.1	ENSG00000258057.5	BCDIN3D-AS1	chr12	antisense	BCDIN3D antisense RNA 1
chr12	55719223	55719499	+	IntronR	ENST00000547076.5	ENSG00000135441.7	BLOC1S1	chr12	protein_coding	biogenesis of lysosomal organelles complex-1, subunit 1
chr12	49323752	49323845	+	IntronR	ENST00000257909.7	ENSG00000135451.12	TROAP	chr12	protein_coding	trophinin associated protein
chr12	49323752	49324212	+	IntronR	ENST00000549275.5	ENSG00000135451.12	TROAP	chr12	protein_coding	trophinin associated protein
chr12	49324037	49324155	+	IntronR	ENST00000380327.9	ENSG00000135451.12	TROAP	chr12	protein_coding	trophinin associated protein
chr12	49324037	49324231	+	IntronR	ENST00000548311.5	ENSG00000135451.12	TROAP	chr12	protein_coding	trophinin associated protein
chr12	56098575	56098759	+	IntronR	ENST00000267101.7	ENSG00000065361.14	ERBB3	chr12	protein_coding	erb-b2 receptor tyrosine kinase 3
chr12	120496216	120496416	+	IntronR	ENST00000242577.10	ENSG00000088986.10	DYNLL1	chr12	protein_coding	dynein, light chain, LC8-type 1
chr12	120496216	120496402	+	IntronR	ENST00000392508.2	ENSG00000088986.10	DYNLL1	chr12	protein_coding	dynein, light chain, LC8-type 1
chr12	55721947	55723886	+	IntronR	ENST00000257895.9	ENSG00000135437.9	RDH5	chr12	protein_coding	retinol dehydrogenase 5 (11-cis/9-cis)
chr12	55724049	55724322	+	IntronR	ENST00000257895.9	ENSG00000135437.9	RDH5	chr12	protein_coding	retinol dehydrogenase 5 (11-cis/9-cis)
chr12	52952342	52952722	+	IntronR	ENST00000388835.3	ENSG00000111057.10	KRT18	chr12	protein_coding	keratin 18, type I
chr12	49330943	49331214	+	IntronR	ENST00000257909.7	ENSG00000135451.12	TROAP	chr12	protein_coding	trophinin associated protein
chr12	50885388	50887262	+	IntronR	ENST00000398458.3	ENSG00000186452.10	TMPRSS12	chr12	protein_coding	transmembrane (C-terminal) protease, serine 12
chr12	70335563	70337389	+	IntronR	ENST00000229195.7	ENSG00000111596.11	CNOT2	chr12	protein_coding	CCR4-NOT transcription complex, subunit 2
chr12	70337513	70338443	+	IntronR	ENST00000229195.7	ENSG00000111596.11	CNOT2	chr12	protein_coding	CCR4-NOT transcription complex, subunit 2
chr12	93571914	93572685	+	IntronR	ENST00000548537.1	ENSG00000120833.13	SOCS2	chr12	protein_coding	suppressor of cytokine signaling 2
chr12	93572186	93572685	+	IntronR	ENST00000622746.4	ENSG00000120833.13	SOCS2	chr12	protein_coding	suppressor of cytokine signaling 2
chr12	54349658	54350476	+	IntronR	ENST00000262061.6	ENSG00000111481.9	COPZ1	chr12	protein_coding	coatomer protein complex, subunit zeta 1
chr12	54349658	54350246	+	IntronR	ENST00000553231.5	ENSG00000111481.9	COPZ1	chr12	protein_coding	coatomer protein complex, subunit zeta 1
chr12	32107544	32107662	+	IntronR	ENST00000550207.1	ENSG00000151746.13	BICD1	chr12	protein_coding	bicaudal D homolog 1 (Drosophila)
chr12	32107673	32108645	+	IntronR	ENST00000551086.1	ENSG00000151746.13	BICD1	chr12	protein_coding	bicaudal D homolog 1 (Drosophila)
chr12	56157735	56157882	+	IntronR	ENST00000550443.5	ENSG00000196465.10	MYL6B	chr12	protein_coding	myosin, light chain 6B, alkali, smooth muscle and non-muscle
chr12	25204007	25204091	+	IntronR	ENST00000381356.8	ENSG00000205707.10	LYRM5	chr12	protein_coding	LYR motif containing 5
chr12	25204007	25204066	+	IntronR	ENST00000555711.5	ENSG00000205707.10	LYRM5	chr12	protein_coding	LYR motif containing 5
chr12	6885377	6885650	+	IntronR	ENST00000504533.2	ENSG00000248593.3	DSTNP2	chr12	transcribed_unprocessed_pseudogene	destrin (actin depolymerizing factor) pseudogene 2
chr12	123365115	123365525	+	IntronR	ENST00000543072.1	ENSG00000256092.2	RP13-942N8.1	chr12	lincRNA		--
chr12	121817515	121817594	+	IntronR	ENST00000267197.9	ENSG00000139718.10	SETD1B	chr12	protein_coding	SET domain containing 1B
chr12	121817518	121817597	+	IntronR	ENST00000542440.5	ENSG00000139718.10	SETD1B	chr12	protein_coding	SET domain containing 1B
chr12	121626865	121626871	+	IntronR	ENST00000616379.1	ENSG00000276045.1	ORAI1	chr12	protein_coding	ORAI calcium release-activated calcium modulator 1
chr12	130977673	130978472	+	IntronR	ENST00000537998.1	ENSG00000256204.1	RP11-243M5.1	chr12	lincRNA		--
chr12	32796109	32796298	-	IntronR	ENST00000613243.1	ENSG00000057294.13	PKP2	chr12	protein_coding	plakophilin 2
chr12	108623887	108623918	-	IntronR	ENST00000388962.4	ENSG00000110876.9	SELPLG	chr12	protein_coding	selectin P ligand
chr12	75503904	75504074	-	IntronR	ENST00000612627.1	ENSG00000111615.12	KRR1	chr12	protein_coding	KRR1, small subunit (SSU) processome component, homolog (yeast)
chr12	114672197	114672302	-	IntronR	ENST00000613550.1	ENSG00000135111.14	TBX3	chr12	protein_coding	T-box 3
chr12	114672190	114672226	-	IntronR	ENST00000613550.1	ENSG00000135111.14	TBX3	chr12	protein_coding	T-box 3
chr12	114671841	114672195	-	IntronR	ENST00000613550.1	ENSG00000135111.14	TBX3	chr12	protein_coding	T-box 3
chr12	16600721	16600723	-	IntronR	ENST00000616247.4	ENSG00000048540.14	LMO3	chr12	protein_coding	LIM domain only 3 (rhombotin-like 2)
chr12	70571949	70571951	-	IntronR	ENST00000451516.6	ENSG00000127329.14	PTPRB	chr12	protein_coding	protein tyrosine phosphatase, receptor type, B
chr12	109814411	109814796	-	IntronR	ENST00000536838.1	ENSG00000111199.10	TRPV4	chr12	protein_coding	transient receptor potential cation channel, subfamily V, member 4
chr12	113822646	113823209	-	IntronR	ENST00000392561.7	ENSG00000122965.10	RBM19	chr12	protein_coding	RNA binding motif protein 19
chr12	128799259	128799417	-	IntronR	ENST00000614634.1	ENSG00000139370.10	SLC15A4	chr12	protein_coding	solute carrier family 15 (oligopeptide transporter), member 4
chr12	56164368	56164648	-	IntronR	ENST00000394023.7	ENSG00000139613.11	SMARCC2	chr12	protein_coding	SWI/SNF related, matrix associated, actin dependent regulator of chromatin, subfamily c, member 2
chr12	11308227	11308882	-	IntronR	ENST00000445719.2	ENSG00000230657.6	PRB4	chr12	protein_coding	proline-rich protein BstNI subfamily 4
chr12	11308441	11308649	-	IntronR	ENST00000621732.4	ENSG00000230657.6	PRB4	chr12	protein_coding	proline-rich protein BstNI subfamily 4
chr12	52585835	52585963	-	IntronR	ENST00000537672.6	ENSG00000170486.10	KRT72	chr12	protein_coding	keratin 72, type II
chr12	48967946	48968319	-	IntronR	ENST00000403957.5	ENSG00000169884.13	WNT10B	chr12	protein_coding	wingless-type MMTV integration site family, member 10B
chr12	48968006	48968149	-	IntronR	ENST00000407467.5	ENSG00000169884.13	WNT10B	chr12	protein_coding	wingless-type MMTV integration site family, member 10B
chr12	100157165	100157445	-	IntronR	ENST00000266746.10	ENSG00000238105.7	GOLGA2P5	chr12	transcribed_unprocessed_pseudogene	golgin A2 pseudogene 5
chr12	100156621	100157058	-	IntronR	ENST00000266746.10	ENSG00000238105.7	GOLGA2P5	chr12	transcribed_unprocessed_pseudogene	golgin A2 pseudogene 5
chr12	88109132	88109181	-	IntronR	ENST00000397838.7	ENSG00000198707.14	CEP290	chr12	protein_coding	centrosomal protein 290kDa
chr12	54961175	54961178	-	IntronR	ENST00000620453.4	ENSG00000135426.14	TESPA1	chr12	protein_coding	thymocyte expressed, positive selection associated 1
chr12	117330535	117331079	-	IntronR	ENST00000344089.4	ENSG00000089250.18	NOS1	chr12	protein_coding	nitric oxide synthase 1 (neuronal)
chr12	117330519	117330537	-	IntronR	ENST00000344089.4	ENSG00000089250.18	NOS1	chr12	protein_coding	nitric oxide synthase 1 (neuronal)
chr12	117330345	117330533	-	IntronR	ENST00000344089.4	ENSG00000089250.18	NOS1	chr12	protein_coding	nitric oxide synthase 1 (neuronal)
chr12	6557096	6557098	-	IntronR	ENST00000616948.4	ENSG00000111641.10	NOP2	chr12	protein_coding	NOP2 nucleolar protein
chr12	52286255	52286493	-	IntronR	ENST00000615839.1	ENSG00000205426.10	KRT81	chr12	protein_coding	keratin 81, type II
chr12	117190277	117190327	-	IntronR	ENST00000427718.6	ENSG00000135108.14	FBXO21	chr12	protein_coding	F-box protein 21
chr12	110720204	110721105	-	IntronR	ENST00000340766.9	ENSG00000186298.11	PPP1CC	chr12	protein_coding	protein phosphatase 1, catalytic subunit, gamma isozyme
chr12	102480400	102480587	-	IntronR	ENST00000392904.5	ENSG00000017427.15	IGF1	chr12	protein_coding	insulin-like growth factor 1 (somatomedin C)
chr12	54182072	54182623	-	IntronR	ENST00000514196.5	ENSG00000123415.14	SMUG1	chr12	protein_coding	single-strand-selective monofunctional uracil-DNA glycosylase 1
chr12	54181647	54182504	-	IntronR	ENST00000243112.9	ENSG00000123415.14	SMUG1	chr12	protein_coding	single-strand-selective monofunctional uracil-DNA glycosylase 1
chr12	124911704	124913774	-	IntronR	ENST00000546120.2	ENSG00000150991.14	UBC	chr12	protein_coding	ubiquitin C
chr12	124912180	124913321	-	IntronR	ENST00000538617.5	ENSG00000150991.14	UBC	chr12	protein_coding	ubiquitin C
chr12	94312929	94312931	-	IntronR	ENST00000397807.6	ENSG00000173588.14	CEP83	chr12	protein_coding	centrosomal protein 83kDa
chr12	57517378	57517380	-	IntronR	ENST00000618206.4	ENSG00000175197.10	DDIT3	chr12	protein_coding	DNA-damage-inducible transcript 3
chr12	57517374	57517376	-	IntronR	ENST00000618206.4	ENSG00000175197.10	DDIT3	chr12	protein_coding	DNA-damage-inducible transcript 3
chr12	57517364	57517366	-	IntronR	ENST00000618206.4	ENSG00000175197.10	DDIT3	chr12	protein_coding	DNA-damage-inducible transcript 3
chr12	66138742	66138745	-	IntronR	ENST00000613669.4	ENSG00000155957.16	TMBIM4	chr12	protein_coding	transmembrane BAX inhibitor motif containing 4
chr12	66138054	66138056	-	IntronR	ENST00000613669.4	ENSG00000155957.16	TMBIM4	chr12	protein_coding	transmembrane BAX inhibitor motif containing 4
chr12	29371528	29371661	-	IntronR	ENST00000611644.4	ENSG00000087502.17	ERGIC2	chr12	protein_coding	ERGIC and golgi 2
chr12	6463860	6464941	-	IntronR	ENST00000396308.3	ENSG00000139190.16	VAMP1	chr12	protein_coding	vesicle-associated membrane protein 1 (synaptobrevin 1)
chr12	6462842	6464890	-	IntronR	ENST00000400911.7	ENSG00000139190.16	VAMP1	chr12	protein_coding	vesicle-associated membrane protein 1 (synaptobrevin 1)
chr12	6462969	6464890	-	IntronR	ENST00000535180.5	ENSG00000139190.16	VAMP1	chr12	protein_coding	vesicle-associated membrane protein 1 (synaptobrevin 1)
chr12	121430163	121430342	-	IntronR	ENST00000377069.8	ENSG00000089094.16	KDM2B	chr12	protein_coding	lysine (K)-specific demethylase 2B
chr12	121430163	121430277	-	IntronR	ENST00000542973.5	ENSG00000089094.16	KDM2B	chr12	protein_coding	lysine (K)-specific demethylase 2B
chr12	68325575	68326657	-	IntronR	ENST00000303145.11	ENSG00000111554.14	MDM1	chr12	protein_coding	Mdm1 nuclear protein homolog (mouse)
chr12	7487359	7488087	-	IntronR	ENST00000432237.2	ENSG00000177575.12	CD163	chr12	protein_coding	CD163 molecule
chr12	7487673	7487773	-	IntronR	ENST00000359156.8	ENSG00000177575.12	CD163	chr12	protein_coding	CD163 molecule
chr12	100173343	100173657	-	IntronR	ENST00000550096.5	ENSG00000257489.6	RP11-175P13.3	chr12	transcribed_unprocessed_pseudogene		--
chr12	57823464	57823727	-	IntronR	ENST00000622025.4	ENSG00000175215.9	CTDSP2	chr12	protein_coding	CTD (carboxy-terminal domain, RNA polymerase II, polypeptide A) small phosphatase 2
chr12	111841327	111841710	-	IntronR	ENST00000590479.5	ENSG00000234608.7	MAPKAPK5-AS1	chr12	lincRNA	MAPKAPK5 antisense RNA 1
chr12	111839777	111840477	-	IntronR	ENST00000590479.5	ENSG00000234608.7	MAPKAPK5-AS1	chr12	lincRNA	MAPKAPK5 antisense RNA 1
chr12	44875900	44876294	-	IntronR	ENST00000452445.6	ENSG00000184613.10	NELL2	chr12	protein_coding	NEL-like 2 (chicken)
chr12	76047718	76048393	-	IntronR	ENST00000261182.12	ENSG00000187109.13	NAP1L1	chr12	protein_coding	nucleosome assembly protein 1-like 1
chr12	565401	565950	-	IntronR	ENST00000305108.8	ENSG00000171840.11	NINJ2	chr12	protein_coding	ninjurin 2
chr12	70754301	70754585	-	IntronR	ENST00000378778.5	ENSG00000153233.12	PTPRR	chr12	protein_coding	protein tyrosine phosphatase, receptor type, R
chr12	21501170	21501551	-	IntronR	ENST00000421138.6	ENSG00000004700.15	RECQL	chr12	protein_coding	RecQ helicase-like
chr12	56719596	56719726	-	IntronR	ENST00000550952.5	ENSG00000196531.10	NACA	chr12	protein_coding	nascent polypeptide-associated complex alpha subunit
chr12	56716206	56719537	-	IntronR	ENST00000550952.5	ENSG00000196531.10	NACA	chr12	protein_coding	nascent polypeptide-associated complex alpha subunit
chr12	122224645	122226052	-	IntronR	ENST00000267169.10	ENSG00000184047.15	DIABLO	chr12	protein_coding	diablo, IAP-binding mitochondrial protein
chr12	93543305	93545071	-	IntronR	ENST00000500986.5	ENSG00000246985.7	SOCS2-AS1	chr12	processed_transcript	SOCS2 antisense RNA 1
chr12	125963083	125966200	-	IntronR	ENST00000507313.5	ENSG00000249267.6	LINC00939	chr12	lincRNA	long intergenic non-protein coding RNA 939
chr12	54182504	54183959	-	IntronR	ENST00000514196.5	ENSG00000123415.14	SMUG1	chr12	protein_coding	single-strand-selective monofunctional uracil-DNA glycosylase 1
chr12	54182623	54183656	-	IntronR	ENST00000243112.9	ENSG00000123415.14	SMUG1	chr12	protein_coding	single-strand-selective monofunctional uracil-DNA glycosylase 1
chr12	54973477	54973686	-	IntronR	ENST00000531122.5	ENSG00000135426.14	TESPA1	chr12	protein_coding	thymocyte expressed, positive selection associated 1
chr12	6695057	6695430	-	IntronR	ENST00000320591.9	ENSG00000139200.13	PIANP	chr12	protein_coding	PILR alpha associated neural protein
chr12	6850833	6851249	-	IntronR	ENST00000540683.1	ENSG00000111665.11	CDCA3	chr12	protein_coding	cell division cycle associated 3
chr12	6851009	6851222	-	IntronR	ENST00000229265.10	ENSG00000111665.11	CDCA3	chr12	protein_coding	cell division cycle associated 3
chr12	121330672	121331347	-	IntronR	ENST00000261819.7	ENSG00000089053.12	ANAPC5	chr12	protein_coding	anaphase promoting complex subunit 5
chr12	12343173	12343276	-	IntronR	ENST00000396349.3	ENSG00000111261.13	MANSC1	chr12	protein_coding	MANSC domain containing 1
chr12	10882471	10882535	-	IntronR	ENST00000428168.5	ENSG00000231887.6	PRH1	chr12	protein_coding	proline-rich protein HaeIII subfamily 1
chr12	124914762	124915166	-	IntronR	ENST00000538617.5	ENSG00000150991.14	UBC	chr12	protein_coding	ubiquitin C
chr12	124913424	124914601	-	IntronR	ENST00000546120.2	ENSG00000150991.14	UBC	chr12	protein_coding	ubiquitin C
chr12	124913774	124914587	-	IntronR	ENST00000339647.5	ENSG00000150991.14	UBC	chr12	protein_coding	ubiquitin C
chr12	123626493	123627044	-	IntronR	ENST00000424014.6	ENSG00000111361.12	EIF2B1	chr12	protein_coding	eukaryotic translation initiation factor 2B, subunit 1 alpha, 26kDa
chr12	18701501	18701776	-	IntronR	ENST00000539875.5	ENSG00000139151.14	PLCZ1	chr12	protein_coding	phospholipase C, zeta 1
chr12	18701568	18701692	-	IntronR	ENST00000266505.11	ENSG00000139151.14	PLCZ1	chr12	protein_coding	phospholipase C, zeta 1
chr12	11267518	11267645	-	IntronR	ENST00000381842.7	ENSG00000197870.12	PRB3	chr12	protein_coding	proline-rich protein BstNI subfamily 3
chr12	48149998	48150087	-	IntronR	ENST00000535055.5	ENSG00000177981.10	ASB8	chr12	protein_coding	ankyrin repeat and SOCS box containing 8
chr12	6566336	6566529	-	IntronR	ENST00000322166.9	ENSG00000111641.10	NOP2	chr12	protein_coding	NOP2 nucleolar protein
chr12	6566324	6566529	-	IntronR	ENST00000399466.6	ENSG00000111641.10	NOP2	chr12	protein_coding	NOP2 nucleolar protein
chr12	54295304	54295544	-	IntronR	ENST00000312156.8	ENSG00000123405.13	NFE2	chr12	protein_coding	nuclear factor, erythroid 2
chr12	132729679	132732100	-	IntronR	ENST00000542657.5	ENSG00000176915.14	ANKLE2	chr12	protein_coding	ankyrin repeat and LEM domain containing 2
chr12	121795726	121796191	-	IntronR	ENST00000429892.5	ENSG00000212694.8	LINC01089	chr12	lincRNA	long intergenic non-protein coding RNA 1089
chr12	122483279	122483563	-	IntronR	ENST00000633063.1	ENSG00000033030.13	ZCCHC8	chr12	protein_coding	zinc finger, CCHC domain containing 8
chr12	8390270	8390969	-	IntronR	ENST00000538304.1	ENSG00000226091.7	LINC00937	chr12	lincRNA	long intergenic non-protein coding RNA 937
chr12	6583027	6583378	-	IntronR	ENST00000544040.5	ENSG00000111642.14	CHD4	chr12	protein_coding	chromodomain helicase DNA binding protein 4
chr12	6583113	6583198	-	IntronR	ENST00000357008.6	ENSG00000111642.14	CHD4	chr12	protein_coding	chromodomain helicase DNA binding protein 4
chr12	2690979	2691069	-	IntronR	ENST00000501371.5	ENSG00000246627.6	CACNA1C-AS1	chr12	antisense	CACNA1C antisense RNA 1
chr12	124947887	124948084	-	IntronR	ENST00000308736.6	ENSG00000150990.7	DHX37	chr12	protein_coding	DEAH (Asp-Glu-Ala-His) box polypeptide 37
chr12	123260943	123261129	-	IntronR	ENST00000541002.7	ENSG00000235423.8	RP11-282O18.3	chr12	antisense		--
chr12	123943493	123944272	-	IntronR	ENST00000238156.7	ENSG00000119242.8	CCDC92	chr12	protein_coding	coiled-coil domain containing 92
chr12	133234378	133235807	-	IntronR	ENST00000419717.2	ENSG00000227059.6	ANHX	chr12	protein_coding	anomalous homeobox
chr12	53045186	53045600	-	IntronR	ENST00000607643.1	ENSG00000257337.6	RP11-983P16.4	chr12	antisense		--
chr12	49186458	49186611	-	IntronR	ENST00000295766.9	ENSG00000167552.13	TUBA1A	chr12	protein_coding	tubulin, alpha 1a
chr12	53487155	53487255	-	IntronR	ENST00000267079.6	ENSG00000139625.12	MAP3K12	chr12	protein_coding	mitogen-activated protein kinase kinase kinase 12
chr12	47216264	47216384	-	IntronR	ENST00000547600.5	ENSG00000247774.6	PCED1B-AS1	chr12	processed_transcript	PCED1B antisense RNA 1
chr12	71656343	71657301	-	IntronR	ENST00000552037.1	ENSG00000133858.15	ZFC3H1	chr12	protein_coding	zinc finger, C3H1-type containing
chr12	53711790	53713206	-	IntronR	ENST00000550804.5	ENSG00000012822.15	CALCOCO1	chr12	protein_coding	calcium binding and coiled-coil domain 1
chr12	53712121	53713100	-	IntronR	ENST00000262059.8	ENSG00000012822.15	CALCOCO1	chr12	protein_coding	calcium binding and coiled-coil domain 1
chr12	55966062	55966293	-	IntronR	ENST00000552882.5	ENSG00000185664.14	PMEL	chr12	protein_coding	premelanosome protein
chr12	98515294	98515897	-	IntronR	ENST00000546421.1	ENSG00000257167.2	TMPO-AS1	chr12	antisense	TMPO antisense RNA 1
chr12	75041206	75042280	-	IntronR	ENST00000298972.5	ENSG00000166006.12	KCNC2	chr12	protein_coding	potassium channel, voltage gated Shaw related subfamily C, member 2
chr12	103956748	103957140	-	IntronR	ENST00000547945.5	ENSG00000204954.9	C12orf73	chr12	protein_coding	chromosome 12 open reading frame 73
chr12	103956748	103957069	-	IntronR	ENST00000378090.8	ENSG00000204954.9	C12orf73	chr12	protein_coding	chromosome 12 open reading frame 73
chr12	76049250	76049756	-	IntronR	ENST00000261182.12	ENSG00000187109.13	NAP1L1	chr12	protein_coding	nucleosome assembly protein 1-like 1
chr12	76049525	76049756	-	IntronR	ENST00000535020.6	ENSG00000187109.13	NAP1L1	chr12	protein_coding	nucleosome assembly protein 1-like 1
chr12	70243204	70243312	-	IntronR	ENST00000550216.1	ENSG00000257815.5	LINC01481	chr12	antisense	long intergenic non-protein coding RNA 1481
chr12	48568017	48568517	-	IntronR	ENST00000301046.6	ENSG00000167531.6	LALBA	chr12	protein_coding	lactalbumin, alpha-
chr12	56615128	56615219	-	IntronR	ENST00000379441.7	ENSG00000076108.11	BAZ2A	chr12	protein_coding	bromodomain adjacent to zinc finger domain, 2A
chr12	48681641	48682187	-	IntronR	ENST00000420613.6	ENSG00000139620.12	KANSL2	chr12	protein_coding	KAT8 regulatory NSL complex subunit 2
chr12	48681382	48682158	-	IntronR	ENST00000553086.5	ENSG00000139620.12	KANSL2	chr12	protein_coding	KAT8 regulatory NSL complex subunit 2
chr12	49909113	49910909	-	IntronR	ENST00000551922.5	ENSG00000258135.5	RP11-70F11.11	chr12	lincRNA		--
chr12	93409801	93411299	-	IntronR	ENST00000552442.1	ENSG00000177889.9	UBE2N	chr12	protein_coding	ubiquitin-conjugating enzyme E2N
chr12	93410874	93411053	-	IntronR	ENST00000318066.6	ENSG00000177889.9	UBE2N	chr12	protein_coding	ubiquitin-conjugating enzyme E2N
chr12	93410079	93410734	-	IntronR	ENST00000318066.6	ENSG00000177889.9	UBE2N	chr12	protein_coding	ubiquitin-conjugating enzyme E2N
chr12	120200831	120201083	-	IntronR	ENST00000313104.9	ENSG00000089157.15	RPLP0	chr12	protein_coding	ribosomal protein, large, P0
chr12	110722269	110722472	-	IntronR	ENST00000335007.9	ENSG00000186298.11	PPP1CC	chr12	protein_coding	protein phosphatase 1, catalytic subunit, gamma isozyme
chr12	54363859	54364393	-	IntronR	ENST00000267015.3	ENSG00000139572.3	GPR84	chr12	protein_coding	G protein-coupled receptor 84
chr12	106985225	106986969	-	IntronR	ENST00000240050.8	ENSG00000120832.9	MTERF2	chr12	protein_coding	mitochondrial transcription termination factor 2
chr12	106985215	106986969	-	IntronR	ENST00000392830.6	ENSG00000120832.9	MTERF2	chr12	protein_coding	mitochondrial transcription termination factor 2
chr12	57517438	57517706	-	IntronR	ENST00000346473.7	ENSG00000175197.10	DDIT3	chr12	protein_coding	DNA-damage-inducible transcript 3
chr12	57517424	57517706	-	IntronR	ENST00000547303.5	ENSG00000175197.10	DDIT3	chr12	protein_coding	DNA-damage-inducible transcript 3
chr12	57517595	57517706	-	IntronR	ENST00000551116.5	ENSG00000175197.10	DDIT3	chr12	protein_coding	DNA-damage-inducible transcript 3
chr12	57235619	57235749	-	IntronR	ENST00000393825.5	ENSG00000185633.10	NDUFA4L2	chr12	protein_coding	NADH dehydrogenase (ubiquinone) 1 alpha subcomplex, 4-like 2
chr12	51269316	51269537	-	IntronR	ENST00000603838.5	ENSG00000170545.16	SMAGP	chr12	protein_coding	small cell adhesion glycoprotein
chr13	114272481	114272564	+	IntronR	ENST00000252457.9	ENSG00000130177.14	CDC16	chr13	protein_coding	cell division cycle 16
chr13	105490192	105490912	+	IntronR	ENST00000375936.7	ENSG00000182346.17	DAOA	chr13	protein_coding	D-amino acid oxidase activator
chr13	50956453	50956458	+	IntronR	ENST00000611510.4	ENSG00000136104.18	RNASEH2B	chr13	protein_coding	ribonuclease H2, subunit B
chr13	102868168	102868171	+	IntronR	ENST00000610537.4	ENSG00000134899.17	ERCC5	chr13	protein_coding	excision repair cross-complementation group 5
chr13	102868194	102868196	+	IntronR	ENST00000610537.4	ENSG00000134899.17	ERCC5	chr13	protein_coding	excision repair cross-complementation group 5
chr13	49524125	49524128	+	IntronR	ENST00000621822.4	ENSG00000136147.16	PHF11	chr13	protein_coding	PHD finger protein 11
chr13	113096653	113096774	+	IntronR	ENST00000375604.6	ENSG00000126217.20	MCF2L	chr13	protein_coding	MCF.2 cell line derived transforming sequence-like
chr13	102865911	102866262	+	IntronR	ENST00000355739.8	ENSG00000134899.17	ERCC5	chr13	protein_coding	excision repair cross-complementation group 5
chr13	101567713	101567719	+	IntronR	ENST00000622834.4	ENSG00000198542.13	ITGBL1	chr13	protein_coding	integrin, beta-like 1 (with EGF-like repeat domains)
chr13	101453928	101453997	+	IntronR	ENST00000622834.4	ENSG00000198542.13	ITGBL1	chr13	protein_coding	integrin, beta-like 1 (with EGF-like repeat domains)
chr13	99982433	99982435	+	IntronR	ENST00000620342.1	ENSG00000043355.10	ZIC2	chr13	protein_coding	Zic family member 2
chr13	99982449	99982452	+	IntronR	ENST00000620342.1	ENSG00000043355.10	ZIC2	chr13	protein_coding	Zic family member 2
chr13	99891437	99892443	+	IntronR	ENST00000339105.8	ENSG00000125246.15	CLYBL	chr13	protein_coding	citrate lyase beta like
chr13	49997131	49997667	+	IntronR	ENST00000420995.6	ENSG00000204977.9	TRIM13	chr13	protein_coding	tripartite motif containing 13
chr13	49997216	49997667	+	IntronR	ENST00000356017.8	ENSG00000204977.9	TRIM13	chr13	protein_coding	tripartite motif containing 13
chr13	39044163	39044166	+	IntronR	ENST00000610563.1	ENSG00000188811.12	NHLRC3	chr13	protein_coding	NHL repeat containing 3
chr13	32399210	32399609	+	IntronR	ENST00000544455.5	ENSG00000139618.14	BRCA2	chr13	protein_coding	breast cancer 2, early onset
chr13	27424670	27424672	+	IntronR	ENST00000439403.5	ENSG00000122034.12	GTF3A	chr13	protein_coding	general transcription factor IIIA
chr13	27435468	27435471	+	IntronR	ENST00000439403.5	ENSG00000122034.12	GTF3A	chr13	protein_coding	general transcription factor IIIA
chr13	27435485	27435487	+	IntronR	ENST00000439403.5	ENSG00000122034.12	GTF3A	chr13	protein_coding	general transcription factor IIIA
chr13	113096483	113096550	+	IntronR	ENST00000375604.6	ENSG00000126217.20	MCF2L	chr13	protein_coding	MCF.2 cell line derived transforming sequence-like
chr13	42574252	42574469	+	IntronR	ENST00000544862.5	ENSG00000120659.14	TNFSF11	chr13	protein_coding	tumor necrosis factor (ligand) superfamily, member 11
chr13	42574397	42574441	+	IntronR	ENST00000239849.8	ENSG00000120659.14	TNFSF11	chr13	protein_coding	tumor necrosis factor (ligand) superfamily, member 11
chr13	34942363	34942660	+	IntronR	ENST00000310336.8	ENSG00000172915.18	NBEA	chr13	protein_coding	neurobeachin
chr13	77698203	77698270	+	IntronR	ENST00000466548.5	ENSG00000139737.21	SLAIN1	chr13	protein_coding	SLAIN motif family, member 1
chr13	21301455	21301482	+	IntronR	ENST00000412105.1	ENSG00000233325.3	MIPEPP3	chr13	transcribed_unprocessed_pseudogene	mitochondrial intermediate peptidase pseudogene 3
chr13	79422214	79422727	+	IntronR	ENST00000606049.1	ENSG00000227354.6	RBM26-AS1	chr13	antisense	RBM26 antisense RNA 1
chr13	75760665	75760932	+	IntronR	ENST00000321797.12	ENSG00000136153.19	LMO7	chr13	protein_coding	LIM domain 7
chr13	75760831	75760932	+	IntronR	ENST00000526202.5	ENSG00000136153.19	LMO7	chr13	protein_coding	LIM domain 7
chr13	32208964	32208966	+	IntronR	ENST00000380250.7	ENSG00000073910.19	FRY	chr13	protein_coding	furry homolog (Drosophila)
chr13	75804541	75805479	+	IntronR	ENST00000321797.12	ENSG00000136153.19	LMO7	chr13	protein_coding	LIM domain 7
chr13	102891500	102892583	+	IntronR	ENST00000298105.7	ENSG00000250878.3	METTL21EP	chr13	transcribed_unprocessed_pseudogene	methyltransferase like 21E, pseudogene
chr13	51252219	51252224	+	IntronR	ENST00000614765.4	ENSG00000150510.15	FAM124A	chr13	protein_coding	family with sequence similarity 124A
chr13	18413896	18416107	+	IntronR	ENST00000623392.3	ENSG00000268486.5	ABC7-42418200C9.1	chr13	transcribed_unprocessed_pseudogene		--
chr13	51768296	51769156	-	IntronR	ENST00000444610.6	ENSG00000102796.10	DHRS12	chr13	protein_coding	dehydrogenase/reductase (SDR family) member 12
chr13	51973935	51975168	-	IntronR	ENST00000400366.5	ENSG00000123191.13	ATP7B	chr13	protein_coding	ATPase, Cu++ transporting, beta polypeptide
chr13	28700717	28701581	-	IntronR	ENST00000380814.4	ENSG00000139508.14	SLC46A3	chr13	protein_coding	solute carrier family 46, member 3
chr13	32538684	32538778	-	IntronR	ENST00000357505.10	ENSG00000244754.8	N4BP2L2	chr13	protein_coding	NEDD4 binding protein 2-like 2
chr13	51452500	51452993	-	IntronR	ENST00000398119.6	ENSG00000102786.14	INTS6	chr13	protein_coding	integrator complex subunit 6
chr13	30461533	30461639	-	IntronR	ENST00000399489.5	ENSG00000189403.14	HMGB1	chr13	protein_coding	high mobility group box 1
chr13	113177976	113178174	-	IntronR	ENST00000246505.9	ENSG00000126226.21	PCID2	chr13	protein_coding	PCI domain containing 2
chr13	113178008	113178174	-	IntronR	ENST00000375459.5	ENSG00000126226.21	PCID2	chr13	protein_coding	PCI domain containing 2
chr13	37636865	37637625	-	IntronR	ENST00000379673.2	ENSG00000133107.14	TRPC4	chr13	protein_coding	transient receptor potential cation channel, subfamily C, member 4
chr13	37637231	37637484	-	IntronR	ENST00000358477.6	ENSG00000133107.14	TRPC4	chr13	protein_coding	transient receptor potential cation channel, subfamily C, member 4
chr13	37637228	37637484	-	IntronR	ENST00000426868.6	ENSG00000133107.14	TRPC4	chr13	protein_coding	transient receptor potential cation channel, subfamily C, member 4
chr13	37009633	37009720	-	IntronR	ENST00000542180.5	ENSG00000102710.19	SUPT20H	chr13	protein_coding	suppressor of Ty 20 homolog (S. cerevisiae)
chr13	49401270	49401395	-	IntronR	ENST00000610540.4	ENSG00000102547.18	CAB39L	chr13	protein_coding	calcium binding protein 39-like
chr13	77044660	77045493	-	IntronR	ENST00000612956.4	ENSG00000005810.17	MYCBP2	chr13	protein_coding	MYC binding protein 2, E3 ubiquitin protein ligase
chr13	49912710	49915160	-	IntronR	ENST00000613924.1	ENSG00000123178.14	SPRYD7	chr13	protein_coding	SPRY domain containing 7
chr13	102769311	102770086	-	IntronR	ENST00000376029.3	ENSG00000151287.16	TEX30	chr13	protein_coding	testis expressed 30
chr13	102769541	102770012	-	IntronR	ENST00000376027.5	ENSG00000151287.16	TEX30	chr13	protein_coding	testis expressed 30
chr13	98688499	98688505	-	IntronR	ENST00000618992.4	ENSG00000088386.15	SLC15A1	chr13	protein_coding	solute carrier family 15 (oligopeptide transporter), member 1
chr13	98688480	98688482	-	IntronR	ENST00000618992.4	ENSG00000088386.15	SLC15A1	chr13	protein_coding	solute carrier family 15 (oligopeptide transporter), member 1
chr13	80336172	80337756	-	IntronR	ENST00000540649.2	ENSG00000136158.10	SPRY2	chr13	protein_coding	sprouty homolog 2 (Drosophila)
chr13	72759044	72759878	-	IntronR	ENST00000545453.5	ENSG00000083520.14	DIS3	chr13	protein_coding	DIS3 exosome endoribonuclease and 3'-5' exoribonuclease
chr13	45340712	45341086	-	IntronR	ENST00000309246.9	ENSG00000133112.16	TPT1	chr13	protein_coding	tumor protein, translationally-controlled 1
chr13	45340785	45341042	-	IntronR	ENST00000530705.5	ENSG00000133112.16	TPT1	chr13	protein_coding	tumor protein, translationally-controlled 1
chr13	45340785	45341038	-	IntronR	ENST00000379060.8	ENSG00000133112.16	TPT1	chr13	protein_coding	tumor protein, translationally-controlled 1
chr13	32401816	32403200	-	IntronR	ENST00000380133.6	ENSG00000139597.16	N4BP2L1	chr13	protein_coding	NEDD4 binding protein 2-like 1
chr13	32401901	32402908	-	IntronR	ENST00000613078.4	ENSG00000139597.16	N4BP2L1	chr13	protein_coding	NEDD4 binding protein 2-like 1
chr13	23891511	23892026	-	IntronR	ENST00000382145.5	ENSG00000205863.9	C1QTNF9B	chr13	protein_coding	C1q and tumor necrosis factor related protein 9B
chr13	30463694	30464161	-	IntronR	ENST00000339872.8	ENSG00000189403.14	HMGB1	chr13	protein_coding	high mobility group box 1
chr13	19173782	19174159	-	IntronR	ENST00000618094.1	ENSG00000198033.11	TUBA3C	chr13	protein_coding	tubulin, alpha 3c
chr13	50068114	50068118	-	IntronR	ENST00000235290.7	ENSG00000231607.8	DLEU2	chr13	antisense	deleted in lymphocytic leukemia 2 (non-protein coding)
chr13	50044749	50044751	-	IntronR	ENST00000235290.7	ENSG00000231607.8	DLEU2	chr13	antisense	deleted in lymphocytic leukemia 2 (non-protein coding)
chr13	37639040	37639299	-	IntronR	ENST00000379673.2	ENSG00000133107.14	TRPC4	chr13	protein_coding	transient receptor potential cation channel, subfamily C, member 4
chr13	37639129	37639258	-	IntronR	ENST00000338947.9	ENSG00000133107.14	TRPC4	chr13	protein_coding	transient receptor potential cation channel, subfamily C, member 4
chr13	112547521	112547752	-	IntronR	ENST00000618439.1	ENSG00000126216.12	TUBGCP3	chr13	protein_coding	tubulin, gamma complex associated protein 3
chr13	112546486	112547535	-	IntronR	ENST00000618439.1	ENSG00000126216.12	TUBGCP3	chr13	protein_coding	tubulin, gamma complex associated protein 3
chr13	25171719	25171913	-	IntronR	ENST00000357816.2	ENSG00000165566.12	AMER2	chr13	protein_coding	APC membrane recruitment protein 2
chr13	25170481	25170839	-	IntronR	ENST00000357816.2	ENSG00000165566.12	AMER2	chr13	protein_coding	APC membrane recruitment protein 2
chr13	30931936	30932276	-	IntronR	ENST00000411835.6	ENSG00000224743.6	TEX26-AS1	chr13	antisense	TEX26 antisense RNA 1
chr13	30931936	30932109	-	IntronR	ENST00000589840.1	ENSG00000224743.6	TEX26-AS1	chr13	antisense	TEX26 antisense RNA 1
chr13	63839749	63841623	-	IntronR	ENST00000606050.1	ENSG00000219926.10	RP11-394A14.2	chr13	lincRNA		--
chr14	93226987	93226990	+	IntronR	ENST00000416753.5	ENSG00000012963.13	UBR7	chr14	protein_coding	ubiquitin protein ligase E3 component n-recognin 7 (putative)
chr14	76778999	76781577	+	IntronR	ENST00000553758.1	ENSG00000258610.1	RP11-488C13.7	chr14	lincRNA		--
chr14	30874591	30874916	+	IntronR	ENST00000396618.7	ENSG00000100473.15	COCH	chr14	protein_coding	cochlin
chr14	92651943	92652160	+	IntronR	ENST00000620541.4	ENSG00000100599.15	RIN3	chr14	protein_coding	Ras and Rab interactor 3
chr14	96264398	96264597	+	IntronR	ENST00000553356.1	ENSG00000100739.10	BDKRB1	chr14	protein_coding	bradykinin receptor B1
chr14	73569240	73569355	+	IntronR	ENST00000622407.4	ENSG00000119673.14	ACOT2	chr14	protein_coding	acyl-CoA thioesterase 2
chr14	52314501	52315235	+	IntronR	ENST00000557436.1	ENSG00000125384.6	PTGER2	chr14	protein_coding	prostaglandin E receptor 2 (subtype EP2), 53kDa
chr14	35046406	35046505	+	IntronR	ENST00000382406.7	ENSG00000151327.12	FAM177A1	chr14	protein_coding	family with sequence similarity 177, member A1
chr14	23556343	23556743	+	IntronR	ENST00000404535.3	ENSG00000259431.5	THTPA	chr14	protein_coding	thiamine triphosphatase
chr14	50325645	50332022	+	IntronR	ENST00000358473.1	ENSG00000125375.14	ATP5S	chr14	protein_coding	ATP synthase, H+ transporting, mitochondrial Fo complex, subunit s (factor B)
chr14	23372975	23373176	+	IntronR	ENST00000397242.2	ENSG00000166090.8	IL25	chr14	protein_coding	interleukin 25
chr14	105486972	105487199	+	IntronR	ENST00000392531.3	ENSG00000213145.9	CRIP1	chr14	protein_coding	cysteine-rich protein 1 (intestinal)
chr14	105486972	105487213	+	IntronR	ENST00000409393.6	ENSG00000213145.9	CRIP1	chr14	protein_coding	cysteine-rich protein 1 (intestinal)
chr14	73950398	73950401	+	IntronR	ENST00000238709.8	ENSG00000119723.15	COQ6	chr14	protein_coding	coenzyme Q6 monooxygenase
chr14	73950421	73950423	+	IntronR	ENST00000238709.8	ENSG00000119723.15	COQ6	chr14	protein_coding	coenzyme Q6 monooxygenase
chr14	24001482	24001488	+	IntronR	ENST00000382755.8	ENSG00000187630.14	DHRS4L2	chr14	protein_coding	dehydrogenase/reductase (SDR family) member 4 like 2
chr14	24001482	24001485	+	IntronR	ENST00000621761.4	ENSG00000187630.14	DHRS4L2	chr14	protein_coding	dehydrogenase/reductase (SDR family) member 4 like 2
chr14	24004387	24004389	+	IntronR	ENST00000543805.5	ENSG00000187630.14	DHRS4L2	chr14	protein_coding	dehydrogenase/reductase (SDR family) member 4 like 2
chr14	100734428	100734648	+	IntronR	ENST00000331224.10	ENSG00000185559.13	DLK1	chr14	protein_coding	delta-like 1 homolog (Drosophila)
chr14	32094089	32094091	+	IntronR	ENST00000432921.5	ENSG00000100852.12	ARHGAP5	chr14	protein_coding	Rho GTPase activating protein 5
chr14	32094228	32094231	+	IntronR	ENST00000432921.5	ENSG00000100852.12	ARHGAP5	chr14	protein_coding	Rho GTPase activating protein 5
chr14	32154702	32154704	+	IntronR	ENST00000432921.5	ENSG00000100852.12	ARHGAP5	chr14	protein_coding	Rho GTPase activating protein 5
chr14	32154712	32154715	+	IntronR	ENST00000432921.5	ENSG00000100852.12	ARHGAP5	chr14	protein_coding	Rho GTPase activating protein 5
chr14	52730210	52730459	+	IntronR	ENST00000442123.6	ENSG00000198252.11	STYX	chr14	protein_coding	serine/threonine/tyrosine interacting protein
chr14	24236042	24236046	+	IntronR	ENST00000348719.11	ENSG00000100938.17	GMPR2	chr14	protein_coding	guanosine monophosphate reductase 2
chr14	24236042	24236045	+	IntronR	ENST00000620807.4	ENSG00000100938.17	GMPR2	chr14	protein_coding	guanosine monophosphate reductase 2
chr14	24236051	24236054	+	IntronR	ENST00000348719.11	ENSG00000100938.17	GMPR2	chr14	protein_coding	guanosine monophosphate reductase 2
chr14	88437903	88438327	+	IntronR	ENST00000045347.11	ENSG00000042317.16	SPATA7	chr14	protein_coding	spermatogenesis associated 7
chr14	22877053	22879199	+	IntronR	ENST00000546834.5	ENSG00000197324.8	LRP10	chr14	protein_coding	low density lipoprotein receptor-related protein 10
chr14	24138560	24138736	+	IntronR	ENST00000206451.10	ENSG00000092010.14	PSME1	chr14	protein_coding	proteasome (prosome, macropain) activator subunit 1 (PA28 alpha)
chr14	24138568	24138736	+	IntronR	ENST00000561435.5	ENSG00000092010.14	PSME1	chr14	protein_coding	proteasome (prosome, macropain) activator subunit 1 (PA28 alpha)
chr14	20996711	20996785	+	IntronR	ENST00000339374.10	ENSG00000165792.17	METTL17	chr14	protein_coding	methyltransferase like 17
chr14	20996711	20996812	+	IntronR	ENST00000556670.6	ENSG00000165792.17	METTL17	chr14	protein_coding	methyltransferase like 17
chr14	22513962	22513968	+	IntronR	ENST00000618259.4	ENSG00000277734.4	TRAC	chr14	TR_C_gene	T cell receptor alpha constant
chr14	105248895	105249018	+	IntronR	ENST00000327471.4	ENSG00000184887.13	BTBD6	chr14	protein_coding	BTB (POZ) domain containing 6
chr14	55066206	55069109	+	IntronR	ENST00000622254.1	ENSG00000168175.14	MAPK1IP1L	chr14	protein_coding	mitogen-activated protein kinase 1 interacting protein 1-like
chr14	24115392	24115543	+	IntronR	ENST00000396941.8	ENSG00000100897.17	DCAF11	chr14	protein_coding	DDB1 and CUL4 associated factor 11
chr14	23477560	23478007	+	IntronR	ENST00000408901.7	ENSG00000129460.15	NGDN	chr14	protein_coding	neuroguidin, EIF4E binding protein
chr14	23324289	23325247	+	IntronR	ENST00000216727.8	ENSG00000100836.10	PABPN1	chr14	protein_coding	poly(A) binding protein, nuclear 1
chr14	104032052	104032054	+	IntronR	ENST00000339063.6	ENSG00000156414.18	TDRD9	chr14	protein_coding	tudor domain containing 9
chr14	24376554	24377638	+	IntronR	ENST00000553469.5	ENSG00000100968.13	NFATC4	chr14	protein_coding	nuclear factor of activated T-cells, cytoplasmic, calcineurin-dependent 4
chr14	24376878	24377638	+	IntronR	ENST00000250373.8	ENSG00000100968.13	NFATC4	chr14	protein_coding	nuclear factor of activated T-cells, cytoplasmic, calcineurin-dependent 4
chr14	90456551	90457019	+	IntronR	ENST00000442515.5	ENSG00000233208.5	LINC00642	chr14	lincRNA	long intergenic non-protein coding RNA 642
chr14	24232977	24233219	+	IntronR	ENST00000399440.6	ENSG00000100938.17	GMPR2	chr14	protein_coding	guanosine monophosphate reductase 2
chr14	95179633	95179751	+	IntronR	ENST00000554631.2	ENSG00000235706.7	DICER1-AS1	chr14	antisense	DICER1 antisense RNA 1
chr14	96945150	96945238	+	IntronR	ENST00000495064.1	ENSG00000225163.3	LINC00618	chr14	lincRNA	long intergenic non-protein coding RNA 618
chr14	100834751	100836167	+	IntronR	ENST00000423456.5	ENSG00000214548.14	MEG3	chr14	lincRNA	maternally expressed 3 (non-protein coding)
chr14	100835879	100836167	+	IntronR	ENST00000412736.6	ENSG00000214548.14	MEG3	chr14	lincRNA	maternally expressed 3 (non-protein coding)
chr14	100835879	100836042	+	IntronR	ENST00000519709.5	ENSG00000214548.14	MEG3	chr14	lincRNA	maternally expressed 3 (non-protein coding)
chr14	100835879	100836045	+	IntronR	ENST00000524131.5	ENSG00000214548.14	MEG3	chr14	lincRNA	maternally expressed 3 (non-protein coding)
chr14	100836075	100836167	+	IntronR	ENST00000519709.5	ENSG00000214548.14	MEG3	chr14	lincRNA	maternally expressed 3 (non-protein coding)
chr14	100845533	100845876	+	IntronR	ENST00000522771.6	ENSG00000214548.14	MEG3	chr14	lincRNA	maternally expressed 3 (non-protein coding)
chr14	105249085	105249157	+	IntronR	ENST00000327471.4	ENSG00000184887.13	BTBD6	chr14	protein_coding	BTB (POZ) domain containing 6
chr14	91167378	91167469	+	IntronR	ENST00000298858.8	ENSG00000133943.20	C14orf159	chr14	protein_coding	chromosome 14 open reading frame 159
chr14	91167378	91167524	+	IntronR	ENST00000519019.5	ENSG00000133943.20	C14orf159	chr14	protein_coding	chromosome 14 open reading frame 159
chr14	100829749	100831016	+	IntronR	ENST00000412736.6	ENSG00000214548.14	MEG3	chr14	lincRNA	maternally expressed 3 (non-protein coding)
chr14	100829749	100831421	+	IntronR	ENST00000423456.5	ENSG00000214548.14	MEG3	chr14	lincRNA	maternally expressed 3 (non-protein coding)
chr14	100829749	100830968	+	IntronR	ENST00000452514.6	ENSG00000214548.14	MEG3	chr14	lincRNA	maternally expressed 3 (non-protein coding)
chr14	73099750	73100301	+	IntronR	ENST00000526754.5	ENSG00000119707.13	RBM25	chr14	protein_coding	RNA binding motif protein 25
chr14	73100362	73100714	+	IntronR	ENST00000526754.5	ENSG00000119707.13	RBM25	chr14	protein_coding	RNA binding motif protein 25
chr14	20357520	20357638	+	IntronR	ENST00000250416.9	ENSG00000129484.13	PARP2	chr14	protein_coding	poly (ADP-ribose) polymerase 2
chr14	24310255	24310655	+	IntronR	ENST00000533293.1	ENSG00000213906.9	LTB4R2	chr14	protein_coding	leukotriene B4 receptor 2
chr14	24310255	24310599	+	IntronR	ENST00000543919.1	ENSG00000213906.9	LTB4R2	chr14	protein_coding	leukotriene B4 receptor 2
chr14	22886231	22886614	+	IntronR	ENST00000267396.8	ENSG00000139890.9	REM2	chr14	protein_coding	RAS (RAD and GEM)-like GTP binding 2
chr14	20002687	20002692	+	IntronR	ENST00000622436.1	ENSG00000196383.5	OR4Q2	chr14	polymorphic_pseudogene	olfactory receptor, family 4, subfamily Q, member 2 (gene/pseudogene)
chr14	96239861	96240403	+	IntronR	ENST00000539359.1	ENSG00000168398.6	BDKRB2	chr14	protein_coding	bradykinin receptor B2
chr14	24094434	24094766	+	IntronR	ENST00000561286.5	ENSG00000100889.11	PCK2	chr14	protein_coding	phosphoenolpyruvate carboxykinase 2 (mitochondrial)
chr14	64932164	64932166	+	IntronR	ENST00000359118.6	ENSG00000258289.7	CHURC1	chr14	protein_coding	churchill domain containing 1
chr14	103685036	103685638	+	IntronR	ENST00000389744.8	ENSG00000126214.20	KLC1	chr14	protein_coding	kinesin light chain 1
chr14	96593249	96593490	+	IntronR	ENST00000555496.1	ENSG00000258702.1	RP11-433J8.1	chr14	lincRNA		--
chr14	96593699	96594664	+	IntronR	ENST00000555496.1	ENSG00000258702.1	RP11-433J8.1	chr14	lincRNA		--
chr14	22829940	22830050	+	IntronR	ENST00000355151.9	ENSG00000172590.18	MRPL52	chr14	protein_coding	mitochondrial ribosomal protein L52
chr14	22829940	22830053	+	IntronR	ENST00000397496.7	ENSG00000172590.18	MRPL52	chr14	protein_coding	mitochondrial ribosomal protein L52
chr14	22829948	22830050	+	IntronR	ENST00000311892.10	ENSG00000172590.18	MRPL52	chr14	protein_coding	mitochondrial ribosomal protein L52
chr14	104932177	104932259	+	IntronR	ENST00000392593.8	ENSG00000166428.12	PLD4	chr14	protein_coding	phospholipase D family, member 4
chr14	81108452	81108612	+	IntronR	ENST00000342443.10	ENSG00000165409.15	TSHR	chr14	protein_coding	thyroid stimulating hormone receptor
chr14	81108452	81108549	+	IntronR	ENST00000554435.1	ENSG00000165409.15	TSHR	chr14	protein_coding	thyroid stimulating hormone receptor
chr14	59484593	59484990	+	IntronR	ENST00000356057.9	ENSG00000050130.17	JKAMP	chr14	protein_coding	JNK1/MAPK8-associated membrane protein
chr14	24369156	24369499	+	IntronR	ENST00000553879.5	ENSG00000100968.13	NFATC4	chr14	protein_coding	nuclear factor of activated T-cells, cytoplasmic, calcineurin-dependent 4
chr14	24369376	24369499	+	IntronR	ENST00000422617.7	ENSG00000100968.13	NFATC4	chr14	protein_coding	nuclear factor of activated T-cells, cytoplasmic, calcineurin-dependent 4
chr14	95157858	95158193	+	IntronR	ENST00000435343.1	ENSG00000235706.7	DICER1-AS1	chr14	antisense	DICER1 antisense RNA 1
chr14	95158234	95158876	+	IntronR	ENST00000435343.1	ENSG00000235706.7	DICER1-AS1	chr14	antisense	DICER1 antisense RNA 1
chr14	96086762	96093522	+	IntronR	ENST00000556728.1	ENSG00000227051.5	C14orf132	chr14	lincRNA	chromosome 14 open reading frame 132
chr14	75280667	75280783	+	IntronR	ENST00000303562.8	ENSG00000170345.9	FOS	chr14	protein_coding	FBJ murine osteosarcoma viral oncogene homolog
chr14	104746134	104746236	+	IntronR	ENST00000556623.1	ENSG00000185100.10	ADSSL1	chr14	protein_coding	adenylosuccinate synthase like 1
chr14	39177484	39177593	+	IntronR	ENST00000216832.8	ENSG00000100941.8	PNN	chr14	protein_coding	pinin, desmosome associated protein
chr14	23321820	23322181	+	IntronR	ENST00000216727.8	ENSG00000100836.10	PABPN1	chr14	protein_coding	poly(A) binding protein, nuclear 1
chr14	96532649	96534491	+	IntronR	ENST00000216277.12	ENSG00000090060.17	PAPOLA	chr14	protein_coding	poly(A) polymerase alpha
chr14	92891887	92892756	+	IntronR	ENST00000553485.1	ENSG00000258742.5	RP11-862G15.1	chr14	lincRNA		--
chr14	24238405	24238589	+	IntronR	ENST00000348719.11	ENSG00000100938.17	GMPR2	chr14	protein_coding	guanosine monophosphate reductase 2
chr14	103335185	103335653	+	IntronR	ENST00000392715.6	ENSG00000100664.10	EIF5	chr14	protein_coding	eukaryotic translation initiation factor 5
chr14	23294703	23295188	+	IntronR	ENST00000604278.1	ENSG00000270433.1	RP11-124D2.7	chr14	transcribed_unprocessed_pseudogene		--
chr14	24172365	24172467	+	IntronR	ENST00000620473.4	ENSG00000100918.12	REC8	chr14	protein_coding	REC8 meiotic recombination protein
chr14	52068795	52068994	-	IntronR	ENST00000541773.5	ENSG00000087303.16	NID2	chr14	protein_coding	nidogen 2 (osteonidogen)
chr14	52068767	52068836	-	IntronR	ENST00000541773.5	ENSG00000087303.16	NID2	chr14	protein_coding	nidogen 2 (osteonidogen)
chr14	52067877	52068163	-	IntronR	ENST00000541773.5	ENSG00000087303.16	NID2	chr14	protein_coding	nidogen 2 (osteonidogen)
chr14	52067858	52067936	-	IntronR	ENST00000541773.5	ENSG00000087303.16	NID2	chr14	protein_coding	nidogen 2 (osteonidogen)
chr14	60149396	60149398	-	IntronR	ENST00000611054.4	ENSG00000100612.13	DHRS7	chr14	protein_coding	dehydrogenase/reductase (SDR family) member 7
chr14	23359694	23359923	-	IntronR	ENST00000429593.6	ENSG00000100842.12	EFS	chr14	protein_coding	embryonal Fyn-associated substrate
chr14	34524721	34524807	-	IntronR	ENST00000618169.4	ENSG00000129518.8	EAPP	chr14	protein_coding	E2F-associated phosphoprotein
chr14	34516012	34516586	-	IntronR	ENST00000618169.4	ENSG00000129518.8	EAPP	chr14	protein_coding	E2F-associated phosphoprotein
chr14	70584130	70584817	-	IntronR	ENST00000615788.4	ENSG00000133997.11	MED6	chr14	protein_coding	mediator complex subunit 6
chr14	22971819	22973568	-	IntronR	ENST00000361265.8	ENSG00000129474.15	AJUBA	chr14	protein_coding	ajuba LIM protein
chr14	50246120	50247041	-	IntronR	ENST00000421284.7	ENSG00000087299.11	L2HGDH	chr14	protein_coding	L-2-hydroxyglutarate dehydrogenase
chr14	59870390	59870752	-	IntronR	ENST00000611068.1	ENSG00000139970.16	RTN1	chr14	protein_coding	reticulon 1
chr14	65076663	65077913	-	IntronR	ENST00000358402.8	ENSG00000125952.18	MAX	chr14	protein_coding	MYC associated factor X
chr14	65077428	65077913	-	IntronR	ENST00000555667.5	ENSG00000125952.18	MAX	chr14	protein_coding	MYC associated factor X
chr14	65077643	65077913	-	IntronR	ENST00000557746.5	ENSG00000125952.18	MAX	chr14	protein_coding	MYC associated factor X
chr14	65077428	65077563	-	IntronR	ENST00000557746.5	ENSG00000125952.18	MAX	chr14	protein_coding	MYC associated factor X
chr14	65076663	65077344	-	IntronR	ENST00000557277.5	ENSG00000125952.18	MAX	chr14	protein_coding	MYC associated factor X
chr14	65076663	65077328	-	IntronR	ENST00000618858.4	ENSG00000125952.18	MAX	chr14	protein_coding	MYC associated factor X
chr14	21023249	21023321	-	IntronR	ENST00000397856.7	ENSG00000165795.20	NDRG2	chr14	protein_coding	NDRG family member 2
chr14	21023241	21023305	-	IntronR	ENST00000397856.7	ENSG00000165795.20	NDRG2	chr14	protein_coding	NDRG family member 2
chr14	95185117	95185854	-	IntronR	ENST00000556796.1	ENSG00000259143.1	CTD-2240H23.2	chr14	sense_overlapping		--
chr14	22998427	22999402	-	IntronR	ENST00000397377.5	ENSG00000100802.14	C14orf93	chr14	protein_coding	chromosome 14 open reading frame 93
chr14	22987399	22987520	-	IntronR	ENST00000341470.8	ENSG00000100802.14	C14orf93	chr14	protein_coding	chromosome 14 open reading frame 93
chr14	23567111	23567803	-	IntronR	ENST00000397120.7	ENSG00000213983.11	AP1G2	chr14	protein_coding	adaptor-related protein complex 1, gamma 2 subunit
chr14	31447390	31448454	-	IntronR	ENST00000356180.4	ENSG00000129480.12	DTD2	chr14	protein_coding	D-tyrosyl-tRNA deacylase 2 (putative)
chr14	31446992	31447569	-	IntronR	ENST00000356180.4	ENSG00000129480.12	DTD2	chr14	protein_coding	D-tyrosyl-tRNA deacylase 2 (putative)
chr14	23137932	23137935	-	IntronR	ENST00000617478.4	ENSG00000092068.18	SLC7A8	chr14	protein_coding	solute carrier family 7 (amino acid transporter light chain, L system), member 8
chr14	23137929	23137932	-	IntronR	ENST00000621729.4	ENSG00000092068.18	SLC7A8	chr14	protein_coding	solute carrier family 7 (amino acid transporter light chain, L system), member 8
chr14	23127262	23127343	-	IntronR	ENST00000618208.1	ENSG00000092068.18	SLC7A8	chr14	protein_coding	solute carrier family 7 (amino acid transporter light chain, L system), member 8
chr14	23127090	23127251	-	IntronR	ENST00000621729.4	ENSG00000092068.18	SLC7A8	chr14	protein_coding	solute carrier family 7 (amino acid transporter light chain, L system), member 8
chr14	72969756	72970893	-	IntronR	ENST00000553891.5	ENSG00000165861.13	ZFYVE1	chr14	protein_coding	zinc finger, FYVE domain containing 1
chr14	53152318	53152706	-	IntronR	ENST00000612692.4	ENSG00000100523.14	DDHD1	chr14	protein_coding	DDHD domain containing 1
chr14	94062202	94062205	-	IntronR	ENST00000622786.4	ENSG00000089737.15	DDX24	chr14	protein_coding	DEAD (Asp-Glu-Ala-Asp) box helicase 24
chr14	104940978	104953881	-	IntronR	ENST00000557457.1	ENSG00000185567.6	AHNAK2	chr14	protein_coding	AHNAK nucleoprotein 2
chr14	104940559	104940874	-	IntronR	ENST00000557457.1	ENSG00000185567.6	AHNAK2	chr14	protein_coding	AHNAK nucleoprotein 2
chr14	21211106	21211566	-	IntronR	ENST00000420743.6	ENSG00000092199.17	HNRNPC	chr14	protein_coding	heterogeneous nuclear ribonucleoprotein C (C1/C2)
chr14	21211306	21211406	-	IntronR	ENST00000430246.6	ENSG00000092199.17	HNRNPC	chr14	protein_coding	heterogeneous nuclear ribonucleoprotein C (C1/C2)
chr14	21211235	21211238	-	IntronR	ENST00000449098.5	ENSG00000092199.17	HNRNPC	chr14	protein_coding	heterogeneous nuclear ribonucleoprotein C (C1/C2)
chr14	105009936	105011935	-	IntronR	ENST00000392590.3	ENSG00000170779.10	CDCA4	chr14	protein_coding	cell division cycle associated 4
chr14	94469324	94469625	-	IntronR	ENST00000298845.11	ENSG00000170054.14	SERPINA9	chr14	protein_coding	serpin peptidase inhibitor, clade A (alpha-1 antiproteinase, antitrypsin), member 9
chr14	92080968	92081061	-	IntronR	ENST00000621269.4	ENSG00000066427.21	ATXN3	chr14	protein_coding	ataxin 3
chr14	92071005	92071008	-	IntronR	ENST00000620536.4	ENSG00000066427.21	ATXN3	chr14	protein_coding	ataxin 3
chr14	104594282	104595243	-	IntronR	ENST00000615704.1	ENSG00000258986.6	TMEM179	chr14	protein_coding	transmembrane protein 179
chr14	100375350	100375511	-	IntronR	ENST00000556645.5	ENSG00000140105.17	WARS	chr14	protein_coding	tryptophanyl-tRNA synthetase
chr14	23577438	23577440	-	IntronR	ENST00000622501.4	ENSG00000092051.16	JPH4	chr14	protein_coding	junctophilin 4
chr14	64942606	64942610	-	IntronR	ENST00000612794.1	ENSG00000176153.11	GPX2	chr14	protein_coding	glutathione peroxidase 2
chr14	91273221	91273360	-	IntronR	ENST00000331194.8	ENSG00000015133.18	CCDC88C	chr14	protein_coding	coiled-coil domain containing 88C
chr14	106005097	106005100	-	IntronR	ENST00000621473.4	ENSG00000211897.7	IGHG3	chr14	IG_C_gene	immunoglobulin heavy constant gamma 3 (G3m marker)
chr14	94388663	94388819	-	IntronR	ENST00000448921.5	ENSG00000197249.12	SERPINA1	chr14	protein_coding	serpin peptidase inhibitor, clade A (alpha-1 antiproteinase, antitrypsin), member 1
chr14	94388663	94388801	-	IntronR	ENST00000393088.8	ENSG00000197249.12	SERPINA1	chr14	protein_coding	serpin peptidase inhibitor, clade A (alpha-1 antiproteinase, antitrypsin), member 1
chr14	23071186	23071427	-	IntronR	ENST00000357481.6	ENSG00000100813.14	ACIN1	chr14	protein_coding	apoptotic chromatin condensation inducer 1
chr14	21459027	21461303	-	IntronR	ENST00000622293.4	ENSG00000129472.12	RAB2B	chr14	protein_coding	RAB2B, member RAS oncogene family
chr14	31141901	31141906	-	IntronR	ENST00000611816.4	ENSG00000092148.12	HECTD1	chr14	protein_coding	HECT domain containing E3 ubiquitin protein ligase 1
chr14	24442452	24442754	-	IntronR	ENST00000399395.7	ENSG00000100445.16	SDR39U1	chr14	protein_coding	short chain dehydrogenase/reductase family 39U, member 1
chr14	24442396	24442398	-	IntronR	ENST00000399390.5	ENSG00000100445.16	SDR39U1	chr14	protein_coding	short chain dehydrogenase/reductase family 39U, member 1
chr14	24271169	24271487	-	IntronR	ENST00000216840.10	ENSG00000100949.14	RABGGTA	chr14	protein_coding	Rab geranylgeranyltransferase, alpha subunit
chr14	24240330	24240419	-	IntronR	ENST00000267415.11	ENSG00000092330.15	TINF2	chr14	protein_coding	TERF1 (TRF1)-interacting nuclear factor 2
chr14	24240155	24240263	-	IntronR	ENST00000267415.11	ENSG00000092330.15	TINF2	chr14	protein_coding	TERF1 (TRF1)-interacting nuclear factor 2
chr14	24239931	24240064	-	IntronR	ENST00000267415.11	ENSG00000092330.15	TINF2	chr14	protein_coding	TERF1 (TRF1)-interacting nuclear factor 2
chr14	90894531	90894533	-	IntronR	ENST00000261991.7	ENSG00000100784.9	RPS6KA5	chr14	protein_coding	ribosomal protein S6 kinase, 90kDa, polypeptide 5
chr14	90894517	90894520	-	IntronR	ENST00000261991.7	ENSG00000100784.9	RPS6KA5	chr14	protein_coding	ribosomal protein S6 kinase, 90kDa, polypeptide 5
chr14	21263311	21263829	-	IntronR	ENST00000420743.6	ENSG00000092199.17	HNRNPC	chr14	protein_coding	heterogeneous nuclear ribonucleoprotein C (C1/C2)
chr14	21263336	21263667	-	IntronR	ENST00000554969.5	ENSG00000092199.17	HNRNPC	chr14	protein_coding	heterogeneous nuclear ribonucleoprotein C (C1/C2)
chr14	21262601	21263336	-	IntronR	ENST00000420743.6	ENSG00000092199.17	HNRNPC	chr14	protein_coding	heterogeneous nuclear ribonucleoprotein C (C1/C2)
chr14	68788605	68790492	-	IntronR	ENST00000336440.3	ENSG00000185650.9	ZFP36L1	chr14	protein_coding	ZFP36 ring finger protein-like 1
chr14	54843054	54844001	-	IntronR	ENST00000395514.5	ENSG00000131979.18	GCH1	chr14	protein_coding	GTP cyclohydrolase 1
chr14	54843054	54843782	-	IntronR	ENST00000543643.6	ENSG00000131979.18	GCH1	chr14	protein_coding	GTP cyclohydrolase 1
chr14	36518985	36519612	-	IntronR	ENST00000522719.2	ENSG00000136352.17	NKX2-1	chr14	protein_coding	NK2 homeobox 1
chr14	22381980	22382351	-	IntronR	ENST00000541008.5	ENSG00000251002.7	AE000661.37	chr14	processed_transcript		--
chr14	22381674	22381844	-	IntronR	ENST00000541008.5	ENSG00000251002.7	AE000661.37	chr14	processed_transcript		--
chr14	106055552	106055555	-	IntronR	ENST00000613152.4	ENSG00000211896.6	IGHG1	chr14	IG_C_gene	immunoglobulin heavy constant gamma 1 (G1m marker)
chr14	102229366	102229457	-	IntronR	ENST00000193029.10	ENSG00000080823.21	MOK	chr14	protein_coding	MOK protein kinase
chr14	49991555	49992325	-	IntronR	ENST00000529902.2	ENSG00000214900.8	LINC01588	chr14	lincRNA	long intergenic non-protein coding RNA 1588
chr14	24195036	24195346	-	IntronR	ENST00000261789.8	ENSG00000100926.14	TM9SF1	chr14	protein_coding	transmembrane 9 superfamily member 1
chr14	24194830	24195346	-	IntronR	ENST00000524835.5	ENSG00000100926.14	TM9SF1	chr14	protein_coding	transmembrane 9 superfamily member 1
chr14	50002987	50005594	-	IntronR	ENST00000528300.5	ENSG00000214900.8	LINC01588	chr14	lincRNA	long intergenic non-protein coding RNA 1588
chr14	60240132	60242870	-	IntronR	ENST00000553269.5	ENSG00000254718.6	CTD-2184C24.2	chr14	antisense		--
chr14	70046323	70048767	-	IntronR	ENST00000216568.11	ENSG00000100678.18	SLC8A3	chr14	protein_coding	solute carrier family 8 (sodium/calcium exchanger), member 3
chr14	90872078	90872083	-	IntronR	ENST00000261991.7	ENSG00000100784.9	RPS6KA5	chr14	protein_coding	ribosomal protein S6 kinase, 90kDa, polypeptide 5
chr14	90872059	90872061	-	IntronR	ENST00000261991.7	ENSG00000100784.9	RPS6KA5	chr14	protein_coding	ribosomal protein S6 kinase, 90kDa, polypeptide 5
chr14	103912694	103913961	-	IntronR	ENST00000286953.7	ENSG00000156411.9	C14orf2	chr14	protein_coding	chromosome 14 open reading frame 2
chr14	77457365	77457495	-	IntronR	ENST00000327028.8	ENSG00000151445.15	VIPAS39	chr14	protein_coding	VPS33B interacting protein, apical-basolateral polarity regulator, spe-39 homolog
chr14	104792722	104793127	-	IntronR	ENST00000349310.7	ENSG00000142208.15	AKT1	chr14	protein_coding	v-akt murine thymoma viral oncogene homolog 1
chr14	54479786	54480956	-	IntronR	ENST00000628554.2	ENSG00000197045.12	GMFB	chr14	protein_coding	glia maturation factor, beta
chr14	54479859	54480874	-	IntronR	ENST00000358056.7	ENSG00000197045.12	GMFB	chr14	protein_coding	glia maturation factor, beta
chr14	54477858	54479859	-	IntronR	ENST00000628554.2	ENSG00000197045.12	GMFB	chr14	protein_coding	glia maturation factor, beta
chr14	54478159	54479786	-	IntronR	ENST00000358056.7	ENSG00000197045.12	GMFB	chr14	protein_coding	glia maturation factor, beta
chr14	100295626	100295861	-	IntronR	ENST00000555927.5	ENSG00000197119.12	SLC25A29	chr14	protein_coding	solute carrier family 25 (mitochondrial carnitine/acylcarnitine carrier), member 29
chr14	100293294	100295656	-	IntronR	ENST00000555927.5	ENSG00000197119.12	SLC25A29	chr14	protein_coding	solute carrier family 25 (mitochondrial carnitine/acylcarnitine carrier), member 29
chr14	100293377	100295626	-	IntronR	ENST00000556505.5	ENSG00000197119.12	SLC25A29	chr14	protein_coding	solute carrier family 25 (mitochondrial carnitine/acylcarnitine carrier), member 29
chr14	56810222	56810376	-	IntronR	ENST00000339475.9	ENSG00000165588.16	OTX2	chr14	protein_coding	orthodenticle homeobox 2
chr14	94079069	94079235	-	IntronR	ENST00000330836.9	ENSG00000089737.15	DDX24	chr14	protein_coding	DEAD (Asp-Glu-Ala-Asp) box helicase 24
chr14	20557083	20558615	-	IntronR	ENST00000553706.5	ENSG00000188655.10	RNASE9	chr14	protein_coding	ribonuclease, RNase A family, 9 (non-active)
chr14	20557083	20558540	-	IntronR	ENST00000404716.7	ENSG00000188655.10	RNASE9	chr14	protein_coding	ribonuclease, RNase A family, 9 (non-active)
chr14	80206290	80206294	-	IntronR	ENST00000422005.7	ENSG00000211448.11	DIO2	chr14	protein_coding	deiodinase, iodothyronine, type II
chr14	77718286	77718367	-	IntronR	ENST00000261531.11	ENSG00000100603.13	SNW1	chr14	protein_coding	SNW domain containing 1
chr14	21024096	21024849	-	IntronR	ENST00000553503.5	ENSG00000165795.20	NDRG2	chr14	protein_coding	NDRG family member 2
chr14	21024096	21024826	-	IntronR	ENST00000555158.5	ENSG00000165795.20	NDRG2	chr14	protein_coding	NDRG family member 2
chr14	101557468	101557470	-	IntronR	ENST00000617327.4	ENSG00000258498.6	DIO3OS	chr14	lincRNA	DIO3 opposite strand/antisense RNA (head to head)
chr14	101557410	101557412	-	IntronR	ENST00000617327.4	ENSG00000258498.6	DIO3OS	chr14	lincRNA	DIO3 opposite strand/antisense RNA (head to head)
chr14	23953774	23954166	-	IntronR	ENST00000555045.1	ENSG00000215256.3	DHRS4-AS1	chr14	antisense	DHRS4 antisense RNA 1
chr14	93184713	93184810	-	IntronR	ENST00000298894.4	ENSG00000165943.4	MOAP1	chr14	protein_coding	modulator of apoptosis 1
chr14	74480288	74480711	-	IntronR	ENST00000238633.6	ENSG00000119655.8	NPC2	chr14	protein_coding	Niemann-Pick disease, type C2
chr14	74480288	74480702	-	IntronR	ENST00000555619.5	ENSG00000119655.8	NPC2	chr14	protein_coding	Niemann-Pick disease, type C2
chr14	101557649	101558834	-	IntronR	ENST00000557532.5	ENSG00000258498.6	DIO3OS	chr14	lincRNA	DIO3 opposite strand/antisense RNA (head to head)
chr14	101557819	101558633	-	IntronR	ENST00000556266.1	ENSG00000258498.6	DIO3OS	chr14	lincRNA	DIO3 opposite strand/antisense RNA (head to head)
chr14	101557308	101557819	-	IntronR	ENST00000557532.5	ENSG00000258498.6	DIO3OS	chr14	lincRNA	DIO3 opposite strand/antisense RNA (head to head)
chr14	101557494	101557754	-	IntronR	ENST00000556266.1	ENSG00000258498.6	DIO3OS	chr14	lincRNA	DIO3 opposite strand/antisense RNA (head to head)
chr14	64233088	64235150	-	IntronR	ENST00000341099.5	ENSG00000140009.18	ESR2	chr14	protein_coding	estrogen receptor 2 (ER beta)
chr14	64233323	64234970	-	IntronR	ENST00000267525.10	ENSG00000140009.18	ESR2	chr14	protein_coding	estrogen receptor 2 (ER beta)
chr14	102508549	102508641	-	IntronR	ENST00000286918.8	ENSG00000156381.8	ANKRD9	chr14	protein_coding	ankyrin repeat domain 9
chr14	75426334	75427690	-	IntronR	ENST00000558267.1	ENSG00000259319.1	RP11-293M10.6	chr14	antisense		--
chr14	24215552	24215797	-	IntronR	ENST00000396833.2	ENSG00000213920.8	MDP1	chr14	protein_coding	magnesium-dependent phosphatase 1
chr14	24215662	24215737	-	IntronR	ENST00000288087.11	ENSG00000213920.8	MDP1	chr14	protein_coding	magnesium-dependent phosphatase 1
chr14	39266420	39267061	-	IntronR	ENST00000553520.1	ENSG00000258940.2	RP11-407N17.5	chr14	antisense		--
chr14	21522833	21525654	-	IntronR	ENST00000450879.2	ENSG00000165821.11	SALL2	chr14	protein_coding	spalt-like transcription factor 2
chr14	21522244	21525337	-	IntronR	ENST00000611430.4	ENSG00000165821.11	SALL2	chr14	protein_coding	spalt-like transcription factor 2
chr14	21521651	21524931	-	IntronR	ENST00000450879.2	ENSG00000165821.11	SALL2	chr14	protein_coding	spalt-like transcription factor 2
chr14	106005092	106005097	-	IntronR	ENST00000618756.4	ENSG00000211896.6	IGHG1	chr14	IG_C_gene	immunoglobulin heavy constant gamma 1 (G1m marker)
chr14	36678484	36680662	-	IntronR	ENST00000555449.5	ENSG00000183032.10	SLC25A21	chr14	protein_coding	solute carrier family 25 (mitochondrial oxoadipate carrier), member 21
chr15	58184440	58184487	+	IntronR	ENST00000536493.1	ENSG00000103569.9	AQP9	chr15	protein_coding	aquaporin 9
chr15	74782148	74782668	+	IntronR	ENST00000439220.6	ENSG00000103653.16	CSK	chr15	protein_coding	c-src tyrosine kinase
chr15	40276105	40277116	+	IntronR	ENST00000542403.3	ENSG00000137843.11	PAK6	chr15	protein_coding	p21 protein (Cdc42/Rac)-activated kinase 6
chr15	74335088	74335925	+	IntronR	ENST00000398814.7	ENSG00000140481.13	CCDC33	chr15	protein_coding	coiled-coil domain containing 33
chr15	81306451	81306454	+	IntronR	ENST00000559388.4	ENSG00000172349.16	IL16	chr15	protein_coding	interleukin 16
chr15	80580489	80580491	+	IntronR	ENST00000610490.4	ENSG00000172379.18	ARNT2	chr15	protein_coding	aryl-hydrocarbon receptor nuclear translocator 2
chr15	80593627	80597195	+	IntronR	ENST00000622346.4	ENSG00000172379.18	ARNT2	chr15	protein_coding	aryl-hydrocarbon receptor nuclear translocator 2
chr15	40471639	40471715	+	IntronR	ENST00000559991.1	ENSG00000169105.7	CHST14	chr15	protein_coding	carbohydrate (N-acetylgalactosamine 4-0) sulfotransferase 14
chr15	31327509	31327514	+	IntronR	ENST00000618680.4	ENSG00000169926.9	KLF13	chr15	protein_coding	Kruppel-like factor 13
chr15	31327555	31327558	+	IntronR	ENST00000618680.4	ENSG00000169926.9	KLF13	chr15	protein_coding	Kruppel-like factor 13
chr15	51909359	51909591	+	IntronR	ENST00000544199.5	ENSG00000138594.12	TMOD3	chr15	protein_coding	tropomodulin 3 (ubiquitous)
chr15	41895669	41895782	+	IntronR	ENST00000562920.1	ENSG00000174171.5	RP11-23P13.6	chr15	antisense		--
chr15	23566087	23566808	+	IntronR	ENST00000564592.1	ENSG00000179455.7	MKRN3	chr15	protein_coding	makorin ring finger protein 3
chr15	42352124	42354340	+	IntronR	ENST00000495723.1	ENSG00000258461.5	RP11-164J13.1	chr15	processed_transcript		--
chr15	22094791	22095351	+	IntronR	ENST00000558312.5	ENSG00000259176.5	RP11-69H14.6	chr15	sense_overlapping		--
chr15	101819104	101819107	+	IntronR	ENST00000536946.2	ENSG00000182854.6	OR4F15	chr15	protein_coding	olfactory receptor, family 4, subfamily F, member 15
chr15	21638030	21638239	+	IntronR	ENST00000625989.2	ENSG00000280709.2	RP11-983G14.1	chr15	lincRNA		--
chr15	51404935	51405036	+	IntronR	ENST00000612989.1	ENSG00000186417.13	GLDN	chr15	protein_coding	gliomedin
chr15	99131813	99132750	+	IntronR	ENST00000560674.5	ENSG00000182253.14	SYNM	chr15	protein_coding	synemin, intermediate filament protein
chr15	36808489	36808904	+	IntronR	ENST00000437989.6	ENSG00000186073.11	C15orf41	chr15	protein_coding	chromosome 15 open reading frame 41
chr15	45430655	45430770	+	IntronR	ENST00000396650.6	ENSG00000166920.10	C15orf48	chr15	protein_coding	chromosome 15 open reading frame 48
chr15	40625467	40625545	+	IntronR	ENST00000527044.5	ENSG00000137812.19	CASC5	chr15	protein_coding	cancer susceptibility candidate 5
chr15	84639978	84642012	+	IntronR	ENST00000541103.2	ENSG00000176700.19	SCAND2P	chr15	transcribed_unprocessed_pseudogene	SCAN domain containing 2 pseudogene
chr15	88855521	88855579	+	IntronR	ENST00000617301.4	ENSG00000157766.15	ACAN	chr15	protein_coding	aggrecan
chr15	71780545	71780548	+	IntronR	ENST00000261862.7	ENSG00000187720.14	THSD4	chr15	protein_coding	thrombospondin, type I, domain containing 4
chr15	40807421	40807792	+	IntronR	ENST00000570108.5	ENSG00000166140.17	ZFYVE19	chr15	protein_coding	zinc finger, FYVE domain containing 19
chr15	84620772	84622646	+	IntronR	ENST00000485222.2	ENSG00000176371.13	ZSCAN2	chr15	protein_coding	zinc finger and SCAN domain containing 2
chr15	84620772	84622578	+	IntronR	ENST00000538076.5	ENSG00000176371.13	ZSCAN2	chr15	protein_coding	zinc finger and SCAN domain containing 2
chr15	84620772	84623276	+	IntronR	ENST00000541040.5	ENSG00000176371.13	ZSCAN2	chr15	protein_coding	zinc finger and SCAN domain containing 2
chr15	84622714	84623481	+	IntronR	ENST00000485222.2	ENSG00000176371.13	ZSCAN2	chr15	protein_coding	zinc finger and SCAN domain containing 2
chr15	84622714	84623276	+	IntronR	ENST00000538076.5	ENSG00000176371.13	ZSCAN2	chr15	protein_coding	zinc finger and SCAN domain containing 2
chr15	32615607	32615805	+	IntronR	ENST00000543522.5	ENSG00000198826.10	ARHGAP11A	chr15	protein_coding	Rho GTPase activating protein 11A
chr15	74133228	74134462	+	IntronR	ENST00000419208.2	ENSG00000167178.15	ISLR2	chr15	protein_coding	immunoglobulin superfamily containing leucine-rich repeat 2
chr15	67826626	67826864	+	IntronR	ENST00000341418.9	ENSG00000188779.10	SKOR1	chr15	protein_coding	SKI family transcriptional corepressor 1
chr15	67827092	67827594	+	IntronR	ENST00000341418.9	ENSG00000188779.10	SKOR1	chr15	protein_coding	SKI family transcriptional corepressor 1
chr15	67827899	67828011	+	IntronR	ENST00000341418.9	ENSG00000188779.10	SKOR1	chr15	protein_coding	SKI family transcriptional corepressor 1
chr15	90961774	90961924	+	IntronR	ENST00000556618.1	ENSG00000166965.12	RCCD1	chr15	protein_coding	RCC1 domain containing 1
chr15	78264585	78264757	+	IntronR	ENST00000343789.7	ENSG00000140403.12	DNAJA4	chr15	protein_coding	DnaJ (Hsp40) homolog, subfamily A, member 4
chr15	43799107	43799619	+	IntronR	ENST00000409646.5	ENSG00000140264.19	SERF2	chr15	protein_coding	small EDRK-rich factor 2
chr15	43799150	43799154	+	IntronR	ENST00000620261.4	ENSG00000242028.5	HYPK	chr15	protein_coding	huntingtin interacting protein K
chr15	100862104	100862227	+	IntronR	ENST00000558641.2	ENSG00000259604.5	RP11-66B24.1	chr15	lincRNA		--
chr15	74034530	74035172	+	IntronR	ENST00000268059.10	ENSG00000140464.19	PML	chr15	protein_coding	promyelocytic leukemia
chr15	74034530	74035132	+	IntronR	ENST00000569477.5	ENSG00000140464.19	PML	chr15	protein_coding	promyelocytic leukemia
chr15	40955414	40955550	+	IntronR	ENST00000444189.6	ENSG00000128965.11	CHAC1	chr15	protein_coding	ChaC glutathione-specific gamma-glutamylcyclotransferase 1
chr15	43801569	43801711	+	IntronR	ENST00000406925.5	ENSG00000242028.5	HYPK	chr15	protein_coding	huntingtin interacting protein K
chr15	42402135	42402794	+	IntronR	ENST00000318023.11	ENSG00000092529.22	CAPN3	chr15	protein_coding	calpain 3, (p94)
chr15	42402558	42402794	+	IntronR	ENST00000397200.8	ENSG00000092529.22	CAPN3	chr15	protein_coding	calpain 3, (p94)
chr15	57306622	57307043	+	IntronR	ENST00000502027.1	ENSG00000247982.6	LINC00926	chr15	lincRNA	long intergenic non-protein coding RNA 926
chr15	84239990	84240222	+	IntronR	ENST00000422563.6	ENSG00000184206.11	GOLGA6L4	chr15	protein_coding	golgin A6 family-like 4
chr15	84240416	84240594	+	IntronR	ENST00000422563.6	ENSG00000184206.11	GOLGA6L4	chr15	protein_coding	golgin A6 family-like 4
chr15	28382428	28382702	+	IntronR	ENST00000532622.6	ENSG00000153684.14	GOLGA8F	chr15	protein_coding	golgin A8 family, member F
chr15	48878272	48878339	+	IntronR	ENST00000560490.1	ENSG00000255302.3	EID1	chr15	protein_coding	EP300 interacting inhibitor of differentiation 1
chr15	89386902	89387431	+	IntronR	ENST00000561037.5	ENSG00000255571.6	LINC00925	chr15	lincRNA	long intergenic non-protein coding RNA 925
chr15	89387538	89387817	+	IntronR	ENST00000561037.5	ENSG00000255571.6	LINC00925	chr15	lincRNA	long intergenic non-protein coding RNA 925
chr15	25103970	25106164	+	IntronR	ENST00000549804.6	ENSG00000224078.12	SNHG14	chr15	processed_transcript	small nucleolar RNA host gene 14
chr15	25109715	25111765	+	IntronR	ENST00000549804.6	ENSG00000224078.12	SNHG14	chr15	processed_transcript	small nucleolar RNA host gene 14
chr15	25109715	25110386	+	IntronR	ENST00000553108.1	ENSG00000224078.12	SNHG14	chr15	processed_transcript	small nucleolar RNA host gene 14
chr15	92883619	92883744	+	IntronR	ENST00000554894.5	ENSG00000272888.5	LINC01578	chr15	processed_transcript	long intergenic non-protein coding RNA 1578
chr15	56365477	56365579	+	IntronR	ENST00000352903.6	ENSG00000151575.14	TEX9	chr15	protein_coding	testis expressed 9
chr15	37942255	37943341	+	IntronR	ENST00000319669.4	ENSG00000166069.13	TMCO5A	chr15	protein_coding	transmembrane and coiled-coil domains 5A
chr15	62060843	62060968	+	IntronR	ENST00000560813.2	ENSG00000259251.2	RP11-643M14.1	chr15	antisense		--
chr15	44715458	44715513	+	IntronR	ENST00000544417.5	ENSG00000166710.17	B2M	chr15	protein_coding	beta-2-microglobulin
chr15	39921658	39922787	+	IntronR	ENST00000499797.2	ENSG00000246863.2	RP11-325N19.3	chr15	lincRNA		--
chr15	77647961	77648144	+	IntronR	ENST00000560265.1	ENSG00000259666.2	LINGO1-AS1	chr15	antisense	LINGO1 antisense RNA 1
chr15	100559445	100559635	+	IntronR	ENST00000557839.1	ENSG00000259540.1	RP11-526I2.1	chr15	antisense		--
chr15	48341363	48341515	+	IntronR	ENST00000331200.7	ENSG00000128951.13	DUT	chr15	protein_coding	deoxyuridine triphosphatase
chr15	48341363	48341459	+	IntronR	ENST00000559935.5	ENSG00000128951.13	DUT	chr15	protein_coding	deoxyuridine triphosphatase
chr15	48341585	48342022	+	IntronR	ENST00000331200.7	ENSG00000128951.13	DUT	chr15	protein_coding	deoxyuridine triphosphatase
chr15	78473381	78476188	+	IntronR	ENST00000258886.12	ENSG00000136381.12	IREB2	chr15	protein_coding	iron-responsive element binding protein 2
chr15	52180401	52181050	+	IntronR	ENST00000559779.1	ENSG00000259577.1	RP11-430B1.2	chr15	lincRNA		--
chr15	82756939	82757046	+	IntronR	ENST00000559366.1	ENSG00000250988.7	SNHG21	chr15	antisense	small nucleolar RNA host gene 21
chr15	80152905	80153026	+	IntronR	ENST00000407106.5	ENSG00000103876.11	FAH	chr15	protein_coding	fumarylacetoacetate hydrolase (fumarylacetoacetase)
chr15	90263145	90263740	+	IntronR	ENST00000438251.2	ENSG00000213471.8	TTLL13P	chr15	unitary_pseudogene	tubulin tyrosine ligase-like family member 13, pseudogene
chr15	74033414	74034478	+	IntronR	ENST00000268058.7	ENSG00000140464.19	PML	chr15	protein_coding	promyelocytic leukemia
chr15	74033422	74034478	+	IntronR	ENST00000436891.7	ENSG00000140464.19	PML	chr15	protein_coding	promyelocytic leukemia
chr15	74823682	74824351	+	IntronR	ENST00000309664.9	ENSG00000140506.16	LMAN1L	chr15	protein_coding	lectin, mannose-binding, 1 like
chr15	74824478	74825476	+	IntronR	ENST00000309664.9	ENSG00000140506.16	LMAN1L	chr15	protein_coding	lectin, mannose-binding, 1 like
chr15	41770957	41772509	+	IntronR	ENST00000619521.1	ENSG00000174197.16	MGA	chr15	protein_coding	MGA, MAX dimerization protein
chr15	62276535	62278166	+	IntronR	ENST00000561701.1	ENSG00000261296.1	RP11-299H22.6	chr15	lincRNA		--
chr15	89335369	89335649	+	IntronR	ENST00000562356.1	ENSG00000261441.1	RP11-217B1.2	chr15	antisense		--
chr15	82754784	82756730	+	IntronR	ENST00000559366.1	ENSG00000250988.7	SNHG21	chr15	antisense	small nucleolar RNA host gene 21
chr15	82756785	82756904	+	IntronR	ENST00000559366.1	ENSG00000250988.7	SNHG21	chr15	antisense	small nucleolar RNA host gene 21
chr15	22080648	22080857	+	IntronR	ENST00000560544.1	ENSG00000259176.5	RP11-69H14.6	chr15	sense_overlapping		--
chr15	23161133	23161407	+	IntronR	ENST00000530246.1	ENSG00000175676.15	GOLGA8EP	chr15	transcribed_unprocessed_pseudogene	golgin A8 family, member E, pseudogene
chr15	59123627	59124767	+	IntronR	ENST00000288207.6	ENSG00000157456.7	CCNB2	chr15	protein_coding	cyclin B2
chr15	32730794	32730916	+	IntronR	ENST00000560677.5	ENSG00000166923.10	GREM1	chr15	protein_coding	gremlin 1, DAN family BMP antagonist
chr15	32730804	32730928	+	IntronR	ENST00000560830.1	ENSG00000166923.10	GREM1	chr15	protein_coding	gremlin 1, DAN family BMP antagonist
chr15	22465787	22465869	+	IntronR	ENST00000620691.4	ENSG00000277865.4	GOLGA6L22	chr15	protein_coding	golgin A6 family-like 22
chr15	22466195	22466529	+	IntronR	ENST00000620691.4	ENSG00000277865.4	GOLGA6L22	chr15	protein_coding	golgin A6 family-like 22
chr15	74303094	74304052	+	IntronR	ENST00000562561.1	ENSG00000261384.1	RP11-60L3.2	chr15	sense_intronic		--
chr15	92901299	92902174	+	IntronR	ENST00000629346.2	ENSG00000173575.18	CHD2	chr15	protein_coding	chromodomain helicase DNA binding protein 2
chr15	78944891	78944981	-	IntronR	ENST00000615999.4	ENSG00000103811.15	CTSH	chr15	protein_coding	cathepsin H
chr15	41900968	41901181	-	IntronR	ENST00000612090.1	ENSG00000103966.9	EHD4	chr15	protein_coding	EH-domain containing 4
chr15	41900337	41901009	-	IntronR	ENST00000612090.1	ENSG00000103966.9	EHD4	chr15	protein_coding	EH-domain containing 4
chr15	52568902	52569116	-	IntronR	ENST00000566423.5	ENSG00000128989.10	ARPP19	chr15	protein_coding	cAMP-regulated phosphoprotein, 19kDa
chr15	52568900	52569116	-	IntronR	ENST00000569281.6	ENSG00000128989.10	ARPP19	chr15	protein_coding	cAMP-regulated phosphoprotein, 19kDa
chr15	52568902	52569112	-	IntronR	ENST00000567669.5	ENSG00000128989.10	ARPP19	chr15	protein_coding	cAMP-regulated phosphoprotein, 19kDa
chr15	40754597	40755260	-	IntronR	ENST00000338376.7	ENSG00000137824.15	RMDN3	chr15	protein_coding	regulator of microtubule dynamics 3
chr15	75355794	75356032	-	IntronR	ENST00000618257.1	ENSG00000140400.14	MAN2C1	chr15	protein_coding	mannosidase, alpha, class 2C, member 1
chr15	88531297	88531715	-	IntronR	ENST00000558413.1	ENSG00000140543.13	DET1	chr15	protein_coding	de-etiolated homolog 1 (Arabidopsis)
chr15	88530773	88531473	-	IntronR	ENST00000558413.1	ENSG00000140543.13	DET1	chr15	protein_coding	de-etiolated homolog 1 (Arabidopsis)
chr15	88899157	88899375	-	IntronR	ENST00000566497.5	ENSG00000140545.14	MFGE8	chr15	protein_coding	milk fat globule-EGF factor 8 protein
chr15	43328286	43330582	-	IntronR	ENST00000567039.1	ENSG00000168806.7	LCMT2	chr15	protein_coding	leucine carboxyl methyltransferase 2
chr15	55359690	55360840	-	IntronR	ENST00000425574.7	ENSG00000260916.5	CCPG1	chr15	protein_coding	cell cycle progression 1
chr15	55356409	55359539	-	IntronR	ENST00000425574.7	ENSG00000260916.5	CCPG1	chr15	protein_coding	cell cycle progression 1
chr15	44536043	44536900	-	IntronR	ENST00000560049.1	ENSG00000179523.4	EIF3J-AS1	chr15	lincRNA	EIF3J antisense RNA 1 (head to head)
chr15	34364194	34364306	-	IntronR	ENST00000617710.4	ENSG00000176454.13	LPCAT4	chr15	protein_coding	lysophosphatidylcholine acyltransferase 4
chr15	43648709	43648818	-	IntronR	ENST00000396879.5	ENSG00000166762.16	CATSPER2	chr15	protein_coding	cation channel, sperm associated 2
chr15	42548351	42548772	-	IntronR	ENST00000563454.5	ENSG00000180979.9	LRRC57	chr15	protein_coding	leucine rich repeat containing 57
chr15	42548456	42548693	-	IntronR	ENST00000397130.7	ENSG00000180979.9	LRRC57	chr15	protein_coding	leucine rich repeat containing 57
chr15	83284611	83284614	-	IntronR	ENST00000618086.4	ENSG00000169594.12	BNC1	chr15	protein_coding	basonuclin 1
chr15	83284586	83284588	-	IntronR	ENST00000618086.4	ENSG00000169594.12	BNC1	chr15	protein_coding	basonuclin 1
chr15	72117680	72118081	-	IntronR	ENST00000424560.2	ENSG00000066933.15	MYO9A	chr15	protein_coding	myosin IXA
chr15	74902063	74902604	-	IntronR	ENST00000563119.5	ENSG00000178761.14	FAM219B	chr15	protein_coding	family with sequence similarity 219, member B
chr15	40979257	40979492	-	IntronR	ENST00000401393.7	ENSG00000128908.15	INO80	chr15	protein_coding	INO80 complex subunit
chr15	74722356	74722441	-	IntronR	ENST00000612821.4	ENSG00000140465.13	CYP1A1	chr15	protein_coding	cytochrome P450, family 1, subfamily A, polypeptide 1
chr15	43369602	43369606	-	IntronR	ENST00000396972.2	ENSG00000140265.12	ZSCAN29	chr15	protein_coding	zinc finger and SCAN domain containing 29
chr15	82477123	82477203	-	IntronR	ENST00000618267.4	ENSG00000255769.7	GOLGA2P10	chr15	transcribed_unprocessed_pseudogene	golgin A2 pseudogene 10
chr15	43873275	43874462	-	IntronR	ENST00000484674.5	ENSG00000171877.19	FRMD5	chr15	protein_coding	FERM domain containing 5
chr15	43873222	43874119	-	IntronR	ENST00000402883.5	ENSG00000171877.19	FRMD5	chr15	protein_coding	FERM domain containing 5
chr15	43744219	43744395	-	IntronR	ENST00000439564.5	ENSG00000205771.6	CATSPER2P1	chr15	transcribed_unprocessed_pseudogene	cation channel, sperm associated 2 pseudogene 1
chr15	74195468	74195652	-	IntronR	ENST00000323940.9	ENSG00000137868.18	STRA6	chr15	protein_coding	stimulated by retinoic acid 6
chr15	82712307	82713730	-	IntronR	ENST00000440089.1	ENSG00000228141.6	AC105339.1	chr15	lincRNA		--
chr15	82372416	82372498	-	IntronR	ENST00000418824.3	ENSG00000237550.5	UBE2Q2P6	chr15	transcribed_processed_pseudogene	ubiquitin-conjugating enzyme E2Q family member 2 pseudogene 6
chr15	35084193	35085110	-	IntronR	ENST00000629403.1	ENSG00000255192.5	NANOGP8	chr15	protein_coding	Nanog homeobox pseudogene 8
chr15	82044613	82045450	-	IntronR	ENST00000329713.4	ENSG00000183496.5	MEX3B	chr15	protein_coding	mex-3 RNA binding family member B
chr15	32718101	32718854	-	IntronR	ENST00000560363.1	ENSG00000259721.1	RP11-758N13.1	chr15	lincRNA		--
chr15	84398990	84399684	-	IntronR	ENST00000558149.1	ENSG00000235370.6	DNM1P51	chr15	transcribed_unprocessed_pseudogene	dynamin 1 pseudogene 51
chr15	45118069	45119147	-	IntronR	ENST00000267803.8	ENSG00000140254.12	DUOXA1	chr15	protein_coding	dual oxidase maturation factor 1
chr15	45117809	45117904	-	IntronR	ENST00000267803.8	ENSG00000140254.12	DUOXA1	chr15	protein_coding	dual oxidase maturation factor 1
chr15	84200876	84202870	-	IntronR	ENST00000316967.10	ENSG00000225151.10	GOLGA2P7	chr15	transcribed_unprocessed_pseudogene	golgin A2 pseudogene 7
chr15	84201208	84202870	-	IntronR	ENST00000400817.7	ENSG00000225151.10	GOLGA2P7	chr15	transcribed_unprocessed_pseudogene	golgin A2 pseudogene 7
chr15	90931556	90931704	-	IntronR	ENST00000330334.7	ENSG00000184508.10	HDDC3	chr15	protein_coding	HD domain containing 3
chr15	90931405	90931704	-	IntronR	ENST00000394272.7	ENSG00000184508.10	HDDC3	chr15	protein_coding	HD domain containing 3
chr15	70096261	70096677	-	IntronR	ENST00000440567.7	ENSG00000140332.15	TLE3	chr15	protein_coding	transducin-like enhancer of split 3
chr15	82536881	82538306	-	IntronR	ENST00000330244.10	ENSG00000182774.10	RPS17	chr15	protein_coding	ribosomal protein S17
chr15	63047694	63049248	-	IntronR	ENST00000560903.1	ENSG00000259498.1	RP11-244F12.3	chr15	antisense		--
chr15	42801437	42801622	-	IntronR	ENST00000622375.4	ENSG00000128881.16	TTBK2	chr15	protein_coding	tau tubulin kinase 2
chr15	101977294	101977746	-	IntronR	ENST00000560040.1	ENSG00000248472.8	DDX11L9	chr15	transcribed_unprocessed_pseudogene	DEAD/H (Asp-Glu-Ala-Asp/His) box helicase 11 like 9
chr15	74481025	74481398	-	IntronR	ENST00000568772.2	ENSG00000260103.2	RP11-10O17.1	chr15	transcribed_processed_pseudogene		--
chr15	36817288	36817727	-	IntronR	ENST00000430593.3	ENSG00000223518.5	CSNK1A1P1	chr15	transcribed_processed_pseudogene	casein kinase 1, alpha 1 pseudogene 1
chr15	74720774	74720967	-	IntronR	ENST00000379727.7	ENSG00000140465.13	CYP1A1	chr15	protein_coding	cytochrome P450, family 1, subfamily A, polypeptide 1
chr15	74906365	74906587	-	IntronR	ENST00000357635.9	ENSG00000178761.14	FAM219B	chr15	protein_coding	family with sequence similarity 219, member B
chr15	71110244	71112294	-	IntronR	ENST00000449977.6	ENSG00000225362.8	CT62	chr15	protein_coding	cancer/testis antigen 62
chr15	23439498	23441682	-	IntronR	ENST00000345070.5	ENSG00000174450.11	GOLGA6L2	chr15	protein_coding	golgin A6 family-like 2
chr15	23439866	23441518	-	IntronR	ENST00000312015.6	ENSG00000174450.11	GOLGA6L2	chr15	protein_coding	golgin A6 family-like 2
chr15	82345079	82345182	-	IntronR	ENST00000619556.4	ENSG00000278662.4	GOLGA6L10	chr15	protein_coding	golgin A6 family-like 10
chr15	82344903	82345153	-	IntronR	ENST00000621197.4	ENSG00000278662.4	GOLGA6L10	chr15	protein_coding	golgin A6 family-like 10
chr15	82344974	82345014	-	IntronR	ENST00000619556.4	ENSG00000278662.4	GOLGA6L10	chr15	protein_coding	golgin A6 family-like 10
chr15	82571532	82571634	-	IntronR	ENST00000611163.4	ENSG00000214575.9	CPEB1	chr15	protein_coding	cytoplasmic polyadenylation element binding protein 1
chr15	75578714	75579289	-	IntronR	ENST00000306726.6	ENSG00000169410.9	PTPN9	chr15	protein_coding	protein tyrosine phosphatase, non-receptor type 9
chr15	96285459	96288664	-	IntronR	ENST00000561344.5	ENSG00000247809.7	NR2F2-AS1	chr15	antisense	NR2F2 antisense RNA 1
chr16	3069109	3069281	+	IntronR	ENST00000396887.7	ENSG00000008517.16	IL32	chr16	protein_coding	interleukin 32
chr16	67109989	67110119	+	IntronR	ENST00000569600.5	ENSG00000125149.11	C16orf70	chr16	protein_coding	chromosome 16 open reading frame 70
chr16	58259868	58259870	+	IntronR	ENST00000616795.1	ENSG00000103021.9	CCDC113	chr16	protein_coding	coiled-coil domain containing 113
chr16	58515880	58515953	+	IntronR	ENST00000310682.6	ENSG00000103037.11	SETD6	chr16	protein_coding	SET domain containing 6
chr16	29807772	29807775	+	IntronR	ENST00000616501.4	ENSG00000103495.13	MAZ	chr16	protein_coding	MYC-associated zinc finger protein (purine-binding transcription factor)
chr16	29807786	29807788	+	IntronR	ENST00000616501.4	ENSG00000103495.13	MAZ	chr16	protein_coding	MYC-associated zinc finger protein (purine-binding transcription factor)
chr16	590119	590261	+	IntronR	ENST00000538492.5	ENSG00000197562.9	RAB40C	chr16	protein_coding	RAB40C, member RAS oncogene family
chr16	3024086	3024193	+	IntronR	ENST00000574549.5	ENSG00000131652.13	THOC6	chr16	protein_coding	THO complex 6
chr16	67163852	67164019	+	IntronR	ENST00000264009.12	ENSG00000102878.15	HSF4	chr16	protein_coding	heat shock transcription factor 4
chr16	21161008	21161085	+	IntronR	ENST00000572599.5	ENSG00000011638.10	TMEM159	chr16	protein_coding	transmembrane protein 159
chr16	55545768	55545771	+	IntronR	ENST00000615823.1	ENSG00000087253.11	LPCAT2	chr16	protein_coding	lysophosphatidylcholine acyltransferase 2
chr16	31381896	31382468	+	IntronR	ENST00000562522.2	ENSG00000140678.16	ITGAX	chr16	protein_coding	integrin, alpha X (complement component 3 receptor 4 subunit)
chr16	31459301	31459806	+	IntronR	ENST00000538189.5	ENSG00000140691.16	ARMC5	chr16	protein_coding	armadillo repeat containing 5
chr16	31459340	31459468	+	IntronR	ENST00000563544.5	ENSG00000140691.16	ARMC5	chr16	protein_coding	armadillo repeat containing 5
chr16	89550595	89550600	+	IntronR	ENST00000620811.4	ENSG00000197912.13	SPG7	chr16	protein_coding	spastic paraplegia 7 (pure and complicated autosomal recessive)
chr16	89552995	89552997	+	IntronR	ENST00000620811.4	ENSG00000197912.13	SPG7	chr16	protein_coding	spastic paraplegia 7 (pure and complicated autosomal recessive)
chr16	89553023	89553026	+	IntronR	ENST00000620811.4	ENSG00000197912.13	SPG7	chr16	protein_coding	spastic paraplegia 7 (pure and complicated autosomal recessive)
chr16	89553052	89553057	+	IntronR	ENST00000620811.4	ENSG00000197912.13	SPG7	chr16	protein_coding	spastic paraplegia 7 (pure and complicated autosomal recessive)
chr16	89553116	89553119	+	IntronR	ENST00000620811.4	ENSG00000197912.13	SPG7	chr16	protein_coding	spastic paraplegia 7 (pure and complicated autosomal recessive)
chr16	31112027	31112121	+	IntronR	ENST00000219794.10	ENSG00000103507.13	BCKDK	chr16	protein_coding	branched chain ketoacid dehydrogenase kinase
chr16	14895641	14895973	+	IntronR	ENST00000610363.4	ENSG00000103512.14	NOMO1	chr16	protein_coding	NODAL modulator 1
chr16	69954366	69954372	+	IntronR	ENST00000617654.4	ENSG00000157322.16	CLEC18A	chr16	protein_coding	C-type lectin domain family 18, member A
chr16	69954455	69954458	+	IntronR	ENST00000617654.4	ENSG00000157322.16	CLEC18A	chr16	protein_coding	C-type lectin domain family 18, member A
chr16	69954487	69954490	+	IntronR	ENST00000617654.4	ENSG00000157322.16	CLEC18A	chr16	protein_coding	C-type lectin domain family 18, member A
chr16	69960446	69960451	+	IntronR	ENST00000617654.4	ENSG00000157322.16	CLEC18A	chr16	protein_coding	C-type lectin domain family 18, member A
chr16	69960446	69960448	+	IntronR	ENST00000620064.4	ENSG00000157322.16	CLEC18A	chr16	protein_coding	C-type lectin domain family 18, member A
chr16	1655936	1656649	+	IntronR	ENST00000454337.1	ENSG00000261732.1	LA16c-431H6.6	chr16	protein_coding		--
chr16	23672197	23672852	+	IntronR	ENST00000566996.2	ENSG00000260482.3	CTD-2196E14.9	chr16	3prime_overlapping_ncrna		--
chr16	29813933	29814333	+	IntronR	ENST00000358758.11	ENSG00000167371.16	PRRT2	chr16	protein_coding	proline-rich transmembrane protein 2
chr16	29813933	29814344	+	IntronR	ENST00000609618.2	ENSG00000280893.1	PAGR1	chr16	protein_coding	PAXIP1 associated glutamate-rich protein 1
chr16	29814465	29814628	+	IntronR	ENST00000358758.11	ENSG00000167371.16	PRRT2	chr16	protein_coding	proline-rich transmembrane protein 2
chr16	2208613	2208759	+	IntronR	ENST00000382450.8	ENSG00000167965.17	MLST8	chr16	protein_coding	MTOR associated protein, LST8 homolog (S. cerevisiae)
chr16	2528559	2528650	+	IntronR	ENST00000293971.10	ENSG00000162066.14	AMDHD2	chr16	protein_coding	amidohydrolase domain containing 2
chr16	2529525	2530257	+	IntronR	ENST00000413459.7	ENSG00000162066.14	AMDHD2	chr16	protein_coding	amidohydrolase domain containing 2
chr16	29900741	29901552	+	IntronR	ENST00000483405.5	ENSG00000174939.10	ASPHD1	chr16	protein_coding	aspartate beta-hydroxylase domain containing 1
chr16	29986504	29986844	+	IntronR	ENST00000543033.5	ENSG00000149930.17	TAOK2	chr16	protein_coding	TAO kinase 2
chr16	28974863	28975101	+	IntronR	ENST00000565975.5	ENSG00000169682.17	SPNS1	chr16	protein_coding	spinster homolog 1 (Drosophila)
chr16	28975100	28975188	+	IntronR	ENST00000323081.12	ENSG00000169682.17	SPNS1	chr16	protein_coding	spinster homolog 1 (Drosophila)
chr16	89561598	89561740	+	IntronR	ENST00000452368.7	ENSG00000167526.13	RPL13	chr16	protein_coding	ribosomal protein L13
chr16	70177261	70177263	+	IntronR	ENST00000611356.4	ENSG00000157335.19	CLEC18C	chr16	protein_coding	C-type lectin domain family 18, member C
chr16	70177277	70177279	+	IntronR	ENST00000611356.4	ENSG00000157335.19	CLEC18C	chr16	protein_coding	C-type lectin domain family 18, member C
chr16	70177359	70177362	+	IntronR	ENST00000611356.4	ENSG00000157335.19	CLEC18C	chr16	protein_coding	C-type lectin domain family 18, member C
chr16	70177394	70177397	+	IntronR	ENST00000611356.4	ENSG00000157335.19	CLEC18C	chr16	protein_coding	C-type lectin domain family 18, member C
chr16	70183354	70183356	+	IntronR	ENST00000611356.4	ENSG00000157335.19	CLEC18C	chr16	protein_coding	C-type lectin domain family 18, member C
chr16	70183354	70183359	+	IntronR	ENST00000611662.4	ENSG00000157335.19	CLEC18C	chr16	protein_coding	C-type lectin domain family 18, member C
chr16	30953712	30954037	+	IntronR	ENST00000566237.1	ENSG00000175938.6	ORAI3	chr16	protein_coding	ORAI calcium release-activated calcium modulator 3
chr16	30395578	30395780	+	IntronR	ENST00000613509.1	ENSG00000180035.10	ZNF48	chr16	protein_coding	zinc finger protein 48
chr16	2237476	2237540	+	IntronR	ENST00000382437.8	ENSG00000167968.12	DNASE1L2	chr16	protein_coding	deoxyribonuclease I-like 2
chr16	19078159	19079128	+	IntronR	ENST00000568985.5	ENSG00000167186.10	COQ7	chr16	protein_coding	coenzyme Q7 homolog, ubiquinone (yeast)
chr16	28937123	28937125	+	IntronR	ENST00000611258.4	ENSG00000177455.11	CD19	chr16	protein_coding	CD19 molecule
chr16	56626531	56626880	+	IntronR	ENST00000306061.10	ENSG00000169715.14	MT1E	chr16	protein_coding	metallothionein 1E
chr16	67648129	67648238	+	IntronR	ENST00000545661.5	ENSG00000159753.13	RLTPR	chr16	protein_coding	RGD motif, leucine rich repeats, tropomodulin domain and proline-rich containing
chr16	28836122	28836728	+	IntronR	ENST00000340394.12	ENSG00000168488.18	ATXN2L	chr16	protein_coding	ataxin 2-like
chr16	28836122	28836751	+	IntronR	ENST00000382686.8	ENSG00000168488.18	ATXN2L	chr16	protein_coding	ataxin 2-like
chr16	28836176	28836751	+	IntronR	ENST00000325215.10	ENSG00000168488.18	ATXN2L	chr16	protein_coding	ataxin 2-like
chr16	28836176	28836326	+	IntronR	ENST00000395547.6	ENSG00000168488.18	ATXN2L	chr16	protein_coding	ataxin 2-like
chr16	28836176	28836728	+	IntronR	ENST00000564304.5	ENSG00000168488.18	ATXN2L	chr16	protein_coding	ataxin 2-like
chr16	28836490	28836728	+	IntronR	ENST00000395547.6	ENSG00000168488.18	ATXN2L	chr16	protein_coding	ataxin 2-like
chr16	28863754	28866012	+	IntronR	ENST00000322610.12	ENSG00000178188.14	SH2B1	chr16	protein_coding	SH2B adaptor protein 1
chr16	28863945	28866012	+	IntronR	ENST00000359285.9	ENSG00000178188.14	SH2B1	chr16	protein_coding	SH2B adaptor protein 1
chr16	28864262	28866012	+	IntronR	ENST00000395532.8	ENSG00000178188.14	SH2B1	chr16	protein_coding	SH2B adaptor protein 1
chr16	728895	729009	+	IntronR	ENST00000389703.7	ENSG00000103253.17	HAGHL	chr16	protein_coding	hydroxyacylglutathione hydrolase-like
chr16	729088	729288	+	IntronR	ENST00000389703.7	ENSG00000103253.17	HAGHL	chr16	protein_coding	hydroxyacylglutathione hydrolase-like
chr16	29463471	29463567	+	IntronR	ENST00000360423.11	ENSG00000213648.10	SULT1A4	chr16	protein_coding	sulfotransferase family, cytosolic, 1A, phenol-preferring, member 4
chr16	29463661	29464160	+	IntronR	ENST00000360423.11	ENSG00000213648.10	SULT1A4	chr16	protein_coding	sulfotransferase family, cytosolic, 1A, phenol-preferring, member 4
chr16	29463661	29464142	+	IntronR	ENST00000565290.5	ENSG00000213648.10	SULT1A4	chr16	protein_coding	sulfotransferase family, cytosolic, 1A, phenol-preferring, member 4
chr16	3401270	3401733	+	IntronR	ENST00000571936.5	ENSG00000103343.12	ZNF174	chr16	protein_coding	zinc finger protein 174
chr16	24846012	24846232	+	IntronR	ENST00000424767.6	ENSG00000158865.12	SLC5A11	chr16	protein_coding	solute carrier family 5 (sodium/inositol cotransporter), member 11
chr16	28985226	28985376	+	IntronR	ENST00000564277.5	ENSG00000213658.10	LAT	chr16	protein_coding	linker for activation of T cells
chr16	28986569	28986657	+	IntronR	ENST00000395456.6	ENSG00000213658.10	LAT	chr16	protein_coding	linker for activation of T cells
chr16	30194791	30194886	+	IntronR	ENST00000251303.10	ENSG00000132207.17	SLX1A	chr16	protein_coding	SLX1 structure-specific endonuclease subunit homolog A (S. cerevisiae)
chr16	72076350	72076956	+	IntronR	ENST00000561690.1	ENSG00000261701.6	HPR	chr16	protein_coding	haptoglobin-related protein
chr16	21599834	21599883	+	IntronR	ENST00000615720.4	ENSG00000197006.13	METTL9	chr16	protein_coding	methyltransferase like 9
chr16	67279276	67279876	+	IntronR	ENST00000427155.6	ENSG00000196155.12	PLEKHG4	chr16	protein_coding	pleckstrin homology domain containing, family G (with RhoGef domain) member 4
chr16	67279626	67279876	+	IntronR	ENST00000379344.7	ENSG00000196155.12	PLEKHG4	chr16	protein_coding	pleckstrin homology domain containing, family G (with RhoGef domain) member 4
chr16	28986399	28986430	+	IntronR	ENST00000354453.7	ENSG00000261067.6	RP11-264B17.3	chr16	processed_transcript		--
chr16	19114935	19120107	+	IntronR	ENST00000564808.6	ENSG00000261427.6	CTD-2349B8.1	chr16	protein_coding		--
chr16	16333763	16333814	+	IntronR	ENST00000458669.1	ENSG00000244257.5	PKD1P1	chr16	unprocessed_pseudogene	polycystic kidney disease 1 (autosomal dominant) pseudogene 1
chr16	8628876	8629045	+	IntronR	ENST00000561758.5	ENSG00000067365.14	METTL22	chr16	protein_coding	methyltransferase like 22
chr16	89560712	89560940	+	IntronR	ENST00000311528.9	ENSG00000167526.13	RPL13	chr16	protein_coding	ribosomal protein L13
chr16	89560712	89560954	+	IntronR	ENST00000567815.5	ENSG00000167526.13	RPL13	chr16	protein_coding	ribosomal protein L13
chr16	31081701	31082971	+	IntronR	ENST00000300850.5	ENSG00000167395.10	ZNF646	chr16	protein_coding	zinc finger protein 646
chr16	15022718	15022720	+	IntronR	ENST00000325823.11	ENSG00000179889.18	PDXDC1	chr16	protein_coding	pyridoxal-dependent decarboxylase domain containing 1
chr16	3135109	3135318	+	IntronR	ENST00000574902.5	ENSG00000085644.13	ZNF213	chr16	protein_coding	zinc finger protein 213
chr16	3142353	3142464	+	IntronR	ENST00000416391.6	ENSG00000085644.13	ZNF213	chr16	protein_coding	zinc finger protein 213
chr16	3067415	3067554	+	IntronR	ENST00000325568.9	ENSG00000008517.16	IL32	chr16	protein_coding	interleukin 32
chr16	32887559	32887818	+	IntronR	ENST00000566260.1	ENSG00000214614.2	RP11-989E6.3	chr16	lincRNA		--
chr16	16294295	16294627	+	IntronR	ENST00000263012.10	ENSG00000103226.17	NOMO3	chr16	protein_coding	NODAL modulator 3
chr16	4686303	4688796	+	IntronR	ENST00000586183.5	ENSG00000102858.12	MGRN1	chr16	protein_coding	mahogunin ring finger 1, E3 ubiquitin protein ligase
chr16	4694238	4694958	+	IntronR	ENST00000304301.10	ENSG00000168101.14	NUDT16L1	chr16	protein_coding	nudix (nucleoside diphosphate linked moiety X)-type motif 16-like 1
chr16	4694238	4695078	+	IntronR	ENST00000586252.1	ENSG00000168101.14	NUDT16L1	chr16	protein_coding	nudix (nucleoside diphosphate linked moiety X)-type motif 16-like 1
chr16	4694308	4694958	+	IntronR	ENST00000586536.1	ENSG00000168101.14	NUDT16L1	chr16	protein_coding	nudix (nucleoside diphosphate linked moiety X)-type motif 16-like 1
chr16	22513610	22513764	+	IntronR	ENST00000517539.5	ENSG00000243716.10	NPIPB5	chr16	protein_coding	nuclear pore complex interacting protein family, member B5
chr16	22534448	22535940	+	IntronR	ENST00000357370.6	ENSG00000243716.10	NPIPB5	chr16	protein_coding	nuclear pore complex interacting protein family, member B5
chr16	22534708	22534711	+	IntronR	ENST00000451409.5	ENSG00000243716.10	NPIPB5	chr16	protein_coding	nuclear pore complex interacting protein family, member B5
chr16	22534813	22534833	+	IntronR	ENST00000451409.5	ENSG00000243716.10	NPIPB5	chr16	protein_coding	nuclear pore complex interacting protein family, member B5
chr16	31130900	31131195	+	IntronR	ENST00000219797.8	ENSG00000103510.19	KAT8	chr16	protein_coding	K(lysine) acetyltransferase 8
chr16	789125	789210	+	IntronR	ENST00000262315.13	ENSG00000127586.16	CHTF18	chr16	protein_coding	CTF18, chromosome transmission fidelity factor 18 homolog (S. cerevisiae)
chr16	31458976	31459468	+	IntronR	ENST00000408912.7	ENSG00000140691.16	ARMC5	chr16	protein_coding	armadillo repeat containing 5
chr16	31464887	31465850	+	IntronR	ENST00000268314.8	ENSG00000140691.16	ARMC5	chr16	protein_coding	armadillo repeat containing 5
chr16	31465982	31466079	+	IntronR	ENST00000268314.8	ENSG00000140691.16	ARMC5	chr16	protein_coding	armadillo repeat containing 5
chr16	1240728	1240939	+	IntronR	ENST00000338844.7	ENSG00000172236.16	TPSAB1	chr16	protein_coding	tryptase alpha/beta 1
chr16	575970	576134	+	IntronR	ENST00000026218.9	ENSG00000007541.14	PIGQ	chr16	protein_coding	phosphatidylinositol glycan anchor biosynthesis, class Q
chr16	2460170	2460283	+	IntronR	ENST00000361837.8	ENSG00000162062.14	C16orf59	chr16	protein_coding	chromosome 16 open reading frame 59
chr16	75226392	75226647	+	IntronR	ENST00000463353.1	ENSG00000240338.5	RP11-331F4.4	chr16	transcribed_unprocessed_pseudogene		--
chr16	71463292	71463933	+	IntronR	ENST00000567341.1	ENSG00000247324.2	RP11-510M2.2	chr16	antisense		--
chr16	13076	13156	+	IntronR	ENST00000430178.2	ENSG00000233614.6	DDX11L10	chr16	transcribed_unprocessed_pseudogene	DEAD/H (Asp-Glu-Ala-Asp/His) box helicase 11 like 10
chr16	67161937	67162636	+	IntronR	ENST00000521920.5	ENSG00000135722.8	FBXL8	chr16	protein_coding	F-box and leucine-rich repeat protein 8
chr16	67164934	67165522	+	IntronR	ENST00000264009.12	ENSG00000102878.15	HSF4	chr16	protein_coding	heat shock transcription factor 4
chr16	3065494	3065621	+	IntronR	ENST00000528163.6	ENSG00000008517.16	IL32	chr16	protein_coding	interleukin 32
chr16	3065494	3065642	+	IntronR	ENST00000529550.5	ENSG00000008517.16	IL32	chr16	protein_coding	interleukin 32
chr16	3065494	3065784	+	IntronR	ENST00000325568.9	ENSG00000008517.16	IL32	chr16	protein_coding	interleukin 32
chr16	3065494	3065781	+	IntronR	ENST00000440815.7	ENSG00000008517.16	IL32	chr16	protein_coding	interleukin 32
chr16	3065655	3065784	+	IntronR	ENST00000530890.5	ENSG00000008517.16	IL32	chr16	protein_coding	interleukin 32
chr16	3065687	3065784	+	IntronR	ENST00000008180.13	ENSG00000008517.16	IL32	chr16	protein_coding	interleukin 32
chr16	3065687	3065781	+	IntronR	ENST00000530538.6	ENSG00000008517.16	IL32	chr16	protein_coding	interleukin 32
chr16	3065710	3065784	+	IntronR	ENST00000444393.7	ENSG00000008517.16	IL32	chr16	protein_coding	interleukin 32
chr16	3065710	3065781	+	IntronR	ENST00000552664.5	ENSG00000008517.16	IL32	chr16	protein_coding	interleukin 32
chr16	14726050	14726120	+	IntronR	ENST00000619019.3	ENSG00000224712.10	NPIPA3	chr16	protein_coding	nuclear pore complex interacting protein family, member A3
chr16	1961636	1961797	+	IntronR	ENST00000268668.10	ENSG00000140990.14	NDUFB10	chr16	protein_coding	NADH dehydrogenase (ubiquinone) 1 beta subcomplex, 10, 22kDa
chr16	728424	728504	+	IntronR	ENST00000341413.8	ENSG00000103253.17	HAGHL	chr16	protein_coding	hydroxyacylglutathione hydrolase-like
chr16	89933578	89933724	+	IntronR	ENST00000554336.5	ENSG00000258947.6	TUBB3	chr16	protein_coding	tubulin, beta 3 class III
chr16	89918047	89918851	+	IntronR	ENST00000555427.1	ENSG00000258839.2	MC1R	chr16	protein_coding	melanocortin 1 receptor (alpha melanocyte stimulating hormone receptor)
chr16	89920208	89920590	+	IntronR	ENST00000555427.1	ENSG00000258839.2	MC1R	chr16	protein_coding	melanocortin 1 receptor (alpha melanocyte stimulating hormone receptor)
chr16	54932209	54932498	+	IntronR	ENST00000620085.1	ENSG00000176842.14	IRX5	chr16	protein_coding	iroquois homeobox 5
chr16	56609057	56609263	+	IntronR	ENST00000245185.5	ENSG00000125148.6	MT2A	chr16	protein_coding	metallothionein 2A
chr16	19172614	19172760	+	IntronR	ENST00000562711.6	ENSG00000103528.16	SYT17	chr16	protein_coding	synaptotagmin XVII
chr16	19172777	19173430	+	IntronR	ENST00000355377.6	ENSG00000103528.16	SYT17	chr16	protein_coding	synaptotagmin XVII
chr16	89159881	89160216	+	IntronR	ENST00000321214.2	ENSG00000180422.3	LINC00304	chr16	lincRNA	long intergenic non-protein coding RNA 304
chr16	31708207	31708461	+	IntronR	ENST00000563678.1	ENSG00000131797.12	CLUHP3	chr16	transcribed_unprocessed_pseudogene	clustered mitochondria (cluA/CLU1) homolog pseudogene 3
chr16	70768943	70771608	+	IntronR	ENST00000398177.1	ENSG00000214353.7	VAC14-AS1	chr16	antisense	VAC14 antisense RNA 1
chr16	69165526	69167075	+	IntronR	ENST00000314423.11	ENSG00000141076.17	CIRH1A	chr16	protein_coding	cirrhosis, autosomal recessive 1A (cirhin)
chr16	88516233	88516526	+	IntronR	ENST00000569086.5	ENSG00000179588.8	ZFPM1	chr16	protein_coding	zinc finger protein, FOG family member 1
chr16	2464229	2464522	+	IntronR	ENST00000361837.8	ENSG00000162062.14	C16orf59	chr16	protein_coding	chromosome 16 open reading frame 59
chr16	30756959	30760119	+	IntronR	ENST00000424889.7	ENSG00000156873.15	PHKG2	chr16	protein_coding	phosphorylase kinase, gamma 2 (testis)
chr16	722134	722309	+	IntronR	ENST00000569529.5	ENSG00000103254.9	FAM173A	chr16	protein_coding	family with sequence similarity 173, member A
chr16	1965129	1965406	+	IntronR	ENST00000531523.1	ENSG00000255198.4	SNHG9	chr16	lincRNA	small nucleolar RNA host gene 9
chr16	2236560	2236778	+	IntronR	ENST00000320700.9	ENSG00000167968.12	DNASE1L2	chr16	protein_coding	deoxyribonuclease I-like 2
chr16	2236560	2236801	+	IntronR	ENST00000567494.5	ENSG00000167968.12	DNASE1L2	chr16	protein_coding	deoxyribonuclease I-like 2
chr16	81956847	81956849	+	IntronR	ENST00000359376.7	ENSG00000197943.9	PLCG2	chr16	protein_coding	phospholipase C, gamma 2 (phosphatidylinositol-specific)
chr16	28496089	28496117	+	IntronR	ENST00000431282.2	ENSG00000184730.10	APOBR	chr16	protein_coding	apolipoprotein B receptor
chr16	85805864	85806738	+	IntronR	ENST00000253452.6	ENSG00000131143.8	COX4I1	chr16	protein_coding	cytochrome c oxidase subunit IV isoform 1
chr16	85805864	85806456	+	IntronR	ENST00000568794.5	ENSG00000131143.8	COX4I1	chr16	protein_coding	cytochrome c oxidase subunit IV isoform 1
chr16	1788051	1788138	+	IntronR	ENST00000262302.13	ENSG00000095906.16	NUBP2	chr16	protein_coding	nucleotide binding protein 2
chr16	67228881	67228976	+	IntronR	ENST00000304800.13	ENSG00000168701.18	TMEM208	chr16	protein_coding	transmembrane protein 208
chr16	88859972	88860911	+	IntronR	ENST00000301021.7	ENSG00000167515.10	TRAPPC2L	chr16	protein_coding	trafficking protein particle complex 2-like
chr16	88859972	88860914	+	IntronR	ENST00000561840.1	ENSG00000167515.10	TRAPPC2L	chr16	protein_coding	trafficking protein particle complex 2-like
chr16	88859972	88860893	+	IntronR	ENST00000568583.5	ENSG00000167515.10	TRAPPC2L	chr16	protein_coding	trafficking protein particle complex 2-like
chr16	88430649	88430734	+	IntronR	ENST00000437464.1	ENSG00000225614.2	ZNF469	chr16	protein_coding	zinc finger protein 469
chr16	760821	761073	+	IntronR	ENST00000545450.6	ENSG00000102854.14	MSLN	chr16	protein_coding	mesothelin
chr16	760821	761133	+	IntronR	ENST00000563941.5	ENSG00000102854.14	MSLN	chr16	protein_coding	mesothelin
chr16	28711567	28711657	+	IntronR	ENST00000395587.5	ENSG00000184110.14	EIF3C	chr16	protein_coding	eukaryotic translation initiation factor 3, subunit C
chr16	30053217	30053464	+	IntronR	ENST00000338110.9	ENSG00000149925.16	ALDOA	chr16	protein_coding	aldolase A, fructose-bisphosphate
chr16	89737905	89737976	+	IntronR	ENST00000289816.9	ENSG00000158805.11	ZNF276	chr16	protein_coding	zinc finger protein 276
chr16	81385505	81386850	+	IntronR	ENST00000563750.1	ENSG00000272923.1	RP11-391L3.1	chr16	lincRNA		--
chr16	1977176	1977178	+	IntronR	ENST00000615855.4	ENSG00000183751.14	TBL3	chr16	protein_coding	transducin (beta)-like 3
chr16	1977377	1977379	+	IntronR	ENST00000615855.4	ENSG00000183751.14	TBL3	chr16	protein_coding	transducin (beta)-like 3
chr16	1977381	1977383	+	IntronR	ENST00000615855.4	ENSG00000183751.14	TBL3	chr16	protein_coding	transducin (beta)-like 3
chr16	1977607	1977612	+	IntronR	ENST00000615855.4	ENSG00000183751.14	TBL3	chr16	protein_coding	transducin (beta)-like 3
chr16	22375223	22375327	+	IntronR	ENST00000567158.1	ENSG00000260790.1	RP11-21M24.2	chr16	antisense		--
chr16	56670571	56670898	+	IntronR	ENST00000332374.4	ENSG00000205358.3	MT1H	chr16	protein_coding	metallothionein 1H
chr16	30070029	30070117	+	IntronR	ENST00000338110.9	ENSG00000149925.16	ALDOA	chr16	protein_coding	aldolase A, fructose-bisphosphate
chr16	30875486	30876030	+	IntronR	ENST00000564901.1	ENSG00000260083.1	MIR762HG	chr16	antisense	MIR762 host gene
chr16	50669160	50670683	+	IntronR	ENST00000570241.2	ENSG00000260249.2	RP11-401P9.5	chr16	antisense		--
chr16	3532841	3533099	+	IntronR	ENST00000341633.9	ENSG00000103351.12	CLUAP1	chr16	protein_coding	clusterin associated protein 1
chr16	3532841	3536122	+	IntronR	ENST00000572600.5	ENSG00000103351.12	CLUAP1	chr16	protein_coding	clusterin associated protein 1
chr16	3533155	3536122	+	IntronR	ENST00000341633.9	ENSG00000103351.12	CLUAP1	chr16	protein_coding	clusterin associated protein 1
chr16	2967445	2967526	+	IntronR	ENST00000303746.9	ENSG00000131650.13	KREMEN2	chr16	protein_coding	kringle containing transmembrane protein 2
chr16	2967445	2967810	+	IntronR	ENST00000319500.10	ENSG00000131650.13	KREMEN2	chr16	protein_coding	kringle containing transmembrane protein 2
chr16	2967604	2967810	+	IntronR	ENST00000303746.9	ENSG00000131650.13	KREMEN2	chr16	protein_coding	kringle containing transmembrane protein 2
chr16	67882594	67882679	+	IntronR	ENST00000358933.9	ENSG00000038358.14	EDC4	chr16	protein_coding	enhancer of mRNA decapping 4
chr16	67882865	67882958	+	IntronR	ENST00000358933.9	ENSG00000038358.14	EDC4	chr16	protein_coding	enhancer of mRNA decapping 4
chr16	67883177	67883568	+	IntronR	ENST00000358933.9	ENSG00000038358.14	EDC4	chr16	protein_coding	enhancer of mRNA decapping 4
chr16	67883731	67883956	+	IntronR	ENST00000358933.9	ENSG00000038358.14	EDC4	chr16	protein_coding	enhancer of mRNA decapping 4
chr16	67884982	67885722	+	IntronR	ENST00000339176.7	ENSG00000188038.7	NRN1L	chr16	protein_coding	neuritin 1-like
chr16	67885854	67885974	+	IntronR	ENST00000339176.7	ENSG00000188038.7	NRN1L	chr16	protein_coding	neuritin 1-like
chr16	3404648	3404909	+	IntronR	ENST00000344823.9	ENSG00000103343.12	ZNF174	chr16	protein_coding	zinc finger protein 174
chr16	14240484	14240615	+	IntronR	ENST00000573051.1	ENSG00000186260.16	MKL2	chr16	protein_coding	MKL/myocardin-like 2
chr16	3263883	3265666	+	IntronR	ENST00000572123.4	ENSG00000281005.1	LINC00921	chr16	lincRNA	long intergenic non-protein coding RNA 921
chr16	3485061	3485467	+	IntronR	ENST00000407558.8	ENSG00000122390.17	NAA60	chr16	protein_coding	N(alpha)-acetyltransferase 60, NatF catalytic subunit
chr16	3485083	3485467	+	IntronR	ENST00000360862.9	ENSG00000122390.17	NAA60	chr16	protein_coding	N(alpha)-acetyltransferase 60, NatF catalytic subunit
chr16	4796033	4796190	+	IntronR	ENST00000588606.5	ENSG00000267795.5	SMIM22	chr16	protein_coding	small integral membrane protein 22
chr16	4796048	4796190	+	IntronR	ENST00000586005.5	ENSG00000267795.5	SMIM22	chr16	protein_coding	small integral membrane protein 22
chr16	4788579	4788729	+	IntronR	ENST00000589327.5	ENSG00000267795.5	SMIM22	chr16	protein_coding	small integral membrane protein 22
chr16	53227464	53227548	+	IntronR	ENST00000398510.7	ENSG00000177200.15	CHD9	chr16	protein_coding	chromodomain helicase DNA binding protein 9
chr16	1772412	1772534	-	IntronR	ENST00000613089.1	ENSG00000074071.13	MRPS34	chr16	protein_coding	mitochondrial ribosomal protein S34
chr16	1772399	1772420	-	IntronR	ENST00000613089.1	ENSG00000074071.13	MRPS34	chr16	protein_coding	mitochondrial ribosomal protein S34
chr16	1772389	1772410	-	IntronR	ENST00000613089.1	ENSG00000074071.13	MRPS34	chr16	protein_coding	mitochondrial ribosomal protein S34
chr16	1772382	1772397	-	IntronR	ENST00000613089.1	ENSG00000074071.13	MRPS34	chr16	protein_coding	mitochondrial ribosomal protein S34
chr16	1772372	1772387	-	IntronR	ENST00000613089.1	ENSG00000074071.13	MRPS34	chr16	protein_coding	mitochondrial ribosomal protein S34
chr16	1772346	1772380	-	IntronR	ENST00000613089.1	ENSG00000074071.13	MRPS34	chr16	protein_coding	mitochondrial ribosomal protein S34
chr16	15060173	15061789	-	IntronR	ENST00000563559.5	ENSG00000085721.12	RRN3	chr16	protein_coding	RRN3 RNA polymerase I transcription factor homolog (S. cerevisiae)
chr16	49281202	49281562	-	IntronR	ENST00000536749.1	ENSG00000102924.11	CBLN1	chr16	protein_coding	cerebellin 1 precursor
chr16	84129986	84130431	-	IntronR	ENST00000434463.7	ENSG00000103160.11	HSDL1	chr16	protein_coding	hydroxysteroid dehydrogenase like 1
chr16	4750814	4753058	-	IntronR	ENST00000545009.1	ENSG00000103199.13	ZNF500	chr16	protein_coding	zinc finger protein 500
chr16	29862865	29863128	-	IntronR	ENST00000569956.5	ENSG00000103502.13	CDIPT	chr16	protein_coding	CDP-diacylglycerol--inositol 3-phosphatidyltransferase
chr16	29862869	29862975	-	IntronR	ENST00000570016.5	ENSG00000103502.13	CDIPT	chr16	protein_coding	CDP-diacylglycerol--inositol 3-phosphatidyltransferase
chr16	3024132	3024212	-	IntronR	ENST00000574980.5	ENSG00000103145.10	HCFC1R1	chr16	protein_coding	host cell factor C1 regulator 1 (XPO1 dependent)
chr16	30534197	30535004	-	IntronR	ENST00000568028.1	ENSG00000169955.7	ZNF747	chr16	protein_coding	zinc finger protein 747
chr16	30534197	30534852	-	IntronR	ENST00000569360.1	ENSG00000261459.1	AC002310.11	chr16	protein_coding		--
chr16	68302381	68302501	-	IntronR	ENST00000619380.4	ENSG00000103061.11	SLC7A6OS	chr16	protein_coding	solute carrier family 7, member 6 opposite strand
chr16	30604352	30605447	-	IntronR	ENST00000611647.1	ENSG00000156853.11	ZNF689	chr16	protein_coding	zinc finger protein 689
chr16	30603381	30604378	-	IntronR	ENST00000611647.1	ENSG00000156853.11	ZNF689	chr16	protein_coding	zinc finger protein 689
chr16	89696357	89698305	-	IntronR	ENST00000335360.11	ENSG00000158792.15	SPATA2L	chr16	protein_coding	spermatogenesis associated 2-like
chr16	67438470	67438506	-	IntronR	ENST00000602876.5	ENSG00000159720.11	ATP6V0D1	chr16	protein_coding	ATPase, H+ transporting, lysosomal 38kDa, V0 subunit d1
chr16	2784651	2784653	-	IntronR	ENST00000612593.4	ENSG00000103355.12	PRSS33	chr16	protein_coding	protease, serine, 33
chr16	88655281	88655417	-	IntronR	ENST00000620002.4	ENSG00000167508.10	MVD	chr16	protein_coding	mevalonate (diphospho) decarboxylase
chr16	88655199	88655391	-	IntronR	ENST00000620002.4	ENSG00000167508.10	MVD	chr16	protein_coding	mevalonate (diphospho) decarboxylase
chr16	89285562	89285564	-	IntronR	ENST00000613312.4	ENSG00000167522.14	ANKRD11	chr16	protein_coding	ankyrin repeat domain 11
chr16	69118525	69120107	-	IntronR	ENST00000523421.5	ENSG00000168802.12	CHTF8	chr16	protein_coding	CTF8, chromosome transmission fidelity factor 8 homolog (S. cerevisiae)
chr16	57153806	57154135	-	IntronR	ENST00000389447.9	ENSG00000172775.16	FAM192A	chr16	protein_coding	family with sequence similarity 192, member A
chr16	58523466	58523468	-	IntronR	ENST00000245138.8	ENSG00000125107.16	CNOT1	chr16	protein_coding	CCR4-NOT transcription complex, subunit 1
chr16	31508074	31508384	-	IntronR	ENST00000567994.5	ENSG00000140688.16	C16orf58	chr16	protein_coding	chromosome 16 open reading frame 58
chr16	31490154	31490434	-	IntronR	ENST00000430477.6	ENSG00000140688.16	C16orf58	chr16	protein_coding	chromosome 16 open reading frame 58
chr16	3014857	3016042	-	IntronR	ENST00000572154.1	ENSG00000184697.6	CLDN6	chr16	protein_coding	claudin 6
chr16	32882531	32883703	-	IntronR	ENST00000431994.5	ENSG00000214617.9	SLC6A10P	chr16	transcribed_unprocessed_pseudogene	solute carrier family 6 (neurotransmitter transporter), member 10, pseudogene
chr16	32880884	32882087	-	IntronR	ENST00000431994.5	ENSG00000214617.9	SLC6A10P	chr16	transcribed_unprocessed_pseudogene	solute carrier family 6 (neurotransmitter transporter), member 10, pseudogene
chr16	32880693	32881018	-	IntronR	ENST00000431994.5	ENSG00000214617.9	SLC6A10P	chr16	transcribed_unprocessed_pseudogene	solute carrier family 6 (neurotransmitter transporter), member 10, pseudogene
chr16	18417509	18417841	-	IntronR	ENST00000381474.7	ENSG00000185164.14	NOMO2	chr16	protein_coding	NODAL modulator 2
chr16	18885162	18885541	-	IntronR	ENST00000446231.6	ENSG00000157106.16	SMG1	chr16	protein_coding	SMG1 phosphatidylinositol 3-kinase-related kinase
chr16	9763428	9763772	-	IntronR	ENST00000535259.5	ENSG00000183454.13	GRIN2A	chr16	protein_coding	glutamate receptor, ionotropic, N-methyl D-aspartate 2A
chr16	50673334	50674074	-	IntronR	ENST00000610485.1	ENSG00000167208.14	SNX20	chr16	protein_coding	sorting nexin 20
chr16	189339	189968	-	IntronR	ENST00000293872.12	ENSG00000007392.16	LUC7L	chr16	protein_coding	LUC7-like (S. cerevisiae)
chr16	189339	189931	-	IntronR	ENST00000397783.5	ENSG00000007392.16	LUC7L	chr16	protein_coding	LUC7-like (S. cerevisiae)
chr16	71284890	71285939	-	IntronR	ENST00000614452.4	ENSG00000180917.16	CMTR2	chr16	protein_coding	cap methyltransferase 2
chr16	74412154	74412246	-	IntronR	ENST00000620745.1	ENSG00000140839.11	CLEC18B	chr16	protein_coding	C-type lectin domain family 18, member B
chr16	28491835	28492020	-	IntronR	ENST00000333496.13	ENSG00000188603.16	CLN3	chr16	protein_coding	ceroid-lipofuscinosis, neuronal 3
chr16	1940811	1940815	-	IntronR	ENST00000622125.4	ENSG00000198736.11	MSRB1	chr16	protein_coding	methionine sulfoxide reductase B1
chr16	33973047	33974203	-	IntronR	ENST00000561642.1	ENSG00000205452.4	RP11-812E19.3	chr16	lincRNA		--
chr16	2737480	2738500	-	IntronR	ENST00000573802.1	ENSG00000205913.6	SRRM2-AS1	chr16	antisense	SRRM2 antisense RNA 1
chr16	2737610	2738369	-	IntronR	ENST00000571305.5	ENSG00000205913.6	SRRM2-AS1	chr16	antisense	SRRM2 antisense RNA 1
chr16	89710768	89710770	-	IntronR	ENST00000614968.1	ENSG00000075399.12	VPS9D1	chr16	protein_coding	VPS9 domain containing 1
chr16	90009430	90009957	-	IntronR	ENST00000304733.7	ENSG00000003249.13	DBNDD1	chr16	protein_coding	dysbindin (dystrobrevin binding protein 1) domain containing 1
chr16	79594553	79598785	-	IntronR	ENST00000326043.4	ENSG00000178573.6	MAF	chr16	protein_coding	v-maf avian musculoaponeurotic fibrosarcoma oncogene homolog
chr16	20736358	20736860	-	IntronR	ENST00000381337.6	ENSG00000066654.12	THUMPD1	chr16	protein_coding	THUMP domain containing 1
chr16	705572	705681	-	IntronR	ENST00000324361.9	ENSG00000127585.11	FBXL16	chr16	protein_coding	F-box and leucine-rich repeat protein 16
chr16	30095434	30096097	-	IntronR	ENST00000398838.8	ENSG00000090238.11	YPEL3	chr16	protein_coding	yippee-like 3 (Drosophila)
chr16	1941029	1941405	-	IntronR	ENST00000564908.1	ENSG00000198736.11	MSRB1	chr16	protein_coding	methionine sulfoxide reductase B1
chr16	1940892	1941257	-	IntronR	ENST00000361871.7	ENSG00000198736.11	MSRB1	chr16	protein_coding	methionine sulfoxide reductase B1
chr16	1940778	1941167	-	IntronR	ENST00000564908.1	ENSG00000198736.11	MSRB1	chr16	protein_coding	methionine sulfoxide reductase B1
chr16	2771604	2771994	-	IntronR	ENST00000262306.11	ENSG00000103363.14	TCEB2	chr16	protein_coding	transcription elongation factor B (SIII), polypeptide 2 (18kDa, elongin B)
chr16	67207140	67207773	-	IntronR	ENST00000629962.2	ENSG00000125122.14	LRRC29	chr16	protein_coding	leucine rich repeat containing 29
chr16	67207504	67207599	-	IntronR	ENST00000393992.5	ENSG00000125122.14	LRRC29	chr16	protein_coding	leucine rich repeat containing 29
chr16	1444012	1444316	-	IntronR	ENST00000389176.3	ENSG00000197599.12	CCDC154	chr16	protein_coding	coiled-coil domain containing 154
chr16	74452131	74453171	-	IntronR	ENST00000205061.9	ENSG00000090863.11	GLG1	chr16	protein_coding	golgi glycoprotein 1
chr16	18374832	18375069	-	IntronR	ENST00000532415.5	ENSG00000254681.6	PKD1P5	chr16	transcribed_unprocessed_pseudogene	polycystic kidney disease 1 (autosomal dominant) pseudogene 5
chr16	74338578	74338739	-	IntronR	ENST00000563377.5	ENSG00000214331.8	RP11-252A24.2	chr16	transcribed_unprocessed_pseudogene		--
chr16	23523417	23523511	-	IntronR	ENST00000563459.5	ENSG00000103356.15	EARS2	chr16	protein_coding	glutamyl-tRNA synthetase 2, mitochondrial
chr16	15708836	15708838	-	IntronR	ENST00000616439.4	ENSG00000133392.16	MYH11	chr16	protein_coding	myosin, heavy chain 11, smooth muscle
chr16	21904540	21904919	-	IntronR	ENST00000523028.5	ENSG00000185710.9	SMG1P4	chr16	transcribed_unprocessed_pseudogene	SMG1 pseudogene 4
chr16	30223474	30224981	-	IntronR	ENST00000543463.1	ENSG00000198064.13	RP11-347C12.1	chr16	protein_coding		--
chr16	69120649	69121053	-	IntronR	ENST00000398235.6	ENSG00000168802.12	CHTF8	chr16	protein_coding	CTF8, chromosome transmission fidelity factor 8 homolog (S. cerevisiae)
chr16	81127876	81127879	-	IntronR	ENST00000614230.4	ENSG00000166473.16	PKD1L2	chr16	polymorphic_pseudogene	polycystic kidney disease 1-like 2 (gene/pseudogene)
chr16	18334711	18334967	-	IntronR	ENST00000525846.6	ENSG00000205746.9	RP11-1212A22.1	chr16	transcribed_unprocessed_pseudogene		--
chr16	66549009	66549577	-	IntronR	ENST00000525974.5	ENSG00000166548.15	TK2	chr16	protein_coding	thymidine kinase 2, mitochondrial
chr16	1964628	1964807	-	IntronR	ENST00000343262.8	ENSG00000140988.15	RPS2	chr16	protein_coding	ribosomal protein S2
chr16	28595934	28596997	-	IntronR	ENST00000335715.8	ENSG00000197165.10	SULT1A2	chr16	protein_coding	sulfotransferase family, cytosolic, 1A, phenol-preferring, member 2
chr16	28595783	28596480	-	IntronR	ENST00000395630.5	ENSG00000197165.10	SULT1A2	chr16	protein_coding	sulfotransferase family, cytosolic, 1A, phenol-preferring, member 2
chr16	28595367	28595675	-	IntronR	ENST00000395630.5	ENSG00000197165.10	SULT1A2	chr16	protein_coding	sulfotransferase family, cytosolic, 1A, phenol-preferring, member 2
chr16	28595464	28595550	-	IntronR	ENST00000335715.8	ENSG00000197165.10	SULT1A2	chr16	protein_coding	sulfotransferase family, cytosolic, 1A, phenol-preferring, member 2
chr16	72119354	72119851	-	IntronR	ENST00000237353.14	ENSG00000118557.15	PMFBP1	chr16	protein_coding	polyamine modulated factor 1 binding protein 1
chr16	739738	740920	-	IntronR	ENST00000251588.6	ENSG00000103245.13	NARFL	chr16	protein_coding	nuclear prelamin A recognition factor-like
chr16	3243860	3244067	-	IntronR	ENST00000621655.1	ENSG00000103313.11	MEFV	chr16	protein_coding	Mediterranean fever
chr16	30759458	30759654	-	IntronR	ENST00000543610.5	ENSG00000196118.11	C16orf93	chr16	protein_coding	chromosome 16 open reading frame 93
chr16	30091241	30091873	-	IntronR	ENST00000395224.6	ENSG00000149922.10	TBX6	chr16	protein_coding	T-box 6
chr16	89719289	89719291	-	IntronR	ENST00000614968.1	ENSG00000075399.12	VPS9D1	chr16	protein_coding	VPS9 domain containing 1
chr16	89719240	89719242	-	IntronR	ENST00000614968.1	ENSG00000075399.12	VPS9D1	chr16	protein_coding	VPS9 domain containing 1
chr16	2009734	2009736	-	IntronR	ENST00000431526.5	ENSG00000167962.12	ZNF598	chr16	protein_coding	zinc finger protein 598
chr16	2009622	2009624	-	IntronR	ENST00000431526.5	ENSG00000167962.12	ZNF598	chr16	protein_coding	zinc finger protein 598
chr16	67393037	67393380	-	IntronR	ENST00000290942.9	ENSG00000159713.10	TPPP3	chr16	protein_coding	tubulin polymerization-promoting protein family member 3
chr16	2209456	2209553	-	IntronR	ENST00000328540.7	ENSG00000182685.7	BRICD5	chr16	protein_coding	BRICHOS domain containing 5
chr16	23525170	23525244	-	IntronR	ENST00000564501.5	ENSG00000103356.15	EARS2	chr16	protein_coding	glutamyl-tRNA synthetase 2, mitochondrial
chr16	1771410	1771489	-	IntronR	ENST00000219302.7	ENSG00000103024.7	NME3	chr16	protein_coding	NME/NM23 nucleoside diphosphate kinase 3
chr16	89798919	89799232	-	IntronR	ENST00000543736.5	ENSG00000187741.14	FANCA	chr16	protein_coding	Fanconi anemia, complementation group A
chr16	89799079	89799172	-	IntronR	ENST00000534992.5	ENSG00000187741.14	FANCA	chr16	protein_coding	Fanconi anemia, complementation group A
chr16	89799079	89799166	-	IntronR	ENST00000389302.7	ENSG00000187741.14	FANCA	chr16	protein_coding	Fanconi anemia, complementation group A
chr16	976400	976778	-	IntronR	ENST00000568394.1	ENSG00000260807.6	RP11-161M6.2	chr16	lincRNA		--
chr16	1420612	1420692	-	IntronR	ENST00000442039.2	ENSG00000174109.4	C16orf91	chr16	protein_coding	chromosome 16 open reading frame 91
chr16	88937138	88937586	-	IntronR	ENST00000561980.1	ENSG00000261226.1	RP11-830F9.7	chr16	sense_intronic		--
chr16	30025467	30025726	-	IntronR	ENST00000279389.8	ENSG00000149926.13	FAM57B	chr16	protein_coding	family with sequence similarity 57, member B
chr16	25140858	25146248	-	IntronR	ENST00000562280.1	ENSG00000260034.1	LCMT1-AS2	chr16	antisense	LCMT1 antisense RNA 2
chr16	30992901	30993130	-	IntronR	ENST00000215095.9	ENSG00000099365.9	STX1B	chr16	protein_coding	syntaxin 1B
chr16	2210051	2210126	-	IntronR	ENST00000328540.7	ENSG00000182685.7	BRICD5	chr16	protein_coding	BRICHOS domain containing 5
chr16	74352040	74352378	-	IntronR	ENST00000429810.2	ENSG00000214331.8	RP11-252A24.2	chr16	transcribed_unprocessed_pseudogene		--
chr16	74352203	74352297	-	IntronR	ENST00000563377.5	ENSG00000214331.8	RP11-252A24.2	chr16	transcribed_unprocessed_pseudogene		--
chr16	57472877	57473736	-	IntronR	ENST00000569548.5	ENSG00000125170.10	DOK4	chr16	protein_coding	docking protein 4
chr16	57473495	57473613	-	IntronR	ENST00000340099.8	ENSG00000125170.10	DOK4	chr16	protein_coding	docking protein 4
chr16	84181746	84182058	-	IntronR	ENST00000570117.5	ENSG00000103168.16	TAF1C	chr16	protein_coding	TATA box binding protein (TBP)-associated factor, RNA polymerase I, C, 110kDa
chr16	84181863	84181942	-	IntronR	ENST00000341690.10	ENSG00000103168.16	TAF1C	chr16	protein_coding	TATA box binding protein (TBP)-associated factor, RNA polymerase I, C, 110kDa
chr16	75555973	75556071	-	IntronR	ENST00000258173.10	ENSG00000205084.10	TMEM231	chr16	protein_coding	transmembrane protein 231
chr16	979601	981298	-	IntronR	ENST00000563863.5	ENSG00000260807.6	RP11-161M6.2	chr16	lincRNA		--
chr16	2671024	2671461	-	IntronR	ENST00000566343.5	ENSG00000260565.6	CTD-2270P14.1	chr16	processed_transcript		--
chr16	2669411	2671231	-	IntronR	ENST00000566343.5	ENSG00000260565.6	CTD-2270P14.1	chr16	processed_transcript		--
chr16	2661381	2663084	-	IntronR	ENST00000564340.1	ENSG00000260565.6	CTD-2270P14.1	chr16	processed_transcript		--
chr16	56666970	56667312	-	IntronR	ENST00000379811.3	ENSG00000125144.13	MT1G	chr16	protein_coding	metallothionein 1G
chr16	88697479	88698609	-	IntronR	ENST00000567844.1	ENSG00000158717.10	RNF166	chr16	protein_coding	ring finger protein 166
chr16	88697633	88698502	-	IntronR	ENST00000312838.8	ENSG00000158717.10	RNF166	chr16	protein_coding	ring finger protein 166
chr16	35478328	35478617	-	IntronR	ENST00000564452.5	ENSG00000261711.6	FRG2DP	chr16	transcribed_unprocessed_pseudogene	FSHD region gene 2 family, member D, pseudogene
chr16	88645429	88646116	-	IntronR	ENST00000567174.5	ENSG00000051523.10	CYBA	chr16	protein_coding	cytochrome b-245, alpha polypeptide
chr16	87291684	87292409	-	IntronR	ENST00000561709.1	ENSG00000261697.5	RP11-178L8.5	chr16	sense_intronic		--
chr16	87291737	87292368	-	IntronR	ENST00000570286.5	ENSG00000261697.5	RP11-178L8.5	chr16	sense_intronic		--
chr16	58684178	58684717	-	IntronR	ENST00000219320.8	ENSG00000103042.8	SLC38A7	chr16	protein_coding	solute carrier family 38, member 7
chr16	3131921	3132019	-	IntronR	ENST00000575139.1	ENSG00000263072.5	ZNF213-AS1	chr16	antisense	ZNF213 antisense RNA 1 (head to head)
chr16	679366	679604	-	IntronR	ENST00000567091.1	ENSG00000260394.2	LA16c-313D11.9	chr16	antisense		--
chr16	679029	679209	-	IntronR	ENST00000567091.1	ENSG00000260394.2	LA16c-313D11.9	chr16	antisense		--
chr16	678807	678936	-	IntronR	ENST00000567091.1	ENSG00000260394.2	LA16c-313D11.9	chr16	antisense		--
chr16	3129310	3129461	-	IntronR	ENST00000575139.1	ENSG00000263072.5	ZNF213-AS1	chr16	antisense	ZNF213 antisense RNA 1 (head to head)
chr16	4246566	4247061	-	IntronR	ENST00000573268.1	ENSG00000262468.5	LINC01569	chr16	lincRNA	long intergenic non-protein coding RNA 1569
chr16	3052098	3054940	-	IntronR	ENST00000576250.5	ENSG00000261971.6	MMP25-AS1	chr16	antisense	MMP25 antisense RNA 1
chr16	46623880	46624357	-	IntronR	ENST00000562549.2	ENSG00000261512.2	RP11-46D6.1	chr16	lincRNA		--
chr16	4474093	4474643	-	IntronR	ENST00000574425.5	ENSG00000153406.13	NMRAL1	chr16	protein_coding	NmrA-like family domain containing 1
chr16	4474166	4474554	-	IntronR	ENST00000283429.10	ENSG00000153406.13	NMRAL1	chr16	protein_coding	NmrA-like family domain containing 1
chr16	4474166	4474410	-	IntronR	ENST00000404295.7	ENSG00000153406.13	NMRAL1	chr16	protein_coding	NmrA-like family domain containing 1
chr16	3383711	3384459	-	IntronR	ENST00000304926.7	ENSG00000140987.19	ZSCAN32	chr16	protein_coding	zinc finger and SCAN domain containing 32
chr16	18783102	18784738	-	IntronR	ENST00000322989.8	ENSG00000134419.15	RPS15A	chr16	protein_coding	ribosomal protein S15a
chr16	67944593	67945220	-	IntronR	ENST00000537830.6	ENSG00000124067.16	SLC12A4	chr16	protein_coding	solute carrier family 12 (potassium/chloride transporter), member 4
chr16	67944931	67945087	-	IntronR	ENST00000316341.7	ENSG00000124067.16	SLC12A4	chr16	protein_coding	solute carrier family 12 (potassium/chloride transporter), member 4
chr16	2783953	2785171	-	IntronR	ENST00000570702.5	ENSG00000103355.12	PRSS33	chr16	protein_coding	protease, serine, 33
chr16	2784802	2785002	-	IntronR	ENST00000293851.9	ENSG00000103355.12	PRSS33	chr16	protein_coding	protease, serine, 33
chr16	61652962	61653919	-	IntronR	ENST00000577730.5	ENSG00000150394.13	CDH8	chr16	protein_coding	cadherin 8, type 2
chr16	61647888	61653882	-	IntronR	ENST00000299345.10	ENSG00000150394.13	CDH8	chr16	protein_coding	cadherin 8, type 2
chr16	4609721	4610555	-	IntronR	ENST00000587649.1	ENSG00000153443.12	UBALD1	chr16	protein_coding	UBA-like domain containing 1
chr16	4609983	4610493	-	IntronR	ENST00000283474.11	ENSG00000153443.12	UBALD1	chr16	protein_coding	UBA-like domain containing 1
chr16	4609908	4610493	-	IntronR	ENST00000587615.1	ENSG00000153443.12	UBALD1	chr16	protein_coding	UBA-like domain containing 1
chr16	67683280	67685802	-	IntronR	ENST00000602855.2	ENSG00000141098.12	GFOD2	chr16	protein_coding	glucose-fructose oxidoreductase domain containing 2
chr16	85710164	85710473	-	IntronR	ENST00000602766.1	ENSG00000154102.10	C16orf74	chr16	protein_coding	chromosome 16 open reading frame 74
chr16	1229951	1230162	-	IntronR	ENST00000606293.5	ENSG00000197253.13	TPSB2	chr16	protein_coding	tryptase beta 2 (gene/pseudogene)
chr16	18499936	18500567	-	IntronR	ENST00000543392.5	ENSG00000185164.14	NOMO2	chr16	protein_coding	NODAL modulator 2
chr16	18500108	18500440	-	IntronR	ENST00000621364.4	ENSG00000185164.14	NOMO2	chr16	protein_coding	NODAL modulator 2
chr17	3660350	3660617	+	IntronR	ENST00000381870.7	ENSG00000040531.14	CTNS	chr17	protein_coding	cystinosin, lysosomal cystine transporter
chr17	19648830	19648953	+	IntronR	ENST00000579855.5	ENSG00000072210.18	ALDH3A2	chr17	protein_coding	aldehyde dehydrogenase 3 family, member A2
chr17	19648843	19648935	+	IntronR	ENST00000395575.6	ENSG00000072210.18	ALDH3A2	chr17	protein_coding	aldehyde dehydrogenase 3 family, member A2
chr17	78171942	78173091	+	IntronR	ENST00000585591.5	ENSG00000108639.7	SYNGR2	chr17	protein_coding	synaptogyrin 2
chr17	28319259	28319333	+	IntronR	ENST00000583381.5	ENSG00000109084.13	TMEM97	chr17	protein_coding	transmembrane protein 97
chr17	5129133	5129936	+	IntronR	ENST00000574788.5	ENSG00000129204.16	USP6	chr17	protein_coding	ubiquitin specific peptidase 6
chr17	7586972	7586974	+	IntronR	ENST00000614740.4	ENSG00000129255.14	MPDU1	chr17	protein_coding	mannose-P-dolichol utilization defect 1
chr17	7586972	7586975	+	IntronR	ENST00000621041.4	ENSG00000129255.14	MPDU1	chr17	protein_coding	mannose-P-dolichol utilization defect 1
chr17	7586982	7586984	+	IntronR	ENST00000614740.4	ENSG00000129255.14	MPDU1	chr17	protein_coding	mannose-P-dolichol utilization defect 1
chr17	7587181	7587183	+	IntronR	ENST00000620608.4	ENSG00000129255.14	MPDU1	chr17	protein_coding	mannose-P-dolichol utilization defect 1
chr17	39626940	39627306	+	IntronR	ENST00000580825.5	ENSG00000131771.13	PPP1R1B	chr17	protein_coding	protein phosphatase 1, regulatory (inhibitor) subunit 1B
chr17	3034212	3034752	+	IntronR	ENST00000542807.1	ENSG00000132359.13	RAP1GAP2	chr17	protein_coding	RAP1 GTPase activating protein 2
chr17	7853380	7853498	+	IntronR	ENST00000448097.6	ENSG00000132510.10	KDM6B	chr17	protein_coding	lysine (K)-specific demethylase 6B
chr17	28749319	28749810	+	IntronR	ENST00000444415.7	ENSG00000076604.14	TRAF4	chr17	protein_coding	TNF receptor-associated factor 4
chr17	12955879	12955881	+	IntronR	ENST00000616670.4	ENSG00000006740.16	ARHGAP44	chr17	protein_coding	Rho GTPase activating protein 44
chr17	4940642	4940873	+	IntronR	ENST00000572430.5	ENSG00000108523.15	RNF167	chr17	protein_coding	ring finger protein 167
chr17	4940726	4940873	+	IntronR	ENST00000571816.5	ENSG00000108523.15	RNF167	chr17	protein_coding	ring finger protein 167
chr17	4940726	4940923	+	IntronR	ENST00000576229.5	ENSG00000108523.15	RNF167	chr17	protein_coding	ring finger protein 167
chr17	50542111	50542300	+	IntronR	ENST00000537145.2	ENSG00000049283.17	EPN3	chr17	protein_coding	epsin 3
chr17	19577514	19578028	+	IntronR	ENST00000395585.5	ENSG00000142494.13	SLC47A1	chr17	protein_coding	solute carrier family 47 (multidrug and toxin extrusion), member 1
chr17	19578128	19578744	+	IntronR	ENST00000395585.5	ENSG00000142494.13	SLC47A1	chr17	protein_coding	solute carrier family 47 (multidrug and toxin extrusion), member 1
chr17	7560817	7560999	+	IntronR	ENST00000396545.4	ENSG00000161955.16	TNFSF13	chr17	protein_coding	tumor necrosis factor (ligand) superfamily, member 13
chr17	16382130	16382359	+	IntronR	ENST00000535788.1	ENSG00000170315.13	UBB	chr17	protein_coding	ubiquitin B
chr17	67893678	67893680	+	IntronR	ENST00000335221.9	ENSG00000171634.16	BPTF	chr17	protein_coding	bromodomain PHD finger transcription factor
chr17	42022472	42022570	+	IntronR	ENST00000479407.5	ENSG00000168256.17	NKIRAS2	chr17	protein_coding	NFKB inhibitor interacting Ras-like 2
chr17	18749922	18750010	+	IntronR	ENST00000301938.4	ENSG00000171931.12	FBXW10	chr17	protein_coding	F-box and WD repeat domain containing 10
chr17	39665779	39665852	+	IntronR	ENST00000578283.1	ENSG00000173991.5	TCAP	chr17	protein_coding	titin-cap
chr17	28493745	28493748	+	IntronR	ENST00000545060.2	ENSG00000007216.14	SLC13A2	chr17	protein_coding	solute carrier family 13 (sodium-dependent dicarboxylate transporter), member 2
chr17	63535823	63535983	+	IntronR	ENST00000456941.6	ENSG00000173826.14	KCNH6	chr17	protein_coding	potassium channel, voltage gated eag related subfamily H, member 6
chr17	44750677	44751940	+	IntronR	ENST00000393547.6	ENSG00000161692.17	DBF4B	chr17	protein_coding	DBF4 zinc finger B
chr17	7687603	7688648	+	IntronR	ENST00000457584.6	ENSG00000141499.16	WRAP53	chr17	protein_coding	WD repeat containing, antisense to TP53
chr17	7688561	7688648	+	IntronR	ENST00000396463.6	ENSG00000141499.16	WRAP53	chr17	protein_coding	WD repeat containing, antisense to TP53
chr17	18242809	18242811	+	IntronR	ENST00000621229.1	ENSG00000131899.10	LLGL1	chr17	protein_coding	lethal giant larvae homolog 1 (Drosophila)
chr17	6120743	6120798	+	IntronR	ENST00000539421.1	ENSG00000179314.13	WSCD1	chr17	protein_coding	WSC domain containing 1
chr17	38919982	38920307	+	IntronR	ENST00000435347.7	ENSG00000002834.17	LASP1	chr17	protein_coding	LIM and SH3 protein 1
chr17	44189299	44189411	+	IntronR	ENST00000446571.7	ENSG00000168591.15	TMUB2	chr17	protein_coding	transmembrane and ubiquitin-like domain containing 2
chr17	7571870	7571909	+	IntronR	ENST00000429205.6	ENSG00000161956.12	SENP3	chr17	protein_coding	SUMO1/sentrin/SMT3 specific peptidase 3
chr17	80429831	80430041	+	IntronR	ENST00000517295.6	ENSG00000173818.16	ENDOV	chr17	protein_coding	endonuclease V
chr17	77498765	77500407	+	IntronR	ENST00000590294.5	ENSG00000184640.17	SEPT9	chr17	protein_coding	septin 9
chr17	77499501	77500264	+	IntronR	ENST00000588690.5	ENSG00000184640.17	SEPT9	chr17	protein_coding	septin 9
chr17	4933876	4933955	+	IntronR	ENST00000611961.1	ENSG00000185245.7	GP1BA	chr17	protein_coding	glycoprotein Ib (platelet), alpha polypeptide
chr17	45241890	45242080	+	IntronR	ENST00000328118.7	ENSG00000184922.13	FMNL1	chr17	protein_coding	formin-like 1
chr17	40015514	40015691	+	IntronR	ENST00000225474.6	ENSG00000108342.12	CSF3	chr17	protein_coding	colony stimulating factor 3 (granulocyte)
chr17	81707019	81707021	+	IntronR	ENST00000541223.3	ENSG00000262814.6	MRPL12	chr17	protein_coding	mitochondrial ribosomal protein L12
chr17	81707148	81707150	+	IntronR	ENST00000541223.3	ENSG00000262814.6	MRPL12	chr17	protein_coding	mitochondrial ribosomal protein L12
chr17	82519900	82519902	+	IntronR	ENST00000622867.4	ENSG00000141568.19	FOXK2	chr17	protein_coding	forkhead box K2
chr17	82519907	82519909	+	IntronR	ENST00000622867.4	ENSG00000141568.19	FOXK2	chr17	protein_coding	forkhead box K2
chr17	82519917	82519919	+	IntronR	ENST00000622867.4	ENSG00000141568.19	FOXK2	chr17	protein_coding	forkhead box K2
chr17	82519927	82519932	+	IntronR	ENST00000622867.4	ENSG00000141568.19	FOXK2	chr17	protein_coding	forkhead box K2
chr17	82519940	82519942	+	IntronR	ENST00000622867.4	ENSG00000141568.19	FOXK2	chr17	protein_coding	forkhead box K2
chr17	82519956	82519958	+	IntronR	ENST00000622867.4	ENSG00000141568.19	FOXK2	chr17	protein_coding	forkhead box K2
chr17	82519978	82519980	+	IntronR	ENST00000622867.4	ENSG00000141568.19	FOXK2	chr17	protein_coding	forkhead box K2
chr17	82519988	82519990	+	IntronR	ENST00000622867.4	ENSG00000141568.19	FOXK2	chr17	protein_coding	forkhead box K2
chr17	82520154	82520156	+	IntronR	ENST00000622867.4	ENSG00000141568.19	FOXK2	chr17	protein_coding	forkhead box K2
chr17	82441070	82441153	+	IntronR	ENST00000577944.5	ENSG00000169660.15	HEXDC	chr17	protein_coding	hexosaminidase (glycosyl hydrolase family 20, catalytic domain) containing
chr17	82441075	82441165	+	IntronR	ENST00000327949.13	ENSG00000169660.15	HEXDC	chr17	protein_coding	hexosaminidase (glycosyl hydrolase family 20, catalytic domain) containing
chr17	74745084	74745306	+	IntronR	ENST00000392612.7	ENSG00000172794.19	RAB37	chr17	protein_coding	RAB37, member RAS oncogene family
chr17	74745490	74746435	+	IntronR	ENST00000613645.1	ENSG00000172794.19	RAB37	chr17	protein_coding	RAB37, member RAS oncogene family
chr17	76726879	76726970	+	IntronR	ENST00000586738.5	ENSG00000181038.13	METTL23	chr17	protein_coding	methyltransferase like 23
chr17	50626082	50626320	+	IntronR	ENST00000358244.9	ENSG00000006283.17	CACNA1G	chr17	protein_coding	calcium channel, voltage-dependent, T type, alpha 1G subunit
chr17	7258683	7258826	+	IntronR	ENST00000354429.6	ENSG00000170291.14	ELP5	chr17	protein_coding	elongator acetyltransferase complex subunit 5
chr17	7258926	7259571	+	IntronR	ENST00000354429.6	ENSG00000170291.14	ELP5	chr17	protein_coding	elongator acetyltransferase complex subunit 5
chr17	48050819	48051117	+	IntronR	ENST00000585291.5	ENSG00000082641.15	NFE2L1	chr17	protein_coding	nuclear factor, erythroid 2-like 1
chr17	63818029	63818032	+	IntronR	ENST00000457800.3	ENSG00000198231.12	DDX42	chr17	protein_coding	DEAD (Asp-Glu-Ala-Asp) box helicase 42
chr17	68248058	68248644	+	IntronR	ENST00000580753.5	ENSG00000196704.11	AMZ2	chr17	protein_coding	archaelysin family metallopeptidase 2
chr17	68248086	68248640	+	IntronR	ENST00000392720.6	ENSG00000196704.11	AMZ2	chr17	protein_coding	archaelysin family metallopeptidase 2
chr17	68248157	68248640	+	IntronR	ENST00000612294.4	ENSG00000196704.11	AMZ2	chr17	protein_coding	archaelysin family metallopeptidase 2
chr17	16731821	16731823	+	IntronR	ENST00000456009.4	ENSG00000266302.5	RP11-219A15.1	chr17	protein_coding		--
chr17	41965447	41965450	+	IntronR	ENST00000617460.1	ENSG00000204815.8	TTC25	chr17	protein_coding	tetratricopeptide repeat domain 25
chr17	7558375	7559068	+	IntronR	ENST00000396542.5	ENSG00000161955.16	TNFSF13	chr17	protein_coding	tumor necrosis factor (ligand) superfamily, member 13
chr17	63412117	63412120	+	IntronR	ENST00000613171.4	ENSG00000170921.14	TANC2	chr17	protein_coding	tetratricopeptide repeat, ankyrin repeat and coiled-coil containing 2
chr17	63412692	63412694	+	IntronR	ENST00000613171.4	ENSG00000170921.14	TANC2	chr17	protein_coding	tetratricopeptide repeat, ankyrin repeat and coiled-coil containing 2
chr17	41105581	41105627	+	IntronR	ENST00000617453.1	ENSG00000212722.7	KRTAP4-9	chr17	protein_coding	keratin associated protein 4-9
chr17	41105711	41105742	+	IntronR	ENST00000617453.1	ENSG00000212722.7	KRTAP4-9	chr17	protein_coding	keratin associated protein 4-9
chr17	41084566	41084612	+	IntronR	ENST00000621138.1	ENSG00000240871.4	KRTAP4-7	chr17	protein_coding	keratin associated protein 4-7
chr17	82051964	82052375	+	IntronR	ENST00000320548.8	ENSG00000169727.12	GPS1	chr17	protein_coding	G protein pathway suppressor 1
chr17	42562219	42562612	+	IntronR	ENST00000421097.6	ENSG00000068120.14	COASY	chr17	protein_coding	CoA synthase
chr17	42562219	42562356	+	IntronR	ENST00000590958.5	ENSG00000068120.14	COASY	chr17	protein_coding	CoA synthase
chr17	42562487	42562612	+	IntronR	ENST00000590958.5	ENSG00000068120.14	COASY	chr17	protein_coding	CoA synthase
chr17	41255585	41255646	+	IntronR	ENST00000618683.1	ENSG00000198083.8	KRTAP9-9	chr17	protein_coding	keratin associated protein 9-9
chr17	32369745	32373399	+	IntronR	ENST00000577908.5	ENSG00000010244.16	ZNF207	chr17	protein_coding	zinc finger protein 207
chr17	32373457	32377921	+	IntronR	ENST00000577908.5	ENSG00000010244.16	ZNF207	chr17	protein_coding	zinc finger protein 207
chr17	29613719	29614263	+	IntronR	ENST00000614878.4	ENSG00000198720.12	ANKRD13B	chr17	protein_coding	ankyrin repeat domain 13B
chr17	19282077	19282950	+	IntronR	ENST00000314728.9	ENSG00000072134.15	EPN2	chr17	protein_coding	epsin 2
chr17	18263248	18263416	+	IntronR	ENST00000578174.5	ENSG00000177427.12	MIEF2	chr17	protein_coding	mitochondrial elongation factor 2
chr17	7435696	7435853	+	IntronR	ENST00000323206.1	ENSG00000181284.2	TMEM102	chr17	protein_coding	transmembrane protein 102
chr17	7252337	7252426	+	IntronR	ENST00000356683.6	ENSG00000170291.14	ELP5	chr17	protein_coding	elongator acetyltransferase complex subunit 5
chr17	45135953	45136108	+	IntronR	ENST00000321854.12	ENSG00000181513.14	ACBD4	chr17	protein_coding	acyl-CoA binding domain containing 4
chr17	41189906	41190225	+	IntronR	ENST00000455970.3	ENSG00000239886.4	KRTAP9-2	chr17	protein_coding	keratin associated protein 9-2
chr17	41190068	41190141	+	IntronR	ENST00000610740.1	ENSG00000239886.4	KRTAP9-2	chr17	protein_coding	keratin associated protein 9-2
chr17	40122760	40123285	+	IntronR	ENST00000579565.5	ENSG00000188895.11	MSL1	chr17	protein_coding	male-specific lethal 1 homolog (Drosophila)
chr17	8289588	8289813	+	IntronR	ENST00000226105.10	ENSG00000108961.13	RANGRF	chr17	protein_coding	RAN guanine nucleotide release factor
chr17	28599246	28599698	+	IntronR	ENST00000554154.1	ENSG00000227543.4	SPAG5-AS1	chr17	processed_transcript	SPAG5 antisense RNA 1
chr17	30634098	30637243	+	IntronR	ENST00000398851.7	ENSG00000250462.8	LRRC37BP1	chr17	transcribed_unprocessed_pseudogene	leucine rich repeat containing 37B pseudogene 1
chr17	39030258	39031152	+	IntronR	ENST00000579258.6	ENSG00000214553.9	LRRC37A11P	chr17	transcribed_unprocessed_pseudogene	leucine rich repeat containing 37, member A11, pseudogene
chr17	39031604	39031806	+	IntronR	ENST00000579258.6	ENSG00000214553.9	LRRC37A11P	chr17	transcribed_unprocessed_pseudogene	leucine rich repeat containing 37, member A11, pseudogene
chr17	50667757	50667863	+	IntronR	ENST00000285238.12	ENSG00000108846.15	ABCC3	chr17	protein_coding	ATP-binding cassette, sub-family C (CFTR/MRP), member 3
chr17	63496985	63497137	+	IntronR	ENST00000290863.10	ENSG00000159640.14	ACE	chr17	protein_coding	angiotensin I converting enzyme
chr17	77214019	77216549	+	IntronR	ENST00000392476.6	ENSG00000129657.14	SEC14L1	chr17	protein_coding	SEC14-like 1 (S. cerevisiae)
chr17	77093347	77094070	+	IntronR	ENST00000566583.5	ENSG00000234912.9	SNHG20	chr17	processed_transcript	small nucleolar RNA host gene 20
chr17	8289414	8289503	+	IntronR	ENST00000226105.10	ENSG00000108961.13	RANGRF	chr17	protein_coding	RAN guanine nucleotide release factor
chr17	8289414	8289813	+	IntronR	ENST00000580434.5	ENSG00000108961.13	RANGRF	chr17	protein_coding	RAN guanine nucleotide release factor
chr17	28227493	28227608	+	IntronR	ENST00000315776.4	ENSG00000237575.4	PYY2	chr17	transcribed_unprocessed_pseudogene	peptide YY, 2 (pseudogene)
chr17	18422342	18422950	+	IntronR	ENST00000332088.7	ENSG00000205266.9	KRT17P5	chr17	transcribed_unprocessed_pseudogene	keratin 17 pseudogene 5
chr17	18422813	18422950	+	IntronR	ENST00000445433.5	ENSG00000205266.9	KRT17P5	chr17	transcribed_unprocessed_pseudogene	keratin 17 pseudogene 5
chr17	76557857	76558374	+	IntronR	ENST00000586942.5	ENSG00000163597.14	SNHG16	chr17	processed_transcript	small nucleolar RNA host gene 16
chr17	76557857	76558945	+	IntronR	ENST00000590435.5	ENSG00000163597.14	SNHG16	chr17	processed_transcript	small nucleolar RNA host gene 16
chr17	76558600	76558945	+	IntronR	ENST00000586942.5	ENSG00000163597.14	SNHG16	chr17	processed_transcript	small nucleolar RNA host gene 16
chr17	76563482	76563973	+	IntronR	ENST00000590435.5	ENSG00000163597.14	SNHG16	chr17	processed_transcript	small nucleolar RNA host gene 16
chr17	18698114	18699154	+	IntronR	ENST00000572555.5	ENSG00000108448.20	TRIM16L	chr17	protein_coding	tripartite motif containing 16-like
chr17	32480631	32480753	+	IntronR	ENST00000261712.7	ENSG00000108671.9	PSMD11	chr17	protein_coding	proteasome (prosome, macropain) 26S subunit, non-ATPase, 11
chr17	15699777	15700048	+	IntronR	ENST00000395894.6	ENSG00000187607.15	ZNF286A	chr17	protein_coding	zinc finger protein 286A
chr17	15699777	15700135	+	IntronR	ENST00000580259.5	ENSG00000187607.15	ZNF286A	chr17	protein_coding	zinc finger protein 286A
chr17	30477469	30477471	+	IntronR	ENST00000620049.4	ENSG00000108587.14	GOSR1	chr17	protein_coding	golgi SNAP receptor complex member 1
chr17	41690819	41690903	+	IntronR	ENST00000591776.5	ENSG00000173812.10	EIF1	chr17	protein_coding	eukaryotic translation initiation factor 1
chr17	16439060	16439327	+	IntronR	ENST00000579473.5	ENSG00000175061.17	LRRC75A-AS1	chr17	processed_transcript	LRRC75A antisense RNA 1
chr17	16439414	16439660	+	IntronR	ENST00000475953.5	ENSG00000175061.17	LRRC75A-AS1	chr17	processed_transcript	LRRC75A antisense RNA 1
chr17	16439414	16439528	+	IntronR	ENST00000481027.5	ENSG00000175061.17	LRRC75A-AS1	chr17	processed_transcript	LRRC75A antisense RNA 1
chr17	16439414	16439581	+	IntronR	ENST00000487066.5	ENSG00000175061.17	LRRC75A-AS1	chr17	processed_transcript	LRRC75A antisense RNA 1
chr17	50750641	50750747	+	IntronR	ENST00000393227.6	ENSG00000108848.15	LUC7L3	chr17	protein_coding	LUC7-like 3 (S. cerevisiae)
chr17	50750694	50752200	+	IntronR	ENST00000240304.5	ENSG00000108848.15	LUC7L3	chr17	protein_coding	LUC7-like 3 (S. cerevisiae)
chr17	51161272	51161728	+	IntronR	ENST00000013034.3	ENSG00000239672.7	NME1	chr17	protein_coding	NME/NM23 nucleoside diphosphate kinase 1
chr17	4900145	4900237	+	IntronR	ENST00000381365.3	ENSG00000205710.3	C17orf107	chr17	protein_coding	chromosome 17 open reading frame 107
chr17	80415518	80415650	+	IntronR	ENST00000518644.5	ENSG00000173818.16	ENDOV	chr17	protein_coding	endonuclease V
chr17	74203710	74203918	+	IntronR	ENST00000439590.6	ENSG00000172809.12	RPL38	chr17	protein_coding	ribosomal protein L38
chr17	74203745	74203918	+	IntronR	ENST00000311111.10	ENSG00000172809.12	RPL38	chr17	protein_coding	ribosomal protein L38
chr17	43213045	43213190	+	IntronR	ENST00000541594.5	ENSG00000184988.8	TMEM106A	chr17	protein_coding	transmembrane protein 106A
chr17	64531912	64531915	+	IntronR	ENST00000553412.5	ENSG00000258890.6	CEP95	chr17	protein_coding	centrosomal protein 95kDa
chr17	64531983	64531986	+	IntronR	ENST00000553412.5	ENSG00000258890.6	CEP95	chr17	protein_coding	centrosomal protein 95kDa
chr17	74606626	74606786	+	IntronR	ENST00000577560.1	ENSG00000261222.2	CTD-2006K23.1	chr17	lincRNA		--
chr17	81811560	81811651	+	IntronR	ENST00000400723.7	ENSG00000215644.9	GCGR	chr17	protein_coding	glucagon receptor
chr17	81812945	81813016	+	IntronR	ENST00000400723.7	ENSG00000215644.9	GCGR	chr17	protein_coding	glucagon receptor
chr17	7311481	7311578	+	IntronR	ENST00000336452.11	ENSG00000132507.17	EIF5A	chr17	protein_coding	eukaryotic translation initiation factor 5A
chr17	7440816	7441471	+	IntronR	ENST00000575082.5	ENSG00000161958.10	FGF11	chr17	protein_coding	fibroblast growth factor 11
chr17	7440816	7441451	+	IntronR	ENST00000575398.5	ENSG00000161958.10	FGF11	chr17	protein_coding	fibroblast growth factor 11
chr17	81902526	81902620	+	IntronR	ENST00000333383.7	ENSG00000183979.7	NPB	chr17	protein_coding	neuropeptide B
chr17	7442792	7443076	+	IntronR	ENST00000293829.8	ENSG00000161958.10	FGF11	chr17	protein_coding	fibroblast growth factor 11
chr17	7439813	7441471	+	IntronR	ENST00000293829.8	ENSG00000161958.10	FGF11	chr17	protein_coding	fibroblast growth factor 11
chr17	7445185	7445270	+	IntronR	ENST00000306071.6	ENSG00000170175.10	CHRNB1	chr17	protein_coding	cholinergic receptor, nicotinic, beta 1 (muscle)
chr17	81108509	81108968	+	IntronR	ENST00000321280.11	ENSG00000175866.15	BAIAP2	chr17	protein_coding	BAI1-associated protein 2
chr17	45974471	45978375	+	IntronR	ENST00000262410.9	ENSG00000186868.15	MAPT	chr17	protein_coding	microtubule-associated protein tau
chr17	18442484	18442645	+	IntronR	ENST00000399124.6	ENSG00000214856.11	KRT16P1	chr17	transcribed_unprocessed_pseudogene	entry withdrawn
chr17	30768867	30769001	+	IntronR	ENST00000578070.5	ENSG00000264538.6	SUZ12P1	chr17	transcribed_unprocessed_pseudogene	suppressor of zeste 12 homolog pseudogene 1
chr17	63774091	63774189	+	IntronR	ENST00000583590.5	ENSG00000198231.12	DDX42	chr17	protein_coding	DEAD (Asp-Glu-Ala-Asp) box helicase 42
chr17	75261983	75262497	+	IntronR	ENST00000245539.10	ENSG00000125445.10	MRPS7	chr17	protein_coding	mitochondrial ribosomal protein S7
chr17	28897986	28898290	+	IntronR	ENST00000580603.2	ENSG00000266642.2	RP11-20B24.4	chr17	antisense		--
chr17	30558280	30558798	+	IntronR	ENST00000578471.2	ENSG00000264242.2	RP11-271K11.1	chr17	unprocessed_pseudogene		--
chr17	34256339	34256722	+	IntronR	ENST00000225831.4	ENSG00000108691.9	CCL2	chr17	protein_coding	chemokine (C-C motif) ligand 2
chr17	32208309	32209350	+	IntronR	ENST00000358365.7	ENSG00000126858.16	RHOT1	chr17	protein_coding	ras homolog family member T1
chr17	27306882	27307744	+	IntronR	ENST00000427287.6	ENSG00000109046.14	WSB1	chr17	protein_coding	WD repeat and SOCS box containing 1
chr17	82235000	82235983	+	IntronR	ENST00000617373.4	ENSG00000141526.14	SLC16A3	chr17	protein_coding	solute carrier family 16 (monocarboxylate transporter), member 3
chr17	82235842	82235983	+	IntronR	ENST00000619321.1	ENSG00000141526.14	SLC16A3	chr17	protein_coding	solute carrier family 16 (monocarboxylate transporter), member 3
chr17	39669836	39669951	+	IntronR	ENST00000269582.2	ENSG00000141744.3	PNMT	chr17	protein_coding	phenylethanolamine N-methyltransferase
chr17	27418095	27419109	+	IntronR	ENST00000586223.5	ENSG00000266433.6	TBC1D3P5	chr17	transcribed_unprocessed_pseudogene	TBC1 domain family, member 3 pseudogene 5
chr17	7577706	7577827	+	IntronR	ENST00000293831.12	ENSG00000161960.14	EIF4A1	chr17	protein_coding	eukaryotic translation initiation factor 4A1
chr17	7577916	7578165	+	IntronR	ENST00000293831.12	ENSG00000161960.14	EIF4A1	chr17	protein_coding	eukaryotic translation initiation factor 4A1
chr17	7577916	7578227	+	IntronR	ENST00000577269.5	ENSG00000161960.14	EIF4A1	chr17	protein_coding	eukaryotic translation initiation factor 4A1
chr17	7577916	7578342	+	IntronR	ENST00000582746.5	ENSG00000161960.14	EIF4A1	chr17	protein_coding	eukaryotic translation initiation factor 4A1
chr17	7578244	7578342	+	IntronR	ENST00000293831.12	ENSG00000161960.14	EIF4A1	chr17	protein_coding	eukaryotic translation initiation factor 4A1
chr17	7579726	7579810	+	IntronR	ENST00000250092.10	ENSG00000129226.13	CD68	chr17	protein_coding	CD68 molecule
chr17	7579726	7579891	+	IntronR	ENST00000380498.10	ENSG00000129226.13	CD68	chr17	protein_coding	CD68 molecule
chr17	63827923	63828138	+	IntronR	ENST00000375812.8	ENSG00000087191.12	PSMC5	chr17	protein_coding	proteasome (prosome, macropain) 26S subunit, ATPase, 5
chr17	81929859	81929978	+	IntronR	ENST00000583492.1	ENSG00000265688.1	MAFG-AS1	chr17	antisense	MAFG antisense RNA 1 (head to head)
chr17	28247950	28248140	+	IntronR	ENST00000583761.1	ENSG00000265060.1	PPY2P	chr17	transcribed_unprocessed_pseudogene	pancreatic polypeptide 2, pseudogene
chr17	28247634	28247779	+	IntronR	ENST00000582808.1	ENSG00000265060.1	PPY2P	chr17	transcribed_unprocessed_pseudogene	pancreatic polypeptide 2, pseudogene
chr17	63622437	63622717	+	IntronR	ENST00000579585.5	ENSG00000198909.7	MAP3K3	chr17	protein_coding	mitogen-activated protein kinase kinase kinase 3
chr17	75271632	75273412	+	IntronR	ENST00000582668.1	ENSG00000263843.1	RP11-649A18.12	chr17	antisense		--
chr17	27421713	27422141	+	IntronR	ENST00000579401.1	ENSG00000266433.6	TBC1D3P5	chr17	transcribed_unprocessed_pseudogene	TBC1 domain family, member 3 pseudogene 5
chr17	68515119	68515394	+	IntronR	ENST00000536854.6	ENSG00000108946.14	PRKAR1A	chr17	protein_coding	protein kinase, cAMP-dependent, regulatory, type I, alpha
chr17	78171649	78171739	+	IntronR	ENST00000225777.7	ENSG00000108639.7	SYNGR2	chr17	protein_coding	synaptogyrin 2
chr17	76737091	76738282	+	IntronR	ENST00000586622.5	ENSG00000092931.11	MFSD11	chr17	protein_coding	major facilitator superfamily domain containing 11
chr17	76737883	76738282	+	IntronR	ENST00000336509.8	ENSG00000092931.11	MFSD11	chr17	protein_coding	major facilitator superfamily domain containing 11
chr17	76737976	76738282	+	IntronR	ENST00000593181.5	ENSG00000092931.11	MFSD11	chr17	protein_coding	major facilitator superfamily domain containing 11
chr17	76738165	76738282	+	IntronR	ENST00000355954.7	ENSG00000092931.11	MFSD11	chr17	protein_coding	major facilitator superfamily domain containing 11
chr17	76733377	76733521	+	IntronR	ENST00000341249.10	ENSG00000181038.13	METTL23	chr17	protein_coding	methyltransferase like 23
chr17	76733381	76733521	+	IntronR	ENST00000586738.5	ENSG00000181038.13	METTL23	chr17	protein_coding	methyltransferase like 23
chr17	35844566	35844880	+	IntronR	ENST00000603777.5	ENSG00000270647.5	TAF15	chr17	protein_coding	TAF15 RNA polymerase II, TATA box binding protein (TBP)-associated factor, 68kDa
chr17	49973269	49973701	+	IntronR	ENST00000240306.4	ENSG00000108813.10	DLX4	chr17	protein_coding	distal-less homeobox 4
chr17	36211890	36212364	+	IntronR	ENST00000610565.4	ENSG00000276070.4	CCL4L2	chr17	protein_coding	chemokine (C-C motif) ligand 4-like 2
chr17	36211890	36212334	+	IntronR	ENST00000615418.4	ENSG00000276070.4	CCL4L2	chr17	protein_coding	chemokine (C-C motif) ligand 4-like 2
chr17	36211890	36212303	+	IntronR	ENST00000617405.4	ENSG00000276070.4	CCL4L2	chr17	protein_coding	chemokine (C-C motif) ligand 4-like 2
chr17	36211890	36212313	+	IntronR	ENST00000620098.4	ENSG00000276070.4	CCL4L2	chr17	protein_coding	chemokine (C-C motif) ligand 4-like 2
chr17	36211890	36212482	+	IntronR	ENST00000620250.1	ENSG00000276070.4	CCL4L2	chr17	protein_coding	chemokine (C-C motif) ligand 4-like 2
chr17	36211890	36212497	+	IntronR	ENST00000620576.4	ENSG00000276070.4	CCL4L2	chr17	protein_coding	chemokine (C-C motif) ligand 4-like 2
chr17	36211890	36212293	+	IntronR	ENST00000620732.4	ENSG00000276070.4	CCL4L2	chr17	protein_coding	chemokine (C-C motif) ligand 4-like 2
chr17	7513775	7513778	+	IntronR	ENST00000621442.4	ENSG00000181222.14	POLR2A	chr17	protein_coding	polymerase (RNA) II (DNA directed) polypeptide A, 220kDa
chr17	6652228	6652230	+	IntronR	ENST00000625754.1	ENSG00000256806.3	C17orf100	chr17	lincRNA	chromosome 17 open reading frame 100
chr17	34626584	34626855	+	IntronR	ENST00000321639.6	ENSG00000181291.6	TMEM132E	chr17	protein_coding	transmembrane protein 132E
chr17	75620636	75621031	+	IntronR	ENST00000610510.4	ENSG00000266714.6	MYO15B	chr17	protein_coding	myosin XVB
chr17	47807836	47808191	-	IntronR	ENST00000392507.7	ENSG00000006025.11	OSBPL7	chr17	protein_coding	oxysterol binding protein-like 7
chr17	75827264	75828086	-	IntronR	ENST00000412096.6	ENSG00000092929.11	UNC13D	chr17	protein_coding	unc-13 homolog D (C. elegans)
chr17	3608427	3609411	-	IntronR	ENST00000572705.1	ENSG00000262304.1	TRPV1	chr17	protein_coding	transient receptor potential cation channel, subfamily V, member 1
chr17	63756266	63756269	-	IntronR	ENST00000612558.4	ENSG00000108588.13	CCDC47	chr17	protein_coding	coiled-coil domain containing 47
chr17	63704005	63704582	-	IntronR	ENST00000580553.1	ENSG00000125695.12	RP11-51F16.8	chr17	protein_coding		--
chr17	63704047	63704432	-	IntronR	ENST00000447001.7	ENSG00000266173.5	STRADA	chr17	protein_coding	STE20-related kinase adaptor alpha
chr17	63704047	63704341	-	IntronR	ENST00000336174.10	ENSG00000266173.5	STRADA	chr17	protein_coding	STE20-related kinase adaptor alpha
chr17	63702845	63704047	-	IntronR	ENST00000580553.1	ENSG00000125695.12	RP11-51F16.8	chr17	protein_coding		--
chr17	63703751	63704005	-	IntronR	ENST00000336174.10	ENSG00000266173.5	STRADA	chr17	protein_coding	STE20-related kinase adaptor alpha
chr17	41476690	41477203	-	IntronR	ENST00000393989.1	ENSG00000197079.8	KRT35	chr17	protein_coding	keratin 35, type I
chr17	41571351	41572053	-	IntronR	ENST00000588431.1	ENSG00000171403.9	KRT9	chr17	protein_coding	keratin 9, type I
chr17	7589738	7589987	-	IntronR	ENST00000538513.6	ENSG00000129194.7	SOX15	chr17	protein_coding	SRY (sex determining region Y)-box 15
chr17	6425683	6425685	-	IntronR	ENST00000621374.4	ENSG00000129221.14	AIPL1	chr17	protein_coding	aryl hydrocarbon receptor interacting protein-like 1
chr17	41519345	41521719	-	IntronR	ENST00000393976.6	ENSG00000171346.13	KRT15	chr17	protein_coding	keratin 15, type I
chr17	41518330	41519872	-	IntronR	ENST00000393976.6	ENSG00000171346.13	KRT15	chr17	protein_coding	keratin 15, type I
chr17	4538975	4539439	-	IntronR	ENST00000381556.6	ENSG00000132382.14	MYBBP1A	chr17	protein_coding	MYB binding protein (P160) 1a
chr17	58005041	58005414	-	IntronR	ENST00000584773.5	ENSG00000136450.12	SRSF1	chr17	protein_coding	serine/arginine-rich splicing factor 1
chr17	64188417	64188419	-	IntronR	ENST00000615733.4	ENSG00000136478.7	TEX2	chr17	protein_coding	testis expressed 2
chr17	64188404	64188406	-	IntronR	ENST00000615733.4	ENSG00000136478.7	TEX2	chr17	protein_coding	testis expressed 2
chr17	44249381	44249428	-	IntronR	ENST00000631130.1	ENSG00000004939.13	SLC4A1	chr17	protein_coding	solute carrier family 4 (anion exchanger), member 1 (Diego blood group)
chr17	5583687	5584512	-	IntronR	ENST00000345221.7	ENSG00000091592.15	NLRP1	chr17	protein_coding	NLR family, pyrin domain containing 1
chr17	5583959	5584293	-	IntronR	ENST00000269280.8	ENSG00000091592.15	NLRP1	chr17	protein_coding	NLR family, pyrin domain containing 1
chr17	5584103	5584293	-	IntronR	ENST00000613500.4	ENSG00000091592.15	NLRP1	chr17	protein_coding	NLR family, pyrin domain containing 1
chr17	39259296	39261452	-	IntronR	ENST00000583610.5	ENSG00000108306.11	FBXL20	chr17	protein_coding	F-box and leucine-rich repeat protein 20
chr17	68929049	68929234	-	IntronR	ENST00000615593.4	ENSG00000141338.13	ABCA8	chr17	protein_coding	ATP-binding cassette, sub-family A (ABC1), member 8
chr17	68921382	68921492	-	IntronR	ENST00000615593.4	ENSG00000141338.13	ABCA8	chr17	protein_coding	ATP-binding cassette, sub-family A (ABC1), member 8
chr17	7676025	7676272	-	IntronR	ENST00000615910.4	ENSG00000141510.15	TP53	chr17	protein_coding	tumor protein p53
chr17	81868584	81868989	-	IntronR	ENST00000584461.5	ENSG00000141522.11	ARHGDIA	chr17	protein_coding	Rho GDP dissociation inhibitor (GDI) alpha
chr17	35444701	35445656	-	IntronR	ENST00000534689.5	ENSG00000154760.13	SLFN13	chr17	protein_coding	schlafen family member 13
chr17	39674621	39674623	-	IntronR	ENST00000614824.4	ENSG00000161395.12	PGAP3	chr17	protein_coding	post-GPI attachment to proteins 3
chr17	39673601	39673604	-	IntronR	ENST00000614824.4	ENSG00000161395.12	PGAP3	chr17	protein_coding	post-GPI attachment to proteins 3
chr17	28547409	28547677	-	IntronR	ENST00000335765.8	ENSG00000109103.11	UNC119	chr17	protein_coding	unc-119 homolog (C. elegans)
chr17	782237	782239	-	IntronR	ENST00000536578.5	ENSG00000167699.13	GLOD4	chr17	protein_coding	glyoxalase domain containing 4
chr17	4671691	4673145	-	IntronR	ENST00000436683.6	ENSG00000141456.14	PELP1	chr17	protein_coding	proline, glutamate and leucine rich protein 1
chr17	78996992	78997963	-	IntronR	ENST00000591773.5	ENSG00000171302.16	CANT1	chr17	protein_coding	calcium activated nucleotidase 1
chr17	78997644	78997840	-	IntronR	ENST00000392446.9	ENSG00000171302.16	CANT1	chr17	protein_coding	calcium activated nucleotidase 1
chr17	7931829	7931940	-	IntronR	ENST00000540486.5	ENSG00000170043.11	TRAPPC1	chr17	protein_coding	trafficking protein particle complex 1
chr17	59962844	59963284	-	IntronR	ENST00000442346.3	ENSG00000189050.14	RNFT1	chr17	protein_coding	ring finger protein, transmembrane 1
chr17	59962827	59962891	-	IntronR	ENST00000442346.3	ENSG00000189050.14	RNFT1	chr17	protein_coding	ring finger protein, transmembrane 1
chr17	82444104	82444106	-	IntronR	ENST00000336995.8	ENSG00000178927.16	C17orf62	chr17	protein_coding	chromosome 17 open reading frame 62
chr17	82443620	82443622	-	IntronR	ENST00000336995.8	ENSG00000178927.16	C17orf62	chr17	protein_coding	chromosome 17 open reading frame 62
chr17	82443556	82443558	-	IntronR	ENST00000336995.8	ENSG00000178927.16	C17orf62	chr17	protein_coding	chromosome 17 open reading frame 62
chr17	82443546	82443548	-	IntronR	ENST00000336995.8	ENSG00000178927.16	C17orf62	chr17	protein_coding	chromosome 17 open reading frame 62
chr17	7041996	7042763	-	IntronR	ENST00000447225.1	ENSG00000174326.11	SLC16A11	chr17	protein_coding	solute carrier family 16, member 11
chr17	3924801	3925396	-	IntronR	ENST00000397035.7	ENSG00000074370.17	ATP2A3	chr17	protein_coding	ATPase, Ca++ transporting, ubiquitous
chr17	41624191	41624541	-	IntronR	ENST00000540235.5	ENSG00000128422.15	KRT17	chr17	protein_coding	keratin 17, type I
chr17	41624078	41624191	-	IntronR	ENST00000540235.5	ENSG00000128422.15	KRT17	chr17	protein_coding	keratin 17, type I
chr17	78807278	78807421	-	IntronR	ENST00000449938.6	ENSG00000055483.19	USP36	chr17	protein_coding	ubiquitin specific peptidase 36
chr17	78797879	78798400	-	IntronR	ENST00000542802.7	ENSG00000055483.19	USP36	chr17	protein_coding	ubiquitin specific peptidase 36
chr17	27780767	27780906	-	IntronR	ENST00000621962.1	ENSG00000007171.16	NOS2	chr17	protein_coding	nitric oxide synthase 2, inducible
chr17	56890668	56892229	-	IntronR	ENST00000537230.2	ENSG00000121060.14	TRIM25	chr17	protein_coding	tripartite motif containing 25
chr17	28956745	28956747	-	IntronR	ENST00000335960.10	ENSG00000063015.19	SEZ6	chr17	protein_coding	seizure related 6 homolog (mouse)
chr17	43661066	43661922	-	IntronR	ENST00000393661.2	ENSG00000005102.12	MEOX1	chr17	protein_coding	mesenchyme homeobox 1
chr17	746631	748032	-	IntronR	ENST00000437269.1	ENSG00000179409.10	GEMIN4	chr17	protein_coding	gem (nuclear organelle) associated protein 4
chr17	7235930	7236767	-	IntronR	ENST00000613632.4	ENSG00000040633.12	PHF23	chr17	protein_coding	PHD finger protein 23
chr17	58487725	58488340	-	IntronR	ENST00000617946.1	ENSG00000176160.9	HSF5	chr17	protein_coding	heat shock transcription factor family member 5
chr17	7393349	7393351	-	IntronR	ENST00000619711.4	ENSG00000187838.16	TMEM256-PLSCR3	chr17	protein_coding	TMEM256-PLSCR3 readthrough (NMD candidate)
chr17	68270914	68271654	-	IntronR	ENST00000620436.4	ENSG00000108932.11	SLC16A6	chr17	protein_coding	solute carrier family 16, member 6
chr17	68270839	68270958	-	IntronR	ENST00000620436.4	ENSG00000108932.11	SLC16A6	chr17	protein_coding	solute carrier family 16, member 6
chr17	81932963	81933307	-	IntronR	ENST00000337943.9	ENSG00000183010.16	PYCR1	chr17	protein_coding	pyrroline-5-carboxylate reductase 1
chr17	63894994	63895637	-	IntronR	ENST00000610991.1	ENSG00000136488.14	CSH1	chr17	protein_coding	chorionic somatomammotropin hormone 1 (placental lactogen)
chr17	63895219	63895473	-	IntronR	ENST00000316193.12	ENSG00000136488.14	CSH1	chr17	protein_coding	chorionic somatomammotropin hormone 1 (placental lactogen)
chr17	81510329	81510480	-	IntronR	ENST00000615544.4	ENSG00000184009.9	ACTG1	chr17	protein_coding	actin gamma 1
chr17	48578407	48579357	-	IntronR	ENST00000465120.3	ENSG00000120093.11	HOXB3	chr17	protein_coding	homeobox B3
chr17	63880518	63880776	-	IntronR	ENST00000456543.6	ENSG00000136487.17	GH2	chr17	protein_coding	growth hormone 2
chr17	63880518	63880772	-	IntronR	ENST00000423893.6	ENSG00000136487.17	GH2	chr17	protein_coding	growth hormone 2
chr17	7857198	7857383	-	IntronR	ENST00000575071.5	ENSG00000183011.13	NAA38	chr17	protein_coding	N(alpha)-acetyltransferase 38, NatC auxiliary subunit
chr17	41097702	41098084	-	IntronR	ENST00000318329.6	ENSG00000204880.7	KRTAP4-8	chr17	protein_coding	keratin associated protein 4-8
chr17	41097527	41097826	-	IntronR	ENST00000318329.6	ENSG00000204880.7	KRTAP4-8	chr17	protein_coding	keratin associated protein 4-8
chr17	73285458	73286500	-	IntronR	ENST00000630622.1	ENSG00000179604.9	CDC42EP4	chr17	protein_coding	CDC42 effector protein (Rho GTPase binding) 4
chr17	73285580	73286384	-	IntronR	ENST00000581014.1	ENSG00000179604.9	CDC42EP4	chr17	protein_coding	CDC42 effector protein (Rho GTPase binding) 4
chr17	73286122	73286333	-	IntronR	ENST00000439510.2	ENSG00000179604.9	CDC42EP4	chr17	protein_coding	CDC42 effector protein (Rho GTPase binding) 4
chr17	63872015	63872741	-	IntronR	ENST00000620751.2	ENSG00000213218.9	CSH2	chr17	protein_coding	chorionic somatomammotropin hormone 2
chr17	63872323	63872577	-	IntronR	ENST00000392886.6	ENSG00000213218.9	CSH2	chr17	protein_coding	chorionic somatomammotropin hormone 2
chr17	81936748	81937239	-	IntronR	ENST00000402252.6	ENSG00000183010.16	PYCR1	chr17	protein_coding	pyrroline-5-carboxylate reductase 1
chr17	8288432	8289574	-	IntronR	ENST00000579192.5	ENSG00000125434.10	SLC25A35	chr17	protein_coding	solute carrier family 25, member 35
chr17	8289440	8289574	-	IntronR	ENST00000580340.5	ENSG00000125434.10	SLC25A35	chr17	protein_coding	solute carrier family 25, member 35
chr17	8118303	8118486	-	IntronR	ENST00000448843.6	ENSG00000179148.9	ALOXE3	chr17	protein_coding	arachidonate lipoxygenase 3
chr17	21532477	21535538	-	IntronR	ENST00000426261.6	ENSG00000272780.5	RP11-822E23.8	chr17	processed_transcript		--
chr17	41046791	41047267	-	IntronR	ENST00000542137.1	ENSG00000212725.3	KRTAP2-1	chr17	protein_coding	keratin associated protein 2-1
chr17	76734577	76736464	-	IntronR	ENST00000508921.7	ENSG00000161547.14	SRSF2	chr17	protein_coding	serine/arginine-rich splicing factor 2
chr17	76735158	76736154	-	IntronR	ENST00000359995.9	ENSG00000161547.14	SRSF2	chr17	protein_coding	serine/arginine-rich splicing factor 2
chr17	41755432	41755730	-	IntronR	ENST00000310706.9	ENSG00000173801.16	JUP	chr17	protein_coding	junction plakoglobin
chr17	28902701	28902818	-	IntronR	ENST00000378895.8	ENSG00000167536.13	DHRS13	chr17	protein_coding	dehydrogenase/reductase (SDR family) member 13
chr17	64972754	64973517	-	IntronR	ENST00000565833.1	ENSG00000214174.8	AMZ2P1	chr17	transcribed_unprocessed_pseudogene	archaelysin family metallopeptidase 2 pseudogene 1
chr17	64972927	64973242	-	IntronR	ENST00000430983.5	ENSG00000214174.8	AMZ2P1	chr17	transcribed_unprocessed_pseudogene	archaelysin family metallopeptidase 2 pseudogene 1
chr17	41184552	41184610	-	IntronR	ENST00000620667.1	ENSG00000198443.6	KRTAP4-1	chr17	protein_coding	keratin associated protein 4-1
chr17	41054750	41055211	-	IntronR	ENST00000542910.1	ENSG00000214518.3	KRTAP2-2	chr17	protein_coding	keratin associated protein 2-2
chr17	15977727	15978163	-	IntronR	ENST00000472495.5	ENSG00000214941.7	ZSWIM7	chr17	protein_coding	zinc finger, SWIM-type containing 7
chr17	8160871	8161473	-	IntronR	ENST00000316509.10	ENSG00000220205.8	VAMP2	chr17	protein_coding	vesicle-associated membrane protein 2 (synaptobrevin 2)
chr17	47837707	47838450	-	IntronR	ENST00000584123.5	ENSG00000141295.13	SCRN2	chr17	protein_coding	secernin 2
chr17	47838002	47838270	-	IntronR	ENST00000290216.13	ENSG00000141295.13	SCRN2	chr17	protein_coding	secernin 2
chr17	42980275	42980366	-	IntronR	ENST00000409399.5	ENSG00000108825.17	PTGES3L-AARSD1	chr17	protein_coding	PTGES3L-AARSD1 readthrough
chr17	64005251	64005324	-	IntronR	ENST00000578892.5	ENSG00000108622.10	ICAM2	chr17	protein_coding	intercellular adhesion molecule 2
chr17	15683157	15684196	-	IntronR	ENST00000578237.5	ENSG00000221926.11	TRIM16	chr17	protein_coding	tripartite motif containing 16
chr17	16818942	16819383	-	IntronR	ENST00000425692.6	ENSG00000226145.7	KRT16P6	chr17	transcribed_unprocessed_pseudogene	keratin 16 pseudogene 6
chr17	16818801	16819162	-	IntronR	ENST00000425692.6	ENSG00000226145.7	KRT16P6	chr17	transcribed_unprocessed_pseudogene	keratin 16 pseudogene 6
chr17	75650362	75651265	-	IntronR	ENST00000584999.1	ENSG00000108469.14	RECQL5	chr17	protein_coding	RecQ protein-like 5
chr17	75650718	75651186	-	IntronR	ENST00000340830.9	ENSG00000108469.14	RECQL5	chr17	protein_coding	RecQ protein-like 5
chr17	58521853	58521967	-	IntronR	ENST00000317256.10	ENSG00000108387.14	SEPT4	chr17	protein_coding	septin 4
chr17	58520842	58520998	-	IntronR	ENST00000317256.10	ENSG00000108387.14	SEPT4	chr17	protein_coding	septin 4
chr17	58520789	58520998	-	IntronR	ENST00000579371.5	ENSG00000108387.14	SEPT4	chr17	protein_coding	septin 4
chr17	41626839	41627080	-	IntronR	ENST00000398469.5	ENSG00000214514.7	KRT42P	chr17	transcribed_unprocessed_pseudogene	keratin 42 pseudogene
chr17	50367888	50370099	-	IntronR	ENST00000511860.1	ENSG00000108826.15	MRPL27	chr17	protein_coding	mitochondrial ribosomal protein L27
chr17	50368298	50370032	-	IntronR	ENST00000225969.8	ENSG00000108826.15	MRPL27	chr17	protein_coding	mitochondrial ribosomal protein L27
chr17	50368867	50370032	-	IntronR	ENST00000503633.5	ENSG00000108826.15	MRPL27	chr17	protein_coding	mitochondrial ribosomal protein L27
chr17	50368313	50368838	-	IntronR	ENST00000503633.5	ENSG00000108826.15	MRPL27	chr17	protein_coding	mitochondrial ribosomal protein L27
chr17	63842506	63842618	-	IntronR	ENST00000613943.4	ENSG00000108604.15	SMARCD2	chr17	protein_coding	SWI/SNF related, matrix associated, actin dependent regulator of chromatin, subfamily d, member 2
chr17	63909711	63910326	-	IntronR	ENST00000309894.5	ENSG00000204414.11	CSHL1	chr17	protein_coding	chorionic somatomammotropin hormone-like 1
chr17	63909908	63910162	-	IntronR	ENST00000259003.14	ENSG00000204414.11	CSHL1	chr17	protein_coding	chorionic somatomammotropin hormone-like 1
chr17	81822907	81823209	-	IntronR	ENST00000457257.5	ENSG00000225663.7	FAM195B	chr17	protein_coding	family with sequence similarity 195, member B
chr17	19745134	19745443	-	IntronR	ENST00000444455.5	ENSG00000108602.17	ALDH3A1	chr17	protein_coding	aldehyde dehydrogenase 3 family, member A1
chr17	20375835	20376131	-	IntronR	ENST00000578315.1	ENSG00000214832.5	UPF3AP2	chr17	transcribed_processed_pseudogene	UPF3A pseudogene 2
chr17	27879490	27880274	-	IntronR	ENST00000379102.7	ENSG00000232859.9	LYRM9	chr17	protein_coding	LYR motif containing 9
chr17	27880183	27880274	-	IntronR	ENST00000508862.5	ENSG00000232859.9	LYRM9	chr17	protein_coding	LYR motif containing 9
chr17	27879490	27880121	-	IntronR	ENST00000508862.5	ENSG00000232859.9	LYRM9	chr17	protein_coding	LYR motif containing 9
chr17	59697978	59698871	-	IntronR	ENST00000409433.2	ENSG00000141378.14	PTRH2	chr17	protein_coding	peptidyl-tRNA hydrolase 2
chr17	19343461	19343790	-	IntronR	ENST00000261499.8	ENSG00000108641.14	B9D1	chr17	protein_coding	B9 protein domain 1
chr17	19343495	19343790	-	IntronR	ENST00000395615.5	ENSG00000108641.14	B9D1	chr17	protein_coding	B9 protein domain 1
chr17	19343550	19343790	-	IntronR	ENST00000395616.7	ENSG00000108641.14	B9D1	chr17	protein_coding	B9 protein domain 1
chr17	38848039	38850117	-	IntronR	ENST00000394332.5	ENSG00000125691.12	RPL23	chr17	protein_coding	ribosomal protein L23
chr17	48604480	48604972	-	IntronR	ENST00000225648.3	ENSG00000108511.9	HOXB6	chr17	protein_coding	homeobox B6
chr17	49208954	49209207	-	IntronR	ENST00000300406.6	ENSG00000167083.6	GNGT2	chr17	protein_coding	guanine nucleotide binding protein (G protein), gamma transducing activity polypeptide 2
chr17	10549417	10549559	-	IntronR	ENST00000397183.6	ENSG00000125414.18	MYH2	chr17	protein_coding	myosin, heavy chain 2, skeletal muscle, adult
chr17	8174616	8175757	-	IntronR	ENST00000316425.9	ENSG00000179029.14	TMEM107	chr17	protein_coding	transmembrane protein 107
chr17	8174272	8174541	-	IntronR	ENST00000533070.5	ENSG00000179029.14	TMEM107	chr17	protein_coding	transmembrane protein 107
chr17	8174272	8174520	-	IntronR	ENST00000316425.9	ENSG00000179029.14	TMEM107	chr17	protein_coding	transmembrane protein 107
chr17	28365121	28365244	-	IntronR	ENST00000438614.2	ENSG00000274529.4	SEBOX	chr17	protein_coding	SEBOX homeobox
chr17	67993235	67993424	-	IntronR	ENST00000449250.2	ENSG00000186665.8	C17orf58	chr17	protein_coding	chromosome 17 open reading frame 58
chr17	80204617	80205012	-	IntronR	ENST00000576824.5	ENSG00000262580.5	RP11-334C17.5	chr17	antisense		--
chr17	80203965	80204499	-	IntronR	ENST00000573346.5	ENSG00000262580.5	RP11-334C17.5	chr17	antisense		--
chr17	80203965	80204092	-	IntronR	ENST00000573935.1	ENSG00000262580.5	RP11-334C17.5	chr17	antisense		--
chr17	80202501	80203778	-	IntronR	ENST00000573346.5	ENSG00000262580.5	RP11-334C17.5	chr17	antisense		--
chr17	80201849	80203778	-	IntronR	ENST00000576824.5	ENSG00000262580.5	RP11-334C17.5	chr17	antisense		--
chr17	80201845	80202388	-	IntronR	ENST00000573346.5	ENSG00000262580.5	RP11-334C17.5	chr17	antisense		--
chr17	81833852	81834503	-	IntronR	ENST00000330261.4	ENSG00000182676.4	PPP1R27	chr17	protein_coding	protein phosphatase 1, regulatory subunit 27
chr17	7241679	7242241	-	IntronR	ENST00000302386.9	ENSG00000170296.9	GABARAP	chr17	protein_coding	GABA(A) receptor-associated protein
chr17	7241679	7242079	-	IntronR	ENST00000571129.5	ENSG00000170296.9	GABARAP	chr17	protein_coding	GABA(A) receptor-associated protein
chr17	7241679	7241768	-	IntronR	ENST00000577035.5	ENSG00000170296.9	GABARAP	chr17	protein_coding	GABA(A) receptor-associated protein
chr17	54962915	54963306	-	IntronR	ENST00000299335.7	ENSG00000166260.10	COX11	chr17	protein_coding	COX11 cytochrome c oxidase copper chaperone
chr17	7017069	7019414	-	IntronR	ENST00000572547.1	ENSG00000267047.1	RP11-589P10.7	chr17	antisense		--
chr17	7017388	7019378	-	IntronR	ENST00000443997.1	ENSG00000267532.3	MIR497HG	chr17	antisense	mir-497-195 cluster host gene
chr17	7016014	7017069	-	IntronR	ENST00000443997.1	ENSG00000267532.3	MIR497HG	chr17	antisense	mir-497-195 cluster host gene
chr17	1684582	1684780	-	IntronR	ENST00000304992.10	ENSG00000174231.16	PRPF8	chr17	protein_coding	pre-mRNA processing factor 8
chr17	80205434	80205525	-	IntronR	ENST00000576824.5	ENSG00000262580.5	RP11-334C17.5	chr17	antisense		--
chr17	7394159	7394477	-	IntronR	ENST00000324822.15	ENSG00000187838.16	TMEM256-PLSCR3	chr17	protein_coding	TMEM256-PLSCR3 readthrough (NMD candidate)
chr17	7394267	7394477	-	IntronR	ENST00000535512.5	ENSG00000187838.16	TMEM256-PLSCR3	chr17	protein_coding	TMEM256-PLSCR3 readthrough (NMD candidate)
chr17	7394271	7394477	-	IntronR	ENST00000574401.5	ENSG00000187838.16	TMEM256-PLSCR3	chr17	protein_coding	TMEM256-PLSCR3 readthrough (NMD candidate)
chr17	1712646	1713856	-	IntronR	ENST00000571595.5	ENSG00000186594.12	MIR22HG	chr17	lincRNA	MIR22 host gene
chr17	1712904	1713856	-	IntronR	ENST00000573127.5	ENSG00000186594.12	MIR22HG	chr17	lincRNA	MIR22 host gene
chr17	1712399	1713703	-	IntronR	ENST00000334146.7	ENSG00000186594.12	MIR22HG	chr17	lincRNA	MIR22 host gene
chr17	7178588	7179190	-	IntronR	ENST00000269299.7	ENSG00000141505.11	ASGR1	chr17	protein_coding	asialoglycoprotein receptor 1
chr17	4734479	4734583	-	IntronR	ENST00000293778.10	ENSG00000161921.14	CXCL16	chr17	protein_coding	chemokine (C-X-C motif) ligand 16
chr17	4959256	4959916	-	IntronR	ENST00000573366.5	ENSG00000091640.7	SPAG7	chr17	protein_coding	sperm associated antigen 7
chr17	4959643	4959760	-	IntronR	ENST00000206020.7	ENSG00000091640.7	SPAG7	chr17	protein_coding	sperm associated antigen 7
chr17	6425830	6426615	-	IntronR	ENST00000250087.9	ENSG00000129221.14	AIPL1	chr17	protein_coding	aryl hydrocarbon receptor interacting protein-like 1
chr17	81512360	81512734	-	IntronR	ENST00000331925.6	ENSG00000184009.9	ACTG1	chr17	protein_coding	actin gamma 1
chr17	81512360	81512615	-	IntronR	ENST00000573283.5	ENSG00000184009.9	ACTG1	chr17	protein_coding	actin gamma 1
chr17	81823126	81823513	-	IntronR	ENST00000575061.2	ENSG00000225663.7	FAM195B	chr17	protein_coding	family with sequence similarity 195, member B
chr17	81823311	81823412	-	IntronR	ENST00000455127.6	ENSG00000225663.7	FAM195B	chr17	protein_coding	family with sequence similarity 195, member B
chr17	7075360	7075885	-	IntronR	ENST00000571664.1	ENSG00000132514.13	CLEC10A	chr17	protein_coding	C-type lectin domain family 10, member A
chr17	7075466	7075731	-	IntronR	ENST00000254868.8	ENSG00000132514.13	CLEC10A	chr17	protein_coding	C-type lectin domain family 10, member A
chr17	7074796	7075466	-	IntronR	ENST00000571664.1	ENSG00000132514.13	CLEC10A	chr17	protein_coding	C-type lectin domain family 10, member A
chr17	7075222	7075360	-	IntronR	ENST00000254868.8	ENSG00000132514.13	CLEC10A	chr17	protein_coding	C-type lectin domain family 10, member A
chr17	81824499	81826515	-	IntronR	ENST00000575061.2	ENSG00000225663.7	FAM195B	chr17	protein_coding	family with sequence similarity 195, member B
chr17	81824554	81826380	-	IntronR	ENST00000457257.5	ENSG00000225663.7	FAM195B	chr17	protein_coding	family with sequence similarity 195, member B
chr17	48529875	48530328	-	IntronR	ENST00000239174.6	ENSG00000120094.6	HOXB1	chr17	protein_coding	homeobox B1
chr17	28908881	28910226	-	IntronR	ENST00000332830.8	ENSG00000109118.13	PHF12	chr17	protein_coding	PHD finger protein 12
chr17	28907672	28908783	-	IntronR	ENST00000332830.8	ENSG00000109118.13	PHF12	chr17	protein_coding	PHD finger protein 12
chr17	28906994	28907590	-	IntronR	ENST00000332830.8	ENSG00000109118.13	PHF12	chr17	protein_coding	PHD finger protein 12
chr17	28906517	28906856	-	IntronR	ENST00000332830.8	ENSG00000109118.13	PHF12	chr17	protein_coding	PHD finger protein 12
chr17	38850214	38850362	-	IntronR	ENST00000245857.9	ENSG00000125691.12	RPL23	chr17	protein_coding	ribosomal protein L23
chr17	39729605	39729685	-	IntronR	ENST00000394231.7	ENSG00000141741.11	MIEN1	chr17	protein_coding	migration and invasion enhancer 1
chr17	75130642	75130753	-	IntronR	ENST00000245552.6	ENSG00000125458.6	NT5C	chr17	protein_coding	5', 3'-nucleotidase, cytosolic
chr17	75130637	75130753	-	IntronR	ENST00000582170.1	ENSG00000125458.6	NT5C	chr17	protein_coding	5', 3'-nucleotidase, cytosolic
chr17	28329068	28329173	-	IntronR	ENST00000578122.5	ENSG00000109083.13	IFT20	chr17	protein_coding	intraflagellar transport 20
chr17	10019897	10019984	-	IntronR	ENST00000542249.5	ENSG00000007237.18	GAS7	chr17	protein_coding	growth arrest-specific 7
chr17	45508267	45508539	-	IntronR	ENST00000581296.1	ENSG00000214425.6	LRRC37A4P	chr17	transcribed_unprocessed_pseudogene	leucine rich repeat containing 37, member A4, pseudogene
chr17	45508109	45508406	-	IntronR	ENST00000581296.1	ENSG00000214425.6	LRRC37A4P	chr17	transcribed_unprocessed_pseudogene	leucine rich repeat containing 37, member A4, pseudogene
chr17	16849787	16850399	-	IntronR	ENST00000429445.1	ENSG00000205312.8	KRT17P4	chr17	transcribed_unprocessed_pseudogene	keratin 17 pseudogene 4
chr17	20502285	20502588	-	IntronR	ENST00000439127.6	ENSG00000214822.8	KRT16P3	chr17	transcribed_unprocessed_pseudogene	keratin 16 pseudogene 3
chr17	58521646	58521736	-	IntronR	ENST00000317256.10	ENSG00000108387.14	SEPT4	chr17	protein_coding	septin 4
chr17	30899606	30900413	-	IntronR	ENST00000581216.5	ENSG00000172171.10	TEFM	chr17	protein_coding	transcription elongation factor, mitochondrial
chr17	62265146	62265190	-	IntronR	ENST00000577902.5	ENSG00000188755.9	TBC1D3P2	chr17	transcribed_unprocessed_pseudogene	TBC1 domain family, member 3 pseudogene 2
chr17	64822052	64822254	-	IntronR	ENST00000578036.5	ENSG00000214176.9	PLEKHM1P	chr17	transcribed_unprocessed_pseudogene	pleckstrin homology domain containing, family M (with RUN domain) member 1 pseudogene
chr17	58004849	58005973	-	IntronR	ENST00000258962.4	ENSG00000136450.12	SRSF1	chr17	protein_coding	serine/arginine-rich splicing factor 1
chr17	58005600	58005801	-	IntronR	ENST00000584773.5	ENSG00000136450.12	SRSF1	chr17	protein_coding	serine/arginine-rich splicing factor 1
chr17	27661835	27662896	-	IntronR	ENST00000580780.1	ENSG00000264216.1	NOS2P1	chr17	transcribed_unprocessed_pseudogene	nitric oxide synthase 2 pseudogene 1
chr17	82316981	82317414	-	IntronR	ENST00000312648.7	ENSG00000173762.7	CD7	chr17	protein_coding	CD7 molecule
chr17	82315431	82316195	-	IntronR	ENST00000312648.7	ENSG00000173762.7	CD7	chr17	protein_coding	CD7 molecule
chr17	58415962	58417017	-	IntronR	ENST00000407977.6	ENSG00000108375.12	RNF43	chr17	protein_coding	ring finger protein 43
chr17	58415759	58417017	-	IntronR	ENST00000577716.5	ENSG00000108375.12	RNF43	chr17	protein_coding	ring finger protein 43
chr17	20501763	20501924	-	IntronR	ENST00000439127.6	ENSG00000214822.8	KRT16P3	chr17	transcribed_unprocessed_pseudogene	keratin 16 pseudogene 3
chr17	57989266	57989649	-	IntronR	ENST00000577267.1	ENSG00000264112.1	RP11-159D12.2	chr17	lincRNA		--
chr17	78873919	78874029	-	IntronR	ENST00000585421.5	ENSG00000035862.12	TIMP2	chr17	protein_coding	TIMP metallopeptidase inhibitor 2
chr17	35142122	35142258	-	IntronR	ENST00000442241.8	ENSG00000073536.17	NLE1	chr17	protein_coding	notchless homolog 1 (Drosophila)
chr17	42577561	42577653	-	IntronR	ENST00000253789.9	ENSG00000131470.14	PSMC3IP	chr17	protein_coding	PSMC3 interacting protein
chr17	44926186	44926414	-	IntronR	ENST00000593135.5	ENSG00000186185.13	KIF18B	chr17	protein_coding	kinesin family member 18B
chr17	78174950	78175050	-	IntronR	ENST00000301634.11	ENSG00000167900.11	TK1	chr17	protein_coding	thymidine kinase 1, soluble
chr17	78174788	78175050	-	IntronR	ENST00000590862.5	ENSG00000167900.11	TK1	chr17	protein_coding	thymidine kinase 1, soluble
chr17	78120832	78121013	-	IntronR	ENST00000322914.7	ENSG00000141524.15	TMC6	chr17	protein_coding	transmembrane channel-like 6
chr17	29930040	29930159	-	IntronR	ENST00000582084.1	ENSG00000141298.17	SSH2	chr17	protein_coding	slingshot protein phosphatase 2
chr17	45220454	45221349	-	IntronR	ENST00000586376.5	ENSG00000267121.5	CTD-2020K17.1	chr17	antisense		--
chr17	76688113	76688887	-	IntronR	ENST00000589082.1	ENSG00000182534.13	MXRA7	chr17	protein_coding	matrix-remodelling associated 7
chr17	76688176	76688670	-	IntronR	ENST00000585519.5	ENSG00000182534.13	MXRA7	chr17	protein_coding	matrix-remodelling associated 7
chr17	42760426	42760711	-	IntronR	ENST00000589716.5	ENSG00000197291.8	RAMP2-AS1	chr17	lincRNA	RAMP2 antisense RNA 1
chr17	43952980	43953109	-	IntronR	ENST00000360085.6	ENSG00000131096.10	PYY	chr17	protein_coding	peptide YY
chr17	35750077	35750318	-	IntronR	ENST00000618498.1	ENSG00000270765.5	GAS2L2	chr17	protein_coding	growth arrest-specific 2 like 2
chr17	35750106	35750155	-	IntronR	ENST00000604063.5	ENSG00000270765.5	GAS2L2	chr17	protein_coding	growth arrest-specific 2 like 2
chr17	7676382	7676594	-	IntronR	ENST00000615910.4	ENSG00000141510.15	TP53	chr17	protein_coding	tumor protein p53
chr17	7676403	7676521	-	IntronR	ENST00000269305.8	ENSG00000141510.15	TP53	chr17	protein_coding	tumor protein p53
chr17	74893352	74893607	-	IntronR	ENST00000614223.4	ENSG00000172782.11	FADS6	chr17	protein_coding	fatty acid desaturase 6
chr17	37733593	37733743	-	IntronR	ENST00000620125.1	ENSG00000275410.4	HNF1B	chr17	protein_coding	HNF1 homeobox B
chr17	37733557	37733621	-	IntronR	ENST00000620125.1	ENSG00000275410.4	HNF1B	chr17	protein_coding	HNF1 homeobox B
chr17	47816202	47816388	-	IntronR	ENST00000007414.7	ENSG00000006025.11	OSBPL7	chr17	protein_coding	oxysterol binding protein-like 7
chr17	35984338	35986704	-	IntronR	ENST00000616694.1	ENSG00000275688.4	CCL15-CCL14	chr17	protein_coding	CCL15-CCL14 readthrough (NMD candidate)
chr17	35984452	35986571	-	IntronR	ENST00000618404.4	ENSG00000276409.4	CCL14	chr17	protein_coding	chemokine (C-C motif) ligand 14
chr17	35985795	35986571	-	IntronR	ENST00000622526.1	ENSG00000276409.4	CCL14	chr17	protein_coding	chemokine (C-C motif) ligand 14
chr17	35984452	35985748	-	IntronR	ENST00000622526.1	ENSG00000276409.4	CCL14	chr17	protein_coding	chemokine (C-C motif) ligand 14
chr17	35930255	35930632	-	IntronR	ENST00000612980.4	ENSG00000278023.4	RDM1	chr17	protein_coding	RAD52 motif containing 1
chr17	36429091	36429093	-	IntronR	ENST00000621026.4	ENSG00000275954.4	TBC1D3F	chr17	protein_coding	TBC1 domain family, member 3F
chr17	72221130	72221836	-	IntronR	ENST00000588177.1	ENSG00000234899.9	SOX9-AS1	chr17	processed_transcript	SOX9 antisense RNA 1
chr18	31598606	31598631	+	IntronR	ENST00000613781.1	ENSG00000118271.9	TTR	chr18	protein_coding	transthyretin
chr18	57028220	57029825	+	IntronR	ENST00000592032.1	ENSG00000267225.1	WDR7-OT1	chr18	sense_overlapping	WDR7 overlapping transcript 1
chr18	9255433	9255436	+	IntronR	ENST00000383440.3	ENSG00000101745.15	ANKRD12	chr18	protein_coding	ankyrin repeat domain 12
chr18	26286373	26286376	+	IntronR	ENST00000400466.6	ENSG00000141384.11	TAF4B	chr18	protein_coding	TAF4b RNA polymerase II, TATA box binding protein (TBP)-associated factor, 105kDa
chr18	26286393	26286398	+	IntronR	ENST00000400466.6	ENSG00000141384.11	TAF4B	chr18	protein_coding	TAF4b RNA polymerase II, TATA box binding protein (TBP)-associated factor, 105kDa
chr18	9887008	9887413	+	IntronR	ENST00000536353.2	ENSG00000168454.11	TXNDC2	chr18	protein_coding	thioredoxin domain containing 2 (spermatozoa)
chr18	9887426	9887458	+	IntronR	ENST00000611534.1	ENSG00000168454.11	TXNDC2	chr18	protein_coding	thioredoxin domain containing 2 (spermatozoa)
chr18	9887458	9887473	+	IntronR	ENST00000611534.1	ENSG00000168454.11	TXNDC2	chr18	protein_coding	thioredoxin domain containing 2 (spermatozoa)
chr18	12325100	12325183	+	IntronR	ENST00000591208.1	ENSG00000176014.12	TUBB6	chr18	protein_coding	tubulin, beta 6 class V
chr18	35972805	35972885	+	IntronR	ENST00000592875.5	ENSG00000141428.16	C18orf21	chr18	protein_coding	chromosome 18 open reading frame 21
chr18	3450070	3450322	+	IntronR	ENST00000407501.6	ENSG00000177426.20	TGIF1	chr18	protein_coding	TGFB-induced factor homeobox 1
chr18	78992252	78993057	+	IntronR	ENST00000616649.4	ENSG00000256463.8	SALL3	chr18	protein_coding	spalt-like transcription factor 3
chr18	78994905	78995122	+	IntronR	ENST00000536229.7	ENSG00000256463.8	SALL3	chr18	protein_coding	spalt-like transcription factor 3
chr18	5889173	5889273	+	IntronR	ENST00000580845.5	ENSG00000264449.5	RP11-945C19.4	chr18	antisense		--
chr18	31724675	31724819	+	IntronR	ENST00000585232.1	ENSG00000265158.1	LRRC37A7P	chr18	transcribed_processed_pseudogene	leucine rich repeat containing 37, member A7, pseudogene
chr18	46334335	46335888	+	IntronR	ENST00000587853.1	ENSG00000141622.13	RNF165	chr18	protein_coding	ring finger protein 165
chr18	42049605	42049868	+	IntronR	ENST00000587402.2	ENSG00000078142.11	PIK3C3	chr18	protein_coding	phosphatidylinositol 3-kinase, catalytic subunit type 3
chr18	12443575	12447544	+	IntronR	ENST00000588197.1	ENSG00000267199.1	RP11-861E21.2	chr18	antisense		--
chr18	46334112	46334230	+	IntronR	ENST00000587853.1	ENSG00000141622.13	RNF165	chr18	protein_coding	ring finger protein 165
chr18	77112794	77113797	+	IntronR	ENST00000612024.1	ENSG00000278330.1	RP11-4B16.4	chr18	antisense		--
chr18	47154799	47156232	-	IntronR	ENST00000588705.1	ENSG00000267228.6	RP11-49K24.6	chr18	protein_coding		--
chr18	3149172	3149174	-	IntronR	ENST00000400569.7	ENSG00000101605.12	MYOM1	chr18	protein_coding	myomesin 1
chr18	3134656	3134658	-	IntronR	ENST00000400569.7	ENSG00000101605.12	MYOM1	chr18	protein_coding	myomesin 1
chr18	47033166	47035264	-	IntronR	ENST00000620522.1	ENSG00000206181.5	TCEB3B	chr18	protein_coding	transcription elongation factor B polypeptide 3B (elongin A2)
chr18	47033003	47033992	-	IntronR	ENST00000620522.1	ENSG00000206181.5	TCEB3B	chr18	protein_coding	transcription elongation factor B polypeptide 3B (elongin A2)
chr18	5397395	5397397	-	IntronR	ENST00000400111.7	ENSG00000082397.15	EPB41L3	chr18	protein_coding	erythrocyte membrane protein band 4.1-like 3
chr18	77016913	77016980	-	IntronR	ENST00000526111.5	ENSG00000197971.14	MBP	chr18	protein_coding	myelin basic protein
chr18	14511914	14511916	-	IntronR	ENST00000618124.4	ENSG00000183206.16	POTEC	chr18	protein_coding	POTE ankyrin domain family, member C
chr18	14511907	14511909	-	IntronR	ENST00000618124.4	ENSG00000183206.16	POTEC	chr18	protein_coding	POTE ankyrin domain family, member C
chr18	63318952	63319174	-	IntronR	ENST00000333681.4	ENSG00000171791.11	BCL2	chr18	protein_coding	B-cell CLL/lymphoma 2
chr18	35990595	35993102	-	IntronR	ENST00000357384.8	ENSG00000141425.17	RPRD1A	chr18	protein_coding	regulation of nuclear pre-mRNA domain containing 1A
chr18	49491584	49491746	-	IntronR	ENST00000618619.4	ENSG00000265681.6	RPL17	chr18	protein_coding	ribosomal protein L17
chr18	49491584	49491736	-	IntronR	ENST00000618613.4	ENSG00000265681.6	RPL17	chr18	protein_coding	ribosomal protein L17
chr18	6926558	6926657	-	IntronR	ENST00000581571.5	ENSG00000265933.5	LINC00668	chr18	lincRNA	long intergenic non-protein coding RNA 668
chr18	6926225	6926440	-	IntronR	ENST00000581571.5	ENSG00000265933.5	LINC00668	chr18	lincRNA	long intergenic non-protein coding RNA 668
chr18	6925718	6926072	-	IntronR	ENST00000581571.5	ENSG00000265933.5	LINC00668	chr18	lincRNA	long intergenic non-protein coding RNA 668
chr18	904852	905749	-	IntronR	ENST00000577358.1	ENSG00000265179.6	RP11-672L10.2	chr18	processed_transcript		--
chr18	904348	904882	-	IntronR	ENST00000580612.1	ENSG00000265179.6	RP11-672L10.2	chr18	processed_transcript		--
chr18	904064	904149	-	IntronR	ENST00000580612.1	ENSG00000265179.6	RP11-672L10.2	chr18	processed_transcript		--
chr18	73159664	73161824	-	IntronR	ENST00000581011.5	ENSG00000263711.5	RP11-169F17.1	chr18	processed_transcript		--
chr18	22167604	22168162	-	IntronR	ENST00000579431.1	ENSG00000266010.1	GATA6-AS1	chr18	lincRNA	GATA6 antisense RNA 1 (head to head)
chr18	22167255	22167803	-	IntronR	ENST00000579431.1	ENSG00000266010.1	GATA6-AS1	chr18	lincRNA	GATA6 antisense RNA 1 (head to head)
chr18	50269818	50271469	-	IntronR	ENST00000269468.9	ENSG00000141644.17	MBD1	chr18	protein_coding	methyl-CpG binding domain protein 1
chr19	35346568	35346570	+	IntronR	ENST00000270311.10	ENSG00000012124.14	CD22	chr19	protein_coding	CD22 molecule
chr19	58471326	58471440	+	IntronR	ENST00000535298.5	ENSG00000083812.11	ZNF324	chr19	protein_coding	zinc finger protein 324
chr19	39507914	39508252	+	IntronR	ENST00000356433.9	ENSG00000090932.10	DLL3	chr19	protein_coding	delta-like 3 (Drosophila)
chr19	1244440	1244737	+	IntronR	ENST00000395633.5	ENSG00000099624.7	ATP5D	chr19	protein_coding	ATP synthase, H+ transporting, mitochondrial F1 complex, delta subunit
chr19	1244440	1244691	+	IntronR	ENST00000591660.5	ENSG00000099624.7	ATP5D	chr19	protein_coding	ATP synthase, H+ transporting, mitochondrial F1 complex, delta subunit
chr19	501671	501674	+	IntronR	ENST00000621286.1	ENSG00000099866.14	MADCAM1	chr19	protein_coding	mucosal vascular addressin cell adhesion molecule 1
chr19	7647492	7647494	+	IntronR	ENST00000622853.4	ENSG00000076944.14	STXBP2	chr19	protein_coding	syntaxin binding protein 2
chr19	15659382	15659386	+	IntronR	ENST00000620621.4	ENSG00000186529.14	CYP4F3	chr19	protein_coding	cytochrome P450, family 4, subfamily F, polypeptide 3
chr19	57493246	57493328	+	IntronR	ENST00000618093.1	ENSG00000105136.19	ZNF419	chr19	protein_coding	zinc finger protein 419
chr19	57493783	57493952	+	IntronR	ENST00000354197.8	ENSG00000105136.19	ZNF419	chr19	protein_coding	zinc finger protein 419
chr19	39607336	39607340	+	IntronR	ENST00000621475.4	ENSG00000105198.10	LGALS13	chr19	protein_coding	lectin, galactoside-binding, soluble, 13
chr19	47840433	47842554	+	IntronR	ENST00000539067.5	ENSG00000105392.15	CRX	chr19	protein_coding	cone-rod homeobox
chr19	17861307	17861425	+	IntronR	ENST00000599898.5	ENSG00000105640.12	RPL18A	chr19	protein_coding	ribosomal protein L18a
chr19	18568679	18568830	+	IntronR	ENST00000595073.5	ENSG00000105700.10	KXD1	chr19	protein_coding	KxDL motif containing 1
chr19	42079862	42079864	+	IntronR	ENST00000613064.2	ENSG00000105732.11	ZNF574	chr19	protein_coding	zinc finger protein 574
chr19	42080955	42080957	+	IntronR	ENST00000613064.2	ENSG00000105732.11	ZNF574	chr19	protein_coding	zinc finger protein 574
chr19	1395400	1395405	+	IntronR	ENST00000618074.4	ENSG00000115286.19	NDUFS7	chr19	protein_coding	NADH dehydrogenase (ubiquinone) Fe-S protein 7, 20kDa (NADH-coenzyme Q reductase)
chr19	1395400	1395402	+	IntronR	ENST00000620479.4	ENSG00000115286.19	NDUFS7	chr19	protein_coding	NADH dehydrogenase (ubiquinone) Fe-S protein 7, 20kDa (NADH-coenzyme Q reductase)
chr19	2993542	2993545	+	IntronR	ENST00000617937.4	ENSG00000104953.18	TLE6	chr19	protein_coding	transducin-like enhancer of split 6
chr19	9849201	9849533	+	IntronR	ENST00000588695.5	ENSG00000127445.13	PIN1	chr19	protein_coding	peptidylprolyl cis/trans isomerase, NIMA-interacting 1
chr19	7763410	7763435	+	IntronR	ENST00000394122.6	ENSG00000104938.16	CLEC4M	chr19	protein_coding	C-type lectin domain family 4, member M
chr19	50725081	50725316	+	IntronR	ENST00000617718.4	ENSG00000105472.12	CLEC11A	chr19	protein_coding	C-type lectin domain family 11, member A
chr19	40891398	40891991	+	IntronR	ENST00000597833.2	ENSG00000130612.14	CYP2G1P	chr19	transcribed_unprocessed_pseudogene	cytochrome P450, family 2, subfamily G, polypeptide 1 pseudogene
chr19	10252009	10252146	+	IntronR	ENST00000307422.9	ENSG00000105364.13	MRPL4	chr19	protein_coding	mitochondrial ribosomal protein L4
chr19	53576853	53577444	+	IntronR	ENST00000513265.5	ENSG00000130844.16	ZNF331	chr19	protein_coding	zinc finger protein 331
chr19	35041872	35042453	+	IntronR	ENST00000392226.5	ENSG00000105707.13	HPN	chr19	protein_coding	hepsin
chr19	57191790	57191874	+	IntronR	ENST00000536056.1	ENSG00000083844.10	ZNF264	chr19	protein_coding	zinc finger protein 264
chr19	45681645	45681729	+	IntronR	ENST00000304207.12	ENSG00000010310.8	GIPR	chr19	protein_coding	gastric inhibitory polypeptide receptor
chr19	54970153	54970223	+	IntronR	ENST00000427260.6	ENSG00000022556.15	NLRP2	chr19	protein_coding	NLR family, pyrin domain containing 2
chr19	48955713	48955715	+	IntronR	ENST00000391871.4	ENSG00000087088.19	BAX	chr19	protein_coding	BCL2-associated X protein
chr19	48960914	48961532	+	IntronR	ENST00000345358.11	ENSG00000087088.19	BAX	chr19	protein_coding	BCL2-associated X protein
chr19	48960914	48961571	+	IntronR	ENST00000415969.6	ENSG00000087088.19	BAX	chr19	protein_coding	BCL2-associated X protein
chr19	18667802	18669242	+	IntronR	ENST00000599006.5	ENSG00000167487.11	KLHL26	chr19	protein_coding	kelch-like family member 26
chr19	57233591	57233594	+	IntronR	ENST00000448930.5	ENSG00000105146.12	AURKC	chr19	protein_coding	aurora kinase C
chr19	54193318	54193622	+	IntronR	ENST00000429671.6	ENSG00000170892.10	TSEN34	chr19	protein_coding	TSEN34 tRNA splicing endonuclease subunit
chr19	49829860	49829863	+	IntronR	ENST00000612791.4	ENSG00000104973.14	MED25	chr19	protein_coding	mediator complex subunit 25
chr19	49830742	49830744	+	IntronR	ENST00000618715.4	ENSG00000104973.14	MED25	chr19	protein_coding	mediator complex subunit 25
chr19	49835882	49835884	+	IntronR	ENST00000622046.1	ENSG00000104973.14	MED25	chr19	protein_coding	mediator complex subunit 25
chr19	49836307	49836310	+	IntronR	ENST00000622046.1	ENSG00000104973.14	MED25	chr19	protein_coding	mediator complex subunit 25
chr19	49836336	49836338	+	IntronR	ENST00000622046.1	ENSG00000104973.14	MED25	chr19	protein_coding	mediator complex subunit 25
chr19	1393330	1395391	+	IntronR	ENST00000233627.13	ENSG00000115286.19	NDUFS7	chr19	protein_coding	NADH dehydrogenase (ubiquinone) Fe-S protein 7, 20kDa (NADH-coenzyme Q reductase)
chr19	1393330	1394418	+	IntronR	ENST00000539480.5	ENSG00000115286.19	NDUFS7	chr19	protein_coding	NADH dehydrogenase (ubiquinone) Fe-S protein 7, 20kDa (NADH-coenzyme Q reductase)
chr19	58067567	58068408	+	IntronR	ENST00000359978.10	ENSG00000176293.19	ZNF135	chr19	protein_coding	zinc finger protein 135
chr19	39380725	39380727	+	IntronR	ENST00000614559.4	ENSG00000179134.14	SAMD4B	chr19	protein_coding	sterile alpha motif domain containing 4B
chr19	39380741	39380743	+	IntronR	ENST00000614559.4	ENSG00000179134.14	SAMD4B	chr19	protein_coding	sterile alpha motif domain containing 4B
chr19	39380755	39380758	+	IntronR	ENST00000611159.4	ENSG00000179134.14	SAMD4B	chr19	protein_coding	sterile alpha motif domain containing 4B
chr19	35787559	35787644	+	IntronR	ENST00000378944.9	ENSG00000004777.18	ARHGAP33	chr19	protein_coding	Rho GTPase activating protein 33
chr19	17425014	17425047	+	IntronR	ENST00000543795.5	ENSG00000141971.12	MVB12A	chr19	protein_coding	multivesicular body subunit 12A
chr19	7682322	7682524	+	IntronR	ENST00000595985.1	ENSG00000181029.8	TRAPPC5	chr19	protein_coding	trafficking protein particle complex 5
chr19	7470777	7470782	+	IntronR	ENST00000617428.1	ENSG00000268861.5	CTD-2207O23.3	chr19	protein_coding		--
chr19	8465362	8465480	+	IntronR	ENST00000348943.7	ENSG00000099783.11	HNRNPM	chr19	protein_coding	heterogeneous nuclear ribonucleoprotein M
chr19	50858175	50858299	+	IntronR	ENST00000617027.4	ENSG00000142515.14	KLK3	chr19	protein_coding	kallikrein-related peptidase 3
chr19	54461692	54461803	+	IntronR	ENST00000616932.4	ENSG00000167615.16	LENG8	chr19	protein_coding	leukocyte receptor cluster (LRC) member 8
chr19	1226566	1226568	+	IntronR	ENST00000586243.5	ENSG00000118046.14	STK11	chr19	protein_coding	serine/threonine kinase 11
chr19	1226600	1226603	+	IntronR	ENST00000586243.5	ENSG00000118046.14	STK11	chr19	protein_coding	serine/threonine kinase 11
chr19	7765822	7765892	+	IntronR	ENST00000248228.8	ENSG00000104938.16	CLEC4M	chr19	protein_coding	C-type lectin domain family 4, member M
chr19	7032879	7032881	+	IntronR	ENST00000618571.1	ENSG00000237247.5	MBD3L5	chr19	protein_coding	methyl-CpG binding domain protein 3-like 5
chr19	48966702	48966704	+	IntronR	ENST00000622577.2	ENSG00000087086.13	FTL	chr19	protein_coding	ferritin, light polypeptide
chr19	2424106	2424189	+	IntronR	ENST00000613480.1	ENSG00000178297.12	TMPRSS9	chr19	protein_coding	transmembrane protease, serine 9
chr19	36950461	36950464	+	IntronR	ENST00000616085.1	ENSG00000198453.12	ZNF568	chr19	protein_coding	zinc finger protein 568
chr19	50482255	50482398	+	IntronR	ENST00000598585.1	ENSG00000161671.16	EMC10	chr19	protein_coding	ER membrane protein complex subunit 10
chr19	39518614	39518618	+	IntronR	ENST00000423711.4	ENSG00000186838.13	SELV	chr19	protein_coding		--
chr19	58480619	58480704	+	IntronR	ENST00000610298.1	ENSG00000083838.15	ZNF446	chr19	protein_coding	zinc finger protein 446
chr19	37128402	37130037	+	IntronR	ENST00000304239.11	ENSG00000197050.10	ZNF420	chr19	protein_coding	zinc finger protein 420
chr19	13877374	13877432	+	IntronR	ENST00000397555.3	ENSG00000187556.7	NANOS3	chr19	protein_coding	nanos homolog 3 (Drosophila)
chr19	48008693	48008695	+	IntronR	ENST00000619003.4	ENSG00000169393.8	ELSPBP1	chr19	protein_coding	epididymal sperm binding protein 1
chr19	35154809	35155551	+	IntronR	ENST00000392218.6	ENSG00000089327.14	FXYD5	chr19	protein_coding	FXYD domain containing ion transport regulator 5
chr19	35154809	35155533	+	IntronR	ENST00000590686.5	ENSG00000089327.14	FXYD5	chr19	protein_coding	FXYD domain containing ion transport regulator 5
chr19	35154869	35155551	+	IntronR	ENST00000541435.6	ENSG00000089327.14	FXYD5	chr19	protein_coding	FXYD domain containing ion transport regulator 5
chr19	35155032	35155551	+	IntronR	ENST00000423817.7	ENSG00000089327.14	FXYD5	chr19	protein_coding	FXYD domain containing ion transport regulator 5
chr19	35122839	35122918	+	IntronR	ENST00000603181.5	ENSG00000089356.16	FXYD3	chr19	protein_coding	FXYD domain containing ion transport regulator 3
chr19	40549398	40549400	+	IntronR	ENST00000338932.7	ENSG00000160460.15	SPTBN4	chr19	protein_coding	spectrin, beta, non-erythrocytic 4
chr19	45472706	45472847	+	IntronR	ENST00000592436.5	ENSG00000125740.13	FOSB	chr19	protein_coding	FBJ murine osteosarcoma viral oncogene homolog B
chr19	45472706	45472848	+	IntronR	ENST00000615753.4	ENSG00000125740.13	FOSB	chr19	protein_coding	FBJ murine osteosarcoma viral oncogene homolog B
chr19	1105402	1105406	+	IntronR	ENST00000616066.4	ENSG00000167468.16	GPX4	chr19	protein_coding	glutathione peroxidase 4
chr19	38473700	38473703	+	IntronR	ENST00000360985.7	ENSG00000196218.11	RYR1	chr19	protein_coding	ryanodine receptor 1 (skeletal)
chr19	38473714	38473716	+	IntronR	ENST00000360985.7	ENSG00000196218.11	RYR1	chr19	protein_coding	ryanodine receptor 1 (skeletal)
chr19	12737560	12737563	+	IntronR	ENST00000611688.1	ENSG00000198356.11	ASNA1	chr19	protein_coding	arsA arsenite transporter, ATP-binding, homolog 1 (bacterial)
chr19	21536796	21536881	+	IntronR	ENST00000618549.1	ENSG00000197013.9	ZNF429	chr19	protein_coding	zinc finger protein 429
chr19	21537025	21537027	+	IntronR	ENST00000618549.1	ENSG00000197013.9	ZNF429	chr19	protein_coding	zinc finger protein 429
chr19	21537047	21537053	+	IntronR	ENST00000618549.1	ENSG00000197013.9	ZNF429	chr19	protein_coding	zinc finger protein 429
chr19	21537091	21537093	+	IntronR	ENST00000618549.1	ENSG00000197013.9	ZNF429	chr19	protein_coding	zinc finger protein 429
chr19	21537119	21537122	+	IntronR	ENST00000618549.1	ENSG00000197013.9	ZNF429	chr19	protein_coding	zinc finger protein 429
chr19	17339026	17339123	+	IntronR	ENST00000324894.12	ENSG00000130299.16	GTPBP3	chr19	protein_coding	GTP binding protein 3 (mitochondrial)
chr19	52555527	52555696	+	IntronR	ENST00000611267.1	ENSG00000198482.10	ZNF808	chr19	protein_coding	zinc finger protein 808
chr19	13094985	13098688	+	IntronR	ENST00000358552.7	ENSG00000008441.16	NFIX	chr19	protein_coding	nuclear factor I/X (CCAAT-binding transcription factor)
chr19	35866195	35866465	+	IntronR	ENST00000262625.7	ENSG00000126259.19	KIRREL2	chr19	protein_coding	kin of IRRE like 2 (Drosophila)
chr19	54458521	54460766	+	IntronR	ENST00000326764.9	ENSG00000167615.16	LENG8	chr19	protein_coding	leukocyte receptor cluster (LRC) member 8
chr19	50210401	50210524	+	IntronR	ENST00000440075.6	ENSG00000105357.15	MYH14	chr19	protein_coding	myosin, heavy chain 14, non-muscle
chr19	50286535	50286537	+	IntronR	ENST00000262269.12	ENSG00000105357.15	MYH14	chr19	protein_coding	myosin, heavy chain 14, non-muscle
chr19	35642530	35642615	+	IntronR	ENST00000379023.8	ENSG00000105672.14	ETV2	chr19	protein_coding	ets variant 2
chr19	35643432	35643585	+	IntronR	ENST00000619399.4	ENSG00000105672.14	ETV2	chr19	protein_coding	ets variant 2
chr19	35643434	35643436	+	IntronR	ENST00000621247.4	ENSG00000105672.14	ETV2	chr19	protein_coding	ets variant 2
chr19	35643440	35643590	+	IntronR	ENST00000621247.4	ENSG00000105672.14	ETV2	chr19	protein_coding	ets variant 2
chr19	35643596	35643599	+	IntronR	ENST00000621247.4	ENSG00000105672.14	ETV2	chr19	protein_coding	ets variant 2
chr19	7051607	7051609	+	IntronR	ENST00000616171.1	ENSG00000230522.4	MBD3L2	chr19	protein_coding	methyl-CpG binding domain protein 3-like 2
chr19	53869598	53869754	+	IntronR	ENST00000391769.2	ENSG00000179820.15	MYADM	chr19	protein_coding	myeloid-associated differentiation marker
chr19	49860336	49860614	+	IntronR	ENST00000599732.5	ENSG00000104960.15	PTOV1	chr19	protein_coding	prostate tumor overexpressed 1
chr19	49860336	49860566	+	IntronR	ENST00000600603.5	ENSG00000104960.15	PTOV1	chr19	protein_coding	prostate tumor overexpressed 1
chr19	41264605	41264735	+	IntronR	ENST00000378215.8	ENSG00000105323.16	HNRNPUL1	chr19	protein_coding	heterogeneous nuclear ribonucleoprotein U-like 1
chr19	35545816	35545888	+	IntronR	ENST00000222284.9	ENSG00000105677.11	TMEM147	chr19	protein_coding	transmembrane protein 147
chr19	35547240	35547324	+	IntronR	ENST00000222284.9	ENSG00000105677.11	TMEM147	chr19	protein_coding	transmembrane protein 147
chr19	10287838	10287986	+	IntronR	ENST00000340992.4	ENSG00000105371.8	ICAM4	chr19	protein_coding	intercellular adhesion molecule 4 (Landsteiner-Wiener blood group)
chr19	9324404	9324695	+	IntronR	ENST00000541595.6	ENSG00000270011.6	ZNF559-ZNF177	chr19	protein_coding	ZNF559-ZNF177 readthrough
chr19	5690327	5690506	+	IntronR	ENST00000347512.7	ENSG00000130255.12	RPL36	chr19	protein_coding	ribosomal protein L36
chr19	5690389	5690506	+	IntronR	ENST00000579649.5	ENSG00000130255.12	RPL36	chr19	protein_coding	ribosomal protein L36
chr19	57620391	57620393	+	IntronR	ENST00000622676.1	ENSG00000213762.10	ZNF134	chr19	protein_coding	zinc finger protein 134
chr19	47679333	47679336	+	IntronR	ENST00000614245.1	ENSG00000063169.10	GLTSCR1	chr19	protein_coding	glioma tumor suppressor candidate region gene 1
chr19	35642156	35642434	+	IntronR	ENST00000379023.8	ENSG00000105672.14	ETV2	chr19	protein_coding	ets variant 2
chr19	47001714	47002138	+	IntronR	ENST00000614079.1	ENSG00000160007.17	ARHGAP35	chr19	protein_coding	Rho GTPase activating protein 35
chr19	48922465	48922605	+	IntronR	ENST00000407032.5	ENSG00000104805.15	NUCB1	chr19	protein_coding	nucleobindin 1
chr19	38930998	38931276	+	IntronR	ENST00000308018.8	ENSG00000128626.11	MRPS12	chr19	protein_coding	mitochondrial ribosomal protein S12
chr19	38931171	38931276	+	IntronR	ENST00000402029.3	ENSG00000128626.11	MRPS12	chr19	protein_coding	mitochondrial ribosomal protein S12
chr19	39683763	39684710	+	IntronR	ENST00000598736.5	ENSG00000226025.9	LGALS17A	chr19	transcribed_unprocessed_pseudogene		--
chr19	39684807	39685302	+	IntronR	ENST00000598736.5	ENSG00000226025.9	LGALS17A	chr19	transcribed_unprocessed_pseudogene		--
chr19	1272051	1272427	+	IntronR	ENST00000320936.9	ENSG00000099622.13	CIRBP	chr19	protein_coding	cold inducible RNA binding protein
chr19	44165613	44165757	+	IntronR	ENST00000588742.5	ENSG00000167380.16	ZNF226	chr19	protein_coding	zinc finger protein 226
chr19	49595572	49596850	+	IntronR	ENST00000615927.1	ENSG00000126464.13	PRR12	chr19	protein_coding	proline rich 12
chr19	32585907	32586858	+	IntronR	ENST00000586035.1	ENSG00000105185.11	PDCD5	chr19	protein_coding	programmed cell death 5
chr19	32586929	32587253	+	IntronR	ENST00000586035.1	ENSG00000105185.11	PDCD5	chr19	protein_coding	programmed cell death 5
chr19	54129185	54129272	+	IntronR	ENST00000321030.8	ENSG00000105618.13	PRPF31	chr19	protein_coding	pre-mRNA processing factor 31
chr19	34684303	34684308	+	IntronR	ENST00000627982.2	ENSG00000089335.20	ZNF302	chr19	protein_coding	zinc finger protein 302
chr19	48704208	48705317	+	IntronR	ENST00000391876.5	ENSG00000176920.11	FUT2	chr19	protein_coding	fucosyltransferase 2 (secretor status included)
chr19	39424882	39425238	+	IntronR	ENST00000458508.6	ENSG00000090924.14	PLEKHG2	chr19	protein_coding	pleckstrin homology domain containing, family G (with RhoGef domain) member 2
chr19	44891314	44891410	+	IntronR	ENST00000252487.9	ENSG00000130204.12	TOMM40	chr19	protein_coding	translocase of outer mitochondrial membrane 40 homolog (yeast)
chr19	44891314	44891407	+	IntronR	ENST00000405636.6	ENSG00000130204.12	TOMM40	chr19	protein_coding	translocase of outer mitochondrial membrane 40 homolog (yeast)
chr19	48481921	48481923	+	IntronR	ENST00000620214.1	ENSG00000105443.13	CYTH2	chr19	protein_coding	cytohesin 2
chr19	54630633	54631026	+	IntronR	ENST00000324602.11	ENSG00000104972.14	LILRB1	chr19	protein_coding	leukocyte immunoglobulin-like receptor, subfamily B (with TM and ITIM domains), member 1
chr19	19527770	19528007	+	IntronR	ENST00000507754.8	ENSG00000186010.18	NDUFA13	chr19	protein_coding	NADH dehydrogenase (ubiquinone) 1 alpha subcomplex, 13
chr19	12113137	12113222	+	IntronR	ENST00000397759.3	ENSG00000214189.8	ZNF788	chr19	protein_coding	zinc finger family member 788
chr19	12113355	12113521	+	IntronR	ENST00000397759.3	ENSG00000214189.8	ZNF788	chr19	protein_coding	zinc finger family member 788
chr19	55386693	55386767	+	IntronR	ENST00000558752.1	ENSG00000108107.12	RPL28	chr19	protein_coding	ribosomal protein L28
chr19	51235676	51235823	+	IntronR	ENST00000391796.7	ENSG00000105383.14	CD33	chr19	protein_coding	CD33 molecule
chr19	52291124	52292149	+	IntronR	ENST00000593612.1	ENSG00000196214.10	ZNF766	chr19	protein_coding	zinc finger protein 766
chr19	54206462	54207398	+	IntronR	ENST00000302907.8	ENSG00000170889.13	RPS9	chr19	protein_coding	ribosomal protein S9
chr19	54206462	54206553	+	IntronR	ENST00000402367.5	ENSG00000170889.13	RPS9	chr19	protein_coding	ribosomal protein S9
chr19	18575151	18577003	+	IntronR	ENST00000599595.5	ENSG00000221983.7	UBA52	chr19	protein_coding	ubiquitin A-52 residue ribosomal protein fusion product 1
chr19	57351417	57351492	+	IntronR	ENST00000391705.7	ENSG00000131845.14	ZNF304	chr19	protein_coding	zinc finger protein 304
chr19	54700883	54700885	+	IntronR	ENST00000396321.3	ENSG00000104972.14	LILRB1	chr19	protein_coding	leukocyte immunoglobulin-like receptor, subfamily B (with TM and ITIM domains), member 1
chr19	37537067	37542208	+	IntronR	ENST00000589319.5	ENSG00000188227.12	ZNF793	chr19	protein_coding	zinc finger protein 793
chr19	37537513	37537515	+	IntronR	ENST00000542455.2	ENSG00000188227.12	ZNF793	chr19	protein_coding	zinc finger protein 793
chr19	54106011	54106353	+	IntronR	ENST00000391762.5	ENSG00000170906.15	NDUFA3	chr19	protein_coding	NADH dehydrogenase (ubiquinone) 1 alpha subcomplex, 3, 9kDa
chr19	37384981	37385305	+	IntronR	ENST00000587349.1	ENSG00000189164.14	ZNF527	chr19	protein_coding	zinc finger protein 527
chr19	41535601	41535728	+	IntronR	ENST00000483481.2	ENSG00000270164.1	LINC01480	chr19	lincRNA	long intergenic non-protein coding RNA 1480
chr19	41535601	41535714	+	IntronR	ENST00000494375.2	ENSG00000270164.1	LINC01480	chr19	lincRNA	long intergenic non-protein coding RNA 1480
chr19	20125142	20125194	+	IntronR	ENST00000434475.4	ENSG00000213988.9	ZNF90	chr19	protein_coding	zinc finger protein 90
chr19	34684169	34684192	+	IntronR	ENST00000627982.2	ENSG00000089335.20	ZNF302	chr19	protein_coding	zinc finger protein 302
chr19	57492218	57492371	+	IntronR	ENST00000618093.1	ENSG00000105136.19	ZNF419	chr19	protein_coding	zinc finger protein 419
chr19	43596585	43597094	+	IntronR	ENST00000391965.6	ENSG00000124444.15	ZNF576	chr19	protein_coding	zinc finger protein 576
chr19	43596585	43597097	+	IntronR	ENST00000533118.5	ENSG00000124444.15	ZNF576	chr19	protein_coding	zinc finger protein 576
chr19	43596638	43597094	+	IntronR	ENST00000528387.5	ENSG00000124444.15	ZNF576	chr19	protein_coding	zinc finger protein 576
chr19	43596743	43597094	+	IntronR	ENST00000336564.4	ENSG00000124444.15	ZNF576	chr19	protein_coding	zinc finger protein 576
chr19	43596743	43597097	+	IntronR	ENST00000529930.1	ENSG00000124444.15	ZNF576	chr19	protein_coding	zinc finger protein 576
chr19	36851723	36851830	+	IntronR	ENST00000612719.4	ENSG00000251247.9	ZNF345	chr19	protein_coding	zinc finger protein 345
chr19	35406697	35407081	+	IntronR	ENST00000602653.5	ENSG00000205786.8	LINC01531	chr19	lincRNA	long intergenic non-protein coding RNA 1531
chr19	35407199	35407440	+	IntronR	ENST00000602653.5	ENSG00000205786.8	LINC01531	chr19	lincRNA	long intergenic non-protein coding RNA 1531
chr19	35407561	35408999	+	IntronR	ENST00000602653.5	ENSG00000205786.8	LINC01531	chr19	lincRNA	long intergenic non-protein coding RNA 1531
chr19	41382921	41383561	+	IntronR	ENST00000356385.8	ENSG00000142046.14	TMEM91	chr19	protein_coding	transmembrane protein 91
chr19	41382921	41383715	+	IntronR	ENST00000392002.6	ENSG00000142046.14	TMEM91	chr19	protein_coding	transmembrane protein 91
chr19	41382921	41383863	+	IntronR	ENST00000413014.6	ENSG00000142046.14	TMEM91	chr19	protein_coding	transmembrane protein 91
chr19	41382921	41383886	+	IntronR	ENST00000436170.6	ENSG00000142046.14	TMEM91	chr19	protein_coding	transmembrane protein 91
chr19	41382921	41383874	+	IntronR	ENST00000447302.6	ENSG00000142046.14	TMEM91	chr19	protein_coding	transmembrane protein 91
chr19	55642148	55642497	+	IntronR	ENST00000545125.1	ENSG00000213015.8	ZNF580	chr19	protein_coding	zinc finger protein 580
chr19	58005995	58009331	+	IntronR	ENST00000553254.5	ENSG00000176593.7	CTD-2368P22.1	chr19	processed_transcript		--
chr19	55385965	55386350	+	IntronR	ENST00000344063.6	ENSG00000108107.12	RPL28	chr19	protein_coding	ribosomal protein L28
chr19	55388048	55388243	+	IntronR	ENST00000344063.6	ENSG00000108107.12	RPL28	chr19	protein_coding	ribosomal protein L28
chr19	55616016	55616415	+	IntronR	ENST00000630143.1	ENSG00000261221.3	ZNF865	chr19	protein_coding	zinc finger protein 865
chr19	44926832	44926956	+	IntronR	ENST00000507983.7	ENSG00000214855.9	APOC1P1	chr19	transcribed_unprocessed_pseudogene	apolipoprotein C-I pseudogene 1
chr19	5691453	5691532	+	IntronR	ENST00000347512.7	ENSG00000130255.12	RPL36	chr19	protein_coding	ribosomal protein L36
chr19	36111296	36111369	+	IntronR	ENST00000633214.1	ENSG00000105261.7	OVOL3	chr19	protein_coding	ovo-like zinc finger 3
chr19	56494342	56495048	+	IntronR	ENST00000586091.5	ENSG00000166770.10	ZNF667-AS1	chr19	lincRNA	ZNF667 antisense RNA 1 (head to head)
chr19	1270882	1270928	+	IntronR	ENST00000588230.5	ENSG00000099622.13	CIRBP	chr19	protein_coding	cold inducible RNA binding protein
chr19	44948818	44949159	+	IntronR	ENST00000591597.5	ENSG00000234906.8	APOC2	chr19	protein_coding	apolipoprotein C-II
chr19	44948860	44949159	+	IntronR	ENST00000252490.5	ENSG00000224916.8	APOC4-APOC2	chr19	protein_coding	APOC4-APOC2 readthrough (NMD candidate)
chr19	1440241	1440349	+	IntronR	ENST00000589656.6	ENSG00000115268.9	RPS15	chr19	protein_coding	ribosomal protein S15
chr19	1440253	1440349	+	IntronR	ENST00000233609.8	ENSG00000115268.9	RPS15	chr19	protein_coding	ribosomal protein S15
chr19	55083519	55083616	+	IntronR	ENST00000201647.10	ENSG00000131037.14	EPS8L1	chr19	protein_coding	EPS8-like 1
chr19	36311388	36311623	+	IntronR	ENST00000586345.5	ENSG00000267053.6	CTD-3162L10.1	chr19	lincRNA		--
chr19	36311792	36312522	+	IntronR	ENST00000586488.5	ENSG00000267053.6	CTD-3162L10.1	chr19	lincRNA		--
chr19	55648277	55649002	+	IntronR	ENST00000308964.7	ENSG00000173581.7	CCDC106	chr19	protein_coding	coiled-coil domain containing 106
chr19	55648277	55648946	+	IntronR	ENST00000588740.5	ENSG00000173581.7	CCDC106	chr19	protein_coding	coiled-coil domain containing 106
chr19	55648277	55648758	+	IntronR	ENST00000591578.5	ENSG00000173581.7	CCDC106	chr19	protein_coding	coiled-coil domain containing 106
chr19	55504129	55504131	+	IntronR	ENST00000615233.4	ENSG00000179954.14	SSC5D	chr19	protein_coding	scavenger receptor cysteine rich family, 5 domains
chr19	36149636	36149813	+	IntronR	ENST00000246533.7	ENSG00000126247.10	CAPNS1	chr19	protein_coding	calpain, small subunit 1
chr19	37533403	37536465	+	IntronR	ENST00000542455.2	ENSG00000188227.12	ZNF793	chr19	protein_coding	zinc finger protein 793
chr19	35142771	35142917	+	IntronR	ENST00000351325.8	ENSG00000266964.5	FXYD1	chr19	protein_coding	FXYD domain containing ion transport regulator 1
chr19	35151328	35151440	+	IntronR	ENST00000270310.6	ENSG00000221946.7	FXYD7	chr19	protein_coding	FXYD domain containing ion transport regulator 7
chr19	6135663	6135824	+	IntronR	ENST00000588485.5	ENSG00000130377.13	ACSBG2	chr19	protein_coding	acyl-CoA synthetase bubblegum family member 2
chr19	10252310	10252397	+	IntronR	ENST00000253099.10	ENSG00000105364.13	MRPL4	chr19	protein_coding	mitochondrial ribosomal protein L4
chr19	10258522	10258609	+	IntronR	ENST00000253099.10	ENSG00000105364.13	MRPL4	chr19	protein_coding	mitochondrial ribosomal protein L4
chr19	27794122	27794698	+	IntronR	ENST00000585827.1	ENSG00000267575.6	CTC-459F4.3	chr19	lincRNA		--
chr19	27794142	27794682	+	IntronR	ENST00000588636.1	ENSG00000267575.6	CTC-459F4.3	chr19	lincRNA		--
chr19	44172952	44174984	+	IntronR	ENST00000300823.10	ENSG00000167380.16	ZNF226	chr19	protein_coding	zinc finger protein 226
chr19	44172952	44175498	+	IntronR	ENST00000337433.9	ENSG00000167380.16	ZNF226	chr19	protein_coding	zinc finger protein 226
chr19	16185516	16185624	+	IntronR	ENST00000263384.11	ENSG00000105058.11	FAM32A	chr19	protein_coding	family with sequence similarity 32, member A
chr19	45470949	45471194	+	IntronR	ENST00000353609.7	ENSG00000125740.13	FOSB	chr19	protein_coding	FBJ murine osteosarcoma viral oncogene homolog B
chr19	12891202	12891271	+	IntronR	ENST00000222214.9	ENSG00000105607.12	GCDH	chr19	protein_coding	glutaryl-CoA dehydrogenase
chr19	55485780	55486408	+	IntronR	ENST00000205194.4	ENSG00000090971.4	NAT14	chr19	protein_coding	N-acetyltransferase 14 (GCN5-related, putative)
chr19	35746523	35746708	+	IntronR	ENST00000222266.2	ENSG00000205155.7	PSENEN	chr19	protein_coding	presenilin enhancer gamma secretase subunit
chr19	830941	831716	+	IntronR	ENST00000233997.3	ENSG00000172232.9	AZU1	chr19	protein_coding	azurocidin 1
chr19	44901310	44903030	+	IntronR	ENST00000252487.9	ENSG00000130204.12	TOMM40	chr19	protein_coding	translocase of outer mitochondrial membrane 40 homolog (yeast)
chr19	9341184	9341617	+	IntronR	ENST00000317221.11	ENSG00000188321.13	ZNF559	chr19	protein_coding	zinc finger protein 559
chr19	9341184	9341695	+	IntronR	ENST00000393883.6	ENSG00000188321.13	ZNF559	chr19	protein_coding	zinc finger protein 559
chr19	1438428	1438811	+	IntronR	ENST00000233609.8	ENSG00000115268.9	RPS15	chr19	protein_coding	ribosomal protein S15
chr19	1438428	1438807	+	IntronR	ENST00000585665.2	ENSG00000115268.9	RPS15	chr19	protein_coding	ribosomal protein S15
chr19	1438580	1438807	+	IntronR	ENST00000593052.5	ENSG00000115268.9	RPS15	chr19	protein_coding	ribosomal protein S15
chr19	10683970	10684859	+	IntronR	ENST00000250241.12	ENSG00000129351.17	ILF3	chr19	protein_coding	interleukin enhancer binding factor 3, 90kDa
chr19	10683970	10684416	+	IntronR	ENST00000407004.7	ENSG00000129351.17	ILF3	chr19	protein_coding	interleukin enhancer binding factor 3, 90kDa
chr19	43837132	43837230	+	IntronR	ENST00000593268.5	ENSG00000167637.16	ZNF283	chr19	protein_coding	zinc finger protein 283
chr19	1822692	1823015	+	IntronR	ENST00000590531.1	ENSG00000267244.5	CTB-31O20.4	chr19	processed_transcript		--
chr19	40799638	40800339	+	IntronR	ENST00000406058.6	ENSG00000269858.5	EGLN2	chr19	protein_coding	egl-9 family hypoxia-inducible factor 2
chr19	47780731	47780735	+	IntronR	ENST00000612212.4	ENSG00000178980.14	SEPW1	chr19	protein_coding	selenoprotein W, 1
chr19	35279074	35279167	+	IntronR	ENST00000222305.7	ENSG00000105698.15	USF2	chr19	protein_coding	upstream transcription factor 2, c-fos interacting
chr19	23933952	23934114	+	IntronR	ENST00000322487.11	ENSG00000213967.10	ZNF726	chr19	protein_coding	zinc finger protein 726
chr19	23934196	23934270	+	IntronR	ENST00000322487.11	ENSG00000213967.10	ZNF726	chr19	protein_coding	zinc finger protein 726
chr19	58353857	58354369	+	IntronR	ENST00000595302.1	ENSG00000268895.5	A1BG-AS1	chr19	antisense	A1BG antisense RNA 1
chr19	17217462	17218364	+	IntronR	ENST00000263897.9	ENSG00000053501.12	USE1	chr19	protein_coding	unconventional SNARE in the ER 1 homolog (S. cerevisiae)
chr19	58387339	58388137	+	IntronR	ENST00000196551.7	ENSG00000083845.8	RPS5	chr19	protein_coding	ribosomal protein S5
chr19	57363703	57364815	+	IntronR	ENST00000543226.1	ENSG00000256060.2	TRAPPC2B	chr19	protein_coding	trafficking protein particle complex 2B
chr19	41850372	41850526	+	IntronR	ENST00000269945.7	ENSG00000142025.15	DMRTC2	chr19	protein_coding	DMRT-like family C2
chr19	41535783	41536598	+	IntronR	ENST00000483481.2	ENSG00000270164.1	LINC01480	chr19	lincRNA	long intergenic non-protein coding RNA 1480
chr19	41535783	41536601	+	IntronR	ENST00000494375.2	ENSG00000270164.1	LINC01480	chr19	lincRNA	long intergenic non-protein coding RNA 1480
chr19	52374394	52374484	+	IntronR	ENST00000344085.9	ENSG00000221923.8	ZNF880	chr19	protein_coding	zinc finger protein 880
chr19	42310185	42310271	+	IntronR	ENST00000341747.7	ENSG00000188368.9	PRR19	chr19	protein_coding	proline rich 19
chr19	6466609	6466951	+	IntronR	ENST00000356762.7	ENSG00000130545.15	CRB3	chr19	protein_coding	crumbs family member 3
chr19	22532742	22532807	+	IntronR	ENST00000601708.1	ENSG00000269364.1	LINC01233	chr19	lincRNA	long intergenic non-protein coding RNA 1233
chr19	48625076	48625891	+	IntronR	ENST00000599748.5	ENSG00000063176.15	SPHK2	chr19	protein_coding	sphingosine kinase 2
chr19	41531575	41531870	+	IntronR	ENST00000599770.1	ENSG00000268355.1	AC006129.1	chr19	lincRNA		--
chr19	41531333	41531426	+	IntronR	ENST00000599316.1	ENSG00000268355.1	AC006129.1	chr19	lincRNA		--
chr19	58285843	58286110	+	IntronR	ENST00000591325.1	ENSG00000267216.1	AC010642.1	chr19	protein_coding		--
chr19	15109397	15109704	+	IntronR	ENST00000342784.6	ENSG00000105137.12	SYDE1	chr19	protein_coding	synapse defective 1, Rho GTPase, homolog 1 (C. elegans)
chr19	15110348	15110521	+	IntronR	ENST00000342784.6	ENSG00000105137.12	SYDE1	chr19	protein_coding	synapse defective 1, Rho GTPase, homolog 1 (C. elegans)
chr19	22601475	22601964	+	IntronR	ENST00000596977.1	ENSG00000269332.5	GOLGA2P9	chr19	transcribed_unprocessed_pseudogene	golgin A2 pseudogene 9
chr19	35122954	35123271	+	IntronR	ENST00000344013.10	ENSG00000089356.16	FXYD3	chr19	protein_coding	FXYD domain containing ion transport regulator 3
chr19	58312061	58312166	+	IntronR	ENST00000608004.1	ENSG00000142396.10	ERVK3-1	chr19	processed_transcript	endogenous retrovirus group K3, member 1
chr19	54458567	54461552	+	IntronR	ENST00000616932.4	ENSG00000167615.16	LENG8	chr19	protein_coding	leukocyte receptor cluster (LRC) member 8
chr19	44819726	44820705	+	IntronR	ENST00000270233.10	ENSG00000187244.10	BCAM	chr19	protein_coding	basal cell adhesion molecule (Lutheran blood group)
chr19	48195918	48197230	+	IntronR	ENST00000328759.11	ENSG00000185453.12	C19orf68	chr19	protein_coding	chromosome 19 open reading frame 68
chr19	2097332	2097424	+	IntronR	ENST00000395296.5	ENSG00000099840.13	IZUMO4	chr19	protein_coding	IZUMO family member 4
chr19	2098450	2098787	+	IntronR	ENST00000395301.7	ENSG00000099840.13	IZUMO4	chr19	protein_coding	IZUMO family member 4
chr19	498868	498871	+	IntronR	ENST00000617201.4	ENSG00000099866.14	MADCAM1	chr19	protein_coding	mucosal vascular addressin cell adhesion molecule 1
chr19	498873	498875	+	IntronR	ENST00000617201.4	ENSG00000099866.14	MADCAM1	chr19	protein_coding	mucosal vascular addressin cell adhesion molecule 1
chr19	49836406	49836847	+	IntronR	ENST00000312865.10	ENSG00000104973.14	MED25	chr19	protein_coding	mediator complex subunit 25
chr19	49836839	49836844	+	IntronR	ENST00000612791.4	ENSG00000104973.14	MED25	chr19	protein_coding	mediator complex subunit 25
chr19	4910494	4910876	+	IntronR	ENST00000616255.1	ENSG00000276043.4	UHRF1	chr19	protein_coding	ubiquitin-like with PHD and ring finger domains 1
chr19	44914489	44914672	+	IntronR	ENST00000588750.5	ENSG00000130208.9	APOC1	chr19	protein_coding	apolipoprotein C-I
chr19	44914489	44914872	+	IntronR	ENST00000588802.5	ENSG00000130208.9	APOC1	chr19	protein_coding	apolipoprotein C-I
chr19	44914733	44914872	+	IntronR	ENST00000588750.5	ENSG00000130208.9	APOC1	chr19	protein_coding	apolipoprotein C-I
chr19	12681727	12681771	-	IntronR	ENST00000614126.4	ENSG00000095059.15	DHPS	chr19	protein_coding	deoxyhypusine synthase
chr19	12681560	12681735	-	IntronR	ENST00000614126.4	ENSG00000095059.15	DHPS	chr19	protein_coding	deoxyhypusine synthase
chr19	49016019	49016310	-	IntronR	ENST00000391869.4	ENSG00000104826.11	LHB	chr19	protein_coding	luteinizing hormone beta polypeptide
chr19	38915490	38915615	-	IntronR	ENST00000598831.5	ENSG00000104835.14	SARS2	chr19	protein_coding	seryl-tRNA synthetase 2, mitochondrial
chr19	13116431	13116653	-	IntronR	ENST00000357720.8	ENSG00000104907.12	TRMT1	chr19	protein_coding	tRNA methyltransferase 1 homolog (S. cerevisiae)
chr19	48729238	48729240	-	IntronR	ENST00000621604.4	ENSG00000105538.8	RASIP1	chr19	protein_coding	Ras interacting protein 1
chr19	48729231	48729233	-	IntronR	ENST00000621604.4	ENSG00000105538.8	RASIP1	chr19	protein_coding	Ras interacting protein 1
chr19	48729218	48729220	-	IntronR	ENST00000621604.4	ENSG00000105538.8	RASIP1	chr19	protein_coding	Ras interacting protein 1
chr19	42867745	42868101	-	IntronR	ENST00000312439.10	ENSG00000231924.9	PSG1	chr19	protein_coding	pregnancy specific beta-1-glycoprotein 1
chr19	4817941	4817970	-	IntronR	ENST00000621756.1	ENSG00000127666.9	TICAM1	chr19	protein_coding	toll-like receptor adaptor molecule 1
chr19	4817937	4817952	-	IntronR	ENST00000621756.1	ENSG00000127666.9	TICAM1	chr19	protein_coding	toll-like receptor adaptor molecule 1
chr19	4817897	4817939	-	IntronR	ENST00000621756.1	ENSG00000127666.9	TICAM1	chr19	protein_coding	toll-like receptor adaptor molecule 1
chr19	4817893	4817935	-	IntronR	ENST00000621756.1	ENSG00000127666.9	TICAM1	chr19	protein_coding	toll-like receptor adaptor molecule 1
chr19	4816482	4817895	-	IntronR	ENST00000621756.1	ENSG00000127666.9	TICAM1	chr19	protein_coding	toll-like receptor adaptor molecule 1
chr19	4816235	4817891	-	IntronR	ENST00000621756.1	ENSG00000127666.9	TICAM1	chr19	protein_coding	toll-like receptor adaptor molecule 1
chr19	38879108	38879310	-	IntronR	ENST00000613542.4	ENSG00000068903.19	SIRT2	chr19	protein_coding	sirtuin 2
chr19	1852595	1854281	-	IntronR	ENST00000617223.1	ENSG00000129911.8	KLF16	chr19	protein_coding	Kruppel-like factor 16
chr19	18919332	18919334	-	IntronR	ENST00000614388.4	ENSG00000105669.12	COPE	chr19	protein_coding	coatomer protein complex, subunit epsilon
chr19	18919325	18919327	-	IntronR	ENST00000614388.4	ENSG00000105669.12	COPE	chr19	protein_coding	coatomer protein complex, subunit epsilon
chr19	18919315	18919317	-	IntronR	ENST00000614388.4	ENSG00000105669.12	COPE	chr19	protein_coding	coatomer protein complex, subunit epsilon
chr19	43774192	43774619	-	IntronR	ENST00000615047.4	ENSG00000104783.11	KCNN4	chr19	protein_coding	potassium channel, calcium activated intermediate/small conductance subfamily N alpha, member 4
chr19	4123784	4124117	-	IntronR	ENST00000394867.8	ENSG00000126934.13	MAP2K2	chr19	protein_coding	mitogen-activated protein kinase kinase 2
chr19	1610500	1611704	-	IntronR	ENST00000453954.6	ENSG00000071564.14	TCF3	chr19	protein_coding	transcription factor 3
chr19	1611369	1611704	-	IntronR	ENST00000588136.5	ENSG00000071564.14	TCF3	chr19	protein_coding	transcription factor 3
chr19	16576030	16577682	-	IntronR	ENST00000611692.4	ENSG00000105085.10	MED26	chr19	protein_coding	mediator complex subunit 26
chr19	6494666	6494702	-	IntronR	ENST00000540257.5	ENSG00000104833.10	TUBB4A	chr19	protein_coding	tubulin, beta 4A class IVa
chr19	868251	868416	-	IntronR	ENST00000325464.5	ENSG00000175221.14	MED16	chr19	protein_coding	mediator complex subunit 16
chr19	54095357	54095872	-	IntronR	ENST00000351806.8	ENSG00000170909.13	OSCAR	chr19	protein_coding	osteoclast associated, immunoglobulin-like receptor
chr19	5839017	5839406	-	IntronR	ENST00000524754.1	ENSG00000156413.13	FUT6	chr19	protein_coding	fucosyltransferase 6 (alpha (1,3) fucosyltransferase)
chr19	5831378	5832567	-	IntronR	ENST00000592563.1	ENSG00000156413.13	FUT6	chr19	protein_coding	fucosyltransferase 6 (alpha (1,3) fucosyltransferase)
chr19	44287347	44288106	-	IntronR	ENST00000616224.1	ENSG00000159917.14	ZNF235	chr19	protein_coding	zinc finger protein 235
chr19	45770204	45770250	-	IntronR	ENST00000618091.4	ENSG00000104936.17	DMPK	chr19	protein_coding	dystrophia myotonica-protein kinase
chr19	51368409	51368979	-	IntronR	ENST00000601435.1	ENSG00000160318.6	CLDND2	chr19	protein_coding	claudin domain containing 2
chr19	40393768	40398816	-	IntronR	ENST00000324001.7	ENSG00000105227.14	PRX	chr19	protein_coding	periaxin
chr19	15468645	15469929	-	IntronR	ENST00000340880.4	ENSG00000161031.12	PGLYRP2	chr19	protein_coding	peptidoglycan recognition protein 2
chr19	39024242	39024400	-	IntronR	ENST00000509137.6	ENSG00000161243.8	FBXO27	chr19	protein_coding	F-box protein 27
chr19	12319187	12319833	-	IntronR	ENST00000595977.5	ENSG00000188868.13	ZNF563	chr19	protein_coding	zinc finger protein 563
chr19	45076076	45076587	-	IntronR	ENST00000622376.1	ENSG00000170684.8	ZNF296	chr19	protein_coding	zinc finger protein 296
chr19	37892578	37895456	-	IntronR	ENST00000620076.4	ENSG00000171804.9	WDR87	chr19	protein_coding	WD repeat domain 87
chr19	21726637	21727989	-	IntronR	ENST00000608416.5	ENSG00000197020.10	ZNF100	chr19	protein_coding	zinc finger protein 100
chr19	21726608	21726720	-	IntronR	ENST00000608416.5	ENSG00000197020.10	ZNF100	chr19	protein_coding	zinc finger protein 100
chr19	21726529	21726634	-	IntronR	ENST00000608416.5	ENSG00000197020.10	ZNF100	chr19	protein_coding	zinc finger protein 100
chr19	32644325	32644479	-	IntronR	ENST00000622502.4	ENSG00000105186.14	ANKRD27	chr19	protein_coding	ankyrin repeat domain 27 (VPS9 domain)
chr19	3778313	3778315	-	IntronR	ENST00000612526.4	ENSG00000007264.13	MATK	chr19	protein_coding	megakaryocyte-associated tyrosine kinase
chr19	3778213	3778215	-	IntronR	ENST00000612526.4	ENSG00000007264.13	MATK	chr19	protein_coding	megakaryocyte-associated tyrosine kinase
chr19	3778169	3778172	-	IntronR	ENST00000612526.4	ENSG00000007264.13	MATK	chr19	protein_coding	megakaryocyte-associated tyrosine kinase
chr19	57720482	57720484	-	IntronR	ENST00000335820.4	ENSG00000083814.12	ZNF671	chr19	protein_coding	zinc finger protein 671
chr19	45768042	45768855	-	IntronR	ENST00000560168.1	ENSG00000177045.7	SIX5	chr19	protein_coding	SIX homeobox 5
chr19	51029155	51029457	-	IntronR	ENST00000250351.4	ENSG00000186474.15	KLK12	chr19	protein_coding	kallikrein-related peptidase 12
chr19	57455653	57456182	-	IntronR	ENST00000596831.1	ENSG00000268163.1	AC004076.9	chr19	protein_coding		--
chr19	51451095	51452338	-	IntronR	ENST00000430817.5	ENSG00000105366.15	SIGLEC8	chr19	protein_coding	sialic acid binding Ig-like lectin 8
chr19	47801480	47802980	-	IntronR	ENST00000543508.1	ENSG00000178928.8	TPRX1	chr19	protein_coding	tetra-peptide repeat homeobox 1
chr19	39826867	39826952	-	IntronR	ENST00000348817.7	ENSG00000105204.13	DYRK1B	chr19	protein_coding	dual-specificity tyrosine-(Y)-phosphorylation regulated kinase 1B
chr19	29702792	29702848	-	IntronR	ENST00000592153.5	ENSG00000131943.17	C19orf12	chr19	protein_coding	chromosome 19 open reading frame 12
chr19	7728958	7729504	-	IntronR	ENST00000620128.4	ENSG00000182566.12	CLEC4G	chr19	protein_coding	C-type lectin domain family 4, member G
chr19	19201563	19201931	-	IntronR	ENST00000420605.7	ENSG00000184162.14	NR2C2AP	chr19	protein_coding	nuclear receptor 2C2-associated protein
chr19	10514330	10514763	-	IntronR	ENST00000617721.1	ENSG00000180739.13	S1PR5	chr19	protein_coding	sphingosine-1-phosphate receptor 5
chr19	7056209	7056903	-	IntronR	ENST00000611585.1	ENSG00000182315.8	MBD3L3	chr19	protein_coding	methyl-CpG binding domain protein 3-like 3
chr19	50952814	50952950	-	IntronR	ENST00000391809.6	ENSG00000167754.12	KLK5	chr19	protein_coding	kallikrein-related peptidase 5
chr19	52765786	52767013	-	IntronR	ENST00000360272.5	ENSG00000189190.8	ZNF600	chr19	protein_coding	zinc finger protein 600
chr19	52765185	52766000	-	IntronR	ENST00000360272.5	ENSG00000189190.8	ZNF600	chr19	protein_coding	zinc finger protein 600
chr19	52764917	52765365	-	IntronR	ENST00000360272.5	ENSG00000189190.8	ZNF600	chr19	protein_coding	zinc finger protein 600
chr19	18396185	18397611	-	IntronR	ENST00000595840.1	ENSG00000175489.9	LRRC25	chr19	protein_coding	leucine rich repeat containing 25
chr19	39433522	39433761	-	IntronR	ENST00000601655.5	ENSG00000105193.8	RPS16	chr19	protein_coding	ribosomal protein S16
chr19	39433569	39433665	-	IntronR	ENST00000251453.7	ENSG00000105193.8	RPS16	chr19	protein_coding	ribosomal protein S16
chr19	45691992	45692166	-	IntronR	ENST00000588301.5	ENSG00000125743.10	SNRPD2	chr19	protein_coding	small nuclear ribonucleoprotein D2 polypeptide 16.5kDa
chr19	57473274	57474421	-	IntronR	ENST00000610548.2	ENSG00000197128.11	ZNF772	chr19	protein_coding	zinc finger protein 772
chr19	57474198	57474361	-	IntronR	ENST00000615214.3	ENSG00000197128.11	ZNF772	chr19	protein_coding	zinc finger protein 772
chr19	37632920	37633645	-	IntronR	ENST00000392144.5	ENSG00000120784.15	ZFP30	chr19	protein_coding	ZFP30 zinc finger protein
chr19	49907587	49909236	-	IntronR	ENST00000413454.2	ENSG00000213024.10	NUP62	chr19	protein_coding	nucleoporin 62kDa
chr19	49908745	49908974	-	IntronR	ENST00000597723.5	ENSG00000213024.10	NUP62	chr19	protein_coding	nucleoporin 62kDa
chr19	11345628	11346008	-	IntronR	ENST00000447337.5	ENSG00000105518.13	TMEM205	chr19	protein_coding	transmembrane protein 205
chr19	11345737	11346008	-	IntronR	ENST00000586956.5	ENSG00000105518.13	TMEM205	chr19	protein_coding	transmembrane protein 205
chr19	51890054	51891897	-	IntronR	ENST00000600738.5	ENSG00000198093.10	ZNF649	chr19	protein_coding	zinc finger protein 649
chr19	3544200	3544732	-	IntronR	ENST00000389395.7	ENSG00000161091.12	MFSD12	chr19	protein_coding	major facilitator superfamily domain containing 12
chr19	21294631	21294636	-	IntronR	ENST00000611392.4	ENSG00000182141.9	ZNF708	chr19	protein_coding	zinc finger protein 708
chr19	21294542	21294614	-	IntronR	ENST00000611392.4	ENSG00000182141.9	ZNF708	chr19	protein_coding	zinc finger protein 708
chr19	21294483	21294486	-	IntronR	ENST00000611392.4	ENSG00000182141.9	ZNF708	chr19	protein_coding	zinc finger protein 708
chr19	21294458	21294460	-	IntronR	ENST00000611392.4	ENSG00000182141.9	ZNF708	chr19	protein_coding	zinc finger protein 708
chr19	21293580	21293743	-	IntronR	ENST00000611392.4	ENSG00000182141.9	ZNF708	chr19	protein_coding	zinc finger protein 708
chr19	21293230	21293316	-	IntronR	ENST00000611392.4	ENSG00000182141.9	ZNF708	chr19	protein_coding	zinc finger protein 708
chr19	814434	814749	-	IntronR	ENST00000520876.7	ENSG00000129951.18	LPPR3	chr19	protein_coding		--
chr19	5719833	5720043	-	IntronR	ENST00000585374.5	ENSG00000196365.11	LONP1	chr19	protein_coding	lon peptidase 1, mitochondrial
chr19	5719816	5720009	-	IntronR	ENST00000593119.5	ENSG00000196365.11	LONP1	chr19	protein_coding	lon peptidase 1, mitochondrial
chr19	45392254	45392260	-	IntronR	ENST00000612351.1	ENSG00000104881.14	PPP1R13L	chr19	protein_coding	protein phosphatase 1, regulatory subunit 13 like
chr19	45392010	45392012	-	IntronR	ENST00000612351.1	ENSG00000104881.14	PPP1R13L	chr19	protein_coding	protein phosphatase 1, regulatory subunit 13 like
chr19	45391921	45391924	-	IntronR	ENST00000612351.1	ENSG00000104881.14	PPP1R13L	chr19	protein_coding	protein phosphatase 1, regulatory subunit 13 like
chr19	3594780	3595933	-	IntronR	ENST00000411851.3	ENSG00000006638.11	TBXA2R	chr19	protein_coding	thromboxane A2 receptor
chr19	7037748	7038442	-	IntronR	ENST00000619943.1	ENSG00000205718.8	MBD3L4	chr19	protein_coding	methyl-CpG binding domain protein 3-like 4
chr19	36892232	36892235	-	IntronR	ENST00000611922.4	ENSG00000185869.13	ZNF829	chr19	protein_coding	zinc finger protein 829
chr19	35126775	35126853	-	IntronR	ENST00000310123.7	ENSG00000153902.13	LGI4	chr19	protein_coding	leucine-rich repeat LGI family, member 4
chr19	18265541	18266700	-	IntronR	ENST00000612316.4	ENSG00000130518.16	KIAA1683	chr19	protein_coding	KIAA1683
chr19	1615520	1615686	-	IntronR	ENST00000262965.9	ENSG00000071564.14	TCF3	chr19	protein_coding	transcription factor 3
chr19	23260116	23260864	-	IntronR	ENST00000594766.6	ENSG00000213971.7	RP11-15H20.6	chr19	processed_transcript		--
chr19	21973346	21973647	-	IntronR	ENST00000609966.5	ENSG00000160321.14	ZNF208	chr19	protein_coding	zinc finger protein 208
chr19	21972085	21972170	-	IntronR	ENST00000609966.5	ENSG00000160321.14	ZNF208	chr19	protein_coding	zinc finger protein 208
chr19	6413430	6413572	-	IntronR	ENST00000619396.4	ENSG00000088247.15	KHSRP	chr19	protein_coding	KH-type splicing regulatory protein
chr19	15934409	15934832	-	IntronR	ENST00000248041.12	ENSG00000171903.16	CYP4F11	chr19	protein_coding	cytochrome P450, family 4, subfamily F, polypeptide 11
chr19	10308185	10308550	-	IntronR	ENST00000452032.6	ENSG00000167807.15	CTD-2369P2.10	chr19	protein_coding		--
chr19	10309349	10309783	-	IntronR	ENST00000403352.1	ENSG00000220201.7	ZGLP1	chr19	protein_coding	zinc finger, GATA-like protein 1
chr19	10308185	10309448	-	IntronR	ENST00000403352.1	ENSG00000220201.7	ZGLP1	chr19	protein_coding	zinc finger, GATA-like protein 1
chr19	10308480	10309448	-	IntronR	ENST00000452032.6	ENSG00000167807.15	CTD-2369P2.10	chr19	protein_coding		--
chr19	19146022	19146273	-	IntronR	ENST00000410050.5	ENSG00000213999.15	MEF2B	chr19	protein_coding	myocyte enhancer factor 2B
chr19	51886821	51887936	-	IntronR	ENST00000451628.6	ENSG00000161551.12	ZNF577	chr19	protein_coding	zinc finger protein 577
chr19	51886912	51887896	-	IntronR	ENST00000301399.9	ENSG00000161551.12	ZNF577	chr19	protein_coding	zinc finger protein 577
chr19	54448215	54448562	-	IntronR	ENST00000429922.5	ENSG00000226696.5	LENG8-AS1	chr19	antisense	LENG8 antisense RNA 1
chr19	36685511	36685837	-	IntronR	ENST00000433232.5	ENSG00000225975.6	LINC01534	chr19	lincRNA	long intergenic non-protein coding RNA 1534
chr19	20545445	20545530	-	IntronR	ENST00000622341.1	ENSG00000188171.14	ZNF626	chr19	protein_coding	zinc finger protein 626
chr19	20544707	20544960	-	IntronR	ENST00000622341.1	ENSG00000188171.14	ZNF626	chr19	protein_coding	zinc finger protein 626
chr19	20544691	20544694	-	IntronR	ENST00000622341.1	ENSG00000188171.14	ZNF626	chr19	protein_coding	zinc finger protein 626
chr19	1475054	1475146	-	IntronR	ENST00000588871.5	ENSG00000119559.15	C19orf25	chr19	protein_coding	chromosome 19 open reading frame 25
chr19	3611229	3612413	-	IntronR	ENST00000221899.7	ENSG00000105298.13	CACTIN	chr19	protein_coding	cactin, spliceosome C complex subunit
chr19	3610971	3611904	-	IntronR	ENST00000248420.9	ENSG00000105298.13	CACTIN	chr19	protein_coding	cactin, spliceosome C complex subunit
chr19	3610660	3611364	-	IntronR	ENST00000221899.7	ENSG00000105298.13	CACTIN	chr19	protein_coding	cactin, spliceosome C complex subunit
chr19	57874220	57874635	-	IntronR	ENST00000614383.1	ENSG00000204514.9	ZNF814	chr19	protein_coding	zinc finger protein 814
chr19	57873968	57874053	-	IntronR	ENST00000614383.1	ENSG00000204514.9	ZNF814	chr19	protein_coding	zinc finger protein 814
chr19	57873548	57873801	-	IntronR	ENST00000614383.1	ENSG00000204514.9	ZNF814	chr19	protein_coding	zinc finger protein 814
chr19	57873122	57873207	-	IntronR	ENST00000614383.1	ENSG00000204514.9	ZNF814	chr19	protein_coding	zinc finger protein 814
chr19	1478905	1479114	-	IntronR	ENST00000592872.5	ENSG00000119559.15	C19orf25	chr19	protein_coding	chromosome 19 open reading frame 25
chr19	6754052	6754425	-	IntronR	ENST00000245908.10	ENSG00000125731.12	SH2D3A	chr19	protein_coding	SH2 domain containing 3A
chr19	52800778	52801702	-	IntronR	ENST00000360272.5	ENSG00000189190.8	ZNF600	chr19	protein_coding	zinc finger protein 600
chr19	52800492	52800817	-	IntronR	ENST00000360272.5	ENSG00000189190.8	ZNF600	chr19	protein_coding	zinc finger protein 600
chr19	52800219	52800693	-	IntronR	ENST00000360272.5	ENSG00000189190.8	ZNF600	chr19	protein_coding	zinc finger protein 600
chr19	52799705	52800239	-	IntronR	ENST00000360272.5	ENSG00000189190.8	ZNF600	chr19	protein_coding	zinc finger protein 600
chr19	52799264	52799798	-	IntronR	ENST00000360272.5	ENSG00000189190.8	ZNF600	chr19	protein_coding	zinc finger protein 600
chr19	40072979	40076136	-	IntronR	ENST00000414720.6	ENSG00000197782.14	ZNF780A	chr19	protein_coding	zinc finger protein 780A
chr19	40072649	40072837	-	IntronR	ENST00000414720.6	ENSG00000197782.14	ZNF780A	chr19	protein_coding	zinc finger protein 780A
chr19	49290392	49290605	-	IntronR	ENST00000335875.8	ENSG00000063127.15	SLC6A16	chr19	protein_coding	solute carrier family 6, member 16
chr19	35510252	35510379	-	IntronR	ENST00000472252.6	ENSG00000161249.20	DMKN	chr19	protein_coding	dermokine
chr19	35510252	35510371	-	IntronR	ENST00000392206.6	ENSG00000161249.20	DMKN	chr19	protein_coding	dermokine
chr19	36010567	36011045	-	IntronR	ENST00000252984.11	ENSG00000239382.10	ALKBH6	chr19	protein_coding	alkB, alkylation repair homolog 6 (E. coli)
chr19	36010683	36010894	-	IntronR	ENST00000378875.7	ENSG00000239382.10	ALKBH6	chr19	protein_coding	alkB, alkylation repair homolog 6 (E. coli)
chr19	36010645	36010894	-	IntronR	ENST00000485128.5	ENSG00000239382.10	ALKBH6	chr19	protein_coding	alkB, alkylation repair homolog 6 (E. coli)
chr19	36013514	36014227	-	IntronR	ENST00000252984.11	ENSG00000239382.10	ALKBH6	chr19	protein_coding	alkB, alkylation repair homolog 6 (E. coli)
chr19	36013588	36014175	-	IntronR	ENST00000485128.5	ENSG00000239382.10	ALKBH6	chr19	protein_coding	alkB, alkylation repair homolog 6 (E. coli)
chr19	48249633	48249751	-	IntronR	ENST00000519940.5	ENSG00000105483.16	CARD8	chr19	protein_coding	caspase recruitment domain family, member 8
chr19	50337135	50337325	-	IntronR	ENST00000562112.5	ENSG00000131401.11	NAPSB	chr19	transcribed_unprocessed_pseudogene	napsin B aspartic peptidase, pseudogene
chr19	42091940	42092069	-	IntronR	ENST00000342301.8	ENSG00000028277.20	POU2F2	chr19	protein_coding	POU class 2 homeobox 2
chr19	37186928	37187099	-	IntronR	ENST00000527838.5	ENSG00000245680.9	ZNF585B	chr19	protein_coding	zinc finger protein 585B
chr19	18790850	18791305	-	IntronR	ENST00000425807.1	ENSG00000105664.10	COMP	chr19	protein_coding	cartilage oligomeric matrix protein
chr19	18790935	18791191	-	IntronR	ENST00000222271.6	ENSG00000105664.10	COMP	chr19	protein_coding	cartilage oligomeric matrix protein
chr19	48615447	48615877	-	IntronR	ENST00000549920.5	ENSG00000063177.12	RPL18	chr19	protein_coding	ribosomal protein L18
chr19	45766111	45766350	-	IntronR	ENST00000317578.6	ENSG00000177045.7	SIX5	chr19	protein_coding	SIX homeobox 5
chr19	4529253	4529784	-	IntronR	ENST00000381848.7	ENSG00000214456.8	PLIN5	chr19	protein_coding	perilipin 5
chr19	19270173	19270442	-	IntronR	ENST00000389363.4	ENSG00000213996.12	TM6SF2	chr19	protein_coding	transmembrane 6 superfamily member 2
chr19	4542914	4544529	-	IntronR	ENST00000586965.1	ENSG00000167680.15	SEMA6B	chr19	protein_coding	sema domain, transmembrane domain (TM), and cytoplasmic domain, (semaphorin) 6B
chr19	2235828	2235923	-	IntronR	ENST00000326631.6	ENSG00000104886.9	PLEKHJ1	chr19	protein_coding	pleckstrin homology domain containing, family J member 1
chr19	9818617	9818754	-	IntronR	ENST00000588922.5	ENSG00000127452.8	FBXL12	chr19	protein_coding	F-box and leucine-rich repeat protein 12
chr19	9818617	9818728	-	IntronR	ENST00000247977.8	ENSG00000127452.8	FBXL12	chr19	protein_coding	F-box and leucine-rich repeat protein 12
chr19	43996899	43999232	-	IntronR	ENST00000589021.1	ENSG00000266921.1	RP11-15A1.7	chr19	antisense		--
chr19	55228191	55229264	-	IntronR	ENST00000327042.4	ENSG00000180089.5	TMEM86B	chr19	protein_coding	transmembrane protein 86B
chr19	2328477	2328561	-	IntronR	ENST00000252622.14	ENSG00000130332.14	LSM7	chr19	protein_coding	LSM7 homolog, U6 small nuclear RNA associated (S. cerevisiae)
chr19	2233408	2234061	-	IntronR	ENST00000586608.3	ENSG00000104886.9	PLEKHJ1	chr19	protein_coding	pleckstrin homology domain containing, family J member 1
chr19	2233905	2233998	-	IntronR	ENST00000326631.6	ENSG00000104886.9	PLEKHJ1	chr19	protein_coding	pleckstrin homology domain containing, family J member 1
chr19	35755683	35755772	-	IntronR	ENST00000004982.4	ENSG00000004776.11	HSPB6	chr19	protein_coding	heat shock protein, alpha-crystallin-related, B6
chr19	9418895	9419051	-	IntronR	ENST00000588933.5	ENSG00000174652.17	ZNF266	chr19	protein_coding	zinc finger protein 266
chr19	13144089	13144671	-	IntronR	ENST00000587230.5	ENSG00000104915.14	STX10	chr19	protein_coding	syntaxin 10
chr19	13144486	13144577	-	IntronR	ENST00000242770.9	ENSG00000104915.14	STX10	chr19	protein_coding	syntaxin 10
chr19	1229179	1231275	-	IntronR	ENST00000382477.6	ENSG00000099625.12	C19orf26	chr19	protein_coding	chromosome 19 open reading frame 26
chr19	1576678	1578538	-	IntronR	ENST00000434436.7	ENSG00000071655.17	MBD3	chr19	protein_coding	methyl-CpG binding domain protein 3
chr19	1578158	1578335	-	IntronR	ENST00000156825.5	ENSG00000071655.17	MBD3	chr19	protein_coding	methyl-CpG binding domain protein 3
chr19	11553810	11554011	-	IntronR	ENST00000252445.7	ENSG00000130165.10	ELOF1	chr19	protein_coding	elongation factor 1 homolog (S. cerevisiae)
chr19	11553815	11554011	-	IntronR	ENST00000589171.5	ENSG00000130165.10	ELOF1	chr19	protein_coding	elongation factor 1 homolog (S. cerevisiae)
chr19	55353866	55354539	-	IntronR	ENST00000589467.1	ENSG00000160471.12	COX6B2	chr19	protein_coding	cytochrome c oxidase subunit VIb polypeptide 2 (testis)
chr19	55353966	55354410	-	IntronR	ENST00000326529.8	ENSG00000160471.12	COX6B2	chr19	protein_coding	cytochrome c oxidase subunit VIb polypeptide 2 (testis)
chr19	11507850	11507991	-	IntronR	ENST00000270517.11	ENSG00000130159.13	ECSIT	chr19	protein_coding	ECSIT signalling integrator
chr19	11507729	11507991	-	IntronR	ENST00000591104.5	ENSG00000130159.13	ECSIT	chr19	protein_coding	ECSIT signalling integrator
chr19	11378595	11378691	-	IntronR	ENST00000222139.10	ENSG00000187266.13	EPOR	chr19	protein_coding	erythropoietin receptor
chr19	1011499	1011580	-	IntronR	ENST00000356663.7	ENSG00000182087.12	TMEM259	chr19	protein_coding	transmembrane protein 259
chr19	5894677	5896575	-	IntronR	ENST00000308961.4	ENSG00000174886.12	NDUFA11	chr19	protein_coding	NADH dehydrogenase (ubiquinone) 1 alpha subcomplex, 11, 14.7kDa
chr19	9419051	9420218	-	IntronR	ENST00000592292.5	ENSG00000174652.17	ZNF266	chr19	protein_coding	zinc finger protein 266
chr19	9419299	9420065	-	IntronR	ENST00000588221.5	ENSG00000174652.17	ZNF266	chr19	protein_coding	zinc finger protein 266
chr19	9538345	9538575	-	IntronR	ENST00000253115.6	ENSG00000130818.10	ZNF426	chr19	protein_coding	zinc finger protein 426
chr19	37594319	37594741	-	IntronR	ENST00000590751.5	ENSG00000180479.13	ZNF571	chr19	protein_coding	zinc finger protein 571
chr19	56537737	56538425	-	IntronR	ENST00000590613.1	ENSG00000267421.6	AC005498.3	chr19	lincRNA		--
chr19	56537737	56538357	-	IntronR	ENST00000590579.5	ENSG00000267421.6	AC005498.3	chr19	lincRNA		--
chr19	58406770	58407130	-	IntronR	ENST00000597309.1	ENSG00000232098.3	CTD-2619J13.14	chr19	lincRNA		--
chr19	58404825	58405007	-	IntronR	ENST00000444227.2	ENSG00000232098.3	CTD-2619J13.14	chr19	lincRNA		--
chr19	7747365	7747466	-	IntronR	ENST00000315591.12	ENSG00000090659.17	CD209	chr19	protein_coding	CD209 molecule
chr19	51372074	51372161	-	IntronR	ENST00000221978.9	ENSG00000105374.9	NKG7	chr19	protein_coding	natural killer cell granule protein 7
chr19	16553762	16553909	-	IntronR	ENST00000611092.1	ENSG00000127526.13	SLC35E1	chr19	protein_coding	solute carrier family 35, member E1
chr19	16551773	16553797	-	IntronR	ENST00000611092.1	ENSG00000127526.13	SLC35E1	chr19	protein_coding	solute carrier family 35, member E1
chr19	22757442	22759682	-	IntronR	ENST00000397104.5	ENSG00000213973.8	ZNF99	chr19	protein_coding	zinc finger protein 99
chr19	22756939	22759080	-	IntronR	ENST00000397104.5	ENSG00000213973.8	ZNF99	chr19	protein_coding	zinc finger protein 99
chr19	22756437	22757334	-	IntronR	ENST00000397104.5	ENSG00000213973.8	ZNF99	chr19	protein_coding	zinc finger protein 99
chr19	22756205	22756778	-	IntronR	ENST00000397104.5	ENSG00000213973.8	ZNF99	chr19	protein_coding	zinc finger protein 99
chr19	49927815	49929326	-	IntronR	ENST00000341114.7	ENSG00000104951.15	IL4I1	chr19	protein_coding	interleukin 4 induced 1
chr19	49927848	49929326	-	IntronR	ENST00000597029.5	ENSG00000213024.10	NUP62	chr19	protein_coding	nucleoporin 62kDa
chr19	23269890	23270218	-	IntronR	ENST00000593324.6	ENSG00000213971.7	RP11-15H20.6	chr19	processed_transcript		--
chr19	50798958	50799294	-	IntronR	ENST00000345523.8	ENSG00000167747.13	C19orf48	chr19	protein_coding	chromosome 19 open reading frame 48
chr19	57721697	57722316	-	IntronR	ENST00000317398.10	ENSG00000083814.12	ZNF671	chr19	protein_coding	zinc finger protein 671
chr19	6375294	6375849	-	IntronR	ENST00000245810.1	ENSG00000125650.4	PSPN	chr19	protein_coding	persephin
chr19	49057248	49057665	-	IntronR	ENST00000596965.5	ENSG00000196337.10	CGB7	chr19	protein_coding	chorionic gonadotropin, beta polypeptide 7
chr19	39328384	39329073	-	IntronR	ENST00000595636.1	ENSG00000130755.12	GMFG	chr19	protein_coding	glia maturation factor, gamma
chr19	39328548	39329000	-	IntronR	ENST00000253054.12	ENSG00000130755.12	GMFG	chr19	protein_coding	glia maturation factor, gamma
chr19	21453279	21453550	-	IntronR	ENST00000600469.5	ENSG00000268119.5	CTD-2561J22.5	chr19	processed_transcript		--
chr19	18993740	18994366	-	IntronR	ENST00000452918.6	ENSG00000064607.16	SUGP2	chr19	protein_coding	SURP and G patch domain containing 2
chr19	21222344	21222512	-	IntronR	ENST00000611392.4	ENSG00000182141.9	ZNF708	chr19	protein_coding	zinc finger protein 708
chr19	21222246	21222327	-	IntronR	ENST00000611392.4	ENSG00000182141.9	ZNF708	chr19	protein_coding	zinc finger protein 708
chr19	21222227	21222233	-	IntronR	ENST00000611392.4	ENSG00000182141.9	ZNF708	chr19	protein_coding	zinc finger protein 708
chr19	21222050	21222219	-	IntronR	ENST00000611392.4	ENSG00000182141.9	ZNF708	chr19	protein_coding	zinc finger protein 708
chr19	21221732	21221793	-	IntronR	ENST00000611392.4	ENSG00000182141.9	ZNF708	chr19	protein_coding	zinc finger protein 708
chr19	20625332	20625337	-	IntronR	ENST00000622341.1	ENSG00000188171.14	ZNF626	chr19	protein_coding	zinc finger protein 626
chr19	20625324	20625330	-	IntronR	ENST00000622341.1	ENSG00000188171.14	ZNF626	chr19	protein_coding	zinc finger protein 626
chr19	20625228	20625301	-	IntronR	ENST00000622341.1	ENSG00000188171.14	ZNF626	chr19	protein_coding	zinc finger protein 626
chr19	20624992	20625161	-	IntronR	ENST00000622341.1	ENSG00000188171.14	ZNF626	chr19	protein_coding	zinc finger protein 626
chr19	20624883	20624965	-	IntronR	ENST00000622341.1	ENSG00000188171.14	ZNF626	chr19	protein_coding	zinc finger protein 626
chr19	20624513	20624598	-	IntronR	ENST00000622341.1	ENSG00000188171.14	ZNF626	chr19	protein_coding	zinc finger protein 626
chr19	20624364	20624532	-	IntronR	ENST00000612591.4	ENSG00000188171.14	ZNF626	chr19	protein_coding	zinc finger protein 626
chr19	20624298	20624382	-	IntronR	ENST00000622341.1	ENSG00000188171.14	ZNF626	chr19	protein_coding	zinc finger protein 626
chr19	20623884	20624126	-	IntronR	ENST00000622341.1	ENSG00000188171.14	ZNF626	chr19	protein_coding	zinc finger protein 626
chr19	49859097	49859206	-	IntronR	ENST00000593654.1	ENSG00000269352.1	PTOV1-AS2	chr19	antisense	PTOV1 antisense RNA 2
chr19	39248512	39248514	-	IntronR	ENST00000610963.1	ENSG00000272395.5	IFNL4	chr19	polymorphic_pseudogene	interferon, lambda 4 (gene/pseudogene)
chr19	8334116	8334320	-	IntronR	ENST00000330915.7	ENSG00000186994.11	KANK3	chr19	protein_coding	KN motif and ankyrin repeat domains 3
chr19	8333808	8333910	-	IntronR	ENST00000330915.7	ENSG00000186994.11	KANK3	chr19	protein_coding	KN motif and ankyrin repeat domains 3
chr19	37266814	37267611	-	IntronR	ENST00000586442.1	ENSG00000267605.5	CTD-3220F14.1	chr19	lincRNA		--
chr19	37266070	37266983	-	IntronR	ENST00000586442.1	ENSG00000267605.5	CTD-3220F14.1	chr19	lincRNA		--
chr19	37266085	37266814	-	IntronR	ENST00000586324.1	ENSG00000267605.5	CTD-3220F14.1	chr19	lincRNA		--
chr19	10317600	10317690	-	IntronR	ENST00000293677.10	ENSG00000161847.13	RAVER1	chr19	protein_coding	ribonucleoprotein, PTB-binding 1
chr19	38411115	38411381	-	IntronR	ENST00000587738.2	ENSG00000171777.15	RASGRP4	chr19	protein_coding	RAS guanyl releasing protein 4
chr19	38411249	38411345	-	IntronR	ENST00000293062.13	ENSG00000171777.15	RASGRP4	chr19	protein_coding	RAS guanyl releasing protein 4
chr19	201445	201637	-	IntronR	ENST00000634022.1	ENSG00000282508.1	LINC01002	chr19	processed_transcript	long intergenic non-protein coding RNA 1002
chr2	210599539	210599541	+	IntronR	ENST00000619804.1	ENSG00000021826.14	CPS1	chr2	protein_coding	carbamoyl-phosphate synthase 1, mitochondrial
chr2	47403175	47403360	+	IntronR	ENST00000543555.5	ENSG00000095002.12	MSH2	chr2	protein_coding	mutS homolog 2
chr2	47416370	47416373	+	IntronR	ENST00000617938.4	ENSG00000095002.12	MSH2	chr2	protein_coding	mutS homolog 2
chr2	47429802	47429804	+	IntronR	ENST00000617333.3	ENSG00000095002.12	MSH2	chr2	protein_coding	mutS homolog 2
chr2	47463090	47463093	+	IntronR	ENST00000613514.4	ENSG00000095002.12	MSH2	chr2	protein_coding	mutS homolog 2
chr2	47466734	47466737	+	IntronR	ENST00000610696.4	ENSG00000095002.12	MSH2	chr2	protein_coding	mutS homolog 2
chr2	47478407	47478409	+	IntronR	ENST00000621359.2	ENSG00000095002.12	MSH2	chr2	protein_coding	mutS homolog 2
chr2	47783335	47783338	+	IntronR	ENST00000616033.4	ENSG00000116062.14	MSH6	chr2	protein_coding	mutS homolog 6
chr2	47783403	47783405	+	IntronR	ENST00000616033.4	ENSG00000116062.14	MSH6	chr2	protein_coding	mutS homolog 6
chr2	47803628	47803630	+	IntronR	ENST00000622629.4	ENSG00000116062.14	MSH6	chr2	protein_coding	mutS homolog 6
chr2	47806307	47806310	+	IntronR	ENST00000622629.4	ENSG00000116062.14	MSH6	chr2	protein_coding	mutS homolog 6
chr2	47806345	47806347	+	IntronR	ENST00000622629.4	ENSG00000116062.14	MSH6	chr2	protein_coding	mutS homolog 6
chr2	46543029	46543031	+	IntronR	ENST00000616091.4	ENSG00000119729.10	RHOQ	chr2	protein_coding	ras homolog family member Q
chr2	46543039	46543041	+	IntronR	ENST00000616091.4	ENSG00000119729.10	RHOQ	chr2	protein_coding	ras homolog family member Q
chr2	64591975	64591977	+	IntronR	ENST00000422803.2	ENSG00000119844.14	AFTPH	chr2	protein_coding	aftiphilin
chr2	147844706	147845074	+	IntronR	ENST00000404590.1	ENSG00000121989.14	ACVR2A	chr2	protein_coding	activin A receptor, type IIA
chr2	151410033	151410414	+	IntronR	ENST00000444746.6	ENSG00000080345.17	RIF1	chr2	protein_coding	replication timing regulatory factor 1
chr2	118108304	118108306	+	IntronR	ENST00000614681.1	ENSG00000125629.14	INSIG2	chr2	protein_coding	insulin induced gene 2
chr2	176123422	176123425	+	IntronR	ENST00000613849.1	ENSG00000128709.11	HOXD9	chr2	protein_coding	homeobox D9
chr2	176123439	176123441	+	IntronR	ENST00000613849.1	ENSG00000128709.11	HOXD9	chr2	protein_coding	homeobox D9
chr2	176107508	176107997	+	IntronR	ENST00000619244.1	ENSG00000128713.12	HOXD11	chr2	protein_coding	homeobox D11
chr2	176108005	176108010	+	IntronR	ENST00000619244.1	ENSG00000128713.12	HOXD11	chr2	protein_coding	homeobox D11
chr2	105342974	105343101	+	IntronR	ENST00000410049.1	ENSG00000135974.9	C2orf49	chr2	protein_coding	chromosome 2 open reading frame 49
chr2	113133460	113133603	+	IntronR	ENST00000409052.5	ENSG00000136689.18	IL1RN	chr2	protein_coding	interleukin 1 receptor antagonist
chr2	26389067	26389071	+	IntronR	ENST00000613142.4	ENSG00000138018.17	EPT1	chr2	protein_coding	ethanolaminephosphotransferase 1
chr2	112542166	112542396	+	IntronR	ENST00000541869.5	ENSG00000125630.15	POLR1B	chr2	protein_coding	polymerase (RNA) I polypeptide B, 128kDa
chr2	233457226	233457228	+	IntronR	ENST00000622717.4	ENSG00000077044.9	DGKD	chr2	protein_coding	diacylglycerol kinase, delta 130kDa
chr2	233457239	233457245	+	IntronR	ENST00000622717.4	ENSG00000077044.9	DGKD	chr2	protein_coding	diacylglycerol kinase, delta 130kDa
chr2	134954379	134954481	+	IntronR	ENST00000295238.10	ENSG00000082258.12	CCNT2	chr2	protein_coding	cyclin T2
chr2	135168749	135169734	+	IntronR	ENST00000539493.2	ENSG00000115839.17	RAB3GAP1	chr2	protein_coding	RAB3 GTPase activating protein subunit 1 (catalytic)
chr2	174427877	174427882	+	IntronR	ENST00000610561.4	ENSG00000144306.13	SCRN3	chr2	protein_coding	secernin 3
chr2	241149708	241150259	+	IntronR	ENST00000407025.5	ENSG00000115685.14	PPP1R7	chr2	protein_coding	protein phosphatase 1, regulatory subunit 7
chr2	218596298	218596335	+	IntronR	ENST00000542068.5	ENSG00000144580.13	RQCD1	chr2	protein_coding	RCD1 required for cell differentiation1 homolog (S. pombe)
chr2	39666166	39666304	+	IntronR	ENST00000618232.1	ENSG00000152154.10	TMEM178A	chr2	protein_coding	transmembrane protein 178A
chr2	39717275	39717322	+	IntronR	ENST00000618232.1	ENSG00000152154.10	TMEM178A	chr2	protein_coding	transmembrane protein 178A
chr2	172596023	172597613	+	IntronR	ENST00000410055.5	ENSG00000152256.13	PDK1	chr2	protein_coding	pyruvate dehydrogenase kinase, isozyme 1
chr2	219206845	219206970	+	IntronR	ENST00000409097.5	ENSG00000158552.12	ZFAND2B	chr2	protein_coding	zinc finger, AN1-type domain 2B
chr2	219206845	219206967	+	IntronR	ENST00000409336.5	ENSG00000158552.12	ZFAND2B	chr2	protein_coding	zinc finger, AN1-type domain 2B
chr2	111997407	111997412	+	IntronR	ENST00000616902.4	ENSG00000153208.16	MERTK	chr2	protein_coding	MER proto-oncogene, tyrosine kinase
chr2	112028388	112028391	+	IntronR	ENST00000616902.4	ENSG00000153208.16	MERTK	chr2	protein_coding	MER proto-oncogene, tyrosine kinase
chr2	112028519	112028525	+	IntronR	ENST00000616902.4	ENSG00000153208.16	MERTK	chr2	protein_coding	MER proto-oncogene, tyrosine kinase
chr2	112029293	112029324	+	IntronR	ENST00000421804.6	ENSG00000153208.16	MERTK	chr2	protein_coding	MER proto-oncogene, tyrosine kinase
chr2	232409611	232409613	+	IntronR	ENST00000611550.1	ENSG00000163286.7	ALPPL2	chr2	protein_coding	alkaline phosphatase, placental-like 2
chr2	232409618	232409621	+	IntronR	ENST00000611550.1	ENSG00000163286.7	ALPPL2	chr2	protein_coding	alkaline phosphatase, placental-like 2
chr2	218217254	218217463	+	IntronR	ENST00000315717.9	ENSG00000163466.15	ARPC2	chr2	protein_coding	actin related protein 2/3 complex, subunit 2, 34kDa
chr2	26692768	26692871	+	IntronR	ENST00000620977.1	ENSG00000171303.6	KCNK3	chr2	protein_coding	potassium channel, two pore domain subfamily K, member 3
chr2	109947453	109947633	+	IntronR	ENST00000424113.5	ENSG00000186148.11	AC013271.3	chr2	processed_transcript		--
chr2	186747237	186747240	+	IntronR	ENST00000612606.1	ENSG00000144369.12	FAM171B	chr2	protein_coding	family with sequence similarity 171, member B
chr2	108471408	108471410	+	IntronR	ENST00000614209.1	ENSG00000135968.19	GCC2	chr2	protein_coding	GRIP and coiled-coil domain containing 2
chr2	108471430	108471433	+	IntronR	ENST00000614209.1	ENSG00000135968.19	GCC2	chr2	protein_coding	GRIP and coiled-coil domain containing 2
chr2	108472850	108472853	+	IntronR	ENST00000614209.1	ENSG00000135968.19	GCC2	chr2	protein_coding	GRIP and coiled-coil domain containing 2
chr2	201167272	201167410	+	IntronR	ENST00000434645.1	ENSG00000234431.2	AC007283.5	chr2	3prime_overlapping_ncrna		--
[truncated: 286,206 more chars]
