# Supplementary material for: RALY regulate the proliferation and expression of immune/inflammatory response genes via alternative splicing of FOS
Source: Genes Immun. 2022 Aug 8;23(8):246–54. doi: 10.1038/s41435-022-00178-4 (PMC9758052; doi:10.1038/s41435-022-00178-4)
Supplement: Supplementary file 7 — Additional file 7 [file 41435_2022_178_MOESM7_ESM.txt]

#chr	Ass1	Ass2	Strand	Mss1	Mss2	Type	Ratio	Alt_average_sj	Model_average_sj	Alt_sj	Model_sj	Isoform	Gene	Symbol	Chr	GeneType	Description
chr1	13052	13221	+	12721	13221	A5SS	0.5	50	50	ENST00000456328.2	ENSG00000223972.5	DDX11L1	chr1	transcribed_unprocessed_pseudogene	DEAD/H (Asp-Glu-Ala-Asp/His) box helicase 11 like 1
chr1	187886;188105	188102;188130	-	187886;188028	188022;188130	MXE	0.5	100	100	ENST00000623834.3	ENSG00000279457.3	FO538757.2	chr1	protein_coding		--
chr1	187287	187376	-	185559	187376	A3SS	0.5	50	50	ENST00000623834.3	ENSG00000279457.3	FO538757.2	chr1	protein_coding		--
chr1	188889	195259	-	188892	195259	A3SS	0.5	50	50	ENST00000623834.3	ENSG00000279457.3	FO538757.2	chr1	protein_coding		--
chr1	185559	186317	-	185559	187376	A5SS	0.5	50	50	ENST00000623834.3	ENSG00000279457.3	FO538757.2	chr1	protein_coding		--
chr1	187886	188126	-	187886	188022	A5SS&ES	0.33	50	50	ENST00000623834.3	ENSG00000279457.3	FO538757.2	chr1	protein_coding		--
chr1	187287	187380	-	187287	187376	A5SS	0.5	50	50	ENST00000623083.3	ENSG00000279457.3	FO538757.2	chr1	protein_coding		--
chr1	187886	188102	-	187886	188126	A5SS	0.33	50	50	ENST00000623083.3	ENSG00000279457.3	FO538757.2	chr1	protein_coding		--
chr1	485208;495049	494992;497109	-	485208	497109	cassetteExon	0.5	100	100	ENST00000455464.6	ENSG00000237094.11	RP4-669L17.10	chr1	lincRNA		--
chr1	485208	489361	-	485208	497109	A5SS	0.33	50	50	ENST00000455464.6	ENSG00000237094.11	RP4-669L17.10	chr1	lincRNA		--
chr1	485208	494992	-	485208	489361	5pMXE	0.33	50	50	ENST00000613471.1	ENSG00000237094.11	RP4-669L17.10	chr1	lincRNA		--
chr1	495049	497109	-	495049	495277	5pMXE	0.5	50	50	ENST00000601814.5	ENSG00000237094.11	RP4-669L17.10	chr1	lincRNA		--
chr1	494898	494992	-	485208	494992	A3SS	0.5	50	50	ENST00000601814.5	ENSG00000237094.11	RP4-669L17.10	chr1	lincRNA		--
chr1	497299	498047	-	497299	501556	A5SS	0.5	50	50	ENST00000440038.6	ENSG00000237094.11	RP4-669L17.10	chr1	lincRNA		--
chr1	703789	720032	-	608056	720032	A3SS	0.33	50	50	ENST00000440200.5	ENSG00000230021.7	RP5-857K21.4	chr1	lincRNA		--
chr1	711922	720032	-	608056	720032	A3SS	0.33	50	50	ENST00000440200.5	ENSG00000230021.7	RP5-857K21.4	chr1	lincRNA		--
chr1	703789;711922	711711;720032	-	703789	720032	cassetteExon	0.5	100	100	ENST00000441245.5	ENSG00000230021.7	RP5-857K21.4	chr1	lincRNA		--
chr1	779092	803919	+	779092	781937	3pMXE	0.5	50	50	ENST00000457084.1	ENSG00000237491.8	RP11-206L10.9	chr1	lincRNA		--
chr1	829104;841373	841200;851927	+	829104	851927	cassetteExon	0.5	100	100	ENST00000445118.6	ENSG00000228794.8	LINC01128	chr1	processed_transcript	long intergenic non-protein coding RNA 1128
chr1	829104;847806	847654;851927	+	829104	851927	cassetteExon	0.5	100	100	ENST00000445118.6	ENSG00000228794.8	LINC01128	chr1	processed_transcript	long intergenic non-protein coding RNA 1128
chr1	850351	851927	+	829104	851927	A5SS	0.25	50	50	ENST00000445118.6	ENSG00000228794.8	LINC01128	chr1	processed_transcript	long intergenic non-protein coding RNA 1128
chr1	829104;841373	841200;851927	+	829104;850351	847654;851927	MXE	0.5	100	100	ENST00000608189.4	ENSG00000228794.8	LINC01128	chr1	processed_transcript	long intergenic non-protein coding RNA 1128
chr1	829104;847806	847654;851927	+	829104;841373	841200;851927	MXE	0.5	100	100	ENST00000609139.5	ENSG00000228794.8	LINC01128	chr1	processed_transcript	long intergenic non-protein coding RNA 1128
chr1	831677	841200	+	829104	841200	A5SS	0.5	50	50	ENST00000609139.5	ENSG00000228794.8	LINC01128	chr1	processed_transcript	long intergenic non-protein coding RNA 1128
chr1	850351	851927	+	841373	851927	A5SS	0.25	50	50	ENST00000609139.5	ENSG00000228794.8	LINC01128	chr1	processed_transcript	long intergenic non-protein coding RNA 1128
chr1	847806	849484	+	847806	851927	A3SS	0.5	50	50	ENST00000449005.5	ENSG00000228794.8	LINC01128	chr1	processed_transcript	long intergenic non-protein coding RNA 1128
chr1	850351	851927	+	847806	851927	A5SS	0.25	50	50	ENST00000449005.5	ENSG00000228794.8	LINC01128	chr1	processed_transcript	long intergenic non-protein coding RNA 1128
chr1	868675	869528	-	868675	874112	A5SS	0.5	50	50	ENST00000446136.1	ENSG00000230368.2	FAM41C	chr1	lincRNA	family with sequence similarity 41, member C
chr1	930336	935772	+	930336;931089	931039;935772	ES	0.5	50	50	ENST00000342066.7	ENSG00000187634.10	SAMD11	chr1	protein_coding	sterile alpha motif domain containing 11
chr1	939129	941144	+	939129;939460	939275;941144	ES	0.33	50	50	ENST00000342066.7	ENSG00000187634.10	SAMD11	chr1	protein_coding	sterile alpha motif domain containing 11
chr1	939460	942136	+	939460;941306	941144;942136	ES	0.5	50	50	ENST00000342066.7	ENSG00000187634.10	SAMD11	chr1	protein_coding	sterile alpha motif domain containing 11
chr1	939129	939272	+	939129	939275	A3SS	0.33	50	50	ENST00000342066.7	ENSG00000187634.10	SAMD11	chr1	protein_coding	sterile alpha motif domain containing 11
chr1	939412	941144	+	939460	941144	A5SS	0.33	50	50	ENST00000342066.7	ENSG00000187634.10	SAMD11	chr1	protein_coding	sterile alpha motif domain containing 11
chr1	939412	942410	+	942251	942410	A5SS&ES	0.25	50	50	ENST00000342066.7	ENSG00000187634.10	SAMD11	chr1	protein_coding	sterile alpha motif domain containing 11
chr1	941230	942410	+	942251	942410	A5SS&ES	0.25	50	50	ENST00000342066.7	ENSG00000187634.10	SAMD11	chr1	protein_coding	sterile alpha motif domain containing 11
chr1	930336;931089	931039;942410	+	930336;939412	935772;942410	MXE	0.5	100	100	ENST00000618181.4	ENSG00000187634.10	SAMD11	chr1	protein_coding	sterile alpha motif domain containing 11
chr1	939129;941230	941144;942410	+	939129;939412	939272;942410	MXE	0.5	100	100	ENST00000618181.4	ENSG00000187634.10	SAMD11	chr1	protein_coding	sterile alpha motif domain containing 11
chr1	939412;941230	941144;942410	+	939412	942410	cassetteExon	0.5	100	100	ENST00000618181.4	ENSG00000187634.10	SAMD11	chr1	protein_coding	sterile alpha motif domain containing 11
chr1	939129	941144	+	939129;939460	939272;941144	ES	0.33	50	50	ENST00000622503.4	ENSG00000187634.10	SAMD11	chr1	protein_coding	sterile alpha motif domain containing 11
chr1	939460	942136	+	941306	942136	A5SS&ES	0.5	50	50	ENST00000618323.4	ENSG00000187634.10	SAMD11	chr1	protein_coding	sterile alpha motif domain containing 11
chr1	939129;941230	941144;942410	+	939129;942251	939275;942410	MXE	0.5	100	100	ENST00000616016.4	ENSG00000187634.10	SAMD11	chr1	protein_coding	sterile alpha motif domain containing 11
chr1	939129;941306	941144;942136	+	939129;939460	939275;942136	MXE	0.5	100	100	ENST00000616016.4	ENSG00000187634.10	SAMD11	chr1	protein_coding	sterile alpha motif domain containing 11
chr1	939460;941230	941144;942410	+	939460;942251	942136;942410	MXE	0.5	100	100	ENST00000616016.4	ENSG00000187634.10	SAMD11	chr1	protein_coding	sterile alpha motif domain containing 11
chr1	939129;939412	939272;941144	+	939129	941144	cassetteExon	0.5	100	100	ENST00000618779.4	ENSG00000187634.10	SAMD11	chr1	protein_coding	sterile alpha motif domain containing 11
chr1	939129;939412	939272;942410	+	939129;942251	941144;942410	MXE	0.5	100	100	ENST00000618779.4	ENSG00000187634.10	SAMD11	chr1	protein_coding	sterile alpha motif domain containing 11
chr1	939129;939460	939272;942136	+	939129;941306	941144;942136	MXE	0.5	100	100	ENST00000618779.4	ENSG00000187634.10	SAMD11	chr1	protein_coding	sterile alpha motif domain containing 11
chr1	939129;939412	939275;941144	+	939129	941144	cassetteExon	0.5	100	100	ENST00000618779.4	ENSG00000187634.10	SAMD11	chr1	protein_coding	sterile alpha motif domain containing 11
chr1	939129;939412	939275;942410	+	939129;942251	941144;942410	MXE	0.5	100	100	ENST00000618779.4	ENSG00000187634.10	SAMD11	chr1	protein_coding	sterile alpha motif domain containing 11
chr1	930336	935772	+	930336	931039	A3SS&ES	0.5	50	50	ENST00000620200.4	ENSG00000187634.10	SAMD11	chr1	protein_coding	sterile alpha motif domain containing 11
chr1	931089	935772	+	931089	942410	A3SS	0.5	50	50	ENST00000620200.4	ENSG00000187634.10	SAMD11	chr1	protein_coding	sterile alpha motif domain containing 11
chr1	939412	942410	+	931089	942410	A5SS	0.25	50	50	ENST00000620200.4	ENSG00000187634.10	SAMD11	chr1	protein_coding	sterile alpha motif domain containing 11
chr1	941230	942410	+	931089	942410	A5SS	0.25	50	50	ENST00000620200.4	ENSG00000187634.10	SAMD11	chr1	protein_coding	sterile alpha motif domain containing 11
chr1	942251	942410	+	931089	942410	A5SS	0.25	50	50	ENST00000620200.4	ENSG00000187634.10	SAMD11	chr1	protein_coding	sterile alpha motif domain containing 11
chr1	964167	964349	+	964180	964349	A5SS	0.5	50	50	ENST00000338591.7	ENSG00000187961.13	KLHL17	chr1	protein_coding	kelch-like family member 17
chr1	973010	973500	+	973010;973326	973186;973500	ES	0.5	50	50	ENST00000379410.7	ENSG00000187583.10	PLEKHN1	chr1	protein_coding	pleckstrin homology domain containing, family N member 1
chr1	971006	971077	+	971006	971113	A3SS	0.5	50	50	ENST00000379410.7	ENSG00000187583.10	PLEKHN1	chr1	protein_coding	pleckstrin homology domain containing, family N member 1
chr1	999613	999866	-	999613	999692	A5SS	0.5	50	50	ENST00000428771.6	ENSG00000188290.10	HES4	chr1	protein_coding	hes family bHLH transcription factor 4
chr1	999613	999866	-	999613;999787	999692;999866	ES	0.5	50	50	ENST00000304952.10	ENSG00000188290.10	HES4	chr1	protein_coding	hes family bHLH transcription factor 4
chr1	1013576	1013984	+	1008279	1013984	A5SS	0.5	50	50	ENST00000624697.3	ENSG00000187608.8	ISG15	chr1	protein_coding	ISG15 ubiquitin-like modifier
chr1	1050837;1051043	1051032;1051253	+	1050837	1051253	cassetteExon	0.5	100	100	ENST00000379370.6	ENSG00000188157.13	AGRN	chr1	protein_coding	agrin
chr1	1051815	1051993	+	1051815	1053753	A3SS	0.5	50	50	ENST00000379370.6	ENSG00000188157.13	AGRN	chr1	protein_coding	agrin
chr1	1053493	1053753	+	1051815	1053753	A5SS	0.5	50	50	ENST00000379370.6	ENSG00000188157.13	AGRN	chr1	protein_coding	agrin
chr1	1063201	1063480	+	1063201	1065830	A3SS	0.5	50	50	ENST00000427998.5	ENSG00000217801.9	RP11-465B22.3	chr1	transcribed_unprocessed_pseudogene		--
chr1	1090428	1091472	-	1090428;1090983	1090876;1091472	ES	0.5	50	50	ENST00000379339.5	ENSG00000131591.17	C1orf159	chr1	protein_coding	chromosome 1 open reading frame 159
chr1	1092103	1116060	-	1092103;1115075	1115022;1116060	ES	0.5	50	50	ENST00000379339.5	ENSG00000131591.17	C1orf159	chr1	protein_coding	chromosome 1 open reading frame 159
chr1	1082987	1084353	-	1082987	1083915	A5SS	0.5	50	50	ENST00000379339.5	ENSG00000131591.17	C1orf159	chr1	protein_coding	chromosome 1 open reading frame 159
chr1	1092103	1105956	-	1092103	1115022	A5SS	0.33	50	50	ENST00000379339.5	ENSG00000131591.17	C1orf159	chr1	protein_coding	chromosome 1 open reading frame 159
chr1	1092103	1105956	-	1092103	1116060	A5SS	0.33	50	50	ENST00000421241.6	ENSG00000131591.17	C1orf159	chr1	protein_coding	chromosome 1 open reading frame 159
chr1	1173926	1174285	+	1173926	1174266	A3SS	0.5	50	50	ENST00000379290.5	ENSG00000162571.13	TTLL10	chr1	protein_coding	tubulin tyrosine ligase-like family member 10
chr1	1179853	1180034	+	1179737	1180034	A5SS	0.5	50	50	ENST00000379290.5	ENSG00000162571.13	TTLL10	chr1	protein_coding	tubulin tyrosine ligase-like family member 10
chr1	1204236	1204399	-	1203960	1204399	A3SS	0.5	50	50	ENST00000328596.10	ENSG00000186891.13	TNFRSF18	chr1	protein_coding	tumor necrosis factor receptor superfamily, member 18
chr1	1203968	1204055	-	1203968	1204034	A5SS	0.5	50	50	ENST00000379268.6	ENSG00000186891.13	TNFRSF18	chr1	protein_coding	tumor necrosis factor receptor superfamily, member 18
chr1	1217804	1218458	-	1217688	1218458	A3SS	0.5	50	50	ENST00000360001.10	ENSG00000078808.16	SDF4	chr1	protein_coding	stromal cell derived factor 4
chr1	1263386	1273666	-	1263386;1267992	1267733;1273666	ES	0.5	50	50	ENST00000347370.6	ENSG00000160087.20	UBE2J2	chr1	protein_coding	ubiquitin-conjugating enzyme E2, J2
chr1	1263386	1264783	-	1263386	1267733	A5SS	0.25	50	50	ENST00000347370.6	ENSG00000160087.20	UBE2J2	chr1	protein_coding	ubiquitin-conjugating enzyme E2, J2
chr1	1263386	1267862	-	1263386	1267733	A5SS	0.25	50	50	ENST00000347370.6	ENSG00000160087.20	UBE2J2	chr1	protein_coding	ubiquitin-conjugating enzyme E2, J2
chr1	1267992	1273499	-	1267992	1273666	A5SS	0.5	50	50	ENST00000347370.6	ENSG00000160087.20	UBE2J2	chr1	protein_coding	ubiquitin-conjugating enzyme E2, J2
chr1	1263386	1273666	-	1263386;1267992	1267862;1273666	ES	0.5	50	50	ENST00000349431.10	ENSG00000160087.20	UBE2J2	chr1	protein_coding	ubiquitin-conjugating enzyme E2, J2
chr1	1263386;1264830	1264783;1267862	-	1263386	1267862	cassetteExon	0.5	100	100	ENST00000349431.10	ENSG00000160087.20	UBE2J2	chr1	protein_coding	ubiquitin-conjugating enzyme E2, J2
chr1	1263386	1264783	-	1263386	1273666	A5SS	0.25	50	50	ENST00000400929.6	ENSG00000160087.20	UBE2J2	chr1	protein_coding	ubiquitin-conjugating enzyme E2, J2
chr1	1263386	1273666	-	1263386	1267862	A5SS&ES	0.25	50	50	ENST00000360466.6	ENSG00000160087.20	UBE2J2	chr1	protein_coding	ubiquitin-conjugating enzyme E2, J2
chr1	1284090	1285926	+	1284090;1285664	1285571;1285926	ES	0.5	50	50	ENST00000379116.9	ENSG00000162572.19	SCNN1D	chr1	protein_coding	sodium channel, non voltage gated 1 delta subunit
chr1	1294628	1295447	-	1294628;1294816	1294718;1295447	ES	0.5	50	50	ENST00000354700.9	ENSG00000131584.18	ACAP3	chr1	protein_coding	ArfGAP with coiled-coil, ankyrin repeat and PH domains 3
chr1	1314105	1314301	-	1313921	1314301	A3SS	0.5	50	50	ENST00000540437.5	ENSG00000127054.18	CPSF3L	chr1	protein_coding	cleavage and polyadenylation specific factor 3-like
chr1	1315552	1319296	-	1315618	1319296	A3SS	0.5	50	50	ENST00000540437.5	ENSG00000127054.18	CPSF3L	chr1	protein_coding	cleavage and polyadenylation specific factor 3-like
chr1	1320893	1320996	-	1320529	1320996	A3SS	0.33	50	50	ENST00000540437.5	ENSG00000127054.18	CPSF3L	chr1	protein_coding	cleavage and polyadenylation specific factor 3-like
chr1	1315618	1323181	-	1315618	1319296	A5SS&ES	0.25	50	50	ENST00000540437.5	ENSG00000127054.18	CPSF3L	chr1	protein_coding	cleavage and polyadenylation specific factor 3-like
chr1	1321093	1323181	-	1321093	1321908	A5SS&ES	0.33	50	50	ENST00000540437.5	ENSG00000127054.18	CPSF3L	chr1	protein_coding	cleavage and polyadenylation specific factor 3-like
chr1	1321093	1324581	-	1321093;1323287	1323181;1324581	ES	0.33	50	50	ENST00000545578.5	ENSG00000127054.18	CPSF3L	chr1	protein_coding	cleavage and polyadenylation specific factor 3-like
chr1	1315618	1324581	-	1323287	1324581	A3SS&ES	0.33	50	50	ENST00000620829.4	ENSG00000127054.18	CPSF3L	chr1	protein_coding	cleavage and polyadenylation specific factor 3-like
chr1	1321093	1324581	-	1323287	1324581	A3SS&ES	0.33	50	50	ENST00000620829.4	ENSG00000127054.18	CPSF3L	chr1	protein_coding	cleavage and polyadenylation specific factor 3-like
chr1	1315618	1320996	-	1320529	1320996	A3SS&ES	0.33	50	50	ENST00000618806.4	ENSG00000127054.18	CPSF3L	chr1	protein_coding	cleavage and polyadenylation specific factor 3-like
chr1	1315618	1324581	-	1321093	1324581	A3SS&ES	0.33	50	50	ENST00000618806.4	ENSG00000127054.18	CPSF3L	chr1	protein_coding	cleavage and polyadenylation specific factor 3-like
chr1	1321093	1321908	-	1321093	1324581	A5SS	0.33	50	50	ENST00000618806.4	ENSG00000127054.18	CPSF3L	chr1	protein_coding	cleavage and polyadenylation specific factor 3-like
chr1	1315618;1323287	1323181;1324581	-	1315618;1321093	1319296;1324581	MXE	0.5	100	100	ENST00000435064.5	ENSG00000127054.18	CPSF3L	chr1	protein_coding	cleavage and polyadenylation specific factor 3-like
chr1	1315618	1324581	-	1315618;1323287	1323181;1324581	ES	0.33	50	50	ENST00000411962.5	ENSG00000127054.18	CPSF3L	chr1	protein_coding	cleavage and polyadenylation specific factor 3-like
chr1	1315618;1321093	1320996;1323181	-	1315618	1323181	cassetteExon	0.5	100	100	ENST00000411962.5	ENSG00000127054.18	CPSF3L	chr1	protein_coding	cleavage and polyadenylation specific factor 3-like
chr1	1315618;1321093	1320996;1324581	-	1315618;1323287	1323181;1324581	MXE	0.5	100	100	ENST00000411962.5	ENSG00000127054.18	CPSF3L	chr1	protein_coding	cleavage and polyadenylation specific factor 3-like
chr1	1315618;1321093	1320996;1324581	-	1315618	1324581	cassetteExon	0.5	100	100	ENST00000421495.6	ENSG00000127054.18	CPSF3L	chr1	protein_coding	cleavage and polyadenylation specific factor 3-like
chr1	1315618	1319296	-	1315618	1324581	A5SS	0.25	50	50	ENST00000421495.6	ENSG00000127054.18	CPSF3L	chr1	protein_coding	cleavage and polyadenylation specific factor 3-like
chr1	1320893	1320996	-	1315618	1320996	A3SS	0.33	50	50	ENST00000419704.5	ENSG00000127054.18	CPSF3L	chr1	protein_coding	cleavage and polyadenylation specific factor 3-like
chr1	1315618	1319296	-	1315618	1320996	A5SS	0.25	50	50	ENST00000419704.5	ENSG00000127054.18	CPSF3L	chr1	protein_coding	cleavage and polyadenylation specific factor 3-like
chr1	1338653	1339287	-	1338653	1339362	A5SS	0.5	50	50	ENST00000378891.9	ENSG00000107404.17	DVL1	chr1	protein_coding	dishevelled segment polarity protein 1
chr1	1356704	1361242	-	1356704	1358456	5pMXE	0.5	50	50	ENST00000342753.8	ENSG00000162576.16	MXRA8	chr1	protein_coding	matrix-remodelling associated 8
chr1	1355345;1355752	1355450;1356681	-	1355345	1356681	cassetteExon	0.5	100	100	ENST00000342753.8	ENSG00000162576.16	MXRA8	chr1	protein_coding	matrix-remodelling associated 8
chr1	1353332	1353848	-	1353629	1353848	A3SS	0.5	50	50	ENST00000342753.8	ENSG00000162576.16	MXRA8	chr1	protein_coding	matrix-remodelling associated 8
chr1	1353946	1354030	-	1353928	1354030	A3SS	0.5	50	50	ENST00000342753.8	ENSG00000162576.16	MXRA8	chr1	protein_coding	matrix-remodelling associated 8
chr1	1374790	1374997	-	1374790	1375154	A5SS	0.33	50	50	ENST00000338338.9	ENSG00000175756.13	AURKAIP1	chr1	protein_coding	aurora kinase A interacting protein 1
chr1	1374790	1375075	-	1374790	1375154	A5SS	0.33	50	50	ENST00000338338.9	ENSG00000175756.13	AURKAIP1	chr1	protein_coding	aurora kinase A interacting protein 1
chr1	1374790	1374997	-	1374790	1375075	A5SS	0.33	50	50	ENST00000321751.9	ENSG00000175756.13	AURKAIP1	chr1	protein_coding	aurora kinase A interacting protein 1
chr1	1388065;1388830	1388492;1390230	-	1388065	1390230	cassetteExon	0.5	100	100	ENST00000400809.7	ENSG00000221978.11	CCNL2	chr1	protein_coding	cyclin L2
chr1	1392803	1393396	-	1390865	1393396	A3SS	0.5	50	50	ENST00000400809.7	ENSG00000221978.11	CCNL2	chr1	protein_coding	cyclin L2
chr1	1419549	1420052	-	1419549	1420816	A5SS	0.33	50	50	ENST00000520296.5	ENSG00000235098.8	ANKRD65	chr1	protein_coding	ankyrin repeat domain 65
chr1	1419549	1420797	-	1419549	1420816	A5SS	0.33	50	50	ENST00000520296.5	ENSG00000235098.8	ANKRD65	chr1	protein_coding	ankyrin repeat domain 65
chr1	1420592	1420797	-	1419549	1420797	A3SS	0.5	50	50	ENST00000427211.3	ENSG00000235098.8	ANKRD65	chr1	protein_coding	ankyrin repeat domain 65
chr1	1419549	1420052	-	1419549	1420797	A5SS	0.33	50	50	ENST00000427211.3	ENSG00000235098.8	ANKRD65	chr1	protein_coding	ankyrin repeat domain 65
chr1	1419549	1420797	-	1419549;1420592	1420052;1420797	ES	0.5	50	50	ENST00000537107.5	ENSG00000235098.8	ANKRD65	chr1	protein_coding	ankyrin repeat domain 65
chr1	1435821	1436927	+	1435821	1437322	A3SS	0.5	50	50	ENST00000338660.5	ENSG00000179403.11	VWA1	chr1	protein_coding	von Willebrand factor A domain containing 1
chr1	1516088	1517167	+	1516088	1517311	A3SS	0.5	50	50	ENST00000378756.7	ENSG00000197785.13	ATAD3A	chr1	protein_coding	ATPase family, AAA domain containing 3A
chr1	1512690	1516012	+	1512473	1516012	A5SS	0.5	50	50	ENST00000378756.7	ENSG00000197785.13	ATAD3A	chr1	protein_coding	ATPase family, AAA domain containing 3A
chr1	1624901	1625286	+	1624901;1625185	1624991;1625286	ES	0.5	50	50	ENST00000520777.5	ENSG00000197530.12	MIB2	chr1	protein_coding	mindbomb E3 ubiquitin protein ligase 2
chr1	1625428	1626650	+	1625428;1625653	1625558;1626650	ES	0.33	50	50	ENST00000520777.5	ENSG00000197530.12	MIB2	chr1	protein_coding	mindbomb E3 ubiquitin protein ligase 2
chr1	1629311	1629639	+	1629311;1629566	1629385;1629639	ES	0.5	50	50	ENST00000520777.5	ENSG00000197530.12	MIB2	chr1	protein_coding	mindbomb E3 ubiquitin protein ligase 2
chr1	1616614	1623431	+	1616614	1623389	A3SS	0.5	50	50	ENST00000520777.5	ENSG00000197530.12	MIB2	chr1	protein_coding	mindbomb E3 ubiquitin protein ligase 2
chr1	1625428	1625546	+	1625428	1625558	A3SS	0.33	50	50	ENST00000520777.5	ENSG00000197530.12	MIB2	chr1	protein_coding	mindbomb E3 ubiquitin protein ligase 2
chr1	1616100	1616508	+	1615633	1616508	A5SS	0.5	50	50	ENST00000520777.5	ENSG00000197530.12	MIB2	chr1	protein_coding	mindbomb E3 ubiquitin protein ligase 2
chr1	1625428	1626650	+	1625428;1625653	1625546;1626650	ES	0.33	50	50	ENST00000355826.9	ENSG00000197530.12	MIB2	chr1	protein_coding	mindbomb E3 ubiquitin protein ligase 2
chr1	1617715	1623431	+	1616614	1623431	A5SS	0.5	50	50	ENST00000355826.9	ENSG00000197530.12	MIB2	chr1	protein_coding	mindbomb E3 ubiquitin protein ligase 2
chr1	1633912	1633989	+	1633912	1701148	A3SS	0.5	50	50	ENST00000618459.4	ENSG00000189409.12	MMP23B	chr1	protein_coding	matrix metallopeptidase 23B
chr1	1701071	1701148	+	1633912	1701148	A5SS	0.5	50	50	ENST00000618459.4	ENSG00000189409.12	MMP23B	chr1	protein_coding	matrix metallopeptidase 23B
chr1	1655484;1657302	1657256;1657375	-	1655484	1657375	cassetteExon	0.5	100	100	ENST00000341832.10	ENSG00000248333.7	CDK11B	chr1	protein_coding	cyclin-dependent kinase 11B
chr1	1645289	1649499	-	1645262	1649499	A3SS	0.5	50	50	ENST00000341832.10	ENSG00000248333.7	CDK11B	chr1	protein_coding	cyclin-dependent kinase 11B
chr1	1646048	1655369	-	1652566	1655369	A3SS&ES	0.25	50	50	ENST00000341832.10	ENSG00000248333.7	CDK11B	chr1	protein_coding	cyclin-dependent kinase 11B
chr1	1646143	1655369	-	1652566	1655369	A3SS&ES	0.25	50	50	ENST00000341832.10	ENSG00000248333.7	CDK11B	chr1	protein_coding	cyclin-dependent kinase 11B
chr1	1646178	1655369	-	1652566	1655369	A3SS&ES	0.25	50	50	ENST00000341832.10	ENSG00000248333.7	CDK11B	chr1	protein_coding	cyclin-dependent kinase 11B
chr1	1642001	1642347	-	1642001	1642386	A5SS	0.5	50	50	ENST00000341832.10	ENSG00000248333.7	CDK11B	chr1	protein_coding	cyclin-dependent kinase 11B
chr1	1645304;1645643	1645579;1645773	-	1645304;1645508	1645460;1645773	MXE	0.5	100	100	ENST00000629289.2	ENSG00000248333.7	CDK11B	chr1	protein_coding	cyclin-dependent kinase 11B
chr1	1646048	1655369	-	1646178	1655369	A3SS&ES	0.25	50	50	ENST00000629289.2	ENSG00000248333.7	CDK11B	chr1	protein_coding	cyclin-dependent kinase 11B
chr1	1646143	1655369	-	1646178	1655369	A3SS	0.25	50	50	ENST00000629289.2	ENSG00000248333.7	CDK11B	chr1	protein_coding	cyclin-dependent kinase 11B
chr1	1645884;1646048	1645998;1655369	-	1645884;1646143	1646126;1655369	MXE	0.5	100	100	ENST00000626918.2	ENSG00000248333.7	CDK11B	chr1	protein_coding	cyclin-dependent kinase 11B
chr1	1645884;1646178	1646126;1655369	-	1645884;1646048	1645998;1655369	MXE	0.5	100	100	ENST00000629312.2	ENSG00000248333.7	CDK11B	chr1	protein_coding	cyclin-dependent kinase 11B
chr1	1645508	1645773	-	1645643	1645773	A3SS&ES	0.5	50	50	ENST00000629312.2	ENSG00000248333.7	CDK11B	chr1	protein_coding	cyclin-dependent kinase 11B
chr1	1645304	1645579	-	1645304	1645460	A5SS&ES	0.5	50	50	ENST00000629312.2	ENSG00000248333.7	CDK11B	chr1	protein_coding	cyclin-dependent kinase 11B
chr1	1721711;1722634	1722588;1722708	-	1721711	1722708	cassetteExon	0.5	100	100	ENST00000317673.8	ENSG00000248333.7	CDK11B	chr1	protein_coding	cyclin-dependent kinase 11B
chr1	1676846	1692449	-	1676846;1691393	1690976;1692449	ES	0.5	50	50	ENST00000614300.4	ENSG00000189339.11	SLC35E2B	chr1	protein_coding	solute carrier family 35, member E2B
chr1	1666019	1668327	-	1660111	1668327	A3SS	0.5	50	50	ENST00000614300.4	ENSG00000189339.11	SLC35E2B	chr1	protein_coding	solute carrier family 35, member E2B
chr1	1671629	1675463	-	1668472	1675463	A3SS	0.5	50	50	ENST00000614300.4	ENSG00000189339.11	SLC35E2B	chr1	protein_coding	solute carrier family 35, member E2B
chr1	1668472	1669664	-	1668472	1675463	A5SS	0.5	50	50	ENST00000614300.4	ENSG00000189339.11	SLC35E2B	chr1	protein_coding	solute carrier family 35, member E2B
chr1	1703995	1704223	-	1704146	1704223	A3SS&ES	0.5	50	50	ENST00000356200.7	ENSG00000008128.22	CDK11A	chr1	protein_coding	cyclin-dependent kinase 11A
chr1	1712427	1716346	-	1712400	1716346	A3SS	0.5	50	50	ENST00000356200.7	ENSG00000008128.22	CDK11A	chr1	protein_coding	cyclin-dependent kinase 11A
chr1	1705732	1707525	-	1705732	1707409	A5SS	0.5	50	50	ENST00000356200.7	ENSG00000008128.22	CDK11A	chr1	protein_coding	cyclin-dependent kinase 11A
chr1	1709133	1709479	-	1709133	1709518	A5SS	0.5	50	50	ENST00000356200.7	ENSG00000008128.22	CDK11A	chr1	protein_coding	cyclin-dependent kinase 11A
chr1	1716478	1719358	-	1716478	1719328	A5SS	0.5	50	50	ENST00000356200.7	ENSG00000008128.22	CDK11A	chr1	protein_coding	cyclin-dependent kinase 11A
chr1	1721711	1722708	-	1721711	1722588	A5SS	0.5	50	50	ENST00000356200.7	ENSG00000008128.22	CDK11A	chr1	protein_coding	cyclin-dependent kinase 11A
chr1	1722831	1734690	-	1722831	1724258	5pMXE	0.5	50	50	ENST00000404249.7	ENSG00000008128.22	CDK11A	chr1	protein_coding	cyclin-dependent kinase 11A
chr1	1734835	1738321	-	1734835	1735204	5pMXE	0.5	50	50	ENST00000598846.1	ENSG00000268575.1	RP1-283E3.8	chr1	processed_transcript		--
chr1	1725422	1734690	-	1722831	1734690	A3SS	0.33	50	50	ENST00000598846.1	ENSG00000268575.1	RP1-283E3.8	chr1	processed_transcript		--
chr1	1732523	1734690	-	1722831	1734690	A3SS	0.33	50	50	ENST00000598846.1	ENSG00000268575.1	RP1-283E3.8	chr1	processed_transcript		--
chr1	1739704	1745724	-	1739704;1744668	1744251;1745724	ES	0.5	50	50	ENST00000355439.6	ENSG00000215790.6	SLC35E2	chr1	protein_coding	solute carrier family 35, member E2
chr1	1732523	1734690	-	1725422	1734690	A3SS	0.33	50	50	ENST00000355439.6	ENSG00000215790.6	SLC35E2	chr1	protein_coding	solute carrier family 35, member E2
chr1	1765446	1778746	-	1765446	1778289	5pMXE	0.33	50	50	ENST00000341426.9	ENSG00000008130.15	NADK	chr1	protein_coding	NAD kinase
chr1	1765446	1779905	-	1765446	1778289	5pMXE	0.33	50	50	ENST00000341426.9	ENSG00000008130.15	NADK	chr1	protein_coding	NAD kinase
chr1	1759902	1761952	-	1757310	1761952	A3SS	0.5	50	50	ENST00000341426.9	ENSG00000008130.15	NADK	chr1	protein_coding	NAD kinase
chr1	1757310	1759101	-	1757310	1761952	A5SS	0.5	50	50	ENST00000341426.9	ENSG00000008130.15	NADK	chr1	protein_coding	NAD kinase
chr1	1765446	1779905	-	1765446	1778746	5pMXE	0.33	50	50	ENST00000341991.7	ENSG00000008130.15	NADK	chr1	protein_coding	NAD kinase
chr1	1825499;1839238	1839190;1890820	-	1825499	1890820	cassetteExon	0.5	100	100	ENST00000610897.4	ENSG00000078369.17	GNB1	chr1	protein_coding	guanine nucleotide binding protein (G protein), beta polypeptide 1
chr1	1817875	1825397	-	1806538	1825397	A3SS	0.5	50	50	ENST00000615252.4	ENSG00000078369.17	GNB1	chr1	protein_coding	guanine nucleotide binding protein (G protein), beta polypeptide 1
chr1	1806538	1815756	-	1806538	1825397	A5SS	0.5	50	50	ENST00000615252.4	ENSG00000078369.17	GNB1	chr1	protein_coding	guanine nucleotide binding protein (G protein), beta polypeptide 1
chr1	2104895	2135262	+	2073929	2135262	A5SS	0.5	50	50	ENST00000400921.6	ENSG00000067606.15	PRKCZ	chr1	protein_coding	protein kinase C, zeta
chr1	2182823	2183571	-	2182741	2183571	A3SS	0.5	50	50	ENST00000333854.2	ENSG00000182873.5	RP11-181G12.2	chr1	antisense		--
chr1	2193910;2194133	2193998;2194688	-	2193910	2194688	cassetteExon	0.5	100	100	ENST00000400919.7	ENSG00000162585.16	FAAP20	chr1	protein_coding		--
chr1	2189781	2193639	-	2185513	2193639	A3SS	0.5	50	50	ENST00000400919.7	ENSG00000162585.16	FAAP20	chr1	protein_coding		--
chr1	2355464	2357432	-	2336850	2357432	A3SS	0.5	50	50	ENST00000378531.7	ENSG00000116151.13	MORN1	chr1	protein_coding	MORN repeat containing 1
chr1	2397220;2399514	2399415;2400857	+	2397220	2400857	cassetteExon	0.5	100	100	ENST00000378513.7	ENSG00000157916.18	RER1	chr1	protein_coding	retention in endoplasmic reticulum sorting receptor 1
chr1	2400935	2402097	+	2400935	2402207	A3SS	0.5	50	50	ENST00000378513.7	ENSG00000157916.18	RER1	chr1	protein_coding	retention in endoplasmic reticulum sorting receptor 1
chr1	2405828	2406484	-	2405834	2406484	A3SS	0.5	50	50	ENST00000288774.7	ENSG00000157911.9	PEX10	chr1	protein_coding	peroxisomal biogenesis factor 10
chr1	2406895	2408452	-	2406955	2408452	A3SS	0.5	50	50	ENST00000288774.7	ENSG00000157911.9	PEX10	chr1	protein_coding	peroxisomal biogenesis factor 10
chr1	2476712	2478476	+	2467662	2478476	A5SS	0.5	50	50	ENST00000449969.5	ENSG00000149527.17	PLCH2	chr1	protein_coding	phospholipase C, eta 2
chr1	2554296	2555681	-	2554296	2554724	A5SS	0.5	50	50	ENST00000416860.2	ENSG00000238164.6	RP3-395M20.8	chr1	antisense		--
chr1	2560714	2561673	+	2560714	2561494	A3SS	0.5	50	50	ENST00000409119.5	ENSG00000157873.17	TNFRSF14	chr1	protein_coding	tumor necrosis factor receptor superfamily, member 14
chr1	2587792	2588390	+	2587792	2588336	A3SS	0.5	50	50	ENST00000444521.6	ENSG00000157870.14	FAM213B	chr1	protein_coding	family with sequence similarity 213, member B
chr1	2588453	2588954	+	2588453	2588550	A3SS&ES	0.33	50	50	ENST00000444521.6	ENSG00000157870.14	FAM213B	chr1	protein_coding	family with sequence similarity 213, member B
chr1	2588453	2588957	+	2588453	2588550	A3SS&ES	0.33	50	50	ENST00000444521.6	ENSG00000157870.14	FAM213B	chr1	protein_coding	family with sequence similarity 213, member B
chr1	2588625	2588954	+	2588625	2588922	A3SS	0.5	50	50	ENST00000444521.6	ENSG00000157870.14	FAM213B	chr1	protein_coding	family with sequence similarity 213, member B
chr1	2588453;2588625	2588550;2588954	+	2588453	2588954	cassetteExon	0.5	100	100	ENST00000378425.9	ENSG00000157870.14	FAM213B	chr1	protein_coding	family with sequence similarity 213, member B
chr1	2588453	2588957	+	2588453	2588954	A3SS	0.33	50	50	ENST00000378425.9	ENSG00000157870.14	FAM213B	chr1	protein_coding	family with sequence similarity 213, member B
chr1	2603973	2609394	-	2603973	2604147	A5SS&ES	0.5	50	50	ENST00000378412.7	ENSG00000142606.15	MMEL1	chr1	protein_coding	membrane metallo-endopeptidase-like 1
chr1	3431108;3432140	3431966;3433677	+	3431108	3433677	cassetteExon	0.5	100	100	ENST00000511072.5	ENSG00000142611.16	PRDM16	chr1	protein_coding	PR domain containing 16
chr1	3244137	3385152	+	3244137	3385149	A3SS	0.5	50	50	ENST00000511072.5	ENSG00000142611.16	PRDM16	chr1	protein_coding	PR domain containing 16
chr1	3412800	3414563	+	3412800	3414560	A3SS	0.5	50	50	ENST00000511072.5	ENSG00000142611.16	PRDM16	chr1	protein_coding	PR domain containing 16
chr1	3431108	3433677	+	3431108	3431966	A3SS&ES	0.5	50	50	ENST00000378391.6	ENSG00000142611.16	PRDM16	chr1	protein_coding	PR domain containing 16
chr1	3432140	3433677	+	3432140	3433734	A3SS	0.5	50	50	ENST00000378391.6	ENSG00000142611.16	PRDM16	chr1	protein_coding	PR domain containing 16
chr1	3524246	3579825	-	3524246	3531080	5pMXE	0.5	50	50	ENST00000294599.8	ENSG00000162591.15	MEGF6	chr1	protein_coding	multiple EGF-like-domains 6
chr1	3496783;3497119	3496988;3497233	-	3496783	3497233	cassetteExon	0.5	100	100	ENST00000294599.8	ENSG00000162591.15	MEGF6	chr1	protein_coding	multiple EGF-like-domains 6
chr1	3494124	3494371	-	3493797	3494371	A3SS	0.5	50	50	ENST00000294599.8	ENSG00000162591.15	MEGF6	chr1	protein_coding	multiple EGF-like-domains 6
chr1	3499266	3499588	-	3498499	3499588	A3SS	0.5	50	50	ENST00000294599.8	ENSG00000162591.15	MEGF6	chr1	protein_coding	multiple EGF-like-domains 6
chr1	3498499	3498698	-	3498499	3499588	A5SS	0.5	50	50	ENST00000294599.8	ENSG00000162591.15	MEGF6	chr1	protein_coding	multiple EGF-like-domains 6
chr1	3625515	3627500	+	3625515;3625889	3625713;3627500	ES	0.5	50	50	ENST00000378344.6	ENSG00000158109.14	TPRG1L	chr1	protein_coding	tumor protein p63 regulated 1-like
chr1	3729448	3730927	+	3729448;3730148	3730000;3730927	ES	0.25	50	50	ENST00000378295.8	ENSG00000078900.14	TP73	chr1	protein_coding	tumor protein p73
chr1	3731065	3732747	+	3731065;3731556	3731463;3732747	ES	0.5	50	50	ENST00000378295.8	ENSG00000078900.14	TP73	chr1	protein_coding	tumor protein p73
chr1	3690944	3707549	+	3683180	3707549	A5SS	0.33	50	50	ENST00000378295.8	ENSG00000078900.14	TP73	chr1	protein_coding	tumor protein p73
chr1	3698151	3707549	+	3683180	3707549	A5SS	0.33	50	50	ENST00000378295.8	ENSG00000078900.14	TP73	chr1	protein_coding	tumor protein p73
chr1	3729448;3731065	3730927;3732747	+	3729448	3732747	cassetteExon	0.5	100	100	ENST00000604074.5	ENSG00000078900.14	TP73	chr1	protein_coding	tumor protein p73
chr1	3729448;3731556	3731463;3732747	+	3729448	3732747	cassetteExon	0.5	100	100	ENST00000604074.5	ENSG00000078900.14	TP73	chr1	protein_coding	tumor protein p73
chr1	3729448	3730000	+	3729448	3732747	A3SS	0.25	50	50	ENST00000604074.5	ENSG00000078900.14	TP73	chr1	protein_coding	tumor protein p73
chr1	3729448;3731556	3731463;3732747	+	3729448;3731065	3730000;3732747	MXE	0.5	100	100	ENST00000354437.8	ENSG00000078900.14	TP73	chr1	protein_coding	tumor protein p73
chr1	3729448;3731556	3731463;3732747	+	3729448;3731065	3730927;3732747	MXE	0.5	100	100	ENST00000357733.7	ENSG00000078900.14	TP73	chr1	protein_coding	tumor protein p73
chr1	3729448;3731065	3730927;3731463	+	3729448	3731463	cassetteExon	0.5	100	100	ENST00000346387.8	ENSG00000078900.14	TP73	chr1	protein_coding	tumor protein p73
chr1	3729448	3730000	+	3729448	3731463	A3SS	0.25	50	50	ENST00000346387.8	ENSG00000078900.14	TP73	chr1	protein_coding	tumor protein p73
chr1	3698151	3707549	+	3690944	3707549	A5SS	0.33	50	50	ENST00000378285.5	ENSG00000078900.14	TP73	chr1	protein_coding	tumor protein p73
chr1	3740387;3741373	3741220;3742804	-	3740387	3742804	cassetteExon	0.5	100	100	ENST00000418088.5	ENSG00000227372.10	TP73-AS1	chr1	antisense	TP73 antisense RNA 1
chr1	3740387;3742517	3742430;3742804	-	3740387	3742804	cassetteExon	0.5	100	100	ENST00000418088.5	ENSG00000227372.10	TP73-AS1	chr1	antisense	TP73 antisense RNA 1
chr1	3738513	3740233	-	3737854	3740233	A3SS	0.5	50	50	ENST00000418088.5	ENSG00000227372.10	TP73-AS1	chr1	antisense	TP73 antisense RNA 1
chr1	3742957	3743061	-	3742911	3743061	A3SS	0.5	50	50	ENST00000418088.5	ENSG00000227372.10	TP73-AS1	chr1	antisense	TP73 antisense RNA 1
chr1	3740387;3741373	3741220;3742804	-	3740387;3742517	3742430;3742804	MXE	0.5	100	100	ENST00000587071.5	ENSG00000227372.10	TP73-AS1	chr1	antisense	TP73 antisense RNA 1
chr1	3843323	3844907	-	3839776	3844907	A3SS	0.5	50	50	ENST00000378230.7	ENSG00000116198.12	CEP104	chr1	protein_coding	centrosomal protein 104kDa
chr1	3858844	3865812	+	3858844	3860420	3pMXE	0.5	50	50	ENST00000625756.2	ENSG00000169598.15	DFFB	chr1	protein_coding	DNA fragmentation factor, 40kDa, beta polypeptide (caspase-activated DNase)
chr1	3900631	3903965	+	3900631	3914395	A3SS	0.5	50	50	ENST00000442673.1	ENSG00000236423.5	LINC01134	chr1	lincRNA	long intergenic non-protein coding RNA 1134
chr1	3914290	3914395	+	3900631	3914395	A5SS	0.5	50	50	ENST00000442673.1	ENSG00000236423.5	LINC01134	chr1	lincRNA	long intergenic non-protein coding RNA 1134
chr1	4774558	4782545	+	4774558	4777401	3pMXE	0.5	50	50	ENST00000378190.7	ENSG00000196581.10	AJAP1	chr1	protein_coding	adherens junctions associated protein 1
chr1	5879632	5880114	-	5877298	5880114	A3SS	0.5	50	50	ENST00000378156.8	ENSG00000131697.17	NPHP4	chr1	protein_coding	nephronophthisis 4
chr1	5905780	5907115	-	5905783	5907115	A3SS	0.5	50	50	ENST00000378156.8	ENSG00000131697.17	NPHP4	chr1	protein_coding	nephronophthisis 4
chr1	6040645	6072755	+	6040645;6041872	6041831;6072755	ES	0.5	50	50	ENST00000378111.5	ENSG00000069424.14	KCNAB2	chr1	protein_coding	potassium channel, voltage gated subfamily A regulatory beta subunit 2
chr1	6085248	6087467	+	6085248	6099823	A3SS	0.5	50	50	ENST00000378111.5	ENSG00000069424.14	KCNAB2	chr1	protein_coding	potassium channel, voltage gated subfamily A regulatory beta subunit 2
chr1	5992788	6040517	+	5991556	6040517	A5SS	0.25	50	50	ENST00000378111.5	ENSG00000069424.14	KCNAB2	chr1	protein_coding	potassium channel, voltage gated subfamily A regulatory beta subunit 2
chr1	6026445	6040517	+	5991556	6040517	A5SS	0.25	50	50	ENST00000378111.5	ENSG00000069424.14	KCNAB2	chr1	protein_coding	potassium channel, voltage gated subfamily A regulatory beta subunit 2
chr1	6034794	6040517	+	5991556	6040517	A5SS	0.25	50	50	ENST00000378111.5	ENSG00000069424.14	KCNAB2	chr1	protein_coding	potassium channel, voltage gated subfamily A regulatory beta subunit 2
chr1	6046183	6072755	+	6041872	6072755	A5SS	0.25	50	50	ENST00000378111.5	ENSG00000069424.14	KCNAB2	chr1	protein_coding	potassium channel, voltage gated subfamily A regulatory beta subunit 2
chr1	6051754	6072755	+	6041872	6072755	A5SS	0.25	50	50	ENST00000378111.5	ENSG00000069424.14	KCNAB2	chr1	protein_coding	potassium channel, voltage gated subfamily A regulatory beta subunit 2
chr1	6090475;6091307	6091263;6094400	+	6090475	6094400	cassetteExon	0.5	100	100	ENST00000378097.5	ENSG00000069424.14	KCNAB2	chr1	protein_coding	potassium channel, voltage gated subfamily A regulatory beta subunit 2
chr1	6026445	6040517	+	5992788	6040517	A5SS	0.25	50	50	ENST00000378097.5	ENSG00000069424.14	KCNAB2	chr1	protein_coding	potassium channel, voltage gated subfamily A regulatory beta subunit 2
chr1	6034794	6040517	+	5992788	6040517	A5SS	0.25	50	50	ENST00000378097.5	ENSG00000069424.14	KCNAB2	chr1	protein_coding	potassium channel, voltage gated subfamily A regulatory beta subunit 2
chr1	6046183	6072755	+	6040645	6072755	A5SS	0.25	50	50	ENST00000378092.5	ENSG00000069424.14	KCNAB2	chr1	protein_coding	potassium channel, voltage gated subfamily A regulatory beta subunit 2
chr1	6051754	6072755	+	6040645	6072755	A5SS	0.25	50	50	ENST00000378092.5	ENSG00000069424.14	KCNAB2	chr1	protein_coding	potassium channel, voltage gated subfamily A regulatory beta subunit 2
chr1	6034794	6040517	+	6026445	6040517	A5SS	0.25	50	50	ENST00000352527.5	ENSG00000069424.14	KCNAB2	chr1	protein_coding	potassium channel, voltage gated subfamily A regulatory beta subunit 2
chr1	6046183	6072755	+	6046183;6051754	6051511;6072755	ES	0.5	50	50	ENST00000378083.7	ENSG00000069424.14	KCNAB2	chr1	protein_coding	potassium channel, voltage gated subfamily A regulatory beta subunit 2
chr1	6186816	6192930	-	6181486	6192930	A3SS	0.5	50	50	ENST00000484532.5	ENSG00000116251.9	RPL22	chr1	protein_coding	ribosomal protein L22
chr1	6197756	6200489	-	6197756	6199562	5pMXE	0.5	50	50	ENST00000234875.8	ENSG00000116251.9	RPL22	chr1	protein_coding	ribosomal protein L22
chr1	6349866	6358826	-	6349866	6393257	A5SS	0.25	50	50	ENST00000608083.5	ENSG00000097021.19	ACOT7	chr1	protein_coding	acyl-CoA thioesterase 7
chr1	6349866	6360570	-	6349866	6393257	A5SS	0.25	50	50	ENST00000608083.5	ENSG00000097021.19	ACOT7	chr1	protein_coding	acyl-CoA thioesterase 7
chr1	6349866	6385494	-	6349866	6393257	A5SS	0.25	50	50	ENST00000608083.5	ENSG00000097021.19	ACOT7	chr1	protein_coding	acyl-CoA thioesterase 7
chr1	6349866	6360570	-	6349866	6358826	5pMXE	0.25	50	50	ENST00000377842.7	ENSG00000097021.19	ACOT7	chr1	protein_coding	acyl-CoA thioesterase 7
chr1	6349866	6385494	-	6349866	6358826	5pMXE	0.25	50	50	ENST00000377842.7	ENSG00000097021.19	ACOT7	chr1	protein_coding	acyl-CoA thioesterase 7
chr1	6349866	6385494	-	6349866	6360570	5pMXE	0.25	50	50	ENST00000377845.7	ENSG00000097021.19	ACOT7	chr1	protein_coding	acyl-CoA thioesterase 7
chr1	6419153	6419607	-	6413282	6419607	A3SS	0.33	50	50	ENST00000377837.5	ENSG00000069812.11	HES2	chr1	protein_coding	hes family bHLH transcription factor 2
chr1	6419340	6419607	-	6413282	6419607	A3SS	0.33	50	50	ENST00000377837.5	ENSG00000069812.11	HES2	chr1	protein_coding	hes family bHLH transcription factor 2
chr1	6419153	6419607	-	6419153;6419340	6419241;6419607	ES	0.5	50	50	ENST00000377834.8	ENSG00000069812.11	HES2	chr1	protein_coding	hes family bHLH transcription factor 2
chr1	6419153	6419607	-	6419340	6419607	A3SS	0.33	50	50	ENST00000489730.1	ENSG00000069812.11	HES2	chr1	protein_coding	hes family bHLH transcription factor 2
chr1	6448117	6448641	+	6445935	6448641	A5SS	0.5	50	50	ENST00000377828.5	ENSG00000187017.14	ESPN	chr1	protein_coding	espin
chr1	6464719	6465440	-	6464719;6465222	6465088;6465440	ES	0.33	50	50	ENST00000377782.7	ENSG00000215788.9	TNFRSF25	chr1	protein_coding	tumor necrosis factor receptor superfamily, member 25
chr1	6462663	6465440	-	6465222	6465440	A3SS&ES	0.33	50	50	ENST00000377782.7	ENSG00000215788.9	TNFRSF25	chr1	protein_coding	tumor necrosis factor receptor superfamily, member 25
chr1	6463127	6464375	-	6463147	6464375	A3SS	0.5	50	50	ENST00000377782.7	ENSG00000215788.9	TNFRSF25	chr1	protein_coding	tumor necrosis factor receptor superfamily, member 25
chr1	6462970	6463072	-	6462970	6463065	A5SS	0.5	50	50	ENST00000377782.7	ENSG00000215788.9	TNFRSF25	chr1	protein_coding	tumor necrosis factor receptor superfamily, member 25
chr1	6462663	6463072	-	6462970	6463072	A3SS&ES	0.5	50	50	ENST00000356876.7	ENSG00000215788.9	TNFRSF25	chr1	protein_coding	tumor necrosis factor receptor superfamily, member 25
chr1	6462663	6465440	-	6464719	6465440	A3SS&ES	0.33	50	50	ENST00000348333.7	ENSG00000215788.9	TNFRSF25	chr1	protein_coding	tumor necrosis factor receptor superfamily, member 25
chr1	6462663	6463072	-	6462663	6465440	A5SS	0.5	50	50	ENST00000351748.7	ENSG00000215788.9	TNFRSF25	chr1	protein_coding	tumor necrosis factor receptor superfamily, member 25
chr1	6477658	6485836	-	6477658	6485324	5pMXE	0.2	50	50	ENST00000535355.5	ENSG00000171680.20	PLEKHG5	chr1	protein_coding	pleckstrin homology domain containing, family G (with RhoGef domain) member 5
chr1	6477658	6490445	-	6477658	6485324	5pMXE	0.2	50	50	ENST00000535355.5	ENSG00000171680.20	PLEKHG5	chr1	protein_coding	pleckstrin homology domain containing, family G (with RhoGef domain) member 5
chr1	6477658	6491637	-	6477658	6485324	5pMXE	0.2	50	50	ENST00000535355.5	ENSG00000171680.20	PLEKHG5	chr1	protein_coding	pleckstrin homology domain containing, family G (with RhoGef domain) member 5
chr1	6477658	6496493	-	6477658	6485324	5pMXE	0.2	50	50	ENST00000535355.5	ENSG00000171680.20	PLEKHG5	chr1	protein_coding	pleckstrin homology domain containing, family G (with RhoGef domain) member 5
chr1	6467893	6469042	-	6468586	6469042	A3SS	0.5	50	50	ENST00000535355.5	ENSG00000171680.20	PLEKHG5	chr1	protein_coding	pleckstrin homology domain containing, family G (with RhoGef domain) member 5
chr1	6477658	6490445	-	6477658	6485836	5pMXE	0.2	50	50	ENST00000400913.5	ENSG00000171680.20	PLEKHG5	chr1	protein_coding	pleckstrin homology domain containing, family G (with RhoGef domain) member 5
chr1	6477658	6491637	-	6477658	6485836	5pMXE	0.2	50	50	ENST00000400913.5	ENSG00000171680.20	PLEKHG5	chr1	protein_coding	pleckstrin homology domain containing, family G (with RhoGef domain) member 5
chr1	6477658	6496493	-	6477658	6485836	5pMXE	0.2	50	50	ENST00000400913.5	ENSG00000171680.20	PLEKHG5	chr1	protein_coding	pleckstrin homology domain containing, family G (with RhoGef domain) member 5
chr1	6477658	6491637	-	6477658	6490445	5pMXE	0.2	50	50	ENST00000340850.9	ENSG00000171680.20	PLEKHG5	chr1	protein_coding	pleckstrin homology domain containing, family G (with RhoGef domain) member 5
chr1	6477658	6496493	-	6477658	6490445	5pMXE	0.2	50	50	ENST00000340850.9	ENSG00000171680.20	PLEKHG5	chr1	protein_coding	pleckstrin homology domain containing, family G (with RhoGef domain) member 5
chr1	6496569	6497320	-	6496569	6496959	5pMXE	0.33	50	50	ENST00000537245.5	ENSG00000171680.20	PLEKHG5	chr1	protein_coding	pleckstrin homology domain containing, family G (with RhoGef domain) member 5
chr1	6496569	6519445	-	6496569	6496959	5pMXE	0.33	50	50	ENST00000537245.5	ENSG00000171680.20	PLEKHG5	chr1	protein_coding	pleckstrin homology domain containing, family G (with RhoGef domain) member 5
chr1	6477658	6491637	-	6477658	6496493	A5SS	0.2	50	50	ENST00000537245.5	ENSG00000171680.20	PLEKHG5	chr1	protein_coding	pleckstrin homology domain containing, family G (with RhoGef domain) member 5
chr1	6496569	6497320	-	6496569	6519445	A5SS	0.33	50	50	ENST00000377748.5	ENSG00000171680.20	PLEKHG5	chr1	protein_coding	pleckstrin homology domain containing, family G (with RhoGef domain) member 5
chr1	6571215	6576415	+	6571215;6575392	6574631;6576415	ES	0.5	50	50	ENST00000333172.10	ENSG00000173662.19	TAS1R1	chr1	protein_coding	taste receptor, type 1, member 1
chr1	6571215	6574631	+	6571215	6576415	A3SS	0.5	50	50	ENST00000351136.7	ENSG00000173662.19	TAS1R1	chr1	protein_coding	taste receptor, type 1, member 1
chr1	6575392	6576415	+	6571215	6576415	A5SS	0.5	50	50	ENST00000351136.7	ENSG00000173662.19	TAS1R1	chr1	protein_coding	taste receptor, type 1, member 1
chr1	6575392	6578653	+	6577070	6578653	A5SS&ES	0.5	50	50	ENST00000351136.7	ENSG00000173662.19	TAS1R1	chr1	protein_coding	taste receptor, type 1, member 1
chr1	6575392	6576415	+	6575392	6578653	A3SS	0.5	50	50	ENST00000328191.5	ENSG00000173662.19	TAS1R1	chr1	protein_coding	taste receptor, type 1, member 1
chr1	6599452	6614450	-	6599452	6601797	5pMXE	0.5	50	50	ENST00000377658.8	ENSG00000162413.16	KLHL21	chr1	protein_coding	kelch-like family member 21
chr1	6594110	6595485	-	6593658	6595485	A3SS	0.5	50	50	ENST00000377658.8	ENSG00000162413.16	KLHL21	chr1	protein_coding	kelch-like family member 21
chr1	6632495	6634020	+	6632495	6632796	3pMXE	0.5	50	50	ENST00000054650.8	ENSG00000041988.15	THAP3	chr1	protein_coding	THAP domain containing, apoptosis associated protein 3
chr1	6628691	6630291	+	6628691	6630288	A3SS	0.5	50	50	ENST00000054650.8	ENSG00000041988.15	THAP3	chr1	protein_coding	THAP domain containing, apoptosis associated protein 3
chr1	6630353	6632370	+	6630353	6632391	A3SS	0.5	50	50	ENST00000054650.8	ENSG00000041988.15	THAP3	chr1	protein_coding	THAP domain containing, apoptosis associated protein 3
chr1	6638364	6644558	-	6638364;6640057	6639902;6644558	ES	0.5	50	50	ENST00000377577.9	ENSG00000007923.15	DNAJC11	chr1	protein_coding	DnaJ (Hsp40) homolog, subfamily C, member 11
chr1	7752533	7766459	+	7752533;7755668	7755638;7766459	ES	0.5	50	50	ENST00000303635.11	ENSG00000171735.18	CAMTA1	chr1	protein_coding	calmodulin binding transcription activator 1
chr1	6785575;6807088	6806983;6825092	+	6785575;6820250	6820181;6825092	MXE	0.5	100	100	ENST00000303635.11	ENSG00000171735.18	CAMTA1	chr1	protein_coding	calmodulin binding transcription activator 1
chr1	6825210	6871757	+	6825210	7091304	A3SS	0.33	50	50	ENST00000303635.11	ENSG00000171735.18	CAMTA1	chr1	protein_coding	calmodulin binding transcription activator 1
chr1	6825210	6887654	+	6825210	7091304	A3SS	0.33	50	50	ENST00000303635.11	ENSG00000171735.18	CAMTA1	chr1	protein_coding	calmodulin binding transcription activator 1
chr1	6825210	6887654	+	6825210	6871757	3pMXE	0.33	50	50	ENST00000473578.5	ENSG00000171735.18	CAMTA1	chr1	protein_coding	calmodulin binding transcription activator 1
chr1	7388493	7389340	-	7382723	7389340	A3SS	0.5	50	50	ENST00000618051.1	ENSG00000237728.2	RP3-453P22.2	chr1	antisense		--
chr1	7773198	7773442	+	7771385	7773442	A5SS	0.5	50	50	ENST00000054666.10	ENSG00000049245.12	VAMP3	chr1	protein_coding	vesicle-associated membrane protein 3
chr1	7788246	7793957	+	7788246	7793960	A3SS	0.5	50	50	ENST00000377541.5	ENSG00000049246.14	PER3	chr1	protein_coding	period circadian clock 3
chr1	7784468	7784654	+	7784376	7784654	A5SS	0.5	50	50	ENST00000377541.5	ENSG00000049246.14	PER3	chr1	protein_coding	period circadian clock 3
chr1	7827815	7829837	+	7827815	7829834	A3SS	0.5	50	50	ENST00000613533.4	ENSG00000049246.14	PER3	chr1	protein_coding	period circadian clock 3
chr1	7810567	7819285	+	7810588	7819285	A5SS	0.5	50	50	ENST00000613533.4	ENSG00000049246.14	PER3	chr1	protein_coding	period circadian clock 3
chr1	7852923	7853307	-	7853118	7853307	A3SS	0.5	50	50	ENST00000377516.6	ENSG00000049247.13	UTS2	chr1	protein_coding	urotensin 2
chr1	7965425	7970894	+	7965425;7969404	7969345;7970894	ES	0.5	50	50	ENST00000338639.9	ENSG00000116288.12	PARK7	chr1	protein_coding	parkinson protein 7
chr1	7961735	7962763	+	7961793	7962763	A5SS	0.25	50	50	ENST00000338639.9	ENSG00000116288.12	PARK7	chr1	protein_coding	parkinson protein 7
chr1	7962081	7962763	+	7961793	7962763	A5SS	0.25	50	50	ENST00000338639.9	ENSG00000116288.12	PARK7	chr1	protein_coding	parkinson protein 7
chr1	7962101	7962763	+	7961793	7962763	A5SS	0.25	50	50	ENST00000338639.9	ENSG00000116288.12	PARK7	chr1	protein_coding	parkinson protein 7
chr1	7962081	7962763	+	7961735	7962763	A5SS	0.25	50	50	ENST00000493678.5	ENSG00000116288.12	PARK7	chr1	protein_coding	parkinson protein 7
chr1	7962101	7962763	+	7961735	7962763	A5SS	0.25	50	50	ENST00000493678.5	ENSG00000116288.12	PARK7	chr1	protein_coding	parkinson protein 7
chr1	7962101	7962763	+	7962081	7962763	A5SS	0.25	50	50	ENST00000377491.5	ENSG00000116288.12	PARK7	chr1	protein_coding	parkinson protein 7
chr1	8014396	8015495	-	8004558	8015495	A3SS	0.33	50	50	ENST00000474874.5	ENSG00000116285.12	ERRFI1	chr1	protein_coding	ERBB receptor feedback inhibitor 1
chr1	8015384	8015495	-	8004558	8015495	A3SS	0.33	50	50	ENST00000474874.5	ENSG00000116285.12	ERRFI1	chr1	protein_coding	ERBB receptor feedback inhibitor 1
chr1	8014396	8015495	-	8014396;8015384	8015308;8015495	ES	0.5	50	50	ENST00000377482.9	ENSG00000116285.12	ERRFI1	chr1	protein_coding	ERBB receptor feedback inhibitor 1
chr1	8014396	8015495	-	8015384	8015495	A3SS	0.33	50	50	ENST00000467067.1	ENSG00000116285.12	ERRFI1	chr1	protein_coding	ERBB receptor feedback inhibitor 1
chr1	8656441	8817160	-	8656441;8792588	8792404;8817160	ES	0.5	50	50	ENST00000337907.7	ENSG00000142599.17	RERE	chr1	protein_coding	arginine-glutamic acid dipeptide (RE) repeats
chr1	8422807	8423561	-	8422807	8465925	A5SS	0.5	50	50	ENST00000337907.7	ENSG00000142599.17	RERE	chr1	protein_coding	arginine-glutamic acid dipeptide (RE) repeats
chr1	8508675	8525759	-	8508675	8541214	A5SS	0.5	50	50	ENST00000337907.7	ENSG00000142599.17	RERE	chr1	protein_coding	arginine-glutamic acid dipeptide (RE) repeats
chr1	8364255	8364746	-	8355599	8364746	A3SS	0.5	50	50	ENST00000400907.6	ENSG00000142599.17	RERE	chr1	protein_coding	arginine-glutamic acid dipeptide (RE) repeats
chr1	8355599	8356100	-	8355599	8364746	A5SS	0.5	50	50	ENST00000400907.6	ENSG00000142599.17	RERE	chr1	protein_coding	arginine-glutamic acid dipeptide (RE) repeats
chr1	8425754	8428482	+	8424701	8428482	A5SS	0.5	50	50	ENST00000449895.5	ENSG00000232912.5	RP5-1115A15.1	chr1	antisense		--
chr1	8949442	8957137	+	8949442	8951423	3pMXE	0.5	50	50	ENST00000480186.7	ENSG00000131686.14	CA6	chr1	protein_coding	carbonic anhydrase VI
chr1	8945965	8957137	+	8945965;8949442	8949263;8957137	ES	0.5	50	50	ENST00000377443.6	ENSG00000131686.14	CA6	chr1	protein_coding	carbonic anhydrase VI
chr1	8970981	8974347	+	8970981	8974622	A3SS	0.5	50	50	ENST00000377443.6	ENSG00000131686.14	CA6	chr1	protein_coding	carbonic anhydrase VI
chr1	9240018	9244925	+	9235066	9244925	A5SS	0.5	50	50	ENST00000377403.6	ENSG00000049239.12	H6PD	chr1	protein_coding	hexose-6-phosphate dehydrogenase (glucose 1-dehydrogenase)
chr1	9351610	9355743	+	9293071	9355743	A5SS	0.5	50	50	ENST00000328089.10	ENSG00000171621.13	SPSB1	chr1	protein_coding	splA/ryanodine receptor domain and SOCS box containing 1
chr1	9716619	9716959	+	9716619	9717064	A3SS	0.5	50	50	ENST00000536656.5	ENSG00000171608.15	PIK3CD	chr1	protein_coding	phosphatidylinositol-4,5-bisphosphate 3-kinase, catalytic subunit delta
chr1	9720242	9720611	+	9720242	9720434	A3SS	0.5	50	50	ENST00000536656.5	ENSG00000171608.15	PIK3CD	chr1	protein_coding	phosphatidylinositol-4,5-bisphosphate 3-kinase, catalytic subunit delta
chr1	9720909	9721127	+	9720909	9721126	A3SS	0.5	50	50	ENST00000536656.5	ENSG00000171608.15	PIK3CD	chr1	protein_coding	phosphatidylinositol-4,5-bisphosphate 3-kinase, catalytic subunit delta
chr1	9710280	9710424	+	9691571	9710424	A5SS	0.5	50	50	ENST00000536656.5	ENSG00000171608.15	PIK3CD	chr1	protein_coding	phosphatidylinositol-4,5-bisphosphate 3-kinase, catalytic subunit delta
chr1	9755309	9773272	-	9755309;9756510	9756481;9773272	ES	0.5	50	50	ENST00000377298.8	ENSG00000171603.16	CLSTN1	chr1	protein_coding	calsyntenin 1
chr1	9877989	9910095	-	9877989;9883738	9883705;9910095	ES	0.5	50	50	ENST00000377263.5	ENSG00000178585.14	CTNNBIP1	chr1	protein_coding	catenin, beta interacting protein 1
chr1	9877989	9878140	-	9877989	9883705	A5SS	0.25	50	50	ENST00000377263.5	ENSG00000178585.14	CTNNBIP1	chr1	protein_coding	catenin, beta interacting protein 1
chr1	9877989	9893009	-	9877989	9883705	A5SS&ES	0.25	50	50	ENST00000377263.5	ENSG00000178585.14	CTNNBIP1	chr1	protein_coding	catenin, beta interacting protein 1
chr1	9877989	9878140	-	9877989	9910095	A5SS	0.25	50	50	ENST00000400904.7	ENSG00000178585.14	CTNNBIP1	chr1	protein_coding	catenin, beta interacting protein 1
chr1	9877989	9893009	-	9877989	9910095	A5SS	0.25	50	50	ENST00000400904.7	ENSG00000178585.14	CTNNBIP1	chr1	protein_coding	catenin, beta interacting protein 1
chr1	9877989	9878140	-	9877989	9893009	A5SS	0.25	50	50	ENST00000377258.5	ENSG00000178585.14	CTNNBIP1	chr1	protein_coding	catenin, beta interacting protein 1
chr1	9942782	9943349	-	9942782	9943249	5pMXE	0.5	50	50	ENST00000377223.5	ENSG00000162441.11	LZIC	chr1	protein_coding	leucine zipper and CTNNBIP1 domain containing
chr1	9981170	9982301	+	9981170	9981256	3pMXE	0.5	50	50	ENST00000403197.5	ENSG00000173614.13	NMNAT1	chr1	protein_coding	nicotinamide nucleotide adenylyltransferase 1
chr1	10105744;10106583	10106197;10117459	+	10105744	10117459	cassetteExon	0.5	100	100	ENST00000253251.12	ENSG00000130939.18	UBE4B	chr1	protein_coding	ubiquitination factor E4B
chr1	10072214	10072454	+	10072214	10095461	A3SS	0.5	50	50	ENST00000253251.12	ENSG00000130939.18	UBE4B	chr1	protein_coding	ubiquitination factor E4B
chr1	10297246	10320043	+	10297246	10303163	3pMXE	0.5	50	50	ENST00000377093.8	ENSG00000054523.16	KIF1B	chr1	protein_coding	kinesin family member 1B
chr1	10272306;10273031	10273014;10275428	+	10272306	10275428	cassetteExon	0.5	100	100	ENST00000377093.8	ENSG00000054523.16	KIF1B	chr1	protein_coding	kinesin family member 1B
chr1	10278128;10279138	10279097;10282400	+	10278128	10282400	cassetteExon	0.5	100	100	ENST00000377093.8	ENSG00000054523.16	KIF1B	chr1	protein_coding	kinesin family member 1B
chr1	10278128	10282322	+	10278128	10282400	A3SS	0.33	50	50	ENST00000377093.8	ENSG00000054523.16	KIF1B	chr1	protein_coding	kinesin family member 1B
chr1	10211738	10232250	+	10210878	10232250	A5SS	0.33	50	50	ENST00000377093.8	ENSG00000054523.16	KIF1B	chr1	protein_coding	kinesin family member 1B
chr1	10230997	10232250	+	10210878	10232250	A5SS	0.33	50	50	ENST00000377093.8	ENSG00000054523.16	KIF1B	chr1	protein_coding	kinesin family member 1B
chr1	10375373	10378339	+	10375373	10376545	3pMXE	0.5	50	50	ENST00000263934.10	ENSG00000054523.16	KIF1B	chr1	protein_coding	kinesin family member 1B
chr1	10278128	10282322	+	10278128;10279138	10279097;10282322	ES	0.33	50	50	ENST00000377086.5	ENSG00000054523.16	KIF1B	chr1	protein_coding	kinesin family member 1B
chr1	10278128	10282400	+	10278128	10279097	A3SS&ES	0.33	50	50	ENST00000377086.5	ENSG00000054523.16	KIF1B	chr1	protein_coding	kinesin family member 1B
chr1	10279138	10282400	+	10279138	10282322	A3SS	0.5	50	50	ENST00000377086.5	ENSG00000054523.16	KIF1B	chr1	protein_coding	kinesin family member 1B
chr1	10230997	10232250	+	10211738	10232250	A5SS	0.33	50	50	ENST00000377086.5	ENSG00000054523.16	KIF1B	chr1	protein_coding	kinesin family member 1B
chr1	10278128	10282322	+	10278128	10279097	A3SS&ES	0.33	50	50	ENST00000622724.3	ENSG00000054523.16	KIF1B	chr1	protein_coding	kinesin family member 1B
chr1	10440413	10451377	+	10440413;10442441	10442265;10451377	ES	0.5	50	50	ENST00000602787.5	ENSG00000251503.7	APITD1-CORT	chr1	protein_coding	APITD1-CORT readthrough
chr1	10431401	10434657	+	10433965	10434657	A5SS&ES	0.5	50	50	ENST00000602787.5	ENSG00000251503.7	APITD1-CORT	chr1	protein_coding	APITD1-CORT readthrough
chr1	10450322	10451377	+	10442441	10451377	A5SS	0.25	50	50	ENST00000602787.5	ENSG00000251503.7	APITD1-CORT	chr1	protein_coding	APITD1-CORT readthrough
chr1	10434690	10451377	+	10434690;10440413	10440347;10451377	ES	0.5	50	50	ENST00000400900.6	ENSG00000251503.7	APITD1-CORT	chr1	protein_coding	APITD1-CORT readthrough
chr1	10450322	10451377	+	10440413	10451377	A5SS	0.25	50	50	ENST00000400900.6	ENSG00000251503.7	APITD1-CORT	chr1	protein_coding	APITD1-CORT readthrough
chr1	10442441	10451377	+	10434690	10451377	A5SS	0.25	50	50	ENST00000470413.6	ENSG00000251503.7	APITD1-CORT	chr1	protein_coding	APITD1-CORT readthrough
chr1	10450322	10451377	+	10434690	10451377	A5SS	0.25	50	50	ENST00000470413.6	ENSG00000251503.7	APITD1-CORT	chr1	protein_coding	APITD1-CORT readthrough
chr1	10440413	10451377	+	10440413	10442265	3pMXE	0.5	50	50	ENST00000309048.7	ENSG00000175279.21	APITD1	chr1	protein_coding	apoptosis-inducing, TAF9-like domain 1
chr1	11022250	11023263	+	11022250	11023193	3pMXE	0.5	50	50	ENST00000629725.2	ENSG00000120948.15	TARDBP	chr1	protein_coding	TAR DNA binding protein
chr1	11022241	11023193	+	11022250	11023193	A5SS	0.33	50	50	ENST00000629725.2	ENSG00000120948.15	TARDBP	chr1	protein_coding	TAR DNA binding protein
chr1	11022268	11023193	+	11022250	11023193	A5SS	0.33	50	50	ENST00000629725.2	ENSG00000120948.15	TARDBP	chr1	protein_coding	TAR DNA binding protein
chr1	11022268	11023193	+	11022241	11023193	A5SS	0.33	50	50	ENST00000315091.7	ENSG00000120948.15	TARDBP	chr1	protein_coding	TAR DNA binding protein
chr1	11044953	11045408	-	11043535	11045408	A3SS	0.5	50	50	ENST00000400897.7	ENSG00000009724.16	MASP2	chr1	protein_coding	mannan-binding lectin serine peptidase 2
chr1	11072171;11074008	11073934;11074231	-	11072171	11074231	cassetteExon	0.5	100	100	ENST00000304457.11	ENSG00000171824.13	EXOSC10	chr1	protein_coding	exosome component 10
chr1	11274060	11294873	+	11274060	11285644	3pMXE	0.5	50	50	ENST00000376810.5	ENSG00000120942.13	UBIAD1	chr1	protein_coding	UbiA prenyltransferase domain containing 1
chr1	11533827	11534381	+	11531710	11534381	A5SS	0.5	50	50	ENST00000294484.6	ENSG00000204624.7	PTCHD2	chr1	protein_coding	patched domain containing 2
chr1	11658364;11658628	11658533;11658736	+	11658364	11658736	cassetteExon	0.5	100	100	ENST00000251546.8	ENSG00000132879.13	FBXO44	chr1	protein_coding	F-box protein 44
chr1	11654952	11655806	+	11654581	11655806	A5SS	0.33	50	50	ENST00000251546.8	ENSG00000132879.13	FBXO44	chr1	protein_coding	F-box protein 44
chr1	11655699	11655806	+	11654581	11655806	A5SS	0.33	50	50	ENST00000251546.8	ENSG00000132879.13	FBXO44	chr1	protein_coding	F-box protein 44
chr1	11654952	11655806	+	11654952;11655699	11655328;11655806	ES	0.33	50	50	ENST00000376770.5	ENSG00000132879.13	FBXO44	chr1	protein_coding	F-box protein 44
chr1	11654952	11655670	+	11654952	11655328	A3SS	0.33	50	50	ENST00000376770.5	ENSG00000132879.13	FBXO44	chr1	protein_coding	F-box protein 44
chr1	11658364	11658533	+	11658393	11658533	A5SS	0.5	50	50	ENST00000376770.5	ENSG00000132879.13	FBXO44	chr1	protein_coding	F-box protein 44
chr1	11658364	11658736	+	11658628	11658736	A5SS&ES	0.5	50	50	ENST00000376770.5	ENSG00000132879.13	FBXO44	chr1	protein_coding	F-box protein 44
chr1	11654952;11655699	11655670;11655806	+	11654952	11655806	cassetteExon	0.5	100	100	ENST00000376768.5	ENSG00000132879.13	FBXO44	chr1	protein_coding	F-box protein 44
chr1	11676140	11676809	-	11676140	11676848	A5SS	0.5	50	50	ENST00000235310.7	ENSG00000116670.14	MAD2L2	chr1	protein_coding	MAD2 mitotic arrest deficient-like 2 (yeast)
chr1	11680613	11691413	-	11680613	11681039	5pMXE	0.5	50	50	ENST00000376692.8	ENSG00000116670.14	MAD2L2	chr1	protein_coding	MAD2 mitotic arrest deficient-like 2 (yeast)
chr1	11682016	11691413	-	11680613	11691413	A3SS	0.5	50	50	ENST00000376672.5	ENSG00000116670.14	MAD2L2	chr1	protein_coding	MAD2 mitotic arrest deficient-like 2 (yeast)
chr1	11736235;11745837	11745803;11747440	+	11736235	11747440	cassetteExon	0.5	100	100	ENST00000376637.7	ENSG00000177674.15	AGTRAP	chr1	protein_coding	angiotensin II receptor-associated protein
chr1	11736235;11745837	11745803;11748415	+	11736235;11747545	11747440;11748415	MXE	0.5	100	100	ENST00000376637.7	ENSG00000177674.15	AGTRAP	chr1	protein_coding	angiotensin II receptor-associated protein
chr1	11736235;11746223	11745803;11747440	+	11736235	11747440	cassetteExon	0.5	100	100	ENST00000376637.7	ENSG00000177674.15	AGTRAP	chr1	protein_coding	angiotensin II receptor-associated protein
chr1	11736235	11744533	+	11736235	11747440	A3SS	0.33	50	50	ENST00000376637.7	ENSG00000177674.15	AGTRAP	chr1	protein_coding	angiotensin II receptor-associated protein
chr1	11748610	11750077	+	11748589	11750077	A5SS	0.5	50	50	ENST00000376637.7	ENSG00000177674.15	AGTRAP	chr1	protein_coding	angiotensin II receptor-associated protein
chr1	11745837	11747440	+	11745837;11746223	11746127;11747440	ES	0.33	50	50	ENST00000400895.6	ENSG00000177674.15	AGTRAP	chr1	protein_coding	angiotensin II receptor-associated protein
chr1	11736235;11744568	11744533;11745803	+	11736235	11745803	cassetteExon	0.5	100	100	ENST00000400895.6	ENSG00000177674.15	AGTRAP	chr1	protein_coding	angiotensin II receptor-associated protein
chr1	11745837	11748415	+	11745837;11747545	11747440;11748415	ES	0.33	50	50	ENST00000376629.8	ENSG00000177674.15	AGTRAP	chr1	protein_coding	angiotensin II receptor-associated protein
chr1	11745837	11746127	+	11745837	11748415	A3SS	0.33	50	50	ENST00000510878.1	ENSG00000177674.15	AGTRAP	chr1	protein_coding	angiotensin II receptor-associated protein
chr1	11803129	11805888	-	11803129	11803405	5pMXE	0.5	50	50	ENST00000376583.7	ENSG00000177000.10	MTHFR	chr1	protein_coding	methylenetetrahydrofolate reductase (NAD(P)H)
chr1	11807190;11815911	11815846;11816615	+	11807190	11816615	cassetteExon	0.5	100	100	ENST00000312413.10	ENSG00000011021.21	CLCN6	chr1	protein_coding	chloride channel, voltage-sensitive 6
chr1	11819554	11820362	+	11819554	11822695	A3SS	0.5	50	50	ENST00000312413.10	ENSG00000011021.21	CLCN6	chr1	protein_coding	chloride channel, voltage-sensitive 6
chr1	11845766	11847577	+	11845766	11847434	A3SS	0.5	50	50	ENST00000446542.5	ENSG00000242349.5	NPPA-AS1	chr1	antisense	NPPA antisense RNA 1
chr1	11847439	11848081	-	11847439	11847562	5pMXE	0.5	50	50	ENST00000376480.7	ENSG00000175206.10	NPPA	chr1	protein_coding	natriuretic peptide A
chr1	11980484;11982114	11981970;11989165	+	11980484	11989165	cassetteExon	0.5	100	100	ENST00000444836.5	ENSG00000116688.16	MFN2	chr1	protein_coding	mitofusin 2
chr1	12063661;12084551	12084464;12097101	+	12063661	12097101	cassetteExon	0.5	100	100	ENST00000417814.3	ENSG00000120949.14	TNFRSF8	chr1	protein_coding	tumor necrosis factor receptor superfamily, member 8
chr1	12135613	12138229	+	12135613	12138232	A3SS	0.5	50	50	ENST00000417814.3	ENSG00000120949.14	TNFRSF8	chr1	protein_coding	tumor necrosis factor receptor superfamily, member 8
chr1	12191923	12192431	+	12191923	12192348	3pMXE	0.5	50	50	ENST00000536782.2	ENSG00000028137.16	TNFRSF1B	chr1	protein_coding	tumor necrosis factor receptor superfamily, member 1B
chr1	12335827	12341780	+	12335827;12338305	12338231;12341780	ES	0.5	50	50	ENST00000620676.4	ENSG00000048707.13	VPS13D	chr1	protein_coding	vacuolar protein sorting 13 homolog D (S. cerevisiae)
chr1	12465249	12497500	+	12460396	12497500	A5SS	0.5	50	50	ENST00000620676.4	ENSG00000048707.13	VPS13D	chr1	protein_coding	vacuolar protein sorting 13 homolog D (S. cerevisiae)
chr1	12746541	12759310	+	12746541;12755813	12755700;12759310	ES	0.5	50	50	ENST00000614859.4	ENSG00000157330.9	C1orf158	chr1	protein_coding	chromosome 1 open reading frame 158
chr1	12942540	12947517	-	12848470	12947517	A3SS	0.5	50	50	ENST00000617044.1	ENSG00000179172.8	HNRNPCL1	chr1	protein_coding	heterogeneous nuclear ribonucleoprotein C-like 1
chr1	12848470	12848681	-	12848470	12947517	A5SS	0.5	50	50	ENST00000617044.1	ENSG00000179172.8	HNRNPCL1	chr1	protein_coding	heterogeneous nuclear ribonucleoprotein C-like 1
chr1	12942540	12947517	-	12942540	12945353	5pMXE	0.5	50	50	ENST00000415464.6	ENSG00000232423.5	PRAMEF6	chr1	protein_coding	PRAME family member 6
chr1	13052699	13053367	-	12941565	13053367	A3SS	0.5	50	50	ENST00000613225.1	ENSG00000232423.5	PRAMEF6	chr1	protein_coding	PRAME family member 6
chr1	12941565	12942232	-	12941565	13053367	A5SS	0.5	50	50	ENST00000613225.1	ENSG00000232423.5	PRAMEF6	chr1	protein_coding	PRAME family member 6
chr1	13053675	13155884	-	13053675	13056414	5pMXE	0.5	50	50	ENST00000436041.5	ENSG00000274764.4	WI2-3308P17.2	chr1	protein_coding		--
chr1	13153111	13155884	-	13053675	13155884	A3SS	0.5	50	50	ENST00000622351.1	ENSG00000274764.4	WI2-3308P17.2	chr1	protein_coding		--
chr1	13153111	13155884	-	13153111	13158038	A5SS	0.5	50	50	ENST00000621259.4	ENSG00000280267.3	PRAMEF26	chr1	protein_coding	PRAME family member 26
chr1	13070907	13073678	+	13068754	13073678	A5SS	0.5	50	50	ENST00000614839.4	ENSG00000229571.6	PRAMEF26	chr1	protein_coding	PRAME family member 26
chr1	13584188	13607173	+	13584100	13607173	A5SS	0.16	50	50	ENST00000294489.10	ENSG00000162493.16	PDPN	chr1	protein_coding	podoplanin
chr1	13584341	13607173	+	13584100	13607173	A5SS	0.16	50	50	ENST00000294489.10	ENSG00000162493.16	PDPN	chr1	protein_coding	podoplanin
chr1	13585568	13607173	+	13584100	13607173	A5SS	0.16	50	50	ENST00000294489.10	ENSG00000162493.16	PDPN	chr1	protein_coding	podoplanin
chr1	13585639	13607173	+	13584100	13607173	A5SS	0.16	50	50	ENST00000294489.10	ENSG00000162493.16	PDPN	chr1	protein_coding	podoplanin
chr1	13595984	13607173	+	13584100	13607173	A5SS	0.16	50	50	ENST00000294489.10	ENSG00000162493.16	PDPN	chr1	protein_coding	podoplanin
chr1	13614405	13615905	+	13614411	13615905	A5SS	0.5	50	50	ENST00000294489.10	ENSG00000162493.16	PDPN	chr1	protein_coding	podoplanin
chr1	13584341	13607173	+	13584188	13607173	A5SS	0.16	50	50	ENST00000509009.5	ENSG00000162493.16	PDPN	chr1	protein_coding	podoplanin
chr1	13585568	13607173	+	13584188	13607173	A5SS	0.16	50	50	ENST00000509009.5	ENSG00000162493.16	PDPN	chr1	protein_coding	podoplanin
chr1	13585639	13607173	+	13584188	13607173	A5SS	0.16	50	50	ENST00000509009.5	ENSG00000162493.16	PDPN	chr1	protein_coding	podoplanin
chr1	13595984	13607173	+	13584188	13607173	A5SS	0.16	50	50	ENST00000509009.5	ENSG00000162493.16	PDPN	chr1	protein_coding	podoplanin
chr1	13584341;13595984	13595827;13607173	+	13584341	13607173	cassetteExon	0.5	100	100	ENST00000376061.8	ENSG00000162493.16	PDPN	chr1	protein_coding	podoplanin
chr1	13585568	13607173	+	13584341	13607173	A5SS	0.16	50	50	ENST00000376061.8	ENSG00000162493.16	PDPN	chr1	protein_coding	podoplanin
chr1	13585639	13607173	+	13584341	13607173	A5SS	0.16	50	50	ENST00000376061.8	ENSG00000162493.16	PDPN	chr1	protein_coding	podoplanin
chr1	13585568	13607173	+	13595984	13607173	A5SS&ES	0.25	50	50	ENST00000513143.5	ENSG00000162493.16	PDPN	chr1	protein_coding	podoplanin
chr1	13585639	13607173	+	13595984	13607173	A5SS&ES	0.25	50	50	ENST00000513143.5	ENSG00000162493.16	PDPN	chr1	protein_coding	podoplanin
chr1	13585568	13607173	+	13585639	13607173	A5SS	0.16	50	50	ENST00000487038.5	ENSG00000162493.16	PDPN	chr1	protein_coding	podoplanin
chr1	13749487;13773188	13773078;13816427	+	13749487	13816427	cassetteExon	0.5	100	100	ENST00000376048.9	ENSG00000116731.22	PRDM2	chr1	protein_coding	PR domain containing 2, with ZNF domain
chr1	13749487	13769118	+	13749487	13816427	A3SS	0.33	50	50	ENST00000376048.9	ENSG00000116731.22	PRDM2	chr1	protein_coding	PR domain containing 2, with ZNF domain
chr1	13705645	13715541	+	13700300	13715541	A5SS	0.5	50	50	ENST00000376048.9	ENSG00000116731.22	PRDM2	chr1	protein_coding	PR domain containing 2, with ZNF domain
chr1	13782831	13816427	+	13749487	13816427	A5SS	0.33	50	50	ENST00000376048.9	ENSG00000116731.22	PRDM2	chr1	protein_coding	PR domain containing 2, with ZNF domain
chr1	13782831	13816427	+	13782831	13786515	3pMXE	0.5	50	50	ENST00000311066.9	ENSG00000116731.22	PRDM2	chr1	protein_coding	PR domain containing 2, with ZNF domain
chr1	13749487;13769173	13769118;13773078	+	13749487	13773078	cassetteExon	0.5	100	100	ENST00000311066.9	ENSG00000116731.22	PRDM2	chr1	protein_coding	PR domain containing 2, with ZNF domain
chr1	13773188	13816427	+	13773188;13782831	13778418;13816427	ES	0.5	50	50	ENST00000235372.11	ENSG00000116731.22	PRDM2	chr1	protein_coding	PR domain containing 2, with ZNF domain
chr1	13773188	13778418	+	13773188	13816427	A3SS	0.5	50	50	ENST00000503842.5	ENSG00000116731.22	PRDM2	chr1	protein_coding	PR domain containing 2, with ZNF domain
chr1	13782831	13816427	+	13773188	13816427	A5SS	0.33	50	50	ENST00000503842.5	ENSG00000116731.22	PRDM2	chr1	protein_coding	PR domain containing 2, with ZNF domain
chr1	14924572	14960684	+	14599223	14960684	A5SS	0.25	50	50	ENST00000376030.6	ENSG00000189337.15	KAZN	chr1	protein_coding	kazrin, periplakin interacting protein
chr1	14930044	14960684	+	14599223	14960684	A5SS	0.25	50	50	ENST00000376030.6	ENSG00000189337.15	KAZN	chr1	protein_coding	kazrin, periplakin interacting protein
chr1	14946173	14960684	+	14599223	14960684	A5SS	0.25	50	50	ENST00000376030.6	ENSG00000189337.15	KAZN	chr1	protein_coding	kazrin, periplakin interacting protein
chr1	14930044	14960684	+	14924572	14960684	A5SS	0.25	50	50	ENST00000361144.9	ENSG00000189337.15	KAZN	chr1	protein_coding	kazrin, periplakin interacting protein
chr1	14946173	14960684	+	14924572	14960684	A5SS	0.25	50	50	ENST00000361144.9	ENSG00000189337.15	KAZN	chr1	protein_coding	kazrin, periplakin interacting protein
chr1	14946173	14960684	+	14930044	14960684	A5SS	0.25	50	50	ENST00000400798.6	ENSG00000189337.15	KAZN	chr1	protein_coding	kazrin, periplakin interacting protein
chr1	15152784;15210562	15210490;15214895	+	15152784	15214895	cassetteExon	0.5	100	100	ENST00000428417.5	ENSG00000171729.13	TMEM51	chr1	protein_coding	transmembrane protein 51
chr1	15215431	15219330	+	15215431	15219326	A3SS	0.5	50	50	ENST00000428417.5	ENSG00000171729.13	TMEM51	chr1	protein_coding	transmembrane protein 51
chr1	15153954	15214895	+	15152784	15214895	A5SS	0.33	50	50	ENST00000428417.5	ENSG00000171729.13	TMEM51	chr1	protein_coding	transmembrane protein 51
chr1	15153954	15210490	+	15152784	15210490	A5SS	0.5	50	50	ENST00000376014.7	ENSG00000171729.13	TMEM51	chr1	protein_coding	transmembrane protein 51
chr1	15153954	15214895	+	15210562	15214895	A5SS&ES	0.33	50	50	ENST00000376014.7	ENSG00000171729.13	TMEM51	chr1	protein_coding	transmembrane protein 51
chr1	15153954;15210562	15210490;15214895	+	15153954	15214895	cassetteExon	0.5	100	100	ENST00000400796.7	ENSG00000171729.13	TMEM51	chr1	protein_coding	transmembrane protein 51
chr1	15168777	15171181	-	15164461	15171181	A3SS	0.5	50	50	ENST00000424792.5	ENSG00000204464.7	C1orf195	chr1	lincRNA	chromosome 1 open reading frame 195
chr1	15317928	15327059	+	15317928;15324559	15324452;15327059	ES	0.5	50	50	ENST00000358897.8	ENSG00000142621.19	FHAD1	chr1	protein_coding	forkhead-associated (FHA) phosphopeptide binding domain 1
chr1	15305819	15308613	+	15301441	15308613	A5SS	0.5	50	50	ENST00000358897.8	ENSG00000142621.19	FHAD1	chr1	protein_coding	forkhead-associated (FHA) phosphopeptide binding domain 1
chr1	15313187	15316378	+	15313187	15327059	A3SS	0.5	50	50	ENST00000375995.3	ENSG00000142621.19	FHAD1	chr1	protein_coding	forkhead-associated (FHA) phosphopeptide binding domain 1
chr1	15317928	15327059	+	15313187	15327059	A5SS	0.33	50	50	ENST00000375995.3	ENSG00000142621.19	FHAD1	chr1	protein_coding	forkhead-associated (FHA) phosphopeptide binding domain 1
chr1	15324559	15327059	+	15313187	15327059	A5SS	0.33	50	50	ENST00000375995.3	ENSG00000142621.19	FHAD1	chr1	protein_coding	forkhead-associated (FHA) phosphopeptide binding domain 1
chr1	15443555	15445597	+	15443555;15444751	15444606;15445597	ES	0.5	50	50	ENST00000375949.4	ENSG00000162438.11	CTRC	chr1	protein_coding	chymotrypsin C (caldecrin)
chr1	15438504;15440590	15440300;15442447	+	15438504	15442447	cassetteExon	0.5	100	100	ENST00000375943.6	ENSG00000162438.11	CTRC	chr1	protein_coding	chymotrypsin C (caldecrin)
chr1	15518395	15524583	-	15518395	15524069	5pMXE	0.5	50	50	ENST00000546424.5	ENSG00000132906.17	CASP9	chr1	protein_coding	caspase 9, apoptosis-related cysteine peptidase
chr1	15507907	15518110	-	15495452	15518110	A3SS	0.5	50	50	ENST00000348549.9	ENSG00000132906.17	CASP9	chr1	protein_coding	caspase 9, apoptosis-related cysteine peptidase
chr1	15495452	15504611	-	15495452	15518110	A5SS	0.5	50	50	ENST00000348549.9	ENSG00000132906.17	CASP9	chr1	protein_coding	caspase 9, apoptosis-related cysteine peptidase
chr1	15526958	15534237	+	15526958;15529272	15529088;15534237	ES	0.5	50	50	ENST00000375838.5	ENSG00000116138.12	DNAJC16	chr1	protein_coding	DnaJ (Hsp40) homolog, subfamily C, member 16
chr1	15567269	15574760	+	15567269	15567778	3pMXE	0.5	50	50	ENST00000616884.4	ENSG00000116138.12	DNAJC16	chr1	protein_coding	DnaJ (Hsp40) homolog, subfamily C, member 16
chr1	15719920	15725317	+	15719920;15721388	15721329;15725317	ES	0.5	50	50	ENST00000375799.7	ENSG00000116786.11	PLEKHM2	chr1	protein_coding	pleckstrin homology domain containing, family M (with RUN domain) member 2
chr1	15765233	15767376	+	15765233	15770409	A3SS	0.5	50	50	ENST00000332305.5	ENSG00000162458.12	FBLIM1	chr1	protein_coding	filamin binding LIM protein 1
chr1	15768630	15770409	+	15765233	15770409	A5SS	0.5	50	50	ENST00000332305.5	ENSG00000162458.12	FBLIM1	chr1	protein_coding	filamin binding LIM protein 1
chr1	15947123	15973039	-	15947123;15948497	15948291;15973039	ES	0.5	50	50	ENST00000375743.8	ENSG00000116809.11	ZBTB17	chr1	protein_coding	zinc finger and BTB domain containing 17
chr1	15942441	15942529	-	15942420	15942529	A3SS	0.5	50	50	ENST00000375743.8	ENSG00000116809.11	ZBTB17	chr1	protein_coding	zinc finger and BTB domain containing 17
chr1	15946316	15946935	-	15946294	15946935	A3SS	0.5	50	50	ENST00000375743.8	ENSG00000116809.11	ZBTB17	chr1	protein_coding	zinc finger and BTB domain containing 17
chr1	16017219	16017765	-	16017207	16017765	A3SS	0.33	50	50	ENST00000411503.5	ENSG00000173641.17	HSPB7	chr1	protein_coding	heat shock 27kDa protein family, member 7 (cardiovascular)
chr1	16017222	16017765	-	16017207	16017765	A3SS	0.33	50	50	ENST00000411503.5	ENSG00000173641.17	HSPB7	chr1	protein_coding	heat shock 27kDa protein family, member 7 (cardiovascular)
chr1	16015759	16017074	-	16015759	16017089	A5SS	0.5	50	50	ENST00000411503.5	ENSG00000173641.17	HSPB7	chr1	protein_coding	heat shock 27kDa protein family, member 7 (cardiovascular)
chr1	16017219	16017765	-	16017222	16017765	A3SS	0.33	50	50	ENST00000487046.1	ENSG00000173641.17	HSPB7	chr1	protein_coding	heat shock 27kDa protein family, member 7 (cardiovascular)
chr1	16023928	16026108	+	16023928;16024891	16024763;16026108	ES	0.5	50	50	ENST00000375692.5	ENSG00000186510.11	CLCNKA	chr1	protein_coding	chloride channel, voltage-sensitive Ka
chr1	16032291	16032443	+	16032291	16032446	A3SS	0.5	50	50	ENST00000375692.5	ENSG00000186510.11	CLCNKA	chr1	protein_coding	chloride channel, voltage-sensitive Ka
chr1	16049916	16050516	+	16048514	16050516	A5SS	0.5	50	50	ENST00000619181.4	ENSG00000184908.17	CLCNKB	chr1	protein_coding	chloride channel, voltage-sensitive Kb
chr1	16055523	16055678	+	16055523	16055675	A3SS	0.5	50	50	ENST00000375679.8	ENSG00000184908.17	CLCNKB	chr1	protein_coding	chloride channel, voltage-sensitive Kb
chr1	16367308	16393228	+	16367308;16391424	16391375;16393228	ES	0.33	50	50	ENST00000401088.8	ENSG00000055070.16	SZRD1	chr1	protein_coding	SUZ RNA binding domain containing 1
chr1	16367308	16393231	+	16367308	16391375	A3SS&ES	0.33	50	50	ENST00000401088.8	ENSG00000055070.16	SZRD1	chr1	protein_coding	SUZ RNA binding domain containing 1
chr1	16391424	16393231	+	16391424	16393228	A3SS	0.5	50	50	ENST00000401088.8	ENSG00000055070.16	SZRD1	chr1	protein_coding	SUZ RNA binding domain containing 1
chr1	16367308	16393231	+	16367308;16391424	16391375;16393231	ES	0.33	50	50	ENST00000471507.5	ENSG00000055070.16	SZRD1	chr1	protein_coding	SUZ RNA binding domain containing 1
chr1	16367308	16393228	+	16367308	16391375	A3SS&ES	0.33	50	50	ENST00000471507.5	ENSG00000055070.16	SZRD1	chr1	protein_coding	SUZ RNA binding domain containing 1
chr1	16367308	16393231	+	16367308	16393228	A3SS	0.33	50	50	ENST00000401089.3	ENSG00000055070.16	SZRD1	chr1	protein_coding	SUZ RNA binding domain containing 1
chr1	16431422	16437128	-	16431422;16432924	16432790;16437128	ES	0.33	50	50	ENST00000335496.5	ENSG00000187144.11	SPATA21	chr1	protein_coding	spermatogenesis associated 21
chr1	16425731	16437128	-	16432924	16437128	A3SS&ES	0.33	50	50	ENST00000335496.5	ENSG00000187144.11	SPATA21	chr1	protein_coding	spermatogenesis associated 21
chr1	16410043	16410778	-	16410043	16421509	A5SS	0.5	50	50	ENST00000335496.5	ENSG00000187144.11	SPATA21	chr1	protein_coding	spermatogenesis associated 21
chr1	16425210	16425524	-	16410915	16425524	A3SS	0.5	50	50	ENST00000540400.1	ENSG00000187144.11	SPATA21	chr1	protein_coding	spermatogenesis associated 21
chr1	16431422	16437128	-	16425731	16437128	A3SS	0.33	50	50	ENST00000540400.1	ENSG00000187144.11	SPATA21	chr1	protein_coding	spermatogenesis associated 21
chr1	16425731	16427864	-	16425731	16437128	A5SS	0.5	50	50	ENST00000540400.1	ENSG00000187144.11	SPATA21	chr1	protein_coding	spermatogenesis associated 21
chr1	16440853	16447870	+	16440853;16443732	16443632;16447870	ES	0.5	50	50	ENST00000337132.9	ENSG00000157191.19	NECAP2	chr1	protein_coding	NECAP endocytosis associated 2
chr1	16447974	16449093	+	16447974;16448141	16448060;16449093	ES	0.5	50	50	ENST00000337132.9	ENSG00000157191.19	NECAP2	chr1	protein_coding	NECAP endocytosis associated 2
chr1	16452015	16458842	+	16452015;16455893	16455818;16458842	ES	0.5	50	50	ENST00000337132.9	ENSG00000157191.19	NECAP2	chr1	protein_coding	NECAP endocytosis associated 2
chr1	16440775	16443632	+	16440853	16443632	A5SS	0.5	50	50	ENST00000337132.9	ENSG00000157191.19	NECAP2	chr1	protein_coding	NECAP endocytosis associated 2
chr1	16440853	16447870	+	16443732	16447870	A5SS&ES	0.5	50	50	ENST00000457722.6	ENSG00000157191.19	NECAP2	chr1	protein_coding	NECAP endocytosis associated 2
chr1	16491316	16499203	-	16491316	16491981	5pMXE	0.5	50	50	ENST00000263511.8	ENSG00000080947.14	CROCCP3	chr1	transcribed_unprocessed_pseudogene	ciliary rootlet coiled-coil, rootletin pseudogene 3
chr1	16486661;16489792	16489684;16490618	-	16486661	16490618	cassetteExon	0.5	100	100	ENST00000263511.8	ENSG00000080947.14	CROCCP3	chr1	transcribed_unprocessed_pseudogene	ciliary rootlet coiled-coil, rootletin pseudogene 3
chr1	16476055	16476399	-	16476062	16476399	A3SS	0.5	50	50	ENST00000263511.8	ENSG00000080947.14	CROCCP3	chr1	transcribed_unprocessed_pseudogene	ciliary rootlet coiled-coil, rootletin pseudogene 3
chr1	16490926	16499203	-	16490926;16491316	16491010;16499203	ES	0.5	50	50	ENST00000590118.5	ENSG00000080947.14	CROCCP3	chr1	transcribed_unprocessed_pseudogene	ciliary rootlet coiled-coil, rootletin pseudogene 3
chr1	16687522	16691113	-	16687522	16688376	5pMXE	0.5	50	50	ENST00000624828.1	ENSG00000280114.1	RP5-875O13.7	chr1	unprocessed_pseudogene		--
chr1	16691294	16696431	-	16691294	16692105	5pMXE	0.5	50	50	ENST00000414828.1	ENSG00000268869.5	ESPNP	chr1	transcribed_unprocessed_pseudogene	espin pseudogene
chr1	16750421	16750514	+	16740397	16750514	A5SS	0.5	50	50	ENST00000633627.1	ENSG00000227684.2	CROCCP4	chr1	transcribed_unprocessed_pseudogene	ciliary rootlet coiled-coil, rootletin pseudogene 4
chr1	16761102	16768142	-	16761102	16764414	5pMXE	0.5	50	50	ENST00000442552.7	ENSG00000186715.10	MST1L	chr1	transcribed_unprocessed_pseudogene	macrophage stimulating 1-like
chr1	16977198	16978237	-	16977195	16978237	A3SS	0.5	50	50	ENST00000375534.7	ENSG00000117122.13	MFAP2	chr1	protein_coding	microfibrillar-associated protein 2
chr1	16986358	16986805	-	16986358;16986632	16986463;16986805	ES	0.5	50	50	ENST00000326735.12	ENSG00000159363.17	ATP13A2	chr1	protein_coding	ATPase type 13A2
chr1	16989770	16990127	-	16989770;16990003	16989887;16990127	ES	0.5	50	50	ENST00000326735.12	ENSG00000159363.17	ATP13A2	chr1	protein_coding	ATPase type 13A2
chr1	16996300	16997020	-	16996300;16996496	16996386;16997020	ES	0.5	50	50	ENST00000326735.12	ENSG00000159363.17	ATP13A2	chr1	protein_coding	ATPase type 13A2
chr1	17004411	17004707	-	17004411	17004692	A5SS	0.5	50	50	ENST00000326735.12	ENSG00000159363.17	ATP13A2	chr1	protein_coding	ATPase type 13A2
chr1	17334009	17336159	+	17334009	17334324	3pMXE	0.5	50	50	ENST00000375453.5	ENSG00000159339.13	PADI4	chr1	protein_coding	peptidyl arginine deiminase, type IV
chr1	17607977	17616094	+	17607977;17613174	17613058;17616094	ES	0.5	50	50	ENST00000361221.7	ENSG00000074964.16	ARHGEF10L	chr1	protein_coding	Rho guanine nucleotide exchange factor (GEF) 10-like
chr1	17632466	17634835	+	17632466;17634562	17634548;17634835	ES	0.5	50	50	ENST00000361221.7	ENSG00000074964.16	ARHGEF10L	chr1	protein_coding	Rho guanine nucleotide exchange factor (GEF) 10-like
chr1	17618522	17619339	+	17616202	17619339	A5SS	0.5	50	50	ENST00000361221.7	ENSG00000074964.16	ARHGEF10L	chr1	protein_coding	Rho guanine nucleotide exchange factor (GEF) 10-like
chr1	18635240	18636243	+	18635240	18636237	A3SS	0.5	50	50	ENST00000375375.7	ENSG00000009709.11	PAX7	chr1	protein_coding	paired box 7
chr1	18875503	18877208	-	18875503;18876467	18876315;18877208	ES	0.5	50	50	ENST00000494072.3	ENSG00000255275.3	RP13-279N23.2	chr1	protein_coding		--
chr1	18883428	18885473	-	18883428;18885398	18885284;18885473	ES	0.5	50	50	ENST00000494072.3	ENSG00000255275.3	RP13-279N23.2	chr1	protein_coding		--
chr1	18872957	18874463	-	18859699	18874463	A3SS	0.5	50	50	ENST00000494072.3	ENSG00000255275.3	RP13-279N23.2	chr1	protein_coding		--
chr1	18890105	18890694	-	18890105	18902462	A5SS	0.5	50	50	ENST00000290597.9	ENSG00000159423.16	ALDH4A1	chr1	protein_coding	aldehyde dehydrogenase 4 family, member A1
chr1	19243707	19244906	-	19243707;19244015	19243950;19244906	ES	0.5	50	50	ENST00000477853.5	ENSG00000127463.13	EMC1	chr1	protein_coding	ER membrane protein complex subunit 1
chr1	19238854	19239231	-	19238857	19239231	A3SS	0.5	50	50	ENST00000477853.5	ENSG00000127463.13	EMC1	chr1	protein_coding	ER membrane protein complex subunit 1
chr1	19312889	19324633	+	19312889;19317841	19317600;19324633	ES	0.5	50	50	ENST00000375155.7	ENSG00000040487.12	PQLC2	chr1	protein_coding	PQ loop repeat containing 2
chr1	19419750	19485436	-	19419750;19449330	19448834;19485436	ES	0.5	50	50	ENST00000264203.7	ENSG00000077549.17	CAPZB	chr1	protein_coding	capping protein (actin filament) muscle Z-line, beta
chr1	19339617;19344434	19344358;19345187	-	19339617	19345187	cassetteExon	0.5	100	100	ENST00000264203.7	ENSG00000077549.17	CAPZB	chr1	protein_coding	capping protein (actin filament) muscle Z-line, beta
chr1	19339617	19342752	-	19339617	19345187	A5SS	0.33	50	50	ENST00000264203.7	ENSG00000077549.17	CAPZB	chr1	protein_coding	capping protein (actin filament) muscle Z-line, beta
chr1	19419750	19484190	-	19419750	19448834	A5SS&ES	0.33	50	50	ENST00000264203.7	ENSG00000077549.17	CAPZB	chr1	protein_coding	capping protein (actin filament) muscle Z-line, beta
chr1	19339617;19342864	19342752;19344358	-	19339617	19344358	cassetteExon	0.5	100	100	ENST00000375144.5	ENSG00000077549.17	CAPZB	chr1	protein_coding	capping protein (actin filament) muscle Z-line, beta
chr1	19419750	19484190	-	19419750	19485436	A5SS	0.33	50	50	ENST00000375142.5	ENSG00000077549.17	CAPZB	chr1	protein_coding	capping protein (actin filament) muscle Z-line, beta
chr1	19597109;19622147	19622100;19623474	+	19597109	19623474	cassetteExon	0.5	100	100	ENST00000617872.4	ENSG00000173436.13	MINOS1	chr1	protein_coding	mitochondrial inner membrane organizing system 1
chr1	19597109	19622100	+	19597109	19655012	A3SS	0.33	50	50	ENST00000602662.1	ENSG00000270136.5	MINOS1-NBL1	chr1	protein_coding	MINOS1-NBL1 readthrough
chr1	19597109	19623474	+	19597109	19655012	A3SS	0.33	50	50	ENST00000602662.1	ENSG00000270136.5	MINOS1-NBL1	chr1	protein_coding	MINOS1-NBL1 readthrough
chr1	19643397	19655012	+	19597109	19655012	A5SS	0.12	50	50	ENST00000602662.1	ENSG00000270136.5	MINOS1-NBL1	chr1	protein_coding	MINOS1-NBL1 readthrough
chr1	19643625	19655012	+	19597109	19655012	A5SS	0.12	50	50	ENST00000602662.1	ENSG00000270136.5	MINOS1-NBL1	chr1	protein_coding	MINOS1-NBL1 readthrough
chr1	19643954	19655012	+	19597109	19655012	A5SS	0.12	50	50	ENST00000602662.1	ENSG00000270136.5	MINOS1-NBL1	chr1	protein_coding	MINOS1-NBL1 readthrough
chr1	19644446	19655012	+	19597109	19655012	A5SS	0.12	50	50	ENST00000602662.1	ENSG00000270136.5	MINOS1-NBL1	chr1	protein_coding	MINOS1-NBL1 readthrough
chr1	19645530	19655012	+	19597109	19655012	A5SS	0.12	50	50	ENST00000602662.1	ENSG00000270136.5	MINOS1-NBL1	chr1	protein_coding	MINOS1-NBL1 readthrough
chr1	19646033	19655012	+	19597109	19655012	A5SS	0.12	50	50	ENST00000602662.1	ENSG00000270136.5	MINOS1-NBL1	chr1	protein_coding	MINOS1-NBL1 readthrough
chr1	19647670	19655012	+	19597109	19655012	A5SS	0.12	50	50	ENST00000602662.1	ENSG00000270136.5	MINOS1-NBL1	chr1	protein_coding	MINOS1-NBL1 readthrough
chr1	19643625	19655012	+	19643397	19655012	A5SS	0.12	50	50	ENST00000289749.6	ENSG00000158747.13	NBL1	chr1	protein_coding	neuroblastoma 1, DAN family BMP antagonist
chr1	19643954	19655012	+	19643397	19655012	A5SS	0.12	50	50	ENST00000289749.6	ENSG00000158747.13	NBL1	chr1	protein_coding	neuroblastoma 1, DAN family BMP antagonist
chr1	19644446	19655012	+	19643397	19655012	A5SS	0.12	50	50	ENST00000289749.6	ENSG00000158747.13	NBL1	chr1	protein_coding	neuroblastoma 1, DAN family BMP antagonist
chr1	19645530	19655012	+	19643397	19655012	A5SS	0.12	50	50	ENST00000289749.6	ENSG00000158747.13	NBL1	chr1	protein_coding	neuroblastoma 1, DAN family BMP antagonist
chr1	19646033	19655012	+	19643397	19655012	A5SS	0.12	50	50	ENST00000289749.6	ENSG00000158747.13	NBL1	chr1	protein_coding	neuroblastoma 1, DAN family BMP antagonist
chr1	19647670	19655012	+	19643397	19655012	A5SS	0.12	50	50	ENST00000289749.6	ENSG00000158747.13	NBL1	chr1	protein_coding	neuroblastoma 1, DAN family BMP antagonist
chr1	19643954	19655012	+	19643625	19655012	A5SS	0.12	50	50	ENST00000622566.4	ENSG00000158747.13	NBL1	chr1	protein_coding	neuroblastoma 1, DAN family BMP antagonist
chr1	19644446	19655012	+	19643625	19655012	A5SS	0.12	50	50	ENST00000622566.4	ENSG00000158747.13	NBL1	chr1	protein_coding	neuroblastoma 1, DAN family BMP antagonist
chr1	19645530	19655012	+	19643625	19655012	A5SS	0.12	50	50	ENST00000622566.4	ENSG00000158747.13	NBL1	chr1	protein_coding	neuroblastoma 1, DAN family BMP antagonist
chr1	19646033	19655012	+	19643625	19655012	A5SS	0.12	50	50	ENST00000622566.4	ENSG00000158747.13	NBL1	chr1	protein_coding	neuroblastoma 1, DAN family BMP antagonist
chr1	19647670	19655012	+	19643625	19655012	A5SS	0.12	50	50	ENST00000622566.4	ENSG00000158747.13	NBL1	chr1	protein_coding	neuroblastoma 1, DAN family BMP antagonist
chr1	19644446	19655012	+	19643954	19655012	A5SS	0.12	50	50	ENST00000621723.4	ENSG00000158747.13	NBL1	chr1	protein_coding	neuroblastoma 1, DAN family BMP antagonist
chr1	19645530	19655012	+	19643954	19655012	A5SS	0.12	50	50	ENST00000621723.4	ENSG00000158747.13	NBL1	chr1	protein_coding	neuroblastoma 1, DAN family BMP antagonist
chr1	19646033	19655012	+	19643954	19655012	A5SS	0.12	50	50	ENST00000621723.4	ENSG00000158747.13	NBL1	chr1	protein_coding	neuroblastoma 1, DAN family BMP antagonist
chr1	19647670	19655012	+	19643954	19655012	A5SS	0.12	50	50	ENST00000621723.4	ENSG00000158747.13	NBL1	chr1	protein_coding	neuroblastoma 1, DAN family BMP antagonist
chr1	19645530	19655012	+	19644446	19655012	A5SS	0.12	50	50	ENST00000375136.7	ENSG00000158747.13	NBL1	chr1	protein_coding	neuroblastoma 1, DAN family BMP antagonist
chr1	19646033	19655012	+	19644446	19655012	A5SS	0.12	50	50	ENST00000375136.7	ENSG00000158747.13	NBL1	chr1	protein_coding	neuroblastoma 1, DAN family BMP antagonist
chr1	19647670	19655012	+	19644446	19655012	A5SS	0.12	50	50	ENST00000375136.7	ENSG00000158747.13	NBL1	chr1	protein_coding	neuroblastoma 1, DAN family BMP antagonist
chr1	19646033	19655012	+	19645530	19655012	A5SS	0.12	50	50	ENST00000618761.4	ENSG00000158747.13	NBL1	chr1	protein_coding	neuroblastoma 1, DAN family BMP antagonist
chr1	19647670	19655012	+	19645530	19655012	A5SS	0.12	50	50	ENST00000618761.4	ENSG00000158747.13	NBL1	chr1	protein_coding	neuroblastoma 1, DAN family BMP antagonist
chr1	19647670	19655012	+	19646033	19655012	A5SS	0.12	50	50	ENST00000615215.4	ENSG00000158747.13	NBL1	chr1	protein_coding	neuroblastoma 1, DAN family BMP antagonist
chr1	19787117	19799174	-	19787117	19798137	A5SS&ES	0.5	50	50	ENST00000294543.10	ENSG00000162542.13	TMCO4	chr1	protein_coding	transmembrane and coiled-coil domains 4
chr1	20114259	20116333	-	20114259;20115613	20115507;20116333	ES	0.5	50	50	ENST00000375105.7	ENSG00000117215.14	PLA2G2D	chr1	protein_coding	phospholipase A2, group IID
chr1	20172891	20175007	-	20172897	20175007	A3SS	0.5	50	50	ENST00000429261.2	ENSG00000187980.6	PLA2G2C	chr1	protein_coding	phospholipase A2, group IIC
chr1	20345593	20348245	+	20345593	20348248	A3SS	0.5	50	50	ENST00000375079.6	ENSG00000158816.15	VWA5B1	chr1	protein_coding	von Willebrand factor A domain containing 5B1
chr1	20348358	20350156	+	20348376	20350156	A5SS	0.5	50	50	ENST00000375079.6	ENSG00000158816.15	VWA5B1	chr1	protein_coding	von Willebrand factor A domain containing 5B1
chr1	20398225	20398483	-	20379026	20398483	A3SS	0.5	50	50	ENST00000426428.5	ENSG00000236963.5	LINC01141	chr1	lincRNA	long intergenic non-protein coding RNA 1141
chr1	20400987	20405575	-	20398787	20405575	A3SS	0.5	50	50	ENST00000418743.5	ENSG00000236963.5	LINC01141	chr1	lincRNA	long intergenic non-protein coding RNA 1141
chr1	20398787	20399480	-	20398787	20405575	A5SS	0.5	50	50	ENST00000418743.5	ENSG00000236963.5	LINC01141	chr1	lincRNA	long intergenic non-protein coding RNA 1141
chr1	20670488	20671938	-	20670491	20671938	A3SS	0.5	50	50	ENST00000375044.5	ENSG00000117245.12	KIF17	chr1	protein_coding	kinesin family member 17
chr1	20715639	20717476	-	20715639	20717349	A5SS	0.5	50	50	ENST00000375044.5	ENSG00000117245.12	KIF17	chr1	protein_coding	kinesin family member 17
chr1	20727603;20728086	20727958;20732181	-	20727603	20732181	cassetteExon	0.5	100	100	ENST00000375031.5	ENSG00000189410.11	SH2D5	chr1	protein_coding	SH2 domain containing 5
chr1	20776005	20776597	-	20773610	20776597	A3SS	0.5	50	50	ENST00000312239.9	ENSG00000127483.17	HP1BP3	chr1	protein_coding	heterochromatin protein 1, binding protein 3
chr1	20780540	20786514	-	20780540	20786649	A5SS	0.5	50	50	ENST00000312239.9	ENSG00000127483.17	HP1BP3	chr1	protein_coding	heterochromatin protein 1, binding protein 3
chr1	20886371	20893517	-	20886371;20892729	20892619;20893517	ES	0.5	50	50	ENST00000400422.5	ENSG00000075151.19	EIF4G3	chr1	protein_coding	eukaryotic translation initiation factor 4 gamma, 3
chr1	20904971	20950003	-	20904971;20942330	20941491;20950003	ES	0.5	50	50	ENST00000400422.5	ENSG00000075151.19	EIF4G3	chr1	protein_coding	eukaryotic translation initiation factor 4 gamma, 3
chr1	20981227;20982408	20982388;21002713	-	20981227	21002713	cassetteExon	0.5	100	100	ENST00000400422.5	ENSG00000075151.19	EIF4G3	chr1	protein_coding	eukaryotic translation initiation factor 4 gamma, 3
chr1	20981227;20997633	20997601;21002713	-	20981227	21002713	cassetteExon	0.5	100	100	ENST00000400422.5	ENSG00000075151.19	EIF4G3	chr1	protein_coding	eukaryotic translation initiation factor 4 gamma, 3
chr1	20941395	20941491	-	20904971	20941491	A3SS	0.5	50	50	ENST00000400422.5	ENSG00000075151.19	EIF4G3	chr1	protein_coding	eukaryotic translation initiation factor 4 gamma, 3
chr1	20950111	20969474	-	20950108	20969474	A3SS	0.5	50	50	ENST00000400422.5	ENSG00000075151.19	EIF4G3	chr1	protein_coding	eukaryotic translation initiation factor 4 gamma, 3
chr1	21089213	21111323	-	21089213	21176175	A5SS	0.5	50	50	ENST00000400422.5	ENSG00000075151.19	EIF4G3	chr1	protein_coding	eukaryotic translation initiation factor 4 gamma, 3
chr1	20942330	20950003	-	20904971	20950003	A3SS	0.5	50	50	ENST00000374935.7	ENSG00000075151.19	EIF4G3	chr1	protein_coding	eukaryotic translation initiation factor 4 gamma, 3
chr1	20904971	20941491	-	20904971	20950003	A5SS	0.5	50	50	ENST00000374935.7	ENSG00000075151.19	EIF4G3	chr1	protein_coding	eukaryotic translation initiation factor 4 gamma, 3
chr1	20981227;20997633	20997601;21002713	-	20981227;20982408	20982388;21002713	MXE	0.5	100	100	ENST00000602326.5	ENSG00000075151.19	EIF4G3	chr1	protein_coding	eukaryotic translation initiation factor 4 gamma, 3
chr1	21220131	21225250	-	21220131;21221842	21221747;21225250	ES	0.5	50	50	ENST00000415912.6	ENSG00000117298.14	ECE1	chr1	protein_coding	endothelin converting enzyme 1
chr1	21290156	21290364	-	21290156	21345376	A5SS	0.5	50	50	ENST00000415912.6	ENSG00000117298.14	ECE1	chr1	protein_coding	endothelin converting enzyme 1
chr1	21445219;21468897	21468688;21470632	+	21445219	21470632	cassetteExon	0.5	100	100	ENST00000454000.6	ENSG00000142794.18	NBPF3	chr1	protein_coding	neuroblastoma breakpoint family, member 3
chr1	21474951	21478069	+	21474951	21478144	A3SS	0.5	50	50	ENST00000454000.6	ENSG00000142794.18	NBPF3	chr1	protein_coding	neuroblastoma breakpoint family, member 3
chr1	21478196	21479349	+	21478307	21479349	A5SS	0.5	50	50	ENST00000454000.6	ENSG00000142794.18	NBPF3	chr1	protein_coding	neuroblastoma breakpoint family, member 3
chr1	21468585	21468688	+	21445219	21468688	A5SS	0.5	50	50	ENST00000342104.9	ENSG00000142794.18	NBPF3	chr1	protein_coding	neuroblastoma breakpoint family, member 3
chr1	21509517	21560626	+	21509517;21554142	21553978;21560626	ES	0.5	50	50	ENST00000374840.7	ENSG00000162551.13	ALPL	chr1	protein_coding	alkaline phosphatase, liver/bone/kidney
chr1	21560745	21563110	+	21560745;21561212	21561097;21563110	ES	0.5	50	50	ENST00000374840.7	ENSG00000162551.13	ALPL	chr1	protein_coding	alkaline phosphatase, liver/bone/kidney
chr1	21551428	21553978	+	21509517	21553978	A5SS	0.5	50	50	ENST00000374840.7	ENSG00000162551.13	ALPL	chr1	protein_coding	alkaline phosphatase, liver/bone/kidney
chr1	21602913	21606066	-	21602913;21603912	21603658;21606066	ES	0.5	50	50	ENST00000290101.8	ENSG00000076864.19	RAP1GAP	chr1	protein_coding	RAP1 GTPase activating protein
chr1	21649796;21665317	21665211;21669254	-	21649796	21669254	cassetteExon	0.5	100	100	ENST00000290101.8	ENSG00000076864.19	RAP1GAP	chr1	protein_coding	RAP1 GTPase activating protein
chr1	21598040	21598400	-	21598064	21598400	A3SS	0.5	50	50	ENST00000290101.8	ENSG00000076864.19	RAP1GAP	chr1	protein_coding	RAP1 GTPase activating protein
chr1	21602913	21603835	-	21602913	21603658	A5SS	0.33	50	50	ENST00000290101.8	ENSG00000076864.19	RAP1GAP	chr1	protein_coding	RAP1 GTPase activating protein
chr1	21620050	21622339	-	21620050	21626304	A5SS	0.5	50	50	ENST00000290101.8	ENSG00000076864.19	RAP1GAP	chr1	protein_coding	RAP1 GTPase activating protein
chr1	21649796	21651779	-	21649796	21669254	A5SS	0.33	50	50	ENST00000290101.8	ENSG00000076864.19	RAP1GAP	chr1	protein_coding	RAP1 GTPase activating protein
chr1	21602913;21603912	21603835;21606066	-	21602913	21606066	cassetteExon	0.5	100	100	ENST00000374761.6	ENSG00000076864.19	RAP1GAP	chr1	protein_coding	RAP1 GTPase activating protein
chr1	21649796	21651779	-	21649796	21665211	A5SS	0.33	50	50	ENST00000542643.6	ENSG00000076864.19	RAP1GAP	chr1	protein_coding	RAP1 GTPase activating protein
chr1	21690099;21695221	21695066;21701498	-	21690099	21701498	cassetteExon	0.5	100	100	ENST00000400301.5	ENSG00000090686.15	USP48	chr1	protein_coding	ubiquitin specific peptidase 48
chr1	21706907	21715389	-	21706868	21715389	A3SS	0.5	50	50	ENST00000400301.5	ENSG00000090686.15	USP48	chr1	protein_coding	ubiquitin specific peptidase 48
chr1	21721163	21721650	-	21721166	21721650	A3SS	0.5	50	50	ENST00000400301.5	ENSG00000090686.15	USP48	chr1	protein_coding	ubiquitin specific peptidase 48
chr1	21729829	21736446	-	21729832	21736446	A3SS	0.5	50	50	ENST00000400301.5	ENSG00000090686.15	USP48	chr1	protein_coding	ubiquitin specific peptidase 48
chr1	22086866	22089943	+	22086866	22091428	A3SS	0.5	50	50	ENST00000400259.5	ENSG00000070831.15	CDC42	chr1	protein_coding	cell division cycle 42
chr1	22052742	22078429	+	22052868	22078429	A5SS	0.33	50	50	ENST00000400259.5	ENSG00000070831.15	CDC42	chr1	protein_coding	cell division cycle 42
chr1	22074219	22078429	+	22052868	22078429	A5SS	0.33	50	50	ENST00000400259.5	ENSG00000070831.15	CDC42	chr1	protein_coding	cell division cycle 42
chr1	22052742	22078429	+	22052742;22074219	22074094;22078429	ES	0.5	50	50	ENST00000344548.7	ENSG00000070831.15	CDC42	chr1	protein_coding	cell division cycle 42
chr1	22452004	22489880	+	22452004;22452946	22452659;22489880	ES	0.5	50	50	ENST00000404138.5	ENSG00000184677.16	ZBTB40	chr1	protein_coding	zinc finger and BTB domain containing 40
chr1	22491533	22501492	+	22491533	22506049	A3SS	0.5	50	50	ENST00000374651.8	ENSG00000184677.16	ZBTB40	chr1	protein_coding	zinc finger and BTB domain containing 40
chr1	22502441	22506049	+	22491533	22506049	A5SS	0.5	50	50	ENST00000374651.8	ENSG00000184677.16	ZBTB40	chr1	protein_coding	zinc finger and BTB domain containing 40
chr1	22643737	22644011	+	22643714	22644011	A5SS	0.33	50	50	ENST00000374640.8	ENSG00000159189.11	C1QC	chr1	protein_coding	complement component 1, q subcomponent, C chain
chr1	22643886	22644011	+	22643714	22644011	A5SS	0.33	50	50	ENST00000374640.8	ENSG00000159189.11	C1QC	chr1	protein_coding	complement component 1, q subcomponent, C chain
chr1	22643886	22644011	+	22643737	22644011	A5SS	0.33	50	50	ENST00000374639.7	ENSG00000159189.11	C1QC	chr1	protein_coding	complement component 1, q subcomponent, C chain
chr1	22882483	22892881	+	22882483	22891129	3pMXE	0.33	50	50	ENST00000544305.5	ENSG00000133216.16	EPHB2	chr1	protein_coding	EPH receptor B2
chr1	22882483	22892884	+	22882483	22891129	3pMXE	0.33	50	50	ENST00000544305.5	ENSG00000133216.16	EPHB2	chr1	protein_coding	EPH receptor B2
chr1	22775244	22781421	+	22711043	22781421	A5SS	0.5	50	50	ENST00000544305.5	ENSG00000133216.16	EPHB2	chr1	protein_coding	EPH receptor B2
chr1	22882483	22892881	+	22882483	22892884	A3SS	0.33	50	50	ENST00000374630.7	ENSG00000133216.16	EPHB2	chr1	protein_coding	EPH receptor B2
chr1	22895580	22896411	+	22895580	22896414	A3SS	0.5	50	50	ENST00000374630.7	ENSG00000133216.16	EPHB2	chr1	protein_coding	EPH receptor B2
chr1	23030634;23044486	23044427;23050387	+	23030634	23050387	cassetteExon	0.5	100	100	ENST00000356634.7	ENSG00000004487.15	KDM1A	chr1	protein_coding	lysine (K)-specific demethylase 1A
chr1	23059167;23066071	23066060;23068539	+	23059167	23068539	cassetteExon	0.5	100	100	ENST00000356634.7	ENSG00000004487.15	KDM1A	chr1	protein_coding	lysine (K)-specific demethylase 1A
chr1	23094380	23168766	-	23094380;23109127	23109022;23168766	ES	0.5	50	50	ENST00000418342.5	ENSG00000169641.13	LUZP1	chr1	protein_coding	leucine zipper protein 1
chr1	23090898	23091190	-	23089053	23091190	A3SS	0.5	50	50	ENST00000418342.5	ENSG00000169641.13	LUZP1	chr1	protein_coding	leucine zipper protein 1
chr1	23323732	23337754	-	23323732;23333631	23333518;23337754	ES	0.5	50	50	ENST00000478691.5	ENSG00000125944.18	HNRNPR	chr1	protein_coding	heterogeneous nuclear ribonucleoprotein R
chr1	23338608;23341017	23340852;23344211	-	23338608	23344211	cassetteExon	0.5	100	100	ENST00000478691.5	ENSG00000125944.18	HNRNPR	chr1	protein_coding	heterogeneous nuclear ribonucleoprotein R
chr1	23338608;23341020	23340852;23344211	-	23338608	23344211	cassetteExon	0.5	100	100	ENST00000478691.5	ENSG00000125944.18	HNRNPR	chr1	protein_coding	heterogeneous nuclear ribonucleoprotein R
chr1	23318688	23321528	-	23318697	23321528	A3SS	0.5	50	50	ENST00000478691.5	ENSG00000125944.18	HNRNPR	chr1	protein_coding	heterogeneous nuclear ribonucleoprotein R
chr1	23341020	23344211	-	23341017	23344211	A3SS	0.33	50	50	ENST00000374616.7	ENSG00000125944.18	HNRNPR	chr1	protein_coding	heterogeneous nuclear ribonucleoprotein R
chr1	23338608	23344211	-	23338608	23340852	5pMXE	0.5	50	50	ENST00000427764.3	ENSG00000125944.18	HNRNPR	chr1	protein_coding	heterogeneous nuclear ribonucleoprotein R
chr1	23369324	23371139	+	23369513	23371139	A5SS	0.5	50	50	ENST00000454117.1	ENSG00000249087.6	ZNF436-AS1	chr1	antisense	ZNF436 antisense RNA 1
chr1	23371209	23371474	+	23371209	23371513	A3SS	0.5	50	50	ENST00000437367.3	ENSG00000249087.6	ZNF436-AS1	chr1	antisense	ZNF436 antisense RNA 1
chr1	23404160	23408664	-	23397955	23408664	A3SS	0.5	50	50	ENST00000450454.6	ENSG00000204219.9	TCEA3	chr1	protein_coding	transcription elongation factor A (SII), 3
chr1	23442635	23452697	-	23451528	23452697	A3SS&ES	0.5	50	50	ENST00000336689.7	ENSG00000088280.18	ASAP3	chr1	protein_coding	ArfGAP with SH3 domain, ankyrin repeat and PH domain 3
chr1	23785311	23785675	+	23779941	23785675	A5SS	0.5	50	50	ENST00000246151.8	ENSG00000057757.9	PITHD1	chr1	protein_coding	PITH (C-terminal proteasome-interacting domain of thioredoxin-like) domain containing 1
chr1	23793930	23794224	+	23793930;23794136	23794063;23794224	ES	0.5	50	50	ENST00000374514.7	ENSG00000011009.10	LYPLA2	chr1	protein_coding	lysophospholipase II
chr1	23794325	23794552	+	23794325	23794427	A3SS	0.5	50	50	ENST00000374514.7	ENSG00000011009.10	LYPLA2	chr1	protein_coding	lysophospholipase II
chr1	23799436	23800387	-	23799436	23800712	A5SS	0.5	50	50	ENST00000617979.4	ENSG00000117308.14	GALE	chr1	protein_coding	UDP-galactose-4-epimerase
chr1	23814338	23816675	-	23808323	23816675	A3SS	0.5	50	50	ENST00000436439.6	ENSG00000117305.14	HMGCL	chr1	protein_coding	3-hydroxymethyl-3-methylglutaryl-CoA lyase
chr1	23808323	23810736	-	23808323	23816675	A5SS	0.5	50	50	ENST00000436439.6	ENSG00000117305.14	HMGCL	chr1	protein_coding	3-hydroxymethyl-3-methylglutaryl-CoA lyase
chr1	23959998	23960933	+	23959998	23960929	A3SS	0.5	50	50	ENST00000334351.7	ENSG00000189266.11	PNRC2	chr1	protein_coding	proline-rich nuclear receptor coactivator 2
chr1	23967723	23971850	-	23967723;23971626	23971573;23971850	ES	0.33	50	50	ENST00000344989.10	ENSG00000188529.14	SRSF10	chr1	protein_coding	serine/arginine-rich splicing factor 10
chr1	23967956	23971573	-	23967723	23971573	A3SS	0.33	50	50	ENST00000344989.10	ENSG00000188529.14	SRSF10	chr1	protein_coding	serine/arginine-rich splicing factor 10
chr1	23971439	23971573	-	23967723	23971573	A3SS	0.33	50	50	ENST00000344989.10	ENSG00000188529.14	SRSF10	chr1	protein_coding	serine/arginine-rich splicing factor 10
chr1	23971623	23971850	-	23971626	23971850	A3SS	0.33	50	50	ENST00000344989.10	ENSG00000188529.14	SRSF10	chr1	protein_coding	serine/arginine-rich splicing factor 10
chr1	23967723	23971850	-	23967723;23971623	23971573;23971850	ES	0.33	50	50	ENST00000453840.7	ENSG00000188529.14	SRSF10	chr1	protein_coding	serine/arginine-rich splicing factor 10
chr1	23967723	23971850	-	23971626	23971850	A3SS&ES	0.33	50	50	ENST00000374452.9	ENSG00000188529.14	SRSF10	chr1	protein_coding	serine/arginine-rich splicing factor 10
chr1	23971439	23971573	-	23967956	23971573	A3SS	0.33	50	50	ENST00000374452.9	ENSG00000188529.14	SRSF10	chr1	protein_coding	serine/arginine-rich splicing factor 10
chr1	23967723	23971850	-	23971623	23971850	A3SS&ES	0.33	50	50	ENST00000374453.7	ENSG00000188529.14	SRSF10	chr1	protein_coding	serine/arginine-rich splicing factor 10
chr1	24066001	24067021	-	24066001	24066107	5pMXE	0.5	50	50	ENST00000338909.9	ENSG00000142661.18	MYOM3	chr1	protein_coding	myomesin 3
chr1	24157891	24159474	-	24157891;24159182	24159052;24159474	ES	0.5	50	50	ENST00000327535.5	ENSG00000185436.11	IFNLR1	chr1	protein_coding	interferon, lambda receptor 1
chr1	24180854	24187802	-	24180854	24187191	5pMXE	0.5	50	50	ENST00000327535.5	ENSG00000185436.11	IFNLR1	chr1	protein_coding	interferon, lambda receptor 1
chr1	24157804	24159052	-	24157891	24159052	A3SS	0.5	50	50	ENST00000327535.5	ENSG00000185436.11	IFNLR1	chr1	protein_coding	interferon, lambda receptor 1
chr1	24157891	24159474	-	24159182	24159474	A3SS&ES	0.5	50	50	ENST00000374421.7	ENSG00000185436.11	IFNLR1	chr1	protein_coding	interferon, lambda receptor 1
chr1	24350122	24364185	+	24350122	24354374	3pMXE	0.5	50	50	ENST00000361548.8	ENSG00000158055.15	GRHL3	chr1	protein_coding	grainyhead-like 3 (Drosophila)
chr1	24319747	24331426	+	24319568	24331426	A5SS	0.33	50	50	ENST00000361548.8	ENSG00000158055.15	GRHL3	chr1	protein_coding	grainyhead-like 3 (Drosophila)
chr1	24323117	24331426	+	24319568	24331426	A5SS	0.33	50	50	ENST00000361548.8	ENSG00000158055.15	GRHL3	chr1	protein_coding	grainyhead-like 3 (Drosophila)
chr1	24323117	24331426	+	24319747	24331426	A5SS	0.33	50	50	ENST00000356046.6	ENSG00000158055.15	GRHL3	chr1	protein_coding	grainyhead-like 3 (Drosophila)
chr1	24384003	24401319	-	24384003;24391679	24391561;24401319	ES	0.5	50	50	ENST00000374409.5	ENSG00000001460.17	STPG1	chr1	protein_coding	sperm-tail PG-rich repeat containing 1
chr1	24401456	24413674	-	24401456	24414911	A5SS	0.5	50	50	ENST00000374409.5	ENSG00000001460.17	STPG1	chr1	protein_coding	sperm-tail PG-rich repeat containing 1
chr1	24419640;24433213	24433104;24440172	+	24419640	24440172	cassetteExon	0.5	100	100	ENST00000374399.8	ENSG00000001461.16	NIPAL3	chr1	protein_coding	NIPA-like domain containing 3
chr1	24453504	24454054	+	24453504	24456138	A3SS	0.5	50	50	ENST00000374399.8	ENSG00000001461.16	NIPAL3	chr1	protein_coding	NIPA-like domain containing 3
chr1	24464120	24466004	+	24464120	24468986	A3SS	0.5	50	50	ENST00000374399.8	ENSG00000001461.16	NIPAL3	chr1	protein_coding	NIPA-like domain containing 3
chr1	24531391	24535093	+	24531391;24533254	24533083;24535093	ES	0.33	50	50	ENST00000618490.4	ENSG00000117602.11	RCAN3	chr1	protein_coding	RCAN family member 3
chr1	24502463;24514567	24514314;24531218	+	24502463	24531218	cassetteExon	0.5	100	100	ENST00000618490.4	ENSG00000117602.11	RCAN3	chr1	protein_coding	RCAN family member 3
chr1	24502463;24514567	24514314;24533083	+	24502463;24531391	24531218;24533083	MXE	0.5	100	100	ENST00000618490.4	ENSG00000117602.11	RCAN3	chr1	protein_coding	RCAN family member 3
chr1	24502463;24514567	24514314;24535093	+	24502463;24533254	24531218;24535093	MXE	0.5	100	100	ENST00000618490.4	ENSG00000117602.11	RCAN3	chr1	protein_coding	RCAN family member 3
chr1	24531391	24533113	+	24531391	24533083	A3SS	0.33	50	50	ENST00000618490.4	ENSG00000117602.11	RCAN3	chr1	protein_coding	RCAN family member 3
chr1	24503150	24531218	+	24502463	24531218	A5SS	0.33	50	50	ENST00000618490.4	ENSG00000117602.11	RCAN3	chr1	protein_coding	RCAN family member 3
chr1	24514567	24533083	+	24514567;24531391	24531218;24533083	ES	0.33	50	50	ENST00000538532.5	ENSG00000117602.11	RCAN3	chr1	protein_coding	RCAN family member 3
chr1	24503117	24514314	+	24502463	24514314	A5SS	0.25	50	50	ENST00000538532.5	ENSG00000117602.11	RCAN3	chr1	protein_coding	RCAN family member 3
chr1	24503150	24514314	+	24502463	24514314	A5SS	0.25	50	50	ENST00000538532.5	ENSG00000117602.11	RCAN3	chr1	protein_coding	RCAN family member 3
chr1	24503150	24531218	+	24514567	24531218	A5SS&ES	0.33	50	50	ENST00000538532.5	ENSG00000117602.11	RCAN3	chr1	protein_coding	RCAN family member 3
chr1	24507728	24514314	+	24502463	24514314	A5SS	0.25	50	50	ENST00000538532.5	ENSG00000117602.11	RCAN3	chr1	protein_coding	RCAN family member 3
chr1	24514567	24535093	+	24514567;24533254	24533083;24535093	ES	0.33	50	50	ENST00000436717.6	ENSG00000117602.11	RCAN3	chr1	protein_coding	RCAN family member 3
chr1	24514567;24531391	24531218;24535093	+	24514567;24533254	24533083;24535093	MXE	0.5	100	100	ENST00000436717.6	ENSG00000117602.11	RCAN3	chr1	protein_coding	RCAN family member 3
chr1	24503150	24514314	+	24503117	24514314	A5SS	0.25	50	50	ENST00000436717.6	ENSG00000117602.11	RCAN3	chr1	protein_coding	RCAN family member 3
chr1	24507728	24514314	+	24503117	24514314	A5SS	0.25	50	50	ENST00000436717.6	ENSG00000117602.11	RCAN3	chr1	protein_coding	RCAN family member 3
chr1	24503150;24514567	24514314;24531218	+	24503150	24531218	cassetteExon	0.5	100	100	ENST00000616511.4	ENSG00000117602.11	RCAN3	chr1	protein_coding	RCAN family member 3
chr1	24503150;24514567	24514314;24533083	+	24503150;24531391	24531218;24533083	MXE	0.5	100	100	ENST00000616511.4	ENSG00000117602.11	RCAN3	chr1	protein_coding	RCAN family member 3
chr1	24503150;24514567	24514314;24535093	+	24503150;24533254	24531218;24535093	MXE	0.5	100	100	ENST00000616511.4	ENSG00000117602.11	RCAN3	chr1	protein_coding	RCAN family member 3
chr1	24507728	24514314	+	24503150	24514314	A5SS	0.25	50	50	ENST00000374395.8	ENSG00000117602.11	RCAN3	chr1	protein_coding	RCAN family member 3
chr1	24531391	24535093	+	24531391;24533254	24533113;24535093	ES	0.33	50	50	ENST00000425530.3	ENSG00000117602.11	RCAN3	chr1	protein_coding	RCAN family member 3
chr1	24514567	24533083	+	24514567	24531218	A3SS&ES	0.33	50	50	ENST00000425530.3	ENSG00000117602.11	RCAN3	chr1	protein_coding	RCAN family member 3
chr1	24502463	24531218	+	24514567	24531218	5pMXE	0.33	50	50	ENST00000412742.5	ENSG00000117602.11	RCAN3	chr1	protein_coding	RCAN family member 3
chr1	24514567	24535093	+	24514567;24531391	24531218;24535093	ES	0.33	50	50	ENST00000412742.5	ENSG00000117602.11	RCAN3	chr1	protein_coding	RCAN family member 3
chr1	24662804;24663224	24663183;24666815	+	24662804	24666815	cassetteExon	0.5	100	100	ENST00000323848.13	ENSG00000133226.16	SRRM1	chr1	protein_coding	serine/arginine repetitive matrix 1
chr1	24652628	24652915	+	24652628	24652913	A3SS	0.33	50	50	ENST00000323848.13	ENSG00000133226.16	SRRM1	chr1	protein_coding	serine/arginine repetitive matrix 1
chr1	24652628	24652928	+	24652628	24652913	A3SS	0.33	50	50	ENST00000323848.13	ENSG00000133226.16	SRRM1	chr1	protein_coding	serine/arginine repetitive matrix 1
chr1	24652628	24652915	+	24652628	24652928	A3SS	0.33	50	50	ENST00000374389.8	ENSG00000133226.16	SRRM1	chr1	protein_coding	serine/arginine repetitive matrix 1
chr1	25110829	25112879	-	25103971	25112879	A3SS	0.5	50	50	ENST00000424084.1	ENSG00000233755.1	RP4-799D16.1	chr1	lincRNA		--
chr1	25228235	25232104	-	25228235;25229123	25228998;25232104	ES	0.5	50	50	ENST00000236273.8	ENSG00000117614.9	SYF2	chr1	protein_coding	SYF2 pre-mRNA-splicing factor
chr1	25303459	25317000	+	25303459;25306729	25306596;25317000	ES	0.33	50	50	ENST00000328664.8	ENSG00000187010.18	RHD	chr1	protein_coding	Rh blood group, D antigen
chr1	25317079	25328898	+	25317079;25321962	25321889;25328898	ES	0.5	50	50	ENST00000328664.8	ENSG00000187010.18	RHD	chr1	protein_coding	Rh blood group, D antigen
chr1	25306729;25307816	25307647;25317000	+	25306729	25317000	cassetteExon	0.5	100	100	ENST00000328664.8	ENSG00000187010.18	RHD	chr1	protein_coding	Rh blood group, D antigen
chr1	25306729;25307816	25307647;25328898	+	25306729;25321962	25317000;25328898	MXE	0.5	100	100	ENST00000328664.8	ENSG00000187010.18	RHD	chr1	protein_coding	Rh blood group, D antigen
chr1	25303459;25306729	25306596;25328898	+	25303459	25328898	cassetteExon	0.5	100	100	ENST00000454452.6	ENSG00000187010.18	RHD	chr1	protein_coding	Rh blood group, D antigen
chr1	25303459;25317079	25317000;25328898	+	25303459	25328898	cassetteExon	0.5	100	100	ENST00000454452.6	ENSG00000187010.18	RHD	chr1	protein_coding	Rh blood group, D antigen
chr1	25307816	25328898	+	25303459	25328898	A5SS	0.2	50	50	ENST00000454452.6	ENSG00000187010.18	RHD	chr1	protein_coding	Rh blood group, D antigen
chr1	25321962	25328898	+	25303459	25328898	A5SS	0.2	50	50	ENST00000454452.6	ENSG00000187010.18	RHD	chr1	protein_coding	Rh blood group, D antigen
chr1	25303459;25306729	25306596;25328898	+	25303459;25317079	25317000;25328898	MXE	0.5	100	100	ENST00000417538.6	ENSG00000187010.18	RHD	chr1	protein_coding	Rh blood group, D antigen
chr1	25307816	25317000	+	25303459	25317000	A5SS	0.33	50	50	ENST00000417538.6	ENSG00000187010.18	RHD	chr1	protein_coding	Rh blood group, D antigen
chr1	25307816	25328898	+	25317079	25328898	A5SS&ES	0.2	50	50	ENST00000417538.6	ENSG00000187010.18	RHD	chr1	protein_coding	Rh blood group, D antigen
chr1	25306729;25307816	25307647;25328898	+	25306729	25328898	cassetteExon	0.5	100	100	ENST00000357542.8	ENSG00000187010.18	RHD	chr1	protein_coding	Rh blood group, D antigen
chr1	25306729;25317079	25317000;25328898	+	25306729	25328898	cassetteExon	0.5	100	100	ENST00000357542.8	ENSG00000187010.18	RHD	chr1	protein_coding	Rh blood group, D antigen
chr1	25321962	25328898	+	25306729	25328898	A5SS	0.2	50	50	ENST00000357542.8	ENSG00000187010.18	RHD	chr1	protein_coding	Rh blood group, D antigen
chr1	25306729;25307816	25307647;25328898	+	25306729;25317079	25317000;25328898	MXE	0.5	100	100	ENST00000568195.5	ENSG00000187010.18	RHD	chr1	protein_coding	Rh blood group, D antigen
chr1	25303459;25317079	25317000;25328898	+	25303459;25307816	25306596;25328898	MXE	0.5	100	100	ENST00000342055.9	ENSG00000187010.18	RHD	chr1	protein_coding	Rh blood group, D antigen
chr1	25307816;25317079	25317000;25328898	+	25307816	25328898	cassetteExon	0.5	100	100	ENST00000342055.9	ENSG00000187010.18	RHD	chr1	protein_coding	Rh blood group, D antigen
chr1	25321962	25328898	+	25307816	25328898	A5SS	0.2	50	50	ENST00000342055.9	ENSG00000187010.18	RHD	chr1	protein_coding	Rh blood group, D antigen
chr1	25370540	25385711	-	25370540;25375428	25375349;25385711	ES	0.5	50	50	ENST00000294413.11	ENSG00000188672.16	RHCE	chr1	protein_coding	Rh blood group, CcEe antigens
chr1	25375428	25388976	-	25375428;25385844	25385711;25388976	ES	0.5	50	50	ENST00000294413.11	ENSG00000188672.16	RHCE	chr1	protein_coding	Rh blood group, CcEe antigens
chr1	25408869	25411340	-	25408869	25420639	A5SS	0.5	50	50	ENST00000294413.11	ENSG00000188672.16	RHCE	chr1	protein_coding	Rh blood group, CcEe antigens
chr1	25385844	25402596	-	25385844;25389113	25388976;25402596	ES	0.33	50	50	ENST00000340849.8	ENSG00000188672.16	RHCE	chr1	protein_coding	Rh blood group, CcEe antigens
chr1	25370540;25375428	25375349;25388976	-	25370540;25385844	25385711;25388976	MXE	0.5	100	100	ENST00000340849.8	ENSG00000188672.16	RHCE	chr1	protein_coding	Rh blood group, CcEe antigens
chr1	25392141	25402596	-	25389113	25402596	A3SS	0.33	50	50	ENST00000340849.8	ENSG00000188672.16	RHCE	chr1	protein_coding	Rh blood group, CcEe antigens
chr1	25389113	25390749	-	25389113	25402596	A5SS	0.5	50	50	ENST00000340849.8	ENSG00000188672.16	RHCE	chr1	protein_coding	Rh blood group, CcEe antigens
chr1	25375428;25389113	25388976;25402596	-	25375428;25385844	25385711;25402596	MXE	0.5	100	100	ENST00000346452.8	ENSG00000188672.16	RHCE	chr1	protein_coding	Rh blood group, CcEe antigens
chr1	25392141	25402596	-	25385844	25402596	A3SS	0.33	50	50	ENST00000346452.8	ENSG00000188672.16	RHCE	chr1	protein_coding	Rh blood group, CcEe antigens
chr1	25370540;25385844	25385711;25402596	-	25370540;25392141	25375349;25402596	MXE	0.5	100	100	ENST00000349438.8	ENSG00000188672.16	RHCE	chr1	protein_coding	Rh blood group, CcEe antigens
chr1	25375428;25385844	25385711;25402596	-	25375428;25392141	25388976;25402596	MXE	0.5	100	100	ENST00000349438.8	ENSG00000188672.16	RHCE	chr1	protein_coding	Rh blood group, CcEe antigens
chr1	25454382	25456653	+	25454382	25484116	A3SS	0.5	50	50	ENST00000399766.7	ENSG00000204178.9	TMEM57	chr1	protein_coding	transmembrane protein 57
chr1	25458892	25484116	+	25454382	25484116	A5SS	0.5	50	50	ENST00000399766.7	ENSG00000204178.9	TMEM57	chr1	protein_coding	transmembrane protein 57
chr1	25618337;25654366	25654242;25686440	+	25618337	25686440	cassetteExon	0.5	100	100	ENST00000611903.4	ENSG00000117643.14	MAN1C1	chr1	protein_coding	mannosidase, alpha, class 1C, member 1
chr1	25710145	25746668	+	25686536	25746668	A5SS	0.5	50	50	ENST00000611903.4	ENSG00000117643.14	MAN1C1	chr1	protein_coding	mannosidase, alpha, class 1C, member 1
chr1	25758709	25763874	+	25763639	25763874	A5SS&ES	0.5	50	50	ENST00000611903.4	ENSG00000117643.14	MAN1C1	chr1	protein_coding	mannosidase, alpha, class 1C, member 1
chr1	25781112	25782585	+	25781260	25782585	A5SS&ES	0.5	50	50	ENST00000611903.4	ENSG00000117643.14	MAN1C1	chr1	protein_coding	mannosidase, alpha, class 1C, member 1
chr1	25814178	25823019	+	25814178	25815548	3pMXE	0.5	50	50	ENST00000354177.8	ENSG00000162430.16	SEPN1	chr1	protein_coding	selenoprotein N, 1
chr1	25801160;25802117	25802016;25805142	+	25801160	25805142	cassetteExon	0.5	100	100	ENST00000354177.8	ENSG00000162430.16	SEPN1	chr1	protein_coding	selenoprotein N, 1
chr1	25812792	25813881	+	25813641	25813881	A5SS&ES	0.5	50	50	ENST00000354177.8	ENSG00000162430.16	SEPN1	chr1	protein_coding	selenoprotein N, 1
chr1	25823128	25823621	+	25823128	25823644	A3SS	0.5	50	50	ENST00000527604.1	ENSG00000255054.3	RP1-317E23.6	chr1	protein_coding		--
chr1	25820029	25823019	+	25814178	25823019	A5SS	0.25	50	50	ENST00000527604.1	ENSG00000255054.3	RP1-317E23.6	chr1	protein_coding		--
chr1	25820414	25823019	+	25814178	25823019	A5SS	0.25	50	50	ENST00000527604.1	ENSG00000255054.3	RP1-317E23.6	chr1	protein_coding		--
chr1	25821003	25823019	+	25814178	25823019	A5SS	0.25	50	50	ENST00000527604.1	ENSG00000255054.3	RP1-317E23.6	chr1	protein_coding		--
chr1	25817713	25818223	-	25817713	25818403	A5SS	0.5	50	50	ENST00000442055.5	ENSG00000228172.5	RP1-317E23.3	chr1	antisense		--
chr1	25818424	25819712	-	25818424	25819644	A5SS	0.5	50	50	ENST00000442055.5	ENSG00000228172.5	RP1-317E23.3	chr1	antisense		--
chr1	25826826	25829545	+	25826826	25829509	A3SS	0.25	50	50	ENST00000374303.6	ENSG00000117640.17	MTFR1L	chr1	protein_coding	mitochondrial fission regulator 1-like
chr1	25826826	25829618	+	25826826	25829509	A3SS	0.25	50	50	ENST00000374303.6	ENSG00000117640.17	MTFR1L	chr1	protein_coding	mitochondrial fission regulator 1-like
chr1	25826826	25829687	+	25826826	25829509	A3SS	0.25	50	50	ENST00000374303.6	ENSG00000117640.17	MTFR1L	chr1	protein_coding	mitochondrial fission regulator 1-like
chr1	25820414	25823019	+	25820029	25823019	A5SS	0.25	50	50	ENST00000374303.6	ENSG00000117640.17	MTFR1L	chr1	protein_coding	mitochondrial fission regulator 1-like
chr1	25821003	25823019	+	25820029	25823019	A5SS	0.25	50	50	ENST00000374303.6	ENSG00000117640.17	MTFR1L	chr1	protein_coding	mitochondrial fission regulator 1-like
chr1	25826826	25829545	+	25826826	25829618	A3SS	0.25	50	50	ENST00000474295.5	ENSG00000117640.17	MTFR1L	chr1	protein_coding	mitochondrial fission regulator 1-like
chr1	25826826	25829687	+	25826826	25829618	A3SS	0.25	50	50	ENST00000474295.5	ENSG00000117640.17	MTFR1L	chr1	protein_coding	mitochondrial fission regulator 1-like
chr1	25826826	25829545	+	25826826	25829687	A3SS	0.25	50	50	ENST00000526894.5	ENSG00000117640.17	MTFR1L	chr1	protein_coding	mitochondrial fission regulator 1-like
chr1	25821003	25823019	+	25820414	25823019	A5SS	0.25	50	50	ENST00000374301.7	ENSG00000117640.17	MTFR1L	chr1	protein_coding	mitochondrial fission regulator 1-like
chr1	25904738	25906788	-	25904738	25906389	5pMXE	0.25	50	50	ENST00000426559.6	ENSG00000117632.20	STMN1	chr1	protein_coding	stathmin 1
chr1	25901087	25901491	-	25885869	25901491	A3SS	0.5	50	50	ENST00000426559.6	ENSG00000117632.20	STMN1	chr1	protein_coding	stathmin 1
chr1	25904738	25905049	-	25904738	25906389	A5SS	0.25	50	50	ENST00000426559.6	ENSG00000117632.20	STMN1	chr1	protein_coding	stathmin 1
chr1	25904738	25905852	-	25904738	25906389	A5SS	0.25	50	50	ENST00000426559.6	ENSG00000117632.20	STMN1	chr1	protein_coding	stathmin 1
chr1	25904738	25906788	-	25904738	25905852	5pMXE	0.25	50	50	ENST00000399728.5	ENSG00000117632.20	STMN1	chr1	protein_coding	stathmin 1
chr1	25904738	25905049	-	25904738	25905852	A5SS	0.25	50	50	ENST00000399728.5	ENSG00000117632.20	STMN1	chr1	protein_coding	stathmin 1
chr1	25904738	25905049	-	25904738	25906788	A5SS	0.25	50	50	ENST00000357865.6	ENSG00000117632.20	STMN1	chr1	protein_coding	stathmin 1
chr1	25990921	25998025	-	25990863	25998025	A3SS	0.5	50	50	ENST00000374282.7	ENSG00000158006.13	PAFAH2	chr1	protein_coding	platelet-activating factor acetylhydrolase 2, 40kDa
chr1	26043551;26044444	26044298;26044997	-	26043551	26044997	cassetteExon	0.5	100	100	ENST00000374278.7	ENSG00000158014.14	SLC30A2	chr1	protein_coding	solute carrier family 30 (zinc transporter), member 2
chr1	26111915	26114292	+	26111420	26114292	A5SS	0.33	50	50	ENST00000619836.4	ENSG00000175087.9	PDIK1L	chr1	protein_coding	PDLIM1 interacting kinase 1 like
chr1	26112650	26114292	+	26111420	26114292	A5SS	0.33	50	50	ENST00000619836.4	ENSG00000175087.9	PDIK1L	chr1	protein_coding	PDLIM1 interacting kinase 1 like
chr1	26111915	26114292	+	26111915;26112650	26112460;26114292	ES	0.5	50	50	ENST00000374271.8	ENSG00000175087.9	PDIK1L	chr1	protein_coding	PDLIM1 interacting kinase 1 like
chr1	26183435	26183729	+	26183414	26183729	A5SS	0.5	50	50	ENST00000361530.10	ENSG00000142675.17	CNKSR1	chr1	protein_coding	connector enhancer of kinase suppressor of Ras 1
chr1	26198077	26198334	+	26198077	26198286	A3SS	0.5	50	50	ENST00000456354.6	ENSG00000188782.7	CATSPER4	chr1	protein_coding	cation channel, sperm associated 4
chr1	26201075	26201354	+	26201041	26201354	A5SS	0.5	50	50	ENST00000456354.6	ENSG00000188782.7	CATSPER4	chr1	protein_coding	cation channel, sperm associated 4
chr1	26225703;26227555	26227404;26227794	+	26225703;26226616	26226586;26227794	MXE	0.5	100	100	ENST00000428812.1	ENSG00000236155.6	RP11-231P20.2	chr1	transcribed_unprocessed_pseudogene		--
chr1	26239838;26244318	26244166;26255171	+	26239838	26255171	cassetteExon	0.5	100	100	ENST00000451429.6	ENSG00000130695.13	CEP85	chr1	protein_coding	centrosomal protein 85kDa
chr1	26301722	26306592	-	26301722;26302918	26302813;26306592	ES	0.33	50	50	ENST00000314675.11	ENSG00000158062.20	UBXN11	chr1	protein_coding	UBX domain protein 11
chr1	26302918;26303167	26303043;26306592	-	26302918	26306592	cassetteExon	0.5	100	100	ENST00000314675.11	ENSG00000158062.20	UBXN11	chr1	protein_coding	UBX domain protein 11
chr1	26298062	26300926	-	26286037	26300926	A3SS	0.5	50	50	ENST00000314675.11	ENSG00000158062.20	UBXN11	chr1	protein_coding	UBX domain protein 11
chr1	26298062	26301694	-	26301024	26301694	A3SS&ES	0.5	50	50	ENST00000314675.11	ENSG00000158062.20	UBXN11	chr1	protein_coding	UBX domain protein 11
chr1	26286037	26294205	-	26286037	26300926	A5SS	0.33	50	50	ENST00000314675.11	ENSG00000158062.20	UBXN11	chr1	protein_coding	UBX domain protein 11
chr1	26286037	26296919	-	26286037	26300926	A5SS	0.33	50	50	ENST00000314675.11	ENSG00000158062.20	UBXN11	chr1	protein_coding	UBX domain protein 11
chr1	26286037;26294331	26294205;26296919	-	26286037	26296919	cassetteExon	0.5	100	100	ENST00000374223.5	ENSG00000158062.20	UBXN11	chr1	protein_coding	UBX domain protein 11
chr1	26286037;26301024	26300926;26301694	-	26286037;26298062	26296919;26301694	MXE	0.5	100	100	ENST00000374223.5	ENSG00000158062.20	UBXN11	chr1	protein_coding	UBX domain protein 11
chr1	26298062;26301024	26300926;26301694	-	26298062	26301694	cassetteExon	0.5	100	100	ENST00000374223.5	ENSG00000158062.20	UBXN11	chr1	protein_coding	UBX domain protein 11
chr1	26301722;26303167	26302813;26306592	-	26301722	26306592	cassetteExon	0.5	100	100	ENST00000374223.5	ENSG00000158062.20	UBXN11	chr1	protein_coding	UBX domain protein 11
chr1	26286037;26301024	26300926;26301694	-	26286037;26298062	26294205;26301694	MXE	0.5	100	100	ENST00000357089.8	ENSG00000158062.20	UBXN11	chr1	protein_coding	UBX domain protein 11
chr1	26362022	26363026	-	26362022;26362175	26362116;26363026	ES	0.5	50	50	ENST00000403843.5	ENSG00000176083.17	ZNF683	chr1	protein_coding	zinc finger protein 683
chr1	26368585	26372669	-	26368582	26372669	A3SS	0.5	50	50	ENST00000403843.5	ENSG00000176083.17	ZNF683	chr1	protein_coding	zinc finger protein 683
chr1	26442873	26447559	+	26442873;26446432	26446316;26447559	ES	0.5	50	50	ENST00000427245.6	ENSG00000117682.16	DHDDS	chr1	protein_coding	dehydrodolichyl diphosphate synthase
chr1	26447660	26457791	+	26447660	26448356	3pMXE	0.5	50	50	ENST00000427245.6	ENSG00000117682.16	DHDDS	chr1	protein_coding	dehydrodolichyl diphosphate synthase
chr1	26442873;26447660	26447559;26457791	+	26442873;26446432	26446316;26457791	MXE	0.5	100	100	ENST00000525682.6	ENSG00000117682.16	DHDDS	chr1	protein_coding	dehydrodolichyl diphosphate synthase
chr1	26446432;26447660	26447559;26457791	+	26446432	26457791	cassetteExon	0.5	100	100	ENST00000525682.6	ENSG00000117682.16	DHDDS	chr1	protein_coding	dehydrodolichyl diphosphate synthase
chr1	26460144	26468892	+	26460144	26468895	A3SS	0.5	50	50	ENST00000525682.6	ENSG00000117682.16	DHDDS	chr1	protein_coding	dehydrodolichyl diphosphate synthase
chr1	26446432	26457791	+	26446432	26447559	3pMXE	0.5	50	50	ENST00000374185.7	ENSG00000117682.16	DHDDS	chr1	protein_coding	dehydrodolichyl diphosphate synthase
chr1	26554738	26555184	+	26554738	26555151	A3SS	0.5	50	50	ENST00000374168.6	ENSG00000117676.13	RPS6KA1	chr1	protein_coding	ribosomal protein S6 kinase, 90kDa, polypeptide 1
chr1	26531438	26536925	+	26529983	26536925	A5SS	0.5	50	50	ENST00000374168.6	ENSG00000117676.13	RPS6KA1	chr1	protein_coding	ribosomal protein S6 kinase, 90kDa, polypeptide 1
chr1	26543221	26546867	+	26536969	26546867	A5SS	0.33	50	50	ENST00000374168.6	ENSG00000117676.13	RPS6KA1	chr1	protein_coding	ribosomal protein S6 kinase, 90kDa, polypeptide 1
chr1	26546035	26546867	+	26536969	26546867	A5SS	0.33	50	50	ENST00000374168.6	ENSG00000117676.13	RPS6KA1	chr1	protein_coding	ribosomal protein S6 kinase, 90kDa, polypeptide 1
chr1	26546035	26546867	+	26543221	26546867	A5SS	0.33	50	50	ENST00000530003.5	ENSG00000117676.13	RPS6KA1	chr1	protein_coding	ribosomal protein S6 kinase, 90kDa, polypeptide 1
chr1	26773898	26774980	+	26773898	26774329	A3SS	0.5	50	50	ENST00000324856.11	ENSG00000117713.17	ARID1A	chr1	protein_coding	AT rich interactive domain 1A (SWI-like)
chr1	26788819	26790759	+	26788268	26790759	A5SS	0.5	50	50	ENST00000078527.8	ENSG00000060642.10	PIGV	chr1	protein_coding	phosphatidylinositol glycan anchor biosynthesis, class V
chr1	26886133	26886477	-	26886133	26888969	A5SS	0.5	50	50	ENST00000374135.8	ENSG00000142751.14	GPN2	chr1	protein_coding	GPN-loop GTPase 2
chr1	27296401	27297051	+	27296401	27297048	A3SS	0.5	50	50	ENST00000319394.7	ENSG00000142784.15	WDTC1	chr1	protein_coding	WD and tetratricopeptide repeats 1
chr1	27332101	27332447	+	27332101	27333958	A3SS	0.5	50	50	ENST00000611517.4	ENSG00000186501.14	TMEM222	chr1	protein_coding	transmembrane protein 222
chr1	27350485;27350952	27350794;27351258	+	27350485	27351258	cassetteExon	0.5	100	100	ENST00000618673.4	ENSG00000142765.17	SYTL1	chr1	protein_coding	synaptotagmin-like 1
chr1	27348012	27349080	+	27348012	27349116	A3SS	0.5	50	50	ENST00000618673.4	ENSG00000142765.17	SYTL1	chr1	protein_coding	synaptotagmin-like 1
chr1	27364394;27364684	27364661;27364773	-	27364394	27364773	cassetteExon	0.5	100	100	ENST00000374040.7	ENSG00000142733.14	MAP3K6	chr1	protein_coding	mitogen-activated protein kinase kinase kinase 6
chr1	27373263	27373965	-	27373263;27373520	27373488;27373965	ES	0.5	50	50	ENST00000270879.8	ENSG00000142748.12	FCN3	chr1	protein_coding	ficolin (collagen/fibrinogen domain containing) 3
chr1	27408346	27412572	-	27408346;27410206	27409692;27412572	ES	0.5	50	50	ENST00000618852.4	ENSG00000158195.10	WASF2	chr1	protein_coding	WAS protein family, member 2
chr1	27410206	27412572	-	27408346	27412572	A3SS	0.5	50	50	ENST00000536657.1	ENSG00000158195.10	WASF2	chr1	protein_coding	WAS protein family, member 2
chr1	27408346	27409692	-	27408346	27412572	A5SS	0.5	50	50	ENST00000536657.1	ENSG00000158195.10	WASF2	chr1	protein_coding	WAS protein family, member 2
chr1	27558530	27558706	-	27553185	27558706	A3SS	0.5	50	50	ENST00000247087.9	ENSG00000126705.13	AHDC1	chr1	protein_coding	AT hook, DNA binding motif, containing 1
chr1	27625151	27626046	-	27625151	27635065	A5SS	0.5	50	50	ENST00000374005.7	ENSG00000000938.12	FGR	chr1	protein_coding	FGR proto-oncogene, Src family tyrosine kinase
chr1	27668535	27669221	-	27668535	27669245	A5SS	0.33	50	50	ENST00000361157.10	ENSG00000126709.14	IFI6	chr1	protein_coding	interferon, alpha-inducible protein 6
chr1	27668535	27669233	-	27668535	27669245	A5SS	0.33	50	50	ENST00000361157.10	ENSG00000126709.14	IFI6	chr1	protein_coding	interferon, alpha-inducible protein 6
chr1	27668535	27669233	-	27668535	27669221	A5SS	0.33	50	50	ENST00000339145.8	ENSG00000126709.14	IFI6	chr1	protein_coding	interferon, alpha-inducible protein 6
chr1	27732657	27744654	+	27732657;27734183	27734031;27744654	ES	0.5	50	50	ENST00000373954.10	ENSG00000009780.15	FAM76A	chr1	protein_coding	family with sequence similarity 76, member A
chr1	27744811	27755195	+	27744811;27749154	27749068;27755195	ES	0.5	50	50	ENST00000373954.10	ENSG00000009780.15	FAM76A	chr1	protein_coding	family with sequence similarity 76, member A
chr1	27727536;27730333	27730232;27732603	+	27727536	27732603	cassetteExon	0.5	100	100	ENST00000373954.10	ENSG00000009780.15	FAM76A	chr1	protein_coding	family with sequence similarity 76, member A
chr1	27838852	27843186	+	27838852;27841234	27841014;27843186	ES	0.5	50	50	ENST00000311772.9	ENSG00000117751.17	PPP1R8	chr1	protein_coding	protein phosphatase 1, regulatory subunit 8
chr1	27831246	27832756	+	27830891	27832756	A5SS	0.33	50	50	ENST00000311772.9	ENSG00000117751.17	PPP1R8	chr1	protein_coding	protein phosphatase 1, regulatory subunit 8
chr1	27831366	27832756	+	27830891	27832756	A5SS	0.33	50	50	ENST00000311772.9	ENSG00000117751.17	PPP1R8	chr1	protein_coding	protein phosphatase 1, regulatory subunit 8
chr1	27831246	27832756	+	27831366	27832756	A5SS	0.33	50	50	ENST00000236412.11	ENSG00000117751.17	PPP1R8	chr1	protein_coding	protein phosphatase 1, regulatory subunit 8
chr1	27876728	27885295	+	27876728;27880054	27879644;27885295	ES	0.5	50	50	ENST00000373925.5	ENSG00000130775.15	THEMIS2	chr1	protein_coding	thymocyte selection associated family member 2
chr1	27880054	27881971	+	27880054	27885295	A3SS	0.5	50	50	ENST00000373925.5	ENSG00000130775.15	THEMIS2	chr1	protein_coding	thymocyte selection associated family member 2
chr1	27883043	27885295	+	27880054	27885295	A5SS	0.33	50	50	ENST00000373925.5	ENSG00000130775.15	THEMIS2	chr1	protein_coding	thymocyte selection associated family member 2
chr1	27883043	27885295	+	27876728	27885295	A5SS	0.33	50	50	ENST00000373927.7	ENSG00000130775.15	THEMIS2	chr1	protein_coding	thymocyte selection associated family member 2
chr1	27880054	27885295	+	27880054;27883043	27881971;27885295	ES	0.5	50	50	ENST00000373921.7	ENSG00000130775.15	THEMIS2	chr1	protein_coding	thymocyte selection associated family member 2
chr1	27914169	27914627	-	27914169	27914434	A5SS	0.5	50	50	ENST00000373912.7	ENSG00000117748.9	RPA2	chr1	protein_coding	replication protein A2, 32kDa
chr1	27949162	27954354	+	27949162;27953358	27953215;27954354	ES	0.5	50	50	ENST00000373894.7	ENSG00000130768.14	SMPDL3B	chr1	protein_coding	sphingomyelin phosphodiesterase, acid-like 3B
chr1	28017239	28035544	-	28017239;28027926	28027789;28035544	ES	0.5	50	50	ENST00000373871.7	ENSG00000158161.15	EYA3	chr1	protein_coding	EYA transcriptional coactivator and phosphatase 3
chr1	28038905	28048383	-	28038905;28042650	28042571;28048383	ES	0.5	50	50	ENST00000373871.7	ENSG00000158161.15	EYA3	chr1	protein_coding	EYA transcriptional coactivator and phosphatase 3
chr1	28042650	28057994	-	28042650;28048426	28048383;28057994	ES	0.5	50	50	ENST00000373871.7	ENSG00000158161.15	EYA3	chr1	protein_coding	EYA transcriptional coactivator and phosphatase 3
chr1	27977389	27978374	-	27974546	27978374	A3SS	0.5	50	50	ENST00000373871.7	ENSG00000158161.15	EYA3	chr1	protein_coding	EYA transcriptional coactivator and phosphatase 3
chr1	28011083	28013111	-	28011086	28013111	A3SS	0.5	50	50	ENST00000373871.7	ENSG00000158161.15	EYA3	chr1	protein_coding	EYA transcriptional coactivator and phosphatase 3
chr1	28017239	28038839	-	28017239;28035680	28035544;28038839	ES	0.5	50	50	ENST00000540618.5	ENSG00000158161.15	EYA3	chr1	protein_coding	EYA transcriptional coactivator and phosphatase 3
chr1	28038905;28042650	28042571;28057994	-	28038905;28048426	28048383;28057994	MXE	0.5	100	100	ENST00000436342.6	ENSG00000158161.15	EYA3	chr1	protein_coding	EYA transcriptional coactivator and phosphatase 3
chr1	28017239	28027789	-	28017239	28038839	A5SS	0.33	50	50	ENST00000373864.5	ENSG00000158161.15	EYA3	chr1	protein_coding	EYA transcriptional coactivator and phosphatase 3
chr1	28151059	28193722	-	28151059	28176592	5pMXE	0.5	50	50	ENST00000373857.7	ENSG00000169403.11	PTAFR	chr1	protein_coding	platelet-activating factor receptor
chr1	28151059	28193722	-	28151059;28176673	28176592;28193722	ES	0.5	50	50	ENST00000539896.1	ENSG00000169403.11	PTAFR	chr1	protein_coding	platelet-activating factor receptor
chr1	28236452	28246589	+	28236452	28237761	3pMXE	0.33	50	50	ENST00000497986.5	ENSG00000130770.17	ATPIF1	chr1	protein_coding	ATPase inhibitory factor 1
chr1	28236452	28237837	+	28236452	28237761	A3SS	0.33	50	50	ENST00000497986.5	ENSG00000130770.17	ATPIF1	chr1	protein_coding	ATPase inhibitory factor 1
chr1	28236452	28246589	+	28236452	28237837	3pMXE	0.33	50	50	ENST00000335514.9	ENSG00000130770.17	ATPIF1	chr1	protein_coding	ATPase inhibitory factor 1
chr1	28438430	28459085	+	28407463	28459085	A5SS	0.5	50	50	ENST00000373839.7	ENSG00000204138.12	PHACTR4	chr1	protein_coding	phosphatase and actin regulator 4
chr1	28529939;28530615	28530523;28531803	+	28529939	28531803	cassetteExon	0.5	100	100	ENST00000398958.6	ENSG00000180198.15	RCC1	chr1	protein_coding	regulator of chromosome condensation 1
chr1	28516867	28529858	+	28508905	28529858	A5SS	0.33	50	50	ENST00000398958.6	ENSG00000180198.15	RCC1	chr1	protein_coding	regulator of chromosome condensation 1
chr1	28518308	28529858	+	28508905	28529858	A5SS	0.33	50	50	ENST00000398958.6	ENSG00000180198.15	RCC1	chr1	protein_coding	regulator of chromosome condensation 1
chr1	28518308	28529858	+	28516867	28529858	A5SS	0.33	50	50	ENST00000373833.10	ENSG00000180198.15	RCC1	chr1	protein_coding	regulator of chromosome condensation 1
chr1	28579587	28579912	-	28579587	28579942	A5SS	0.5	50	50	ENST00000475441.5	ENSG00000197989.13	SNHG12	chr1	antisense	small nucleolar RNA host gene 12
chr1	28580646	28581094	-	28580646	28581111	A5SS	0.5	50	50	ENST00000475441.5	ENSG00000197989.13	SNHG12	chr1	antisense	small nucleolar RNA host gene 12
chr1	28581229	28582090	-	28581229	28581590	5pMXE	0.5	50	50	ENST00000531126.5	ENSG00000197989.13	SNHG12	chr1	antisense	small nucleolar RNA host gene 12
chr1	28622165	28642655	-	28622165	28642992	A5SS	0.5	50	50	ENST00000373824.8	ENSG00000120656.11	TAF12	chr1	protein_coding	TAF12 RNA polymerase II, TATA box binding protein (TBP)-associated factor, 20kDa
chr1	28668839	28683586	+	28668839	28683583	A3SS	0.5	50	50	ENST00000373816.5	ENSG00000162419.12	GMEB1	chr1	protein_coding	glucocorticoid modulatory element binding protein 1
chr1	28683740	28690074	+	28683740	28690104	A3SS	0.5	50	50	ENST00000373816.5	ENSG00000162419.12	GMEB1	chr1	protein_coding	glucocorticoid modulatory element binding protein 1
chr1	28737147	28738259	+	28737147;28737682	28737658;28738259	ES	0.5	50	50	ENST00000542507.5	ENSG00000198492.14	YTHDF2	chr1	protein_coding	YTH N(6)-methyladenosine RNA binding protein 2
chr1	28993542	29011865	+	28993542;28997319	28997215;29011865	ES	0.5	50	50	ENST00000343067.8	ENSG00000159023.18	EPB41	chr1	protein_coding	erythrocyte membrane protein band 4.1
chr1	29058645	29060422	+	29058645;29058852	29058811;29060422	ES	0.5	50	50	ENST00000343067.8	ENSG00000159023.18	EPB41	chr1	protein_coding	erythrocyte membrane protein band 4.1
chr1	29097935	29112368	+	29097935;29109437	29109336;29112368	ES	0.5	50	50	ENST00000343067.8	ENSG00000159023.18	EPB41	chr1	protein_coding	erythrocyte membrane protein band 4.1
chr1	28987905;28989435	28989356;28993330	+	28987905	28993330	cassetteExon	0.5	100	100	ENST00000343067.8	ENSG00000159023.18	EPB41	chr1	protein_coding	erythrocyte membrane protein band 4.1
chr1	28887210	28987448	+	28887210	28987431	A3SS	0.5	50	50	ENST00000343067.8	ENSG00000159023.18	EPB41	chr1	protein_coding	erythrocyte membrane protein band 4.1
chr1	28893837	28987431	+	28887210	28987431	A5SS	0.33	50	50	ENST00000343067.8	ENSG00000159023.18	EPB41	chr1	protein_coding	erythrocyte membrane protein band 4.1
chr1	28914768	28987431	+	28887210	28987431	A5SS	0.33	50	50	ENST00000343067.8	ENSG00000159023.18	EPB41	chr1	protein_coding	erythrocyte membrane protein band 4.1
chr1	29053312	29064982	+	29053312;29060484	29060422;29064982	ES	0.33	50	50	ENST00000356093.6	ENSG00000159023.18	EPB41	chr1	protein_coding	erythrocyte membrane protein band 4.1
chr1	29053312;29058645	29058589;29060422	+	29053312	29060422	cassetteExon	0.5	100	100	ENST00000356093.6	ENSG00000159023.18	EPB41	chr1	protein_coding	erythrocyte membrane protein band 4.1
chr1	29053312;29058852	29058589;29060422	+	29053312	29060422	cassetteExon	0.5	100	100	ENST00000356093.6	ENSG00000159023.18	EPB41	chr1	protein_coding	erythrocyte membrane protein band 4.1
chr1	29053312	29058589	+	29053312	29064982	A3SS	0.33	50	50	ENST00000347529.7	ENSG00000159023.18	EPB41	chr1	protein_coding	erythrocyte membrane protein band 4.1
chr1	28914768	28987431	+	28893837	28987431	A5SS	0.33	50	50	ENST00000373798.5	ENSG00000159023.18	EPB41	chr1	protein_coding	erythrocyte membrane protein band 4.1
chr1	29121848	29122364	-	29121848	29123856	A5SS	0.5	50	50	ENST00000521452.1	ENSG00000253304.1	TMEM200B	chr1	protein_coding	transmembrane protein 200B
chr1	29216685	29230731	-	29216812	29230731	A3SS	0.5	50	50	ENST00000373791.7	ENSG00000116353.15	MECR	chr1	protein_coding	mitochondrial trans-2-enoyl-CoA reductase
chr1	29284869	29291869	+	29284869;29289712	29289683;29291869	ES	0.5	50	50	ENST00000345512.7	ENSG00000060656.19	PTPRU	chr1	protein_coding	protein tyrosine phosphatase, receptor type, U
chr1	29305428;29307146	29307129;29310744	+	29305428	29310744	cassetteExon	0.5	100	100	ENST00000345512.7	ENSG00000060656.19	PTPRU	chr1	protein_coding	protein tyrosine phosphatase, receptor type, U
chr1	29323496	29323637	+	29323496	29323631	A3SS	0.5	50	50	ENST00000345512.7	ENSG00000060656.19	PTPRU	chr1	protein_coding	protein tyrosine phosphatase, receptor type, U
chr1	29311544	29311643	+	29311553	29311643	A5SS	0.5	50	50	ENST00000345512.7	ENSG00000060656.19	PTPRU	chr1	protein_coding	protein tyrosine phosphatase, receptor type, U
chr1	30966197	30967167	-	30966278	30967167	A3SS	0.5	50	50	ENST00000424085.6	ENSG00000134644.15	PUM1	chr1	protein_coding	pumilio RNA-binding family member 1
chr1	30980166	30981312	-	30980163	30981312	A3SS	0.5	50	50	ENST00000424085.6	ENSG00000134644.15	PUM1	chr1	protein_coding	pumilio RNA-binding family member 1
chr1	30995220	31028796	-	30981405	31028796	A3SS	0.33	50	50	ENST00000424085.6	ENSG00000134644.15	PUM1	chr1	protein_coding	pumilio RNA-binding family member 1
chr1	31007102	31028796	-	30981405	31028796	A3SS	0.33	50	50	ENST00000424085.6	ENSG00000134644.15	PUM1	chr1	protein_coding	pumilio RNA-binding family member 1
chr1	30945483	30950127	-	30945483	30950133	A5SS	0.5	50	50	ENST00000424085.6	ENSG00000134644.15	PUM1	chr1	protein_coding	pumilio RNA-binding family member 1
chr1	30981405	30992390	-	30981405	31028796	A5SS	0.5	50	50	ENST00000424085.6	ENSG00000134644.15	PUM1	chr1	protein_coding	pumilio RNA-binding family member 1
chr1	31059577	31065689	-	31059577	31065616	A5SS	0.5	50	50	ENST00000424085.6	ENSG00000134644.15	PUM1	chr1	protein_coding	pumilio RNA-binding family member 1
chr1	31007102	31028796	-	30995220	31028796	A3SS	0.33	50	50	ENST00000373742.6	ENSG00000134644.15	PUM1	chr1	protein_coding	pumilio RNA-binding family member 1
chr1	30995220	31005853	-	30995220	31028796	A5SS	0.5	50	50	ENST00000373742.6	ENSG00000134644.15	PUM1	chr1	protein_coding	pumilio RNA-binding family member 1
chr1	31319166	31338957	+	31319166;31337275	31337175;31338957	ES	0.5	50	50	ENST00000618216.4	ENSG00000121766.14	ZCCHC17	chr1	protein_coding	zinc finger, CCHC domain containing 17
chr1	31339048	31364032	+	31339048;31346740	31346640;31364032	ES	0.5	50	50	ENST00000618216.4	ENSG00000121766.14	ZCCHC17	chr1	protein_coding	zinc finger, CCHC domain containing 17
chr1	31310164;31318236	31318167;31319109	+	31310164	31319109	cassetteExon	0.5	100	100	ENST00000618216.4	ENSG00000121766.14	ZCCHC17	chr1	protein_coding	zinc finger, CCHC domain containing 17
chr1	31346740;31348974	31348829;31364032	+	31346740	31364032	cassetteExon	0.5	100	100	ENST00000618216.4	ENSG00000121766.14	ZCCHC17	chr1	protein_coding	zinc finger, CCHC domain containing 17
chr1	31297096	31319109	+	31310164	31319109	A5SS&ES	0.25	50	50	ENST00000618216.4	ENSG00000121766.14	ZCCHC17	chr1	protein_coding	zinc finger, CCHC domain containing 17
chr1	31297213	31310044	+	31297075	31310044	A5SS	0.5	50	50	ENST00000618216.4	ENSG00000121766.14	ZCCHC17	chr1	protein_coding	zinc finger, CCHC domain containing 17
chr1	31297213	31319109	+	31310164	31319109	A5SS&ES	0.25	50	50	ENST00000618216.4	ENSG00000121766.14	ZCCHC17	chr1	protein_coding	zinc finger, CCHC domain containing 17
chr1	31297096	31319109	+	31318236	31319109	A5SS&ES	0.25	50	50	ENST00000546109.5	ENSG00000121766.14	ZCCHC17	chr1	protein_coding	zinc finger, CCHC domain containing 17
chr1	31297213	31319109	+	31318236	31319109	A5SS&ES	0.25	50	50	ENST00000546109.5	ENSG00000121766.14	ZCCHC17	chr1	protein_coding	zinc finger, CCHC domain containing 17
chr1	31346818	31348829	+	31346740	31348829	A5SS	0.5	50	50	ENST00000546109.5	ENSG00000121766.14	ZCCHC17	chr1	protein_coding	zinc finger, CCHC domain containing 17
chr1	31348974	31364032	+	31339048	31364032	A5SS	0.33	50	50	ENST00000616859.4	ENSG00000121766.14	ZCCHC17	chr1	protein_coding	zinc finger, CCHC domain containing 17
chr1	31297213;31310164	31310044;31319109	+	31297213	31319109	cassetteExon	0.5	100	100	ENST00000615916.4	ENSG00000121766.14	ZCCHC17	chr1	protein_coding	zinc finger, CCHC domain containing 17
chr1	31297096	31319109	+	31297213	31319109	A5SS	0.25	50	50	ENST00000615916.4	ENSG00000121766.14	ZCCHC17	chr1	protein_coding	zinc finger, CCHC domain containing 17
chr1	31346740	31364032	+	31348974	31364032	A5SS&ES	0.33	50	50	ENST00000627541.1	ENSG00000121766.14	ZCCHC17	chr1	protein_coding	zinc finger, CCHC domain containing 17
chr1	31413304	31423693	+	31410435	31423693	A5SS	0.33	50	50	ENST00000373710.5	ENSG00000168528.11	SERINC2	chr1	protein_coding	serine incorporator 2
chr1	31414064	31423693	+	31410435	31423693	A5SS	0.33	50	50	ENST00000373710.5	ENSG00000168528.11	SERINC2	chr1	protein_coding	serine incorporator 2
chr1	31414064	31423693	+	31413304	31423693	A5SS	0.33	50	50	ENST00000373709.7	ENSG00000168528.11	SERINC2	chr1	protein_coding	serine incorporator 2
chr1	31579267;31583241	31583149;31583461	+	31579267	31583461	cassetteExon	0.5	100	100	ENST00000457433.6	ENSG00000142910.15	TINAGL1	chr1	protein_coding	tubulointerstitial nephritis antigen-like 1
chr1	31578188	31579204	+	31577458	31579204	A5SS	0.5	50	50	ENST00000457433.6	ENSG00000142910.15	TINAGL1	chr1	protein_coding	tubulointerstitial nephritis antigen-like 1
chr1	31625118	31632436	+	31625118	31626790	3pMXE	0.5	50	50	ENST00000403528.6	ENSG00000121764.11	HCRTR1	chr1	protein_coding	hypocretin (orexin) receptor 1
chr1	31651988	31656897	+	31651988;31656044	31655952;31656897	ES	0.25	50	50	ENST00000623791.3	ENSG00000235790.7	RP11-73M7.6	chr1	antisense		--
chr1	31651988	31652111	+	31651988	31655952	A3SS	0.25	50	50	ENST00000623791.3	ENSG00000235790.7	RP11-73M7.6	chr1	antisense		--
chr1	31651988	31655911	+	31651988	31655952	A3SS	0.25	50	50	ENST00000623791.3	ENSG00000235790.7	RP11-73M7.6	chr1	antisense		--
chr1	31657061	31659654	+	31657061	31659698	A3SS	0.5	50	50	ENST00000623791.3	ENSG00000235790.7	RP11-73M7.6	chr1	antisense		--
chr1	31645120	31651849	+	31644296	31651849	A5SS	0.33	50	50	ENST00000623791.3	ENSG00000235790.7	RP11-73M7.6	chr1	antisense		--
chr1	31645382	31651849	+	31644296	31651849	A5SS	0.33	50	50	ENST00000623791.3	ENSG00000235790.7	RP11-73M7.6	chr1	antisense		--
chr1	31656185	31656897	+	31656044	31656897	A5SS	0.33	50	50	ENST00000623791.3	ENSG00000235790.7	RP11-73M7.6	chr1	antisense		--
chr1	31651988	31655911	+	31651988;31652244	31652111;31655911	ES	0.25	50	50	ENST00000610043.5	ENSG00000235790.7	RP11-73M7.6	chr1	antisense		--
chr1	31651988	31656897	+	31651988;31656044	31655911;31656897	ES	0.25	50	50	ENST00000585660.5	ENSG00000235790.7	RP11-73M7.6	chr1	antisense		--
chr1	31645382	31651849	+	31645120	31651849	A5SS	0.33	50	50	ENST00000585660.5	ENSG00000235790.7	RP11-73M7.6	chr1	antisense		--
chr1	31656185	31659654	+	31657061	31659654	A5SS&ES	0.5	50	50	ENST00000585660.5	ENSG00000235790.7	RP11-73M7.6	chr1	antisense		--
chr1	31651988;31656185	31655911;31656897	+	31651988	31656897	cassetteExon	0.5	100	100	ENST00000591592.5	ENSG00000235790.7	RP11-73M7.6	chr1	antisense		--
chr1	31651988;31656185	31655911;31659654	+	31651988;31657061	31656897;31659654	MXE	0.5	100	100	ENST00000591592.5	ENSG00000235790.7	RP11-73M7.6	chr1	antisense		--
chr1	31651988;31656185	31655952;31656897	+	31651988	31656897	cassetteExon	0.5	100	100	ENST00000591592.5	ENSG00000235790.7	RP11-73M7.6	chr1	antisense		--
chr1	31651988;31656185	31655952;31659654	+	31651988;31657061	31656897;31659654	MXE	0.5	100	100	ENST00000591592.5	ENSG00000235790.7	RP11-73M7.6	chr1	antisense		--
chr1	31651988	31652111	+	31651988	31656897	A3SS	0.25	50	50	ENST00000591592.5	ENSG00000235790.7	RP11-73M7.6	chr1	antisense		--
chr1	31656185	31659654	+	31656185	31656897	A3SS&ES	0.5	50	50	ENST00000609033.5	ENSG00000235790.7	RP11-73M7.6	chr1	antisense		--
chr1	31656185;31657061	31656897;31659654	+	31656185	31659654	cassetteExon	0.5	100	100	ENST00000445166.1	ENSG00000235790.7	RP11-73M7.6	chr1	antisense		--
chr1	31679685	31680042	-	31679685;31679851	31679804;31680042	ES	0.5	50	50	ENST00000373672.7	ENSG00000084636.17	COL16A1	chr1	protein_coding	collagen, type XVI, alpha 1
chr1	31727605	31728182	-	31727605;31728081	31728025;31728182	ES	0.5	50	50	ENST00000398556.7	ENSG00000121753.12	ADGRB2	chr1	protein_coding	adhesion G protein-coupled receptor B2
chr1	31756815	31763884	-	31756815	31759321	5pMXE	0.33	50	50	ENST00000398556.7	ENSG00000121753.12	ADGRB2	chr1	protein_coding	adhesion G protein-coupled receptor B2
chr1	31733143;31735281	31735183;31735580	-	31733143	31735580	cassetteExon	0.5	100	100	ENST00000398556.7	ENSG00000121753.12	ADGRB2	chr1	protein_coding	adhesion G protein-coupled receptor B2
chr1	31742217;31744357	31744193;31744648	-	31742217;31743002	31742838;31744648	MXE	0.5	100	100	ENST00000398556.7	ENSG00000121753.12	ADGRB2	chr1	protein_coding	adhesion G protein-coupled receptor B2
chr1	31743002;31744357	31744193;31744648	-	31743002	31744648	cassetteExon	0.5	100	100	ENST00000398556.7	ENSG00000121753.12	ADGRB2	chr1	protein_coding	adhesion G protein-coupled receptor B2
chr1	31728277	31728598	-	31728280	31728598	A3SS	0.5	50	50	ENST00000398556.7	ENSG00000121753.12	ADGRB2	chr1	protein_coding	adhesion G protein-coupled receptor B2
chr1	31756815	31757201	-	31756815	31759321	A5SS	0.33	50	50	ENST00000398556.7	ENSG00000121753.12	ADGRB2	chr1	protein_coding	adhesion G protein-coupled receptor B2
chr1	31756815;31757511	31757201;31763884	-	31756815	31763884	cassetteExon	0.5	100	100	ENST00000398547.5	ENSG00000121753.12	ADGRB2	chr1	protein_coding	adhesion G protein-coupled receptor B2
chr1	31742217	31744193	-	31742217;31743002	31742838;31744193	ES	0.5	50	50	ENST00000373655.6	ENSG00000121753.12	ADGRB2	chr1	protein_coding	adhesion G protein-coupled receptor B2
chr1	31756815	31763884	-	31756815	31757201	5pMXE	0.33	50	50	ENST00000527361.5	ENSG00000121753.12	ADGRB2	chr1	protein_coding	adhesion G protein-coupled receptor B2
chr1	31791291	31792215	-	31791252	31792215	A3SS	0.5	50	50	ENST00000257100.7	ENSG00000134668.12	SPOCD1	chr1	protein_coding	SPOC domain containing 1
chr1	31815372	31815961	-	31801705	31815961	A3SS	0.5	50	50	ENST00000257100.7	ENSG00000134668.12	SPOCD1	chr1	protein_coding	SPOC domain containing 1
chr1	31801705	31813951	-	31801705	31815961	A5SS	0.5	50	50	ENST00000257100.7	ENSG00000134668.12	SPOCD1	chr1	protein_coding	SPOC domain containing 1
chr1	31801705	31815961	-	31801705;31815372	31813951;31815961	ES	0.5	50	50	ENST00000360482.6	ENSG00000134668.12	SPOCD1	chr1	protein_coding	SPOC domain containing 1
chr1	31910112	31915895	-	31910112;31911826	31911696;31915895	ES	0.25	50	50	ENST00000602725.5	ENSG00000184007.17	PTP4A2	chr1	protein_coding	protein tyrosine phosphatase type IVA, member 2
chr1	31911826	31918970	-	31911826;31915987	31915895;31918970	ES	0.5	50	50	ENST00000602725.5	ENSG00000184007.17	PTP4A2	chr1	protein_coding	protein tyrosine phosphatase type IVA, member 2
chr1	31913023	31915895	-	31911826	31915895	A3SS	0.25	50	50	ENST00000602725.5	ENSG00000184007.17	PTP4A2	chr1	protein_coding	protein tyrosine phosphatase type IVA, member 2
chr1	31913843	31915895	-	31911826	31915895	A3SS	0.25	50	50	ENST00000602725.5	ENSG00000184007.17	PTP4A2	chr1	protein_coding	protein tyrosine phosphatase type IVA, member 2
chr1	31910112;31915987	31915895;31918970	-	31910112;31911826	31911696;31918970	MXE	0.5	100	100	ENST00000457805.6	ENSG00000184007.17	PTP4A2	chr1	protein_coding	protein tyrosine phosphatase type IVA, member 2
chr1	31913023	31915895	-	31910112	31915895	A3SS	0.25	50	50	ENST00000470404.5	ENSG00000184007.17	PTP4A2	chr1	protein_coding	protein tyrosine phosphatase type IVA, member 2
chr1	31913843	31915895	-	31910112	31915895	A3SS	0.25	50	50	ENST00000470404.5	ENSG00000184007.17	PTP4A2	chr1	protein_coding	protein tyrosine phosphatase type IVA, member 2
chr1	31913843	31915895	-	31913023	31915895	A3SS	0.25	50	50	ENST00000627328.2	ENSG00000184007.17	PTP4A2	chr1	protein_coding	protein tyrosine phosphatase type IVA, member 2
chr1	32030422	32033188	+	32030422;32031640	32031524;32033188	ES	0.5	50	50	ENST00000327300.11	ENSG00000121774.17	KHDRBS1	chr1	protein_coding	KH domain containing, RNA binding, signal transduction associated 1
chr1	32205758	32206115	-	32205339	32206115	A3SS	0.5	50	50	ENST00000373604.4	ENSG00000224066.1	RP4-622L5.7	chr1	antisense		--
chr1	32205963	32206154	+	32205723	32206154	A5SS	0.5	50	50	ENST00000291358.10	ENSG00000160051.11	IQCC	chr1	protein_coding	IQ motif containing C
chr1	32232184;32234623	32234403;32234704	-	32232184	32234704	cassetteExon	0.5	100	100	ENST00000423995.5	ENSG00000220785.7	MTMR9LP	chr1	transcribed_unprocessed_pseudogene	myotubularin related protein 9-like, pseudogene
chr1	32235113	32239295	-	32235210	32239295	A3SS	0.5	50	50	ENST00000423995.5	ENSG00000220785.7	MTMR9LP	chr1	transcribed_unprocessed_pseudogene	myotubularin related protein 9-like, pseudogene
chr1	32232184	32234036	-	32232184	32234704	A5SS	0.33	50	50	ENST00000423995.5	ENSG00000220785.7	MTMR9LP	chr1	transcribed_unprocessed_pseudogene	myotubularin related protein 9-like, pseudogene
chr1	32232184	32234403	-	32232184;32234301	32234036;32234403	ES	0.5	50	50	ENST00000441044.5	ENSG00000220785.7	MTMR9LP	chr1	transcribed_unprocessed_pseudogene	myotubularin related protein 9-like, pseudogene
chr1	32235113	32239891	-	32235113	32239295	A5SS&ES	0.5	50	50	ENST00000441044.5	ENSG00000220785.7	MTMR9LP	chr1	transcribed_unprocessed_pseudogene	myotubularin related protein 9-like, pseudogene
chr1	32276063;32276489	32276337;32276607	+	32276063	32276607	cassetteExon	0.5	100	100	ENST00000373564.7	ENSG00000182866.16	LCK	chr1	protein_coding	LCK proto-oncogene, Src family tyrosine kinase
chr1	32276786	32279581	+	32276786	32279671	A3SS	0.5	50	50	ENST00000373564.7	ENSG00000182866.16	LCK	chr1	protein_coding	LCK proto-oncogene, Src family tyrosine kinase
chr1	32274226	32274325	+	32251371	32274325	A5SS	0.5	50	50	ENST00000373564.7	ENSG00000182866.16	LCK	chr1	protein_coding	LCK proto-oncogene, Src family tyrosine kinase
chr1	32381268	32386779	-	32381268;32383997	32383830;32386779	ES	0.33	50	50	ENST00000455895.6	ENSG00000160058.18	BSDC1	chr1	protein_coding	BSD domain containing 1
chr1	32384048	32386779	-	32383997	32386779	A3SS	0.33	50	50	ENST00000455895.6	ENSG00000160058.18	BSDC1	chr1	protein_coding	BSD domain containing 1
chr1	32381268	32386779	-	32381268;32384048	32383830;32386779	ES	0.33	50	50	ENST00000341071.11	ENSG00000160058.18	BSDC1	chr1	protein_coding	BSD domain containing 1
chr1	32381268;32386895	32386779;32394080	-	32381268	32394080	cassetteExon	0.5	100	100	ENST00000526031.5	ENSG00000160058.18	BSDC1	chr1	protein_coding	BSD domain containing 1
chr1	32381268	32383830	-	32381268	32394080	A5SS	0.33	50	50	ENST00000526031.5	ENSG00000160058.18	BSDC1	chr1	protein_coding	BSD domain containing 1
chr1	32595223	32600268	+	32595223	32600087	A3SS	0.5	50	50	ENST00000480336.1	ENSG00000254553.1	RP1-27O5.3	chr1	protein_coding		--
chr1	32539572	32553459	+	32536564	32553459	A5SS	0.5	50	50	ENST00000480336.1	ENSG00000254553.1	RP1-27O5.3	chr1	protein_coding		--
chr1	32634792	32650433	-	32600350	32650433	A3SS	0.5	50	50	ENST00000341885.5	ENSG00000176261.15	ZBTB8OS	chr1	protein_coding	zinc finger and BTB domain containing 8 opposite strand
chr1	32634072	32634702	-	32634072	32634768	A5SS	0.5	50	50	ENST00000468695.5	ENSG00000176261.15	ZBTB8OS	chr1	protein_coding	zinc finger and BTB domain containing 8 opposite strand
chr1	32672901	32680526	+	32672901	32679640	3pMXE	0.5	50	50	ENST00000414241.7	ENSG00000162521.18	RBBP4	chr1	protein_coding	retinoblastoma binding protein 4
chr1	32651322	32651914	+	32651322	32651917	A3SS	0.5	50	50	ENST00000414241.7	ENSG00000162521.18	RBBP4	chr1	protein_coding	retinoblastoma binding protein 4
chr1	32651432	32651914	+	32651322	32651914	A5SS	0.5	50	50	ENST00000373493.9	ENSG00000162521.18	RBBP4	chr1	protein_coding	retinoblastoma binding protein 4
chr1	32681860	32684258	-	32681860;32684089	32684010;32684258	ES	0.5	50	50	ENST00000409190.7	ENSG00000162520.14	SYNC	chr1	protein_coding	syncoilin, intermediate filament protein
chr1	32754180	32767787	+	32742189	32767787	A5SS	0.33	50	50	ENST00000401073.6	ENSG00000162522.10	KIAA1522	chr1	protein_coding	KIAA1522
chr1	32765827	32767787	+	32742189	32767787	A5SS	0.33	50	50	ENST00000401073.6	ENSG00000162522.10	KIAA1522	chr1	protein_coding	KIAA1522
chr1	32765827	32767787	+	32754180	32767787	A5SS	0.33	50	50	ENST00000373481.7	ENSG00000162522.10	KIAA1522	chr1	protein_coding	KIAA1522
chr1	32768775	32769673	+	32768775	32772865	A3SS	0.5	50	50	ENST00000294521.7	ENSG00000162522.10	KIAA1522	chr1	protein_coding	KIAA1522
chr1	32772441	32772865	+	32768775	32772865	A5SS	0.5	50	50	ENST00000294521.7	ENSG00000162522.10	KIAA1522	chr1	protein_coding	KIAA1522
chr1	32817689	32825313	+	32817599	32825313	A5SS	0.5	50	50	ENST00000373476.5	ENSG00000116497.17	S100PBP	chr1	protein_coding	S100P binding protein
chr1	32895644	32898126	-	32895969	32898126	A3SS&ES	0.5	50	50	ENST00000373463.7	ENSG00000121900.18	TMEM54	chr1	protein_coding	transmembrane protein 54
chr1	32937309	32938397	-	32937259	32938397	A3SS	0.5	50	50	ENST00000373456.11	ENSG00000116514.16	RNF19B	chr1	protein_coding	ring finger protein 19B
chr1	32948363	32949569	-	32948366	32949569	A3SS	0.5	50	50	ENST00000373456.11	ENSG00000116514.16	RNF19B	chr1	protein_coding	ring finger protein 19B
chr1	33021703	33036736	-	33021703;33024567	33024442;33036736	ES	0.33	50	50	ENST00000629371.2	ENSG00000004455.16	AK2	chr1	protein_coding	adenylate kinase 2
chr1	33010833;33012122	33012074;33013207	-	33010833	33013207	cassetteExon	0.5	100	100	ENST00000629371.2	ENSG00000004455.16	AK2	chr1	protein_coding	adenylate kinase 2
chr1	33014594;33021461	33021367;33021593	-	33014594	33021593	cassetteExon	0.5	100	100	ENST00000629371.2	ENSG00000004455.16	AK2	chr1	protein_coding	adenylate kinase 2
chr1	33031661	33036736	-	33024567	33036736	A3SS	0.33	50	50	ENST00000629371.2	ENSG00000004455.16	AK2	chr1	protein_coding	adenylate kinase 2
chr1	33020161	33021367	-	33014594	33021367	A3SS	0.5	50	50	ENST00000373449.6	ENSG00000004455.16	AK2	chr1	protein_coding	adenylate kinase 2
chr1	33031661	33036736	-	33021703	33036736	A3SS	0.33	50	50	ENST00000548033.5	ENSG00000004455.16	AK2	chr1	protein_coding	adenylate kinase 2
chr1	33081508	33082178	+	33081508;33081812	33081601;33082178	ES	0.5	50	50	ENST00000294517.10	ENSG00000142920.16	AZIN2	chr1	protein_coding	antizyme inhibitor 2
chr1	33081294	33081391	+	33081294	33081388	A3SS	0.5	50	50	ENST00000294517.10	ENSG00000142920.16	AZIN2	chr1	protein_coding	antizyme inhibitor 2
chr1	33096869	33098007	+	33096869	33098067	A3SS	0.5	50	50	ENST00000294517.10	ENSG00000142920.16	AZIN2	chr1	protein_coding	antizyme inhibitor 2
chr1	33098179	33101833	+	33098179	33117902	A3SS	0.5	50	50	ENST00000294517.10	ENSG00000142920.16	AZIN2	chr1	protein_coding	antizyme inhibitor 2
chr1	33084127	33092050	+	33084127	33096707	A3SS	0.5	50	50	ENST00000373440.5	ENSG00000142920.16	AZIN2	chr1	protein_coding	antizyme inhibitor 2
chr1	33094713	33096707	+	33084127	33096707	A5SS	0.5	50	50	ENST00000373440.5	ENSG00000142920.16	AZIN2	chr1	protein_coding	antizyme inhibitor 2
chr1	33165566	33176408	-	33165566	33181025	A5SS	0.5	50	50	ENST00000291416.9	ENSG00000116525.13	TRIM62	chr1	protein_coding	tripartite motif containing 62
chr1	33307449;33314823	33314690;33325621	+	33307449	33325621	cassetteExon	0.5	100	100	ENST00000630229.1	ENSG00000225313.5	RP11-415J8.3	chr1	antisense		--
chr1	33314823	33325180	+	33314823	33325621	A3SS	0.5	50	50	ENST00000457957.2	ENSG00000225313.5	RP11-415J8.3	chr1	antisense		--
chr1	33367428;33368622	33368536;33370421	-	33367428	33370421	cassetteExon	0.5	100	100	ENST00000431992.5	ENSG00000134686.16	PHC2	chr1	protein_coding	polyhomeotic homolog 2 (Drosophila)
chr1	33334292	33349597	-	33334292	33354401	A5SS	0.5	50	50	ENST00000431992.5	ENSG00000134686.16	PHC2	chr1	protein_coding	polyhomeotic homolog 2 (Drosophila)
chr1	33354566	33354841	-	33354566	33354838	A5SS	0.5	50	50	ENST00000431992.5	ENSG00000134686.16	PHC2	chr1	protein_coding	polyhomeotic homolog 2 (Drosophila)
chr1	33472691	33479179	+	33472687	33479179	A5SS	0.5	50	50	ENST00000361328.7	ENSG00000121903.14	ZSCAN20	chr1	protein_coding	zinc finger and SCAN domain containing 20
chr1	33488651;33489602	33489115;33491025	+	33488651	33491025	cassetteExon	0.5	100	100	ENST00000373413.2	ENSG00000121903.14	ZSCAN20	chr1	protein_coding	zinc finger and SCAN domain containing 20
chr1	34089193	34165747	-	34089193	34164911	5pMXE	0.5	50	50	ENST00000373381.8	ENSG00000121904.17	CSMD2	chr1	protein_coding	CUB and Sushi multiple domains 2
chr1	33605470;33605988	33605863;33611041	-	33605470	33611041	cassetteExon	0.5	100	100	ENST00000373381.8	ENSG00000121904.17	CSMD2	chr1	protein_coding	CUB and Sushi multiple domains 2
chr1	33792526;33804898	33804746;33810743	-	33792526	33810743	cassetteExon	0.5	100	100	ENST00000373381.8	ENSG00000121904.17	CSMD2	chr1	protein_coding	CUB and Sushi multiple domains 2
chr1	33567766	33569374	-	33567841	33569374	A3SS	0.5	50	50	ENST00000373381.8	ENSG00000121904.17	CSMD2	chr1	protein_coding	CUB and Sushi multiple domains 2
chr1	33592489	33600865	-	33587168	33600865	A3SS	0.33	50	50	ENST00000373381.8	ENSG00000121904.17	CSMD2	chr1	protein_coding	CUB and Sushi multiple domains 2
chr1	33600241	33600865	-	33587168	33600865	A3SS	0.33	50	50	ENST00000373381.8	ENSG00000121904.17	CSMD2	chr1	protein_coding	CUB and Sushi multiple domains 2
chr1	33810864	33812995	-	33810864	33819713	A5SS	0.5	50	50	ENST00000373381.8	ENSG00000121904.17	CSMD2	chr1	protein_coding	CUB and Sushi multiple domains 2
chr1	33559473	33567593	-	33550350	33567593	A3SS	0.5	50	50	ENST00000373388.6	ENSG00000121904.17	CSMD2	chr1	protein_coding	CUB and Sushi multiple domains 2
chr1	33550350	33557734	-	33550350	33567593	A5SS	0.5	50	50	ENST00000373388.6	ENSG00000121904.17	CSMD2	chr1	protein_coding	CUB and Sushi multiple domains 2
chr1	33600241	33600865	-	33592489	33600865	A3SS	0.33	50	50	ENST00000373380.5	ENSG00000121904.17	CSMD2	chr1	protein_coding	CUB and Sushi multiple domains 2
chr1	33860890	33861205	+	33860890	33862865	A3SS	0.5	50	50	ENST00000519684.5	ENSG00000176256.10	HMGB4	chr1	protein_coding	high mobility group box 4
chr1	33862525	33862865	+	33860890	33862865	A5SS	0.5	50	50	ENST00000519684.5	ENSG00000176256.10	HMGB4	chr1	protein_coding	high mobility group box 4
chr1	33871008	33873548	+	33871008	33875466	A3SS	0.5	50	50	ENST00000425631.5	ENSG00000231163.5	CSMD2-AS1	chr1	antisense	CSMD2 antisense RNA 1
chr1	33870494	33870872	+	33869337	33870872	A5SS	0.5	50	50	ENST00000425631.5	ENSG00000231163.5	CSMD2-AS1	chr1	antisense	CSMD2 antisense RNA 1
chr1	34178109	34197225	+	34167171	34197225	A5SS	0.5	50	50	ENST00000373374.7	ENSG00000142698.14	C1orf94	chr1	protein_coding	chromosome 1 open reading frame 94
chr1	34855982	34856556	-	34855982	34859677	A5SS	0.2	50	50	ENST00000521580.2	ENSG00000163866.8	SMIM12	chr1	protein_coding	small integral membrane protein 12
chr1	34855982	34857186	-	34855982	34859677	A5SS	0.2	50	50	ENST00000521580.2	ENSG00000163866.8	SMIM12	chr1	protein_coding	small integral membrane protein 12
chr1	34855982	34859455	-	34855982	34859677	A5SS	0.2	50	50	ENST00000521580.2	ENSG00000163866.8	SMIM12	chr1	protein_coding	small integral membrane protein 12
chr1	34855982	34859652	-	34855982	34859677	A5SS	0.2	50	50	ENST00000521580.2	ENSG00000163866.8	SMIM12	chr1	protein_coding	small integral membrane protein 12
chr1	34855982	34859455	-	34855982	34857186	5pMXE	0.2	50	50	ENST00000446026.1	ENSG00000163866.8	SMIM12	chr1	protein_coding	small integral membrane protein 12
chr1	34855982	34859652	-	34855982	34857186	5pMXE	0.2	50	50	ENST00000446026.1	ENSG00000163866.8	SMIM12	chr1	protein_coding	small integral membrane protein 12
chr1	34855982	34856556	-	34855982	34857186	A5SS	0.2	50	50	ENST00000446026.1	ENSG00000163866.8	SMIM12	chr1	protein_coding	small integral membrane protein 12
chr1	34855982	34856556	-	34855982	34859652	A5SS	0.2	50	50	ENST00000456842.1	ENSG00000163866.8	SMIM12	chr1	protein_coding	small integral membrane protein 12
chr1	34855982	34859455	-	34855982	34859652	A5SS	0.2	50	50	ENST00000456842.1	ENSG00000163866.8	SMIM12	chr1	protein_coding	small integral membrane protein 12
chr1	34855982	34856556	-	34855982	34859455	A5SS	0.2	50	50	ENST00000423898.1	ENSG00000163866.8	SMIM12	chr1	protein_coding	small integral membrane protein 12
chr1	34782442	34784738	+	34781778	34784738	A5SS	0.5	50	50	ENST00000373366.2	ENSG00000188910.7	GJB3	chr1	protein_coding	gap junction protein, beta 3, 31kDa
chr1	34983947	34985198	-	34977402	34985198	A3SS	0.5	50	50	ENST00000417456.1	ENSG00000241014.1	RP11-244H3.1	chr1	processed_transcript		--
chr1	34977402	34977931	-	34977402	34985198	A5SS	0.5	50	50	ENST00000417456.1	ENSG00000241014.1	RP11-244H3.1	chr1	processed_transcript		--
chr1	35030713	35031815	-	35030713	35031631	5pMXE	0.33	50	50	ENST00000487874.1	ENSG00000271741.1	RP11-244H3.4	chr1	protein_coding		--
chr1	35030713;35031337	35031267;35031631	-	35030713	35031631	cassetteExon	0.5	100	100	ENST00000487874.1	ENSG00000271741.1	RP11-244H3.4	chr1	protein_coding		--
chr1	34988935	34992234	-	34983947	34992234	A3SS	0.5	50	50	ENST00000487874.1	ENSG00000271741.1	RP11-244H3.4	chr1	protein_coding		--
chr1	34983947	34985198	-	34983947	34992234	A5SS	0.5	50	50	ENST00000487874.1	ENSG00000271741.1	RP11-244H3.4	chr1	protein_coding		--
chr1	35030713	35031267	-	35030713	35031815	A5SS	0.33	50	50	ENST00000357182.8	ENSG00000163867.16	ZMYM6	chr1	protein_coding	zinc finger, MYM-type 6
chr1	35079442	35093914	+	35079219	35093914	A5SS	0.33	50	50	ENST00000611874.4	ENSG00000197056.9	ZMYM1	chr1	protein_coding	zinc finger, MYM-type 1
chr1	35093441	35093914	+	35079219	35093914	A5SS	0.33	50	50	ENST00000611874.4	ENSG00000197056.9	ZMYM1	chr1	protein_coding	zinc finger, MYM-type 1
chr1	35079442;35093441	35093394;35093914	+	35079442	35093914	cassetteExon	0.5	100	100	ENST00000359858.8	ENSG00000197056.9	ZMYM1	chr1	protein_coding	zinc finger, MYM-type 1
chr1	35454485	35454614	-	35454485	35456013	A5SS	0.5	50	50	ENST00000325722.7	ENSG00000142687.17	KIAA0319L	chr1	protein_coding	KIAA0319-like
chr1	35557883;35558223	35558156;35559107	+	35557883	35559107	cassetteExon	0.5	100	100	ENST00000373253.7	ENSG00000020129.15	NCDN	chr1	protein_coding	neurochondrin
chr1	35557883	35559107	+	35558223	35559107	A5SS	0.5	50	50	ENST00000373243.6	ENSG00000020129.15	NCDN	chr1	protein_coding	neurochondrin
chr1	35631344	35636310	-	35631344	35631436	5pMXE	0.5	50	50	ENST00000621781.4	ENSG00000126067.11	PSMB2	chr1	protein_coding	proteasome (prosome, macropain) subunit, beta type, 2
chr1	35751506	35760342	-	35751506;35753936	35753745;35760342	ES	0.5	50	50	ENST00000251195.9	ENSG00000092853.13	CLSPN	chr1	protein_coding	claspin
chr1	35736606	35736914	-	35720980	35736914	A3SS	0.5	50	50	ENST00000251195.9	ENSG00000092853.13	CLSPN	chr1	protein_coding	claspin
chr1	35749652	35751250	-	35749811	35751250	A3SS	0.5	50	50	ENST00000251195.9	ENSG00000092853.13	CLSPN	chr1	protein_coding	claspin
chr1	35883446	35888427	+	35869903	35888427	A5SS	0.5	50	50	ENST00000373206.5	ENSG00000092847.10	AGO1	chr1	protein_coding	argonaute RISC catalytic component 1
chr1	35945863	35972024	+	35945863;35967075	35966955;35972024	ES	0.5	50	50	ENST00000324350.9	ENSG00000126070.18	AGO3	chr1	protein_coding	argonaute RISC catalytic component 3
chr1	35973511	36004341	+	35973511	35982621	3pMXE	0.5	50	50	ENST00000324350.9	ENSG00000126070.18	AGO3	chr1	protein_coding	argonaute RISC catalytic component 3
chr1	35972232	36004341	+	35972232;35973511	35973375;36004341	ES	0.5	50	50	ENST00000373191.8	ENSG00000126070.18	AGO3	chr1	protein_coding	argonaute RISC catalytic component 3
chr1	36009559	36013425	-	36004091	36013425	A3SS	0.5	50	50	ENST00000466576.2	ENSG00000271554.1	RP4-665N4.8	chr1	antisense		--
chr1	36099487	36100195	-	36099487	36100050	A5SS	0.5	50	50	ENST00000303143.8	ENSG00000171812.10	COL8A2	chr1	protein_coding	collagen, type VIII, alpha 2
chr1	36137978;36140166	36139720;36149337	-	36137978	36149337	cassetteExon	0.5	100	100	ENST00000616074.4	ENSG00000054116.11	TRAPPC3	chr1	protein_coding	trafficking protein particle complex 3
chr1	36137978	36138084	-	36137978	36149337	A5SS	0.33	50	50	ENST00000616074.4	ENSG00000054116.11	TRAPPC3	chr1	protein_coding	trafficking protein particle complex 3
chr1	36140166	36155883	-	36140166	36149337	5pMXE	0.25	50	50	ENST00000616395.4	ENSG00000054116.11	TRAPPC3	chr1	protein_coding	trafficking protein particle complex 3
chr1	36137978;36138232	36138084;36139720	-	36137978	36139720	cassetteExon	0.5	100	100	ENST00000616395.4	ENSG00000054116.11	TRAPPC3	chr1	protein_coding	trafficking protein particle complex 3
chr1	36139819	36140069	-	36139843	36140069	A3SS	0.5	50	50	ENST00000616395.4	ENSG00000054116.11	TRAPPC3	chr1	protein_coding	trafficking protein particle complex 3
chr1	36140166	36149092	-	36140166	36149337	A5SS	0.25	50	50	ENST00000616395.4	ENSG00000054116.11	TRAPPC3	chr1	protein_coding	trafficking protein particle complex 3
chr1	36140166	36149260	-	36140166	36149337	A5SS	0.25	50	50	ENST00000616395.4	ENSG00000054116.11	TRAPPC3	chr1	protein_coding	trafficking protein particle complex 3
chr1	36137978	36149337	-	36137978	36139720	A5SS&ES	0.33	50	50	ENST00000617904.4	ENSG00000054116.11	TRAPPC3	chr1	protein_coding	trafficking protein particle complex 3
chr1	36140166	36149092	-	36140166	36155883	A5SS	0.25	50	50	ENST00000617904.4	ENSG00000054116.11	TRAPPC3	chr1	protein_coding	trafficking protein particle complex 3
chr1	36140166	36149260	-	36140166	36155883	A5SS	0.25	50	50	ENST00000617904.4	ENSG00000054116.11	TRAPPC3	chr1	protein_coding	trafficking protein particle complex 3
chr1	36140166	36149092	-	36140166	36149260	A5SS	0.25	50	50	ENST00000373163.5	ENSG00000054116.11	TRAPPC3	chr1	protein_coding	trafficking protein particle complex 3
chr1	36173478;36175008	36174898;36176199	+	36173478	36176199	cassetteExon	0.5	100	100	ENST00000316156.8	ENSG00000116871.15	MAP7D1	chr1	protein_coding	MAP7 domain containing 1
chr1	36179315	36179512	+	36179315	36179515	A3SS	0.5	50	50	ENST00000316156.8	ENSG00000116871.15	MAP7D1	chr1	protein_coding	MAP7 domain containing 1
chr1	36224505;36225102	36224971;36259382	+	36224505	36259382	cassetteExon	0.5	100	100	ENST00000354618.9	ENSG00000054118.13	THRAP3	chr1	protein_coding	thyroid hormone receptor associated protein 3
chr1	36358837	36361221	-	36358822	36361221	A3SS	0.5	50	50	ENST00000359297.6	ENSG00000196182.10	STK40	chr1	protein_coding	serine/threonine kinase 40
chr1	36361340	36385723	-	36361340;36368084	36367848;36385723	ES	0.5	50	50	ENST00000373129.7	ENSG00000196182.10	STK40	chr1	protein_coding	serine/threonine kinase 40
chr1	36438910;36444033	36444004;36450258	-	36438910	36450258	cassetteExon	0.5	100	100	ENST00000235532.9	ENSG00000116885.18	OSCP1	chr1	protein_coding	organic solute carrier partner 1
chr1	36428475	36431802	-	36423466	36431802	A3SS	0.5	50	50	ENST00000235532.9	ENSG00000116885.18	OSCP1	chr1	protein_coding	organic solute carrier partner 1
chr1	36438910	36440819	-	36438910	36450258	A5SS	0.33	50	50	ENST00000235532.9	ENSG00000116885.18	OSCP1	chr1	protein_coding	organic solute carrier partner 1
chr1	36438910	36440819	-	36438910	36444004	A5SS	0.33	50	50	ENST00000356637.9	ENSG00000116885.18	OSCP1	chr1	protein_coding	organic solute carrier partner 1
chr1	36466908	36467230	-	36466827	36467230	A3SS	0.5	50	50	ENST00000373106.5	ENSG00000119535.17	CSF3R	chr1	protein_coding	colony stimulating factor 3 receptor (granulocyte)
chr1	37495918	37501804	-	37495918;37496736	37496707;37501804	ES	0.33	50	50	ENST00000373075.6	ENSG00000163875.15	MEAF6	chr1	protein_coding	MYST/Esa1-associated factor 6
chr1	37495918;37496604	37496547;37496707	-	37495918	37496707	cassetteExon	0.5	100	100	ENST00000373075.6	ENSG00000163875.15	MEAF6	chr1	protein_coding	MYST/Esa1-associated factor 6
chr1	37493814	37501804	-	37496736	37501804	A3SS&ES	0.33	50	50	ENST00000373075.6	ENSG00000163875.15	MEAF6	chr1	protein_coding	MYST/Esa1-associated factor 6
chr1	37495918;37496736	37496547;37501804	-	37495918	37501804	cassetteExon	0.5	100	100	ENST00000296214.9	ENSG00000163875.15	MEAF6	chr1	protein_coding	MYST/Esa1-associated factor 6
chr1	37493814	37501804	-	37495918	37501804	A3SS&ES	0.33	50	50	ENST00000296214.9	ENSG00000163875.15	MEAF6	chr1	protein_coding	MYST/Esa1-associated factor 6
chr1	37612921	37614184	-	37612921;37613892	37613704;37614184	ES	0.5	50	50	ENST00000615459.4	ENSG00000169218.13	RSPO1	chr1	protein_coding	R-spondin 1
chr1	37629949;37632022	37631844;37632287	-	37629949	37632287	cassetteExon	0.5	100	100	ENST00000615459.4	ENSG00000169218.13	RSPO1	chr1	protein_coding	R-spondin 1
chr1	37616675	37629568	-	37616675	37629889	A5SS	0.5	50	50	ENST00000615459.4	ENSG00000169218.13	RSPO1	chr1	protein_coding	R-spondin 1
chr1	37722296	37723041	-	37721845	37723041	A3SS	0.5	50	50	ENST00000427468.6	ENSG00000183317.16	EPHA10	chr1	protein_coding	EPH receptor A10
chr1	37795846	37799567	+	37795846;37796820	37796744;37799567	ES	0.5	50	50	ENST00000373045.10	ENSG00000185090.14	MANEAL	chr1	protein_coding	mannosidase, endo-alpha-like
chr1	37796820	37799844	+	37796820	37799567	A3SS	0.5	50	50	ENST00000373045.10	ENSG00000185090.14	MANEAL	chr1	protein_coding	mannosidase, endo-alpha-like
chr1	37795632	37795737	+	37794732	37795737	A5SS	0.5	50	50	ENST00000373045.10	ENSG00000185090.14	MANEAL	chr1	protein_coding	mannosidase, endo-alpha-like
chr1	37795846	37799567	+	37795846	37796744	A3SS&ES	0.5	50	50	ENST00000397631.7	ENSG00000185090.14	MANEAL	chr1	protein_coding	mannosidase, endo-alpha-like
chr1	37808439	37808531	+	37808306	37808531	A5SS	0.5	50	50	ENST00000468084.1	ENSG00000197982.13	C1orf122	chr1	protein_coding	chromosome 1 open reading frame 122
chr1	37891454	37931913	-	37891454	37931673	5pMXE	0.5	50	50	ENST00000373027.5	ENSG00000204084.12	INPP5B	chr1	protein_coding	inositol polyphosphate-5-phosphatase, 75kDa
chr1	37868614	37872930	-	37862430	37872930	A3SS	0.5	50	50	ENST00000458109.6	ENSG00000204084.12	INPP5B	chr1	protein_coding	inositol polyphosphate-5-phosphatase, 75kDa
chr1	37862430	37864312	-	37862430	37872930	A5SS	0.5	50	50	ENST00000458109.6	ENSG00000204084.12	INPP5B	chr1	protein_coding	inositol polyphosphate-5-phosphatase, 75kDa
chr1	38857082	38864637	-	38857082	38859410	5pMXE	0.5	50	50	ENST00000373001.3	ENSG00000116954.7	RRAGC	chr1	protein_coding	Ras-related GTP binding C
chr1	38866999	38873018	-	38867610	38873018	A3SS&ES	0.5	50	50	ENST00000622355.1	ENSG00000273637.1	RP5-864K19.7	chr1	processed_transcript		--
chr1	38873090	38873291	-	38873090	38873595	A5SS	0.5	50	50	ENST00000622355.1	ENSG00000273637.1	RP5-864K19.7	chr1	processed_transcript		--
chr1	38873090	38881432	-	38873090	38873291	5pMXE	0.33	50	50	ENST00000397572.4	ENSG00000214114.8	MYCBP	chr1	protein_coding	MYC binding protein
chr1	38876193	38881432	-	38873090	38881432	A3SS	0.5	50	50	ENST00000621281.1	ENSG00000274944.4	RP5-864K19.6	chr1	protein_coding		--
chr1	38873090	38873595	-	38873090	38881432	A5SS	0.33	50	50	ENST00000621281.1	ENSG00000274944.4	RP5-864K19.6	chr1	protein_coding		--
chr1	38919337	38925954	-	38919337	38941682	A5SS	0.5	50	50	ENST00000372990.5	ENSG00000158315.10	RHBDL2	chr1	protein_coding	rhomboid, veinlet-like 2 (Drosophila)
chr1	38991600	39000972	+	38991600;38998311	38998171;39000972	ES	0.5	50	50	ENST00000432648.7	ENSG00000174574.15	AKIRIN1	chr1	protein_coding	akirin 1
chr1	38998311	39003347	+	38998311;39001106	39000972;39003347	ES	0.5	50	50	ENST00000432648.7	ENSG00000174574.15	AKIRIN1	chr1	protein_coding	akirin 1
chr1	38991600;39001106	39000972;39003347	+	38991600;38998311	38998171;39003347	MXE	0.5	100	100	ENST00000446189.6	ENSG00000174574.15	AKIRIN1	chr1	protein_coding	akirin 1
chr1	39026398	39028723	+	39026402	39028723	A5SS	0.5	50	50	ENST00000372969.7	ENSG00000168653.10	NDUFS5	chr1	protein_coding	NADH dehydrogenase (ubiquinone) Fe-S protein 5, 15kDa (NADH-coenzyme Q reductase)
chr1	39081543	39084167	+	39081543;39083417	39083363;39084167	ES	0.5	50	50	ENST00000484793.5	ENSG00000127603.23	MACF1	chr1	protein_coding	microtubule-actin crosslinking factor 1
chr1	39084438	39231182	+	39084438	39102703	3pMXE	0.5	50	50	ENST00000484793.5	ENSG00000127603.23	MACF1	chr1	protein_coding	microtubule-actin crosslinking factor 1
chr1	39250103	39254298	+	39250103;39251941	39251846;39254298	ES	0.5	50	50	ENST00000567887.5	ENSG00000127603.23	MACF1	chr1	protein_coding	microtubule-actin crosslinking factor 1
chr1	39427614	39429242	+	39427614;39428287	39427961;39429242	ES	0.5	50	50	ENST00000567887.5	ENSG00000127603.23	MACF1	chr1	protein_coding	microtubule-actin crosslinking factor 1
chr1	39463686	39468615	+	39463686;39465112	39465095;39468615	ES	0.5	50	50	ENST00000567887.5	ENSG00000127603.23	MACF1	chr1	protein_coding	microtubule-actin crosslinking factor 1
chr1	39468732	39479798	+	39468732;39469615	39469547;39479798	ES	0.5	50	50	ENST00000567887.5	ENSG00000127603.23	MACF1	chr1	protein_coding	microtubule-actin crosslinking factor 1
chr1	39480009	39484601	+	39480009;39481030	39480920;39484601	ES	0.5	50	50	ENST00000567887.5	ENSG00000127603.23	MACF1	chr1	protein_coding	microtubule-actin crosslinking factor 1
chr1	39435761;39436490	39436482;39437777	+	39435761	39437777	cassetteExon	0.5	100	100	ENST00000567887.5	ENSG00000127603.23	MACF1	chr1	protein_coding	microtubule-actin crosslinking factor 1
chr1	39205131	39231182	+	39084438	39231182	A5SS	0.5	50	50	ENST00000567887.5	ENSG00000127603.23	MACF1	chr1	protein_coding	microtubule-actin crosslinking factor 1
chr1	39327353	39331203	+	39327353	39349478	A3SS	0.5	50	50	ENST00000361689.6	ENSG00000127603.23	MACF1	chr1	protein_coding	microtubule-actin crosslinking factor 1
chr1	39347210	39349478	+	39327353	39349478	A5SS	0.5	50	50	ENST00000361689.6	ENSG00000127603.23	MACF1	chr1	protein_coding	microtubule-actin crosslinking factor 1
chr1	39522505	39524836	-	39522505	39523562	A5SS&ES	0.5	50	50	ENST00000331856.6	ENSG00000182109.7	RP11-69E11.4	chr1	antisense		--
chr1	39529164	39541720	-	39529164	39537191	5pMXE	0.5	50	50	ENST00000458207.5	ENSG00000182109.7	RP11-69E11.4	chr1	antisense		--
chr1	39522505	39529055	-	39522505	39523562	A5SS&ES	0.33	50	50	ENST00000458207.5	ENSG00000182109.7	RP11-69E11.4	chr1	antisense		--
chr1	39522505	39529055	-	39522505;39525057	39524836;39529055	ES	0.5	50	50	ENST00000450157.5	ENSG00000182109.7	RP11-69E11.4	chr1	antisense		--
chr1	39563741;39563922	39563836;39564471	-	39563741	39564471	cassetteExon	0.5	100	100	ENST00000372862.7	ENSG00000090621.13	PABPC4	chr1	protein_coding	poly(A) binding protein, cytoplasmic 4 (inducible form)
chr1	39563741	39564423	-	39563741	39564471	A5SS	0.33	50	50	ENST00000372862.7	ENSG00000090621.13	PABPC4	chr1	protein_coding	poly(A) binding protein, cytoplasmic 4 (inducible form)
chr1	39563741	39564423	-	39563741;39563922	39563836;39564423	ES	0.5	50	50	ENST00000372858.7	ENSG00000090621.13	PABPC4	chr1	protein_coding	poly(A) binding protein, cytoplasmic 4 (inducible form)
chr1	39563741	39564471	-	39563741	39563836	A5SS&ES	0.33	50	50	ENST00000372858.7	ENSG00000090621.13	PABPC4	chr1	protein_coding	poly(A) binding protein, cytoplasmic 4 (inducible form)
chr1	39563922	39564471	-	39563922	39564423	A5SS	0.5	50	50	ENST00000372858.7	ENSG00000090621.13	PABPC4	chr1	protein_coding	poly(A) binding protein, cytoplasmic 4 (inducible form)
chr1	39563741	39564423	-	39563741	39563836	A5SS&ES	0.33	50	50	ENST00000372857.7	ENSG00000090621.13	PABPC4	chr1	protein_coding	poly(A) binding protein, cytoplasmic 4 (inducible form)
chr1	39682733	39684442	-	39682733;39684152	39683937;39684442	ES	0.5	50	50	ENST00000617690.2	ENSG00000116983.12	HPCAL4	chr1	protein_coding	hippocalcin like 4
chr1	39684611	39691306	-	39684611;39691170	39691065;39691306	ES	0.5	50	50	ENST00000617690.2	ENSG00000116983.12	HPCAL4	chr1	protein_coding	hippocalcin like 4
chr1	39743924	39748903	+	39743924;39745498	39745375;39748903	ES	0.5	50	50	ENST00000324379.9	ENSG00000084072.16	PPIE	chr1	protein_coding	peptidylprolyl isomerase E (cyclophilin E)
chr1	39753052	39762517	+	39753052	39753287	3pMXE	0.33	50	50	ENST00000324379.9	ENSG00000084072.16	PPIE	chr1	protein_coding	peptidylprolyl isomerase E (cyclophilin E)
chr1	39753052	39763689	+	39753052	39753287	3pMXE	0.33	50	50	ENST00000324379.9	ENSG00000084072.16	PPIE	chr1	protein_coding	peptidylprolyl isomerase E (cyclophilin E)
chr1	39753052;39762651	39762517;39763689	+	39753052	39763689	cassetteExon	0.5	100	100	ENST00000356511.6	ENSG00000084072.16	PPIE	chr1	protein_coding	peptidylprolyl isomerase E (cyclophilin E)
chr1	39765008	39774308	-	39764817	39774308	A3SS	0.5	50	50	ENST00000372827.7	ENSG00000116985.10	BMP8B	chr1	protein_coding	bone morphogenetic protein 8b
chr1	39844640;39847660	39847548;39847986	-	39844640;39847297	39847220;39847986	MXE	0.5	100	100	ENST00000537440.5	ENSG00000043514.15	TRIT1	chr1	protein_coding	tRNA isopentenyltransferase 1
chr1	39847297;39847660	39847548;39847986	-	39847297	39847986	cassetteExon	0.5	100	100	ENST00000537440.5	ENSG00000043514.15	TRIT1	chr1	protein_coding	tRNA isopentenyltransferase 1
chr1	39848091	39850119	-	39848097	39850119	A3SS	0.5	50	50	ENST00000537440.5	ENSG00000043514.15	TRIT1	chr1	protein_coding	tRNA isopentenyltransferase 1
chr1	39844640	39847548	-	39844640;39847297	39847220;39847548	ES	0.5	50	50	ENST00000441669.6	ENSG00000043514.15	TRIT1	chr1	protein_coding	tRNA isopentenyltransferase 1
chr1	39857417	39883318	-	39852876	39883318	A3SS	0.33	50	50	ENST00000441669.6	ENSG00000043514.15	TRIT1	chr1	protein_coding	tRNA isopentenyltransferase 1
chr1	39852876	39853970	-	39852876	39883318	A5SS	0.5	50	50	ENST00000441669.6	ENSG00000043514.15	TRIT1	chr1	protein_coding	tRNA isopentenyltransferase 1
chr1	39852876	39883318	-	39844640	39883318	A3SS	0.33	50	50	ENST00000541099.5	ENSG00000043514.15	TRIT1	chr1	protein_coding	tRNA isopentenyltransferase 1
chr1	39857417	39883318	-	39844640	39883318	A3SS	0.33	50	50	ENST00000541099.5	ENSG00000043514.15	TRIT1	chr1	protein_coding	tRNA isopentenyltransferase 1
chr1	39844640	39847220	-	39844640	39883318	A5SS	0.33	50	50	ENST00000541099.5	ENSG00000043514.15	TRIT1	chr1	protein_coding	tRNA isopentenyltransferase 1
chr1	39844640	39847548	-	39844640	39883318	A5SS	0.33	50	50	ENST00000541099.5	ENSG00000043514.15	TRIT1	chr1	protein_coding	tRNA isopentenyltransferase 1
chr1	39955385	39957087	+	39955385	39965211	A3SS	0.5	50	50	ENST00000420632.6	ENSG00000168389.17	MFSD2A	chr1	protein_coding	major facilitator superfamily domain containing 2A
chr1	39958825	39965211	+	39955385	39965211	A5SS	0.5	50	50	ENST00000420632.6	ENSG00000168389.17	MFSD2A	chr1	protein_coding	major facilitator superfamily domain containing 2A
chr1	39957221	39958662	+	39957221	39958701	A3SS	0.5	50	50	ENST00000372811.9	ENSG00000168389.17	MFSD2A	chr1	protein_coding	major facilitator superfamily domain containing 2A
chr1	40040783	40059334	+	40040783	40059337	A3SS	0.5	50	50	ENST00000372797.7	ENSG00000131236.16	CAP1	chr1	protein_coding	CAP, adenylate cyclase-associated protein 1 (yeast)
chr1	40059458	40060070	+	40059458	40060067	A3SS	0.5	50	50	ENST00000372797.7	ENSG00000131236.16	CAP1	chr1	protein_coding	CAP, adenylate cyclase-associated protein 1 (yeast)
chr1	40040801	40059337	+	40040783	40059337	A5SS	0.5	50	50	ENST00000372797.7	ENSG00000131236.16	CAP1	chr1	protein_coding	CAP, adenylate cyclase-associated protein 1 (yeast)
chr1	40040801	40059334	+	40040783	40059334	A5SS	0.5	50	50	ENST00000372802.5	ENSG00000131236.16	CAP1	chr1	protein_coding	CAP, adenylate cyclase-associated protein 1 (yeast)
chr1	40040801	40059337	+	40040801	40059334	A3SS	0.5	50	50	ENST00000372792.6	ENSG00000131236.16	CAP1	chr1	protein_coding	CAP, adenylate cyclase-associated protein 1 (yeast)
chr1	40080487	40082184	-	40080487	40089410	A5SS	0.5	50	50	ENST00000433473.7	ENSG00000131238.16	PPT1	chr1	protein_coding	palmitoyl-protein thioesterase 1
chr1	40092507	40097115	-	40089512	40097115	A3SS	0.5	50	50	ENST00000449045.6	ENSG00000131238.16	PPT1	chr1	protein_coding	palmitoyl-protein thioesterase 1
chr1	40089512	40091329	-	40089512	40097115	A5SS	0.5	50	50	ENST00000449045.6	ENSG00000131238.16	PPT1	chr1	protein_coding	palmitoyl-protein thioesterase 1
chr1	40396890	40406736	+	40393504	40406736	A5SS	0.5	50	50	ENST00000614549.4	ENSG00000084070.11	SMAP2	chr1	protein_coding	small ArfGAP2
chr1	40451088;40454288	40454203;40456945	+	40451088	40456945	cassetteExon	0.5	100	100	ENST00000484445.5	ENSG00000187801.14	ZFP69B	chr1	protein_coding	ZFP69 zinc finger protein B
chr1	40450175	40450656	+	40450175	40450665	A3SS	0.5	50	50	ENST00000484445.5	ENSG00000187801.14	ZFP69B	chr1	protein_coding	ZFP69 zinc finger protein B
chr1	40477894	40479333	+	40477894	40479036	A3SS	0.5	50	50	ENST00000372706.5	ENSG00000187815.9	ZFP69	chr1	protein_coding	ZFP69 zinc finger protein
chr1	40508877	40509733	+	40508877;40509625	40509451;40509733	ES	0.5	50	50	ENST00000358527.6	ENSG00000164002.11	EXO5	chr1	protein_coding	exonuclease 5
chr1	40541710	40544397	+	40541710	40546562	A3SS	0.33	50	50	ENST00000372699.7	ENSG00000117010.15	ZNF684	chr1	protein_coding	zinc finger protein 684
chr1	40541710	40544416	+	40541710	40546562	A3SS	0.33	50	50	ENST00000372699.7	ENSG00000117010.15	ZNF684	chr1	protein_coding	zinc finger protein 684
chr1	40541710	40544416	+	40541710	40544397	A3SS	0.33	50	50	ENST00000372697.7	ENSG00000117010.15	ZNF684	chr1	protein_coding	zinc finger protein 684
chr1	40647762	40665394	-	40647842	40665394	A3SS	0.5	50	50	ENST00000372684.7	ENSG00000117016.9	RIMS3	chr1	protein_coding	regulating synaptic membrane exocytosis 3
chr1	40747605	40753151	+	40747605;40749686	40749573;40753151	ES	0.5	50	50	ENST00000620728.4	ENSG00000066136.19	NFYC	chr1	protein_coding	nuclear transcription factor Y, gamma
chr1	40691867;40712821	40712687;40738836	+	40691867	40738836	cassetteExon	0.5	100	100	ENST00000620728.4	ENSG00000066136.19	NFYC	chr1	protein_coding	nuclear transcription factor Y, gamma
chr1	40766703;40766974	40766918;40769356	+	40766703	40769356	cassetteExon	0.5	100	100	ENST00000620728.4	ENSG00000066136.19	NFYC	chr1	protein_coding	nuclear transcription factor Y, gamma
chr1	40758294	40762990	+	40758294	40762888	A3SS	0.5	50	50	ENST00000620728.4	ENSG00000066136.19	NFYC	chr1	protein_coding	nuclear transcription factor Y, gamma
chr1	40769415	40770397	+	40769415	40770709	A3SS	0.33	50	50	ENST00000620728.4	ENSG00000066136.19	NFYC	chr1	protein_coding	nuclear transcription factor Y, gamma
chr1	40769415	40770712	+	40769415	40770709	A3SS	0.33	50	50	ENST00000620728.4	ENSG00000066136.19	NFYC	chr1	protein_coding	nuclear transcription factor Y, gamma
chr1	40709616	40738836	+	40691867	40738836	A5SS	0.2	50	50	ENST00000620728.4	ENSG00000066136.19	NFYC	chr1	protein_coding	nuclear transcription factor Y, gamma
chr1	40723792	40738836	+	40691867	40738836	A5SS	0.2	50	50	ENST00000620728.4	ENSG00000066136.19	NFYC	chr1	protein_coding	nuclear transcription factor Y, gamma
chr1	40735750	40738836	+	40691867	40738836	A5SS	0.2	50	50	ENST00000620728.4	ENSG00000066136.19	NFYC	chr1	protein_coding	nuclear transcription factor Y, gamma
chr1	40769415	40770397	+	40769415	40770712	A3SS	0.33	50	50	ENST00000456393.6	ENSG00000066136.19	NFYC	chr1	protein_coding	nuclear transcription factor Y, gamma
chr1	40709616	40738836	+	40712821	40738836	A5SS&ES	0.2	50	50	ENST00000372654.5	ENSG00000066136.19	NFYC	chr1	protein_coding	nuclear transcription factor Y, gamma
chr1	40723792	40738836	+	40712821	40738836	A5SS	0.2	50	50	ENST00000372654.5	ENSG00000066136.19	NFYC	chr1	protein_coding	nuclear transcription factor Y, gamma
chr1	40735750	40738836	+	40712821	40738836	A5SS	0.2	50	50	ENST00000372654.5	ENSG00000066136.19	NFYC	chr1	protein_coding	nuclear transcription factor Y, gamma
chr1	40709616	40738836	+	40723792	40738836	A5SS&ES	0.25	50	50	ENST00000372653.5	ENSG00000066136.19	NFYC	chr1	protein_coding	nuclear transcription factor Y, gamma
chr1	40735750	40738836	+	40723792	40738836	A5SS	0.25	50	50	ENST00000372653.5	ENSG00000066136.19	NFYC	chr1	protein_coding	nuclear transcription factor Y, gamma
chr1	40735750	40738836	+	40709616	40738836	A5SS	0.2	50	50	ENST00000372652.5	ENSG00000066136.19	NFYC	chr1	protein_coding	nuclear transcription factor Y, gamma
chr1	40822402	40831084	+	40822402;40824258	40824097;40831084	ES	0.5	50	50	ENST00000347132.9	ENSG00000117013.14	KCNQ4	chr1	protein_coding	potassium channel, voltage gated KQT-like subfamily Q, member 4
chr1	41016228	41017635	-	41016228;41017377	41017234;41017635	ES	0.5	50	50	ENST00000302946.12	ENSG00000171790.15	SLFNL1	chr1	protein_coding	schlafen-like 1
chr1	41017979	41020226	-	41018156	41020226	A3SS	0.5	50	50	ENST00000302946.12	ENSG00000171790.15	SLFNL1	chr1	protein_coding	schlafen-like 1
chr1	41020778	41020864	-	41020778	41021616	A5SS	0.5	50	50	ENST00000302946.12	ENSG00000171790.15	SLFNL1	chr1	protein_coding	schlafen-like 1
chr1	41020933	41021623	-	41020933	41021530	A5SS	0.5	50	50	ENST00000439569.2	ENSG00000171790.15	SLFNL1	chr1	protein_coding	schlafen-like 1
chr1	41028726	41037362	-	41028726;41034048	41033983;41037362	ES	0.5	50	50	ENST00000397174.6	ENSG00000010803.16	SCMH1	chr1	protein_coding	sex comb on midleg homolog 1 (Drosophila)
chr1	41151684	41159725	-	41151684	41152599	5pMXE	0.33	50	50	ENST00000397174.6	ENSG00000010803.16	SCMH1	chr1	protein_coding	sex comb on midleg homolog 1 (Drosophila)
chr1	41151684	41160875	-	41151684	41152599	5pMXE	0.33	50	50	ENST00000397174.6	ENSG00000010803.16	SCMH1	chr1	protein_coding	sex comb on midleg homolog 1 (Drosophila)
chr1	41143112	41159725	-	41143112;41151684	41151614;41159725	ES	0.33	50	50	ENST00000402904.6	ENSG00000010803.16	SCMH1	chr1	protein_coding	sex comb on midleg homolog 1 (Drosophila)
chr1	41151684	41160875	-	41151684;41159933	41159725;41160875	ES	0.33	50	50	ENST00000402904.6	ENSG00000010803.16	SCMH1	chr1	protein_coding	sex comb on midleg homolog 1 (Drosophila)
chr1	41151684;41152741	41152599;41159725	-	41151684	41159725	cassetteExon	0.5	100	100	ENST00000402904.6	ENSG00000010803.16	SCMH1	chr1	protein_coding	sex comb on midleg homolog 1 (Drosophila)
chr1	41143112;41151684	41151614;41160875	-	41143112	41160875	cassetteExon	0.5	100	100	ENST00000361191.9	ENSG00000010803.16	SCMH1	chr1	protein_coding	sex comb on midleg homolog 1 (Drosophila)
chr1	41143112;41159933	41159725;41160875	-	41143112	41160875	cassetteExon	0.5	100	100	ENST00000361191.9	ENSG00000010803.16	SCMH1	chr1	protein_coding	sex comb on midleg homolog 1 (Drosophila)
chr1	41143112;41151684	41151614;41160875	-	41143112;41159933	41159725;41160875	MXE	0.5	100	100	ENST00000361705.7	ENSG00000010803.16	SCMH1	chr1	protein_coding	sex comb on midleg homolog 1 (Drosophila)
chr1	41152741	41159725	-	41143112	41159725	A3SS	0.33	50	50	ENST00000361705.7	ENSG00000010803.16	SCMH1	chr1	protein_coding	sex comb on midleg homolog 1 (Drosophila)
chr1	41161432	41186121	-	41161432	41162779	5pMXE	0.5	50	50	ENST00000372595.5	ENSG00000010803.16	SCMH1	chr1	protein_coding	sex comb on midleg homolog 1 (Drosophila)
chr1	41143112	41160875	-	41143112	41159725	5pMXE	0.33	50	50	ENST00000456518.3	ENSG00000010803.16	SCMH1	chr1	protein_coding	sex comb on midleg homolog 1 (Drosophila)
chr1	41117010	41142878	-	41075451	41142878	A3SS	0.5	50	50	ENST00000456518.3	ENSG00000010803.16	SCMH1	chr1	protein_coding	sex comb on midleg homolog 1 (Drosophila)
chr1	41075451	41113283	-	41075451	41142878	A5SS	0.5	50	50	ENST00000456518.3	ENSG00000010803.16	SCMH1	chr1	protein_coding	sex comb on midleg homolog 1 (Drosophila)
chr1	41260873;41264108	41263841;41264401	+	41260873	41264401	cassetteExon	0.5	100	100	ENST00000425554.1	ENSG00000235358.1	RP11-399E6.1	chr1	lincRNA		--
chr1	41242706	41260743	+	41242706	41284285	A3SS	0.5	50	50	ENST00000445073.1	ENSG00000235358.1	RP11-399E6.1	chr1	lincRNA		--
chr1	41628947	41918413	-	41628947;41700995	41700916;41918413	ES	0.5	50	50	ENST00000372583.5	ENSG00000127124.13	HIVEP3	chr1	protein_coding	human immunodeficiency virus type I enhancer binding protein 3
chr1	41511263	41512816	-	41511266	41512816	A3SS	0.5	50	50	ENST00000372583.5	ENSG00000127124.13	HIVEP3	chr1	protein_coding	human immunodeficiency virus type I enhancer binding protein 3
chr1	41628947	41918413	-	41628947	41700916	5pMXE	0.5	50	50	ENST00000247584.6	ENSG00000127124.13	HIVEP3	chr1	protein_coding	human immunodeficiency virus type I enhancer binding protein 3
chr1	42199230	42227883	-	42199230;42205863	42205762;42227883	ES	0.5	50	50	ENST00000372572.5	ENSG00000198815.8	FOXJ3	chr1	protein_coding	forkhead box J3
chr1	42311110	42315346	-	42311110	42335626	A5SS	0.33	50	50	ENST00000372573.5	ENSG00000198815.8	FOXJ3	chr1	protein_coding	forkhead box J3
chr1	42311110	42335059	-	42311110	42335626	A5SS	0.33	50	50	ENST00000372573.5	ENSG00000198815.8	FOXJ3	chr1	protein_coding	forkhead box J3
chr1	42311110	42335059	-	42311110	42315346	5pMXE	0.33	50	50	ENST00000545068.5	ENSG00000198815.8	FOXJ3	chr1	protein_coding	forkhead box J3
chr1	42456628	42457247	+	42456499	42457247	A5SS	0.33	50	50	ENST00000372562.1	ENSG00000127125.8	PPCS	chr1	protein_coding	phosphopantothenoylcysteine synthetase
chr1	42457073	42457247	+	42456499	42457247	A5SS	0.33	50	50	ENST00000372562.1	ENSG00000127125.8	PPCS	chr1	protein_coding	phosphopantothenoylcysteine synthetase
chr1	42456628	42457247	+	42457073	42457247	A5SS	0.33	50	50	ENST00000372560.3	ENSG00000127125.8	PPCS	chr1	protein_coding	phosphopantothenoylcysteine synthetase
chr1	42498916;42521256	42521163;42566296	+	42498916;42556405	42534889;42566296	MXE	0.5	100	100	ENST00000428554.6	ENSG00000186409.14	CCDC30	chr1	protein_coding	coiled-coil domain containing 30
chr1	42498916	42534889	+	42498916	42521163	A3SS&ES	0.5	50	50	ENST00000507855.5	ENSG00000186409.14	CCDC30	chr1	protein_coding	coiled-coil domain containing 30
chr1	42556405	42566296	+	42521256	42566296	A5SS	0.5	50	50	ENST00000507855.5	ENSG00000186409.14	CCDC30	chr1	protein_coding	coiled-coil domain containing 30
chr1	42659370	42659522	+	42659251	42659522	A5SS	0.5	50	50	ENST00000304979.7	ENSG00000171960.10	PPIH	chr1	protein_coding	peptidylprolyl isomerase H (cyclophilin H)
chr1	42736030	42738421	-	42736030;42738313	42738229;42738421	ES	0.5	50	50	ENST00000296387.5	ENSG00000164007.10	CLDN19	chr1	protein_coding	claudin 19
chr1	42746852	42747272	-	42746852	42747253	A5SS	0.5	50	50	ENST00000397054.7	ENSG00000117385.15	P3H1	chr1	protein_coding	prolyl 3-hydroxylase 1
chr1	42794613	42796560	+	42794613	42798098	A3SS	0.5	50	50	ENST00000536543.5	ENSG00000274386.4	RP5-994D16.11	chr1	lincRNA		--
chr1	42816580	42817190	-	42816580	42816754	5pMXE	0.5	50	50	ENST00000372522.5	ENSG00000177868.11	CCDC23	chr1	protein_coding	coiled-coil domain containing 23
chr1	42844684	42846257	-	42837939	42846257	A3SS	0.5	50	50	ENST00000416809.2	ENSG00000228192.7	RP11-342M1.3	chr1	antisense		--
chr1	42849413	42850950	+	42849413;42849742	42849565;42850950	ES	0.5	50	50	ENST00000372502.5	ENSG00000164011.17	ZNF691	chr1	protein_coding	zinc finger protein 691
chr1	42849742;42850743	42850659;42850950	+	42849742	42850950	cassetteExon	0.5	100	100	ENST00000372502.5	ENSG00000164011.17	ZNF691	chr1	protein_coding	zinc finger protein 691
chr1	42846657;42849413	42849291;42850950	+	42846657	42850950	cassetteExon	0.5	100	100	ENST00000372508.7	ENSG00000164011.17	ZNF691	chr1	protein_coding	zinc finger protein 691
chr1	42846657;42849742	42849291;42850950	+	42846657	42850950	cassetteExon	0.5	100	100	ENST00000372508.7	ENSG00000164011.17	ZNF691	chr1	protein_coding	zinc finger protein 691
chr1	42850743	42850950	+	42846657	42850950	A5SS	0.25	50	50	ENST00000372508.7	ENSG00000164011.17	ZNF691	chr1	protein_coding	zinc finger protein 691
chr1	42850743	42850950	+	42849413	42850950	A5SS	0.25	50	50	ENST00000372507.5	ENSG00000164011.17	ZNF691	chr1	protein_coding	zinc finger protein 691
chr1	42849742	42850950	+	42850743	42850950	5pMXE	0.25	50	50	ENST00000630961.1	ENSG00000164011.17	ZNF691	chr1	protein_coding	zinc finger protein 691
chr1	43148084	43150761	+	43145297	43150761	A5SS	0.5	50	50	ENST00000410048.5	ENSG00000186973.10	FAM183A	chr1	protein_coding	family with sequence similarity 183, member A
chr1	43227126;43232164	43232066;43232508	+	43227126	43232508	cassetteExon	0.5	100	100	ENST00000372492.8	ENSG00000243710.7	CFAP57	chr1	protein_coding	cilia and flagella associated protein 57
chr1	43172453	43172732	+	43172453	43172735	A3SS	0.5	50	50	ENST00000372492.8	ENSG00000243710.7	CFAP57	chr1	protein_coding	cilia and flagella associated protein 57
chr1	43270085	43270586	+	43270085	43270681	A3SS	0.5	50	50	ENST00000439858.5	ENSG00000179178.10	TMEM125	chr1	protein_coding	transmembrane protein 125
chr1	43283368	43285553	-	43283368	43285444	A5SS	0.5	50	50	ENST00000523677.5	ENSG00000253313.5	C1orf210	chr1	protein_coding	chromosome 1 open reading frame 210
chr1	43307924	43308871	+	43307924	43308986	A3SS	0.5	50	50	ENST00000372476.7	ENSG00000066056.13	TIE1	chr1	protein_coding	tyrosine kinase with immunoglobulin-like and EGF-like domains 1
chr1	43364794	43365186	-	43364794;43365008	43364928;43365186	ES	0.5	50	50	ENST00000372458.7	ENSG00000066322.12	ELOVL1	chr1	protein_coding	ELOVL fatty acid elongase 1
chr1	43365623	43367486	-	43365623	43367915	A5SS	0.5	50	50	ENST00000372458.7	ENSG00000066322.12	ELOVL1	chr1	protein_coding	ELOVL fatty acid elongase 1
chr1	43387629	43388310	-	43387647	43388310	A3SS	0.5	50	50	ENST00000290663.10	ENSG00000159479.16	MED8	chr1	protein_coding	mediator complex subunit 8
chr1	43388489	43389759	-	43388428	43389759	A3SS	0.5	50	50	ENST00000290663.10	ENSG00000159479.16	MED8	chr1	protein_coding	mediator complex subunit 8
chr1	43404550	43415082	+	43404550	43406283	3pMXE	0.5	50	50	ENST00000372450.8	ENSG00000198198.13	SZT2	chr1	protein_coding	seizure threshold 2 homolog (mouse)
chr1	43403302	43403601	+	43403302	43403607	A3SS	0.5	50	50	ENST00000372450.8	ENSG00000198198.13	SZT2	chr1	protein_coding	seizure threshold 2 homolog (mouse)
chr1	43451311	43451428	-	43451311	43451410	A5SS	0.5	50	50	ENST00000372425.8	ENSG00000178922.16	HYI	chr1	protein_coding	hydroxypyruvate isomerase (putative)
chr1	43452319	43452903	-	43452319	43453386	A5SS	0.5	50	50	ENST00000372425.8	ENSG00000178922.16	HYI	chr1	protein_coding	hydroxypyruvate isomerase (putative)
chr1	43578920	43588731	+	43578920	43579176	3pMXE	0.5	50	50	ENST00000617451.4	ENSG00000142949.16	PTPRF	chr1	protein_coding	protein tyrosine phosphatase, receptor type, F
chr1	43598913	43603416	+	43598913;43602097	43602071;43603416	ES	0.5	50	50	ENST00000359947.8	ENSG00000142949.16	PTPRF	chr1	protein_coding	protein tyrosine phosphatase, receptor type, F
chr1	43736425	43814891	+	43736425;43792149	43792102;43814891	ES	0.5	50	50	ENST00000545417.5	ENSG00000126091.19	ST3GAL3	chr1	protein_coding	ST3 beta-galactoside alpha-2,3-sialyltransferase 3
chr1	43814933	43894383	+	43814933;43838311	43838219;43894383	ES	0.33	50	50	ENST00000545417.5	ENSG00000126091.19	ST3GAL3	chr1	protein_coding	ST3 beta-galactoside alpha-2,3-sialyltransferase 3
chr1	43838311	43930132	+	43838311;43894477	43894383;43930132	ES	0.5	50	50	ENST00000545417.5	ENSG00000126091.19	ST3GAL3	chr1	protein_coding	ST3 beta-galactoside alpha-2,3-sialyltransferase 3
chr1	43814933;43824892	43824731;43838219	+	43814933	43838219	cassetteExon	0.5	100	100	ENST00000545417.5	ENSG00000126091.19	ST3GAL3	chr1	protein_coding	ST3 beta-galactoside alpha-2,3-sialyltransferase 3
chr1	43894477	43898235	+	43894477	43930132	A3SS	0.5	50	50	ENST00000545417.5	ENSG00000126091.19	ST3GAL3	chr1	protein_coding	ST3 beta-galactoside alpha-2,3-sialyltransferase 3
chr1	43736380	43792102	+	43736425	43792102	A5SS	0.5	50	50	ENST00000545417.5	ENSG00000126091.19	ST3GAL3	chr1	protein_coding	ST3 beta-galactoside alpha-2,3-sialyltransferase 3
chr1	43736380	43814891	+	43792149	43814891	A5SS&ES	0.33	50	50	ENST00000545417.5	ENSG00000126091.19	ST3GAL3	chr1	protein_coding	ST3 beta-galactoside alpha-2,3-sialyltransferase 3
chr1	43899263	43930132	+	43894477	43930132	A5SS	0.16	50	50	ENST00000545417.5	ENSG00000126091.19	ST3GAL3	chr1	protein_coding	ST3 beta-galactoside alpha-2,3-sialyltransferase 3
chr1	43899289	43930132	+	43894477	43930132	A5SS	0.16	50	50	ENST00000545417.5	ENSG00000126091.19	ST3GAL3	chr1	protein_coding	ST3 beta-galactoside alpha-2,3-sialyltransferase 3
chr1	43899727	43930132	+	43894477	43930132	A5SS	0.16	50	50	ENST00000545417.5	ENSG00000126091.19	ST3GAL3	chr1	protein_coding	ST3 beta-galactoside alpha-2,3-sialyltransferase 3
chr1	43920928	43930132	+	43894477	43930132	A5SS	0.16	50	50	ENST00000545417.5	ENSG00000126091.19	ST3GAL3	chr1	protein_coding	ST3 beta-galactoside alpha-2,3-sialyltransferase 3
chr1	43736380	43814891	+	43736380;43792149	43792102;43814891	ES	0.5	50	50	ENST00000353126.7	ENSG00000126091.19	ST3GAL3	chr1	protein_coding	ST3 beta-galactoside alpha-2,3-sialyltransferase 3
chr1	43899263	43930132	+	43899263;43899727	43899541;43930132	ES	0.5	50	50	ENST00000353126.7	ENSG00000126091.19	ST3GAL3	chr1	protein_coding	ST3 beta-galactoside alpha-2,3-sialyltransferase 3
chr1	43899727;43920928	43920494;43930132	+	43899727	43930132	cassetteExon	0.5	100	100	ENST00000353126.7	ENSG00000126091.19	ST3GAL3	chr1	protein_coding	ST3 beta-galactoside alpha-2,3-sialyltransferase 3
chr1	43899727	43920404	+	43899727	43930132	A3SS	0.33	50	50	ENST00000353126.7	ENSG00000126091.19	ST3GAL3	chr1	protein_coding	ST3 beta-galactoside alpha-2,3-sialyltransferase 3
chr1	43736425	43814891	+	43792149	43814891	A5SS&ES	0.33	50	50	ENST00000353126.7	ENSG00000126091.19	ST3GAL3	chr1	protein_coding	ST3 beta-galactoside alpha-2,3-sialyltransferase 3
chr1	43899289	43930132	+	43899727	43930132	A5SS&ES	0.16	50	50	ENST00000353126.7	ENSG00000126091.19	ST3GAL3	chr1	protein_coding	ST3 beta-galactoside alpha-2,3-sialyltransferase 3
chr1	43814933;43894477	43894383;43930132	+	43814933;43838311	43838219;43930132	MXE	0.5	100	100	ENST00000330208.6	ENSG00000126091.19	ST3GAL3	chr1	protein_coding	ST3 beta-galactoside alpha-2,3-sialyltransferase 3
chr1	43736425	43814891	+	43736380	43814891	A5SS	0.33	50	50	ENST00000330208.6	ENSG00000126091.19	ST3GAL3	chr1	protein_coding	ST3 beta-galactoside alpha-2,3-sialyltransferase 3
chr1	43899263	43930132	+	43838311	43930132	A5SS	0.16	50	50	ENST00000330208.6	ENSG00000126091.19	ST3GAL3	chr1	protein_coding	ST3 beta-galactoside alpha-2,3-sialyltransferase 3
chr1	43899289	43930132	+	43838311	43930132	A5SS	0.16	50	50	ENST00000330208.6	ENSG00000126091.19	ST3GAL3	chr1	protein_coding	ST3 beta-galactoside alpha-2,3-sialyltransferase 3
chr1	43899727	43930132	+	43838311	43930132	A5SS	0.16	50	50	ENST00000330208.6	ENSG00000126091.19	ST3GAL3	chr1	protein_coding	ST3 beta-galactoside alpha-2,3-sialyltransferase 3
chr1	43920928	43930132	+	43838311	43930132	A5SS	0.16	50	50	ENST00000330208.6	ENSG00000126091.19	ST3GAL3	chr1	protein_coding	ST3 beta-galactoside alpha-2,3-sialyltransferase 3
chr1	43899727	43920494	+	43899727	43920404	A3SS	0.33	50	50	ENST00000351035.7	ENSG00000126091.19	ST3GAL3	chr1	protein_coding	ST3 beta-galactoside alpha-2,3-sialyltransferase 3
chr1	43899289	43930132	+	43920928	43930132	A5SS&ES	0.16	50	50	ENST00000351035.7	ENSG00000126091.19	ST3GAL3	chr1	protein_coding	ST3 beta-galactoside alpha-2,3-sialyltransferase 3
chr1	43899263	43930132	+	43899289	43930132	A5SS	0.16	50	50	ENST00000335430.10	ENSG00000126091.19	ST3GAL3	chr1	protein_coding	ST3 beta-galactoside alpha-2,3-sialyltransferase 3
chr1	43814933;43838311	43838219;43930132	+	43814933;43920928	43894383;43930132	MXE	0.5	100	100	ENST00000372374.6	ENSG00000126091.19	ST3GAL3	chr1	protein_coding	ST3 beta-galactoside alpha-2,3-sialyltransferase 3
chr1	43814933	43824731	+	43814933	43894383	A3SS	0.33	50	50	ENST00000372374.6	ENSG00000126091.19	ST3GAL3	chr1	protein_coding	ST3 beta-galactoside alpha-2,3-sialyltransferase 3
chr1	43920928	43930132	+	43899263	43930132	A5SS	0.16	50	50	ENST00000372367.5	ENSG00000126091.19	ST3GAL3	chr1	protein_coding	ST3 beta-galactoside alpha-2,3-sialyltransferase 3
chr1	43933885	43935590	+	43933885;43934260	43934112;43935590	ES	0.5	50	50	ENST00000414809.7	ENSG00000117407.16	ARTN	chr1	protein_coding	artemin
chr1	43934260	43935655	+	43934260	43935590	A3SS	0.5	50	50	ENST00000414809.7	ENSG00000117407.16	ARTN	chr1	protein_coding	artemin
chr1	43935716	43936093	+	43935716	43936069	A3SS	0.5	50	50	ENST00000414809.7	ENSG00000117407.16	ARTN	chr1	protein_coding	artemin
chr1	43933885	43935590	+	43934260	43935590	5pMXE	0.5	50	50	ENST00000479128.5	ENSG00000117407.16	ARTN	chr1	protein_coding	artemin
chr1	43944796	43946481	-	43944796	43946244	5pMXE	0.5	50	50	ENST00000445226.1	ENSG00000237950.1	RP11-7O11.3	chr1	antisense		--
chr1	43971189	43972158	+	43971189;43972070	43971387;43972158	ES	0.5	50	50	ENST00000255108.7	ENSG00000132768.13	DPH2	chr1	protein_coding	DPH2 homolog (S. cerevisiae)
chr1	43971189	43971387	+	43971189	43972158	A3SS	0.5	50	50	ENST00000396758.6	ENSG00000132768.13	DPH2	chr1	protein_coding	DPH2 homolog (S. cerevisiae)
chr1	43972070	43972158	+	43971189	43972158	A5SS	0.5	50	50	ENST00000396758.6	ENSG00000132768.13	DPH2	chr1	protein_coding	DPH2 homolog (S. cerevisiae)
chr1	43975107	43976090	+	43975107;43975848	43975800;43976090	ES	0.5	50	50	ENST00000472174.6	ENSG00000117410.13	ATP6V0B	chr1	protein_coding	ATPase, H+ transporting, lysosomal 21kDa, V0 subunit b
chr1	43975297	43976090	+	43975848	43976090	A5SS&ES	0.33	50	50	ENST00000472174.6	ENSG00000117410.13	ATP6V0B	chr1	protein_coding	ATPase, H+ transporting, lysosomal 21kDa, V0 subunit b
chr1	43975297	43976090	+	43975107	43976090	A5SS	0.33	50	50	ENST00000236067.8	ENSG00000117410.13	ATP6V0B	chr1	protein_coding	ATPase, H+ transporting, lysosomal 21kDa, V0 subunit b
chr1	43981473	43981733	+	43981473	43981689	A3SS	0.5	50	50	ENST00000372324.5	ENSG00000117411.16	B4GALT2	chr1	protein_coding	UDP-Gal:betaGlcNAc beta 1,4- galactosyltransferase, polypeptide 2
chr1	43980046	43981109	+	43979511	43981109	A5SS	0.33	50	50	ENST00000372324.5	ENSG00000117411.16	B4GALT2	chr1	protein_coding	UDP-Gal:betaGlcNAc beta 1,4- galactosyltransferase, polypeptide 2
chr1	43980614	43981109	+	43979511	43981109	A5SS	0.33	50	50	ENST00000372324.5	ENSG00000117411.16	B4GALT2	chr1	protein_coding	UDP-Gal:betaGlcNAc beta 1,4- galactosyltransferase, polypeptide 2
chr1	43980046	43981109	+	43980614	43981109	A5SS	0.33	50	50	ENST00000356836.10	ENSG00000117411.16	B4GALT2	chr1	protein_coding	UDP-Gal:betaGlcNAc beta 1,4- galactosyltransferase, polypeptide 2
chr1	44010882	44017047	-	44010882	44016394	5pMXE	0.25	50	50	ENST00000372307.7	ENSG00000196517.11	SLC6A9	chr1	protein_coding	solute carrier family 6 (neurotransmitter transporter, glycine), member 9
chr1	44010882	44024248	-	44010882	44016394	5pMXE	0.25	50	50	ENST00000372307.7	ENSG00000196517.11	SLC6A9	chr1	protein_coding	solute carrier family 6 (neurotransmitter transporter, glycine), member 9
chr1	43998025	44000767	-	43991992	44000767	A3SS	0.5	50	50	ENST00000372307.7	ENSG00000196517.11	SLC6A9	chr1	protein_coding	solute carrier family 6 (neurotransmitter transporter, glycine), member 9
chr1	44010882	44011561	-	44010882	44016394	A5SS	0.25	50	50	ENST00000372307.7	ENSG00000196517.11	SLC6A9	chr1	protein_coding	solute carrier family 6 (neurotransmitter transporter, glycine), member 9
chr1	44010882	44011561	-	44010882	44024248	A5SS	0.25	50	50	ENST00000372306.7	ENSG00000196517.11	SLC6A9	chr1	protein_coding	solute carrier family 6 (neurotransmitter transporter, glycine), member 9
chr1	44010882	44017047	-	44010882	44024248	A5SS	0.25	50	50	ENST00000372306.7	ENSG00000196517.11	SLC6A9	chr1	protein_coding	solute carrier family 6 (neurotransmitter transporter, glycine), member 9
chr1	44010882	44024248	-	44008623	44024248	A3SS	0.5	50	50	ENST00000475075.6	ENSG00000196517.11	SLC6A9	chr1	protein_coding	solute carrier family 6 (neurotransmitter transporter, glycine), member 9
chr1	44008623	44009965	-	44008623	44024248	A5SS	0.5	50	50	ENST00000475075.6	ENSG00000196517.11	SLC6A9	chr1	protein_coding	solute carrier family 6 (neurotransmitter transporter, glycine), member 9
chr1	44010882	44017047	-	44010882;44011722	44011561;44017047	ES	0.5	50	50	ENST00000360584.6	ENSG00000196517.11	SLC6A9	chr1	protein_coding	solute carrier family 6 (neurotransmitter transporter, glycine), member 9
chr1	44051494;44052186	44052112;44061132	+	44051494	44061132	cassetteExon	0.5	100	100	ENST00000434244.5	ENSG00000230615.6	RP5-1198O20.4	chr1	lincRNA		--
chr1	44046122	44048363	+	44046122	44048358	A3SS	0.5	50	50	ENST00000434244.5	ENSG00000230615.6	RP5-1198O20.4	chr1	lincRNA		--
chr1	44048486	44051290	+	44048486	44050950	A3SS	0.5	50	50	ENST00000434244.5	ENSG00000230615.6	RP5-1198O20.4	chr1	lincRNA		--
chr1	44051494	44074838	+	44051494	44061132	A3SS&ES	0.33	50	50	ENST00000434244.5	ENSG00000230615.6	RP5-1198O20.4	chr1	lincRNA		--
chr1	44061227	44069881	+	44061227	44101560	A3SS	0.33	50	50	ENST00000434244.5	ENSG00000230615.6	RP5-1198O20.4	chr1	lincRNA		--
chr1	44061227	44076091	+	44061227	44101560	A3SS	0.33	50	50	ENST00000434244.5	ENSG00000230615.6	RP5-1198O20.4	chr1	lincRNA		--
chr1	44045269	44046047	+	44044011	44046047	A5SS	0.5	50	50	ENST00000434244.5	ENSG00000230615.6	RP5-1198O20.4	chr1	lincRNA		--
chr1	44048486	44051290	+	44048486;44051158	44050950;44051290	ES	0.5	50	50	ENST00000628234.2	ENSG00000230615.6	RP5-1198O20.4	chr1	lincRNA		--
chr1	44061227	44076091	+	44051531	44076091	A5SS	0.25	50	50	ENST00000431800.1	ENSG00000230615.6	RP5-1198O20.4	chr1	lincRNA		--
chr1	44069934	44076091	+	44051531	44076091	A5SS	0.25	50	50	ENST00000431800.1	ENSG00000230615.6	RP5-1198O20.4	chr1	lincRNA		--
chr1	44074963	44076091	+	44051531	44076091	A5SS	0.25	50	50	ENST00000431800.1	ENSG00000230615.6	RP5-1198O20.4	chr1	lincRNA		--
chr1	44051494;44061227	44061132;44076091	+	44051494;44074963	44074838;44076091	MXE	0.5	100	100	ENST00000437643.1	ENSG00000230615.6	RP5-1198O20.4	chr1	lincRNA		--
chr1	44051494	44052112	+	44051494	44074838	A3SS	0.33	50	50	ENST00000437643.1	ENSG00000230615.6	RP5-1198O20.4	chr1	lincRNA		--
chr1	44069934	44076091	+	44074963	44076091	A5SS&ES	0.25	50	50	ENST00000437643.1	ENSG00000230615.6	RP5-1198O20.4	chr1	lincRNA		--
chr1	44051494;44074963	44074838;44076091	+	44051494;44061227	44052112;44076091	MXE	0.5	100	100	ENST00000453688.5	ENSG00000230615.6	RP5-1198O20.4	chr1	lincRNA		--
chr1	44061227;44069934	44069881;44076091	+	44061227	44076091	cassetteExon	0.5	100	100	ENST00000453688.5	ENSG00000230615.6	RP5-1198O20.4	chr1	lincRNA		--
chr1	44051494;44074963	44074838;44076091	+	44051494;44069934	44061132;44076091	MXE	0.5	100	100	ENST00000609027.1	ENSG00000230615.6	RP5-1198O20.4	chr1	lincRNA		--
chr1	44105514	44106856	+	44105514	44106482	3pMXE	0.33	50	50	ENST00000628123.1	ENSG00000230615.6	RP5-1198O20.4	chr1	lincRNA		--
chr1	44105514	44110394	+	44105514	44106482	3pMXE	0.33	50	50	ENST00000628123.1	ENSG00000230615.6	RP5-1198O20.4	chr1	lincRNA		--
chr1	44105106	44105421	+	44105106	44105451	A3SS	0.5	50	50	ENST00000628123.1	ENSG00000230615.6	RP5-1198O20.4	chr1	lincRNA		--
chr1	44105514	44106856	+	44105514	44110394	A3SS	0.33	50	50	ENST00000627999.1	ENSG00000230615.6	RP5-1198O20.4	chr1	lincRNA		--
chr1	44213527	44213709	+	44213527	44213749	A3SS	0.5	50	50	ENST00000361745.10	ENSG00000178028.13	DMAP1	chr1	protein_coding	DNA methyltransferase 1 associated protein 1
chr1	44319744	44339045	-	44319744	44322725	5pMXE	0.5	50	50	ENST00000372259.9	ENSG00000117419.14	ERI3	chr1	protein_coding	ERI1 exoribonuclease family member 3
chr1	44405530	44411981	+	44405526	44411981	A5SS	0.5	50	50	ENST00000355387.6	ENSG00000187147.17	RNF220	chr1	protein_coding	ring finger protein 220
chr1	44645464	44660174	-	44645464;44655209	44654940;44660174	ES	0.33	50	50	ENST00000372242.7	ENSG00000126106.13	TMEM53	chr1	protein_coding	transmembrane protein 53
chr1	44655119	44660174	-	44655209	44660174	A3SS	0.33	50	50	ENST00000372242.7	ENSG00000126106.13	TMEM53	chr1	protein_coding	transmembrane protein 53
chr1	44645464	44674331	-	44645464;44660295	44660174;44674331	ES	0.5	50	50	ENST00000372243.7	ENSG00000126106.13	TMEM53	chr1	protein_coding	transmembrane protein 53
chr1	44645464;44655119	44654940;44660174	-	44645464	44660174	cassetteExon	0.5	100	100	ENST00000372243.7	ENSG00000126106.13	TMEM53	chr1	protein_coding	transmembrane protein 53
chr1	44645464	44654940	-	44645464	44674331	A5SS	0.33	50	50	ENST00000372244.3	ENSG00000126106.13	TMEM53	chr1	protein_coding	transmembrane protein 53
chr1	44645464	44660174	-	44655209	44660174	3pMXE	0.33	50	50	ENST00000372237.7	ENSG00000126106.13	TMEM53	chr1	protein_coding	transmembrane protein 53
chr1	44645464	44660174	-	44655119	44660174	3pMXE	0.33	50	50	ENST00000372235.7	ENSG00000126106.13	TMEM53	chr1	protein_coding	transmembrane protein 53
chr1	44674873	44689676	+	44674873;44688319	44688196;44689676	ES	0.5	50	50	ENST00000458657.6	ENSG00000198520.10	C1orf228	chr1	protein_coding	chromosome 1 open reading frame 228
chr1	44746759	44747384	+	44741007	44747384	A5SS	0.5	50	50	ENST00000372224.8	ENSG00000142945.12	KIF2C	chr1	protein_coding	kinesin family member 2C
chr1	44776714	44777614	+	44776774	44777614	A5SS	0.5	50	50	ENST00000396651.7	ENSG00000142937.11	RPS8	chr1	protein_coding	ribosomal protein S8
chr1	44810426	44810554	+	44810426	44812996	A3SS	0.5	50	50	ENST00000409335.6	ENSG00000222009.8	BTBD19	chr1	protein_coding	BTB (POZ) domain containing 19
chr1	44812098	44812996	+	44810426	44812996	A5SS	0.5	50	50	ENST00000409335.6	ENSG00000222009.8	BTBD19	chr1	protein_coding	BTB (POZ) domain containing 19
chr1	44851003;44857807	44857704;44874678	-	44851003	44874678	cassetteExon	0.5	100	100	ENST00000620860.4	ENSG00000070785.16	EIF2B3	chr1	protein_coding	eukaryotic translation initiation factor 2B, subunit 3 gamma, 58kDa
chr1	45332687	45332763	-	45331556	45332763	A3SS	0.5	50	50	ENST00000529984.5	ENSG00000132781.17	MUTYH	chr1	protein_coding	mutY homolog
chr1	45333561	45334391	-	45332834	45334391	A3SS	0.16	50	50	ENST00000529984.5	ENSG00000132781.17	MUTYH	chr1	protein_coding	mutY homolog
chr1	45333564	45334391	-	45332834	45334391	A3SS	0.16	50	50	ENST00000529984.5	ENSG00000132781.17	MUTYH	chr1	protein_coding	mutY homolog
chr1	45333594	45334391	-	45332834	45334391	A3SS	0.16	50	50	ENST00000529984.5	ENSG00000132781.17	MUTYH	chr1	protein_coding	mutY homolog
chr1	45333603	45334391	-	45332834	45334391	A3SS	0.16	50	50	ENST00000529984.5	ENSG00000132781.17	MUTYH	chr1	protein_coding	mutY homolog
chr1	45331556	45331661	-	45331556	45332763	A5SS	0.5	50	50	ENST00000529984.5	ENSG00000132781.17	MUTYH	chr1	protein_coding	mutY homolog
chr1	45332834	45332918	-	45332834	45334391	A5SS	0.5	50	50	ENST00000529984.5	ENSG00000132781.17	MUTYH	chr1	protein_coding	mutY homolog
chr1	45334511	45338507	-	45334511	45340219	A5SS	0.25	50	50	ENST00000529984.5	ENSG00000132781.17	MUTYH	chr1	protein_coding	mutY homolog
chr1	45334511	45339899	-	45334511	45340219	A5SS	0.25	50	50	ENST00000529984.5	ENSG00000132781.17	MUTYH	chr1	protein_coding	mutY homolog
chr1	45334511	45339976	-	45334511	45340219	A5SS	0.25	50	50	ENST00000529984.5	ENSG00000132781.17	MUTYH	chr1	protein_coding	mutY homolog
chr1	45334511	45339899	-	45334511;45338656	45338507;45339899	ES	0.5	50	50	ENST00000372104.5	ENSG00000132781.17	MUTYH	chr1	protein_coding	mutY homolog
chr1	45333564	45334391	-	45333561	45334391	A3SS	0.16	50	50	ENST00000372104.5	ENSG00000132781.17	MUTYH	chr1	protein_coding	mutY homolog
chr1	45333594	45334391	-	45333561	45334391	A3SS	0.16	50	50	ENST00000372104.5	ENSG00000132781.17	MUTYH	chr1	protein_coding	mutY homolog
chr1	45333603	45334391	-	45333561	45334391	A3SS	0.16	50	50	ENST00000372104.5	ENSG00000132781.17	MUTYH	chr1	protein_coding	mutY homolog
chr1	45334511	45339976	-	45334511	45339899	5pMXE	0.25	50	50	ENST00000448481.5	ENSG00000132781.17	MUTYH	chr1	protein_coding	mutY homolog
chr1	45333564	45334391	-	45333594	45334391	A3SS	0.16	50	50	ENST00000448481.5	ENSG00000132781.17	MUTYH	chr1	protein_coding	mutY homolog
chr1	45333603	45334391	-	45333594	45334391	A3SS	0.16	50	50	ENST00000448481.5	ENSG00000132781.17	MUTYH	chr1	protein_coding	mutY homolog
chr1	45333603	45334391	-	45333564	45334391	A3SS	0.16	50	50	ENST00000354383.10	ENSG00000132781.17	MUTYH	chr1	protein_coding	mutY homolog
chr1	45334511	45338507	-	45334511	45339976	A5SS	0.25	50	50	ENST00000354383.10	ENSG00000132781.17	MUTYH	chr1	protein_coding	mutY homolog
chr1	45332834	45334391	-	45329437	45334391	A3SS	0.16	50	50	ENST00000531105.5	ENSG00000132781.17	MUTYH	chr1	protein_coding	mutY homolog
chr1	45333561	45334391	-	45329437	45334391	A3SS	0.16	50	50	ENST00000531105.5	ENSG00000132781.17	MUTYH	chr1	protein_coding	mutY homolog
chr1	45333564	45334391	-	45329437	45334391	A3SS	0.16	50	50	ENST00000531105.5	ENSG00000132781.17	MUTYH	chr1	protein_coding	mutY homolog
chr1	45333594	45334391	-	45329437	45334391	A3SS	0.16	50	50	ENST00000531105.5	ENSG00000132781.17	MUTYH	chr1	protein_coding	mutY homolog
chr1	45333603	45334391	-	45329437	45334391	A3SS	0.16	50	50	ENST00000531105.5	ENSG00000132781.17	MUTYH	chr1	protein_coding	mutY homolog
chr1	45329437	45330516	-	45329437	45334391	A5SS	0.5	50	50	ENST00000531105.5	ENSG00000132781.17	MUTYH	chr1	protein_coding	mutY homolog
chr1	45345994;45346779	45346693;45346979	-	45345994	45346979	cassetteExon	0.5	100	100	ENST00000372084.5	ENSG00000070759.16	TESK2	chr1	protein_coding	testis-specific kinase 2
chr1	45495166	45496556	-	45495166;45495473	45495418;45496556	ES	0.5	50	50	ENST00000626657.2	ENSG00000280670.2	CCDC163P	chr1	protein_coding	coiled-coil domain containing 163, pseudogene
chr1	45519054	45521829	-	45519054	45521609	A5SS	0.5	50	50	ENST00000262746.5	ENSG00000117450.13	PRDX1	chr1	protein_coding	peroxiredoxin 1
chr1	45551155	45561789	+	45551155;45552563	45552436;45561789	ES	0.5	50	50	ENST00000372070.7	ENSG00000117448.13	AKR1A1	chr1	protein_coding	aldo-keto reductase family 1, member A1 (aldehyde reductase)
chr1	45606591	45613169	+	45606591;45608337	45607321;45613169	ES	0.5	50	50	ENST00000537798.5	ENSG00000132780.16	NASP	chr1	protein_coding	nuclear autoantigenic sperm protein (histone-binding)
chr1	45591270;45602365	45602255;45606482	+	45591270	45606482	cassetteExon	0.5	100	100	ENST00000537798.5	ENSG00000132780.16	NASP	chr1	protein_coding	nuclear autoantigenic sperm protein (histone-binding)
chr1	45591270	45594694	+	45591270	45606482	A3SS	0.33	50	50	ENST00000537798.5	ENSG00000132780.16	NASP	chr1	protein_coding	nuclear autoantigenic sperm protein (histone-binding)
chr1	45605016	45606482	+	45591270	45606482	A5SS	0.33	50	50	ENST00000537798.5	ENSG00000132780.16	NASP	chr1	protein_coding	nuclear autoantigenic sperm protein (histone-binding)
chr1	45602365	45606482	+	45602365;45605016	45604936;45606482	ES	0.5	50	50	ENST00000350030.7	ENSG00000132780.16	NASP	chr1	protein_coding	nuclear autoantigenic sperm protein (histone-binding)
chr1	45591270	45594694	+	45591270	45602255	A3SS	0.33	50	50	ENST00000350030.7	ENSG00000132780.16	NASP	chr1	protein_coding	nuclear autoantigenic sperm protein (histone-binding)
chr1	45606591	45607321	+	45606591	45613169	A3SS	0.5	50	50	ENST00000372052.8	ENSG00000132780.16	NASP	chr1	protein_coding	nuclear autoantigenic sperm protein (histone-binding)
chr1	45608337	45613169	+	45606591	45613169	A5SS	0.5	50	50	ENST00000372052.8	ENSG00000132780.16	NASP	chr1	protein_coding	nuclear autoantigenic sperm protein (histone-binding)
chr1	45623439	45623557	-	45623412	45623557	A3SS	0.5	50	50	ENST00000421127.6	ENSG00000159588.14	CCDC17	chr1	protein_coding	coiled-coil domain containing 17
chr1	45623652	45623736	-	45620433	45623736	A3SS	0.5	50	50	ENST00000445048.2	ENSG00000159588.14	CCDC17	chr1	protein_coding	coiled-coil domain containing 17
chr1	45620433	45620723	-	45620433	45623736	A5SS	0.5	50	50	ENST00000445048.2	ENSG00000159588.14	CCDC17	chr1	protein_coding	coiled-coil domain containing 17
chr1	45661225;45685620	45685576;45686412	-	45661225	45686412	cassetteExon	0.5	100	100	ENST00000290795.7	ENSG00000159592.10	GPBP1L1	chr1	protein_coding	GC-rich promoter binding protein 1-like 1
chr1	46008371	46019596	+	46008371;46010939	46010730;46019596	ES	0.5	50	50	ENST00000361297.6	ENSG00000086015.20	MAST2	chr1	protein_coding	microtubule associated serine/threonine kinase 2
chr1	46034266	46034827	+	46034266	46034538	A3SS	0.5	50	50	ENST00000361297.6	ENSG00000086015.20	MAST2	chr1	protein_coding	microtubule associated serine/threonine kinase 2
chr1	46046625	46061929	-	46046625;46055971	46055795;46061929	ES	0.5	50	50	ENST00000262741.9	ENSG00000117461.14	PIK3R3	chr1	protein_coding	phosphoinositide-3-kinase, regulatory subunit 3 (gamma)
chr1	46080750	46176228	-	46080750	46131847	5pMXE	0.5	50	50	ENST00000262741.9	ENSG00000117461.14	PIK3R3	chr1	protein_coding	phosphoinositide-3-kinase, regulatory subunit 3 (gamma)
chr1	46131956	46132784	-	46131956	46132699	A5SS	0.5	50	50	ENST00000372006.5	ENSG00000117461.14	PIK3R3	chr1	protein_coding	phosphoinositide-3-kinase, regulatory subunit 3 (gamma)
chr1	46175629	46176228	-	46080750	46176228	A3SS	0.5	50	50	ENST00000540385.2	ENSG00000278139.1	PIK3R3	chr1	protein_coding	phosphoinositide-3-kinase, regulatory subunit 3 (gamma)
chr1	46194651;46194961	46194844;46195811	-	46194651	46195811	cassetteExon	0.5	100	100	ENST00000396420.7	ENSG00000085998.13	POMGNT1	chr1	protein_coding	protein O-linked mannose N-acetylglucosaminyltransferase 1 (beta 1,2-)
chr1	46189357	46189484	-	46189357	46189458	A5SS	0.5	50	50	ENST00000396420.7	ENSG00000085998.13	POMGNT1	chr1	protein_coding	protein O-linked mannose N-acetylglucosaminyltransferase 1 (beta 1,2-)
chr1	46197871	46198336	-	46197871	46219705	A5SS	0.5	50	50	ENST00000396420.7	ENSG00000085998.13	POMGNT1	chr1	protein_coding	protein O-linked mannose N-acetylglucosaminyltransferase 1 (beta 1,2-)
chr1	46341865	46344801	+	46340919	46344801	A5SS	0.33	50	50	ENST00000474844.5	ENSG00000117481.10	NSUN4	chr1	protein_coding	NOP2/Sun domain family, member 4
chr1	46344294	46344801	+	46340919	46344801	A5SS	0.33	50	50	ENST00000474844.5	ENSG00000117481.10	NSUN4	chr1	protein_coding	NOP2/Sun domain family, member 4
chr1	46344294	46344801	+	46341865	46344801	A5SS	0.33	50	50	ENST00000537428.2	ENSG00000117481.10	NSUN4	chr1	protein_coding	NOP2/Sun domain family, member 4
chr1	46441202	46442892	+	46441202	46442900	A3SS	0.5	50	50	ENST00000446499.1	ENSG00000232022.6	FAAHP1	chr1	transcribed_unprocessed_pseudogene	fatty acid amide hydrolase pseudogene 1
chr1	46507164	46510476	+	46507164	46510461	A3SS	0.5	50	50	ENST00000371956.8	ENSG00000197587.10	DMBX1	chr1	protein_coding	diencephalon/mesencephalon homeobox 1
chr1	46549267	46551065	-	46549267;46550002	46549934;46551065	ES	0.5	50	50	ENST00000481882.6	ENSG00000162456.9	KNCN	chr1	protein_coding	kinocilin
chr1	46558800	46561478	-	46558800;46560277	46560234;46561478	ES	0.5	50	50	ENST00000341183.9	ENSG00000079277.19	MKNK1	chr1	protein_coding	MAP kinase interacting serine/threonine kinase 1
chr1	46568498;46571539	46571417;46572063	-	46568498	46572063	cassetteExon	0.5	100	100	ENST00000341183.9	ENSG00000079277.19	MKNK1	chr1	protein_coding	MAP kinase interacting serine/threonine kinase 1
chr1	46572167;46575020	46574947;46576575	-	46572167	46576575	cassetteExon	0.5	100	100	ENST00000341183.9	ENSG00000079277.19	MKNK1	chr1	protein_coding	MAP kinase interacting serine/threonine kinase 1
chr1	46594280	46604227	-	46594280	46604185	A5SS	0.5	50	50	ENST00000341183.9	ENSG00000079277.19	MKNK1	chr1	protein_coding	MAP kinase interacting serine/threonine kinase 1
chr1	46613371	46614971	-	46613371	46616711	A5SS	0.5	50	50	ENST00000319928.7	ENSG00000142961.14	MOB3C	chr1	protein_coding	MOB kinase activator 3C
chr1	46658737;46663923	46663833;46665256	-	46658737	46665256	cassetteExon	0.5	100	100	ENST00000576409.5	ENSG00000123472.12	ATPAF1	chr1	protein_coding	ATP synthase mitochondrial F1 complex assembly factor 1
chr1	46665364	46665647	-	46665364	46668057	A5SS	0.5	50	50	ENST00000576409.5	ENSG00000123472.12	ATPAF1	chr1	protein_coding	ATP synthase mitochondrial F1 complex assembly factor 1
chr1	46645256	46652581	-	46635970	46652581	A3SS	0.5	50	50	ENST00000329231.8	ENSG00000123472.12	ATPAF1	chr1	protein_coding	ATP synthase mitochondrial F1 complex assembly factor 1
chr1	46635970	46643194	-	46635970	46652581	A5SS	0.5	50	50	ENST00000329231.8	ENSG00000123472.12	ATPAF1	chr1	protein_coding	ATP synthase mitochondrial F1 complex assembly factor 1
chr1	46671971	46672952	+	46671971	46672873	A3SS	0.33	50	50	ENST00000334122.4	ENSG00000186118.8	TEX38	chr1	protein_coding	testis expressed 38
chr1	46671971	46673024	+	46671971	46672873	A3SS	0.33	50	50	ENST00000334122.4	ENSG00000186118.8	TEX38	chr1	protein_coding	testis expressed 38
chr1	46671971	46672952	+	46671971	46673024	A3SS	0.33	50	50	ENST00000415500.1	ENSG00000186118.8	TEX38	chr1	protein_coding	testis expressed 38
chr1	46810949	46812496	+	46810949;46811184	46811140;46812496	ES	0.5	50	50	ENST00000371923.8	ENSG00000142973.12	CYP4B1	chr1	protein_coding	cytochrome P450, family 4, subfamily B, polypeptide 1
chr1	46813606	46813912	+	46813606	46813909	A3SS	0.5	50	50	ENST00000371923.8	ENSG00000142973.12	CYP4B1	chr1	protein_coding	cytochrome P450, family 4, subfamily B, polypeptide 1
chr1	46814315	46815074	+	46814315	46815073	A3SS	0.5	50	50	ENST00000614163.4	ENSG00000142973.12	CYP4B1	chr1	protein_coding	cytochrome P450, family 4, subfamily B, polypeptide 1
chr1	46810949	46812496	+	46811184	46812496	5pMXE	0.5	50	50	ENST00000452782.6	ENSG00000142973.12	CYP4B1	chr1	protein_coding	cytochrome P450, family 4, subfamily B, polypeptide 1
chr1	46843340	46844532	-	46843178	46844532	A3SS	0.5	50	50	ENST00000505841.5	ENSG00000154198.14	CYP4Z2P	chr1	transcribed_unprocessed_pseudogene	cytochrome P450, family 4, subfamily Z, polypeptide 2, pseudogene
chr1	46934559	46935523	-	46934559;46935154	46935000;46935523	ES	0.5	50	50	ENST00000310638.8	ENSG00000187048.12	CYP4A11	chr1	protein_coding	cytochrome P450, family 4, subfamily A, polypeptide 11
chr1	46934131	46934453	-	46934366	46934453	A3SS&ES	0.5	50	50	ENST00000310638.8	ENSG00000187048.12	CYP4A11	chr1	protein_coding	cytochrome P450, family 4, subfamily A, polypeptide 11
chr1	46934559	46935523	-	46935154	46935523	A3SS&ES	0.5	50	50	ENST00000371904.8	ENSG00000187048.12	CYP4A11	chr1	protein_coding	cytochrome P450, family 4, subfamily A, polypeptide 11
chr1	47143393;47143916	47143762;47144357	+	47143393	47144357	cassetteExon	0.5	100	100	ENST00000371890.7	ENSG00000162365.11	CYP4A22	chr1	protein_coding	cytochrome P450, family 4, subfamily A, polypeptide 22
chr1	47144463	47144550	+	47144463	47144785	A3SS	0.5	50	50	ENST00000371890.7	ENSG00000162365.11	CYP4A22	chr1	protein_coding	cytochrome P450, family 4, subfamily A, polypeptide 22
chr1	47143393	47144357	+	47143393	47143762	A3SS&ES	0.5	50	50	ENST00000620131.1	ENSG00000162365.11	CYP4A22	chr1	protein_coding	cytochrome P450, family 4, subfamily A, polypeptide 22
chr1	47310362	47314036	-	47310362;47313156	47312948;47314036	ES	0.5	50	50	ENST00000360380.7	ENSG00000123473.15	STIL	chr1	protein_coding	SCL/TAL1 interrupting locus
chr1	47263062	47269635	-	47263113	47269635	A3SS	0.33	50	50	ENST00000360380.7	ENSG00000123473.15	STIL	chr1	protein_coding	SCL/TAL1 interrupting locus
chr1	47263116	47269635	-	47263113	47269635	A3SS	0.33	50	50	ENST00000360380.7	ENSG00000123473.15	STIL	chr1	protein_coding	SCL/TAL1 interrupting locus
chr1	47263062	47269635	-	47263116	47269635	A3SS	0.33	50	50	ENST00000337817.9	ENSG00000123473.15	STIL	chr1	protein_coding	SCL/TAL1 interrupting locus
chr1	47310362	47314036	-	47310362	47312948	5pMXE	0.5	50	50	ENST00000396221.6	ENSG00000123473.15	STIL	chr1	protein_coding	SCL/TAL1 interrupting locus
chr1	47334116	47372955	+	47334116;47368615	47368469;47372955	ES	0.33	50	50	ENST00000371873.9	ENSG00000162368.13	CMPK1	chr1	protein_coding	cytidine monophosphate (UMP-CMP) kinase 1, cytosolic
chr1	47334116	47358298	+	47334116	47368469	A3SS	0.33	50	50	ENST00000371873.9	ENSG00000162368.13	CMPK1	chr1	protein_coding	cytidine monophosphate (UMP-CMP) kinase 1, cytosolic
chr1	47334116	47372955	+	47334116	47358298	3pMXE	0.33	50	50	ENST00000471289.2	ENSG00000162368.13	CMPK1	chr1	protein_coding	cytidine monophosphate (UMP-CMP) kinase 1, cytosolic
chr1	48055196	48066598	+	48055196	48056650	3pMXE	0.5	50	50	ENST00000456803.5	ENSG00000226133.5	RP4-683M8.2	chr1	lincRNA		--
chr1	48228954	48229295	+	48228954;48229165	48229103;48229295	ES	0.5	50	50	ENST00000533824.5	ENSG00000117834.12	SLC5A9	chr1	protein_coding	solute carrier family 5 (sodium/sugar cotransporter), member 9
chr1	48229177	48229295	+	48229165	48229295	A5SS	0.33	50	50	ENST00000533824.5	ENSG00000117834.12	SLC5A9	chr1	protein_coding	solute carrier family 5 (sodium/sugar cotransporter), member 9
chr1	48228954;48229177	48229103;48229295	+	48228954	48229295	cassetteExon	0.5	100	100	ENST00000438567.6	ENSG00000117834.12	SLC5A9	chr1	protein_coding	solute carrier family 5 (sodium/sugar cotransporter), member 9
chr1	48411588	48451552	-	48411588;48413151	48413110;48451552	ES	0.5	50	50	ENST00000371847.7	ENSG00000132122.11	SPATA6	chr1	protein_coding	spermatogenesis associated 6
chr1	48305878	48355718	-	48305878	48355670	A5SS	0.5	50	50	ENST00000371847.7	ENSG00000132122.11	SPATA6	chr1	protein_coding	spermatogenesis associated 6
chr1	48818222	48867191	-	48663241	48867191	A3SS	0.5	50	50	ENST00000371839.5	ENSG00000186094.16	AGBL4	chr1	protein_coding	ATP/GTP binding protein-like 4
chr1	50197467	50200809	+	50197467	50200851	A3SS	0.5	50	50	ENST00000448907.6	ENSG00000162374.16	ELAVL4	chr1	protein_coding	ELAV like neuron-specific RNA binding protein 4
chr1	50104000	50144957	+	50048182	50144957	A5SS	0.2	50	50	ENST00000448907.6	ENSG00000162374.16	ELAVL4	chr1	protein_coding	ELAV like neuron-specific RNA binding protein 4
chr1	50106393	50144957	+	50048182	50144957	A5SS	0.2	50	50	ENST00000448907.6	ENSG00000162374.16	ELAVL4	chr1	protein_coding	ELAV like neuron-specific RNA binding protein 4
chr1	50109198	50144957	+	50048182	50144957	A5SS	0.2	50	50	ENST00000448907.6	ENSG00000162374.16	ELAVL4	chr1	protein_coding	ELAV like neuron-specific RNA binding protein 4
chr1	50109964	50144957	+	50048182	50144957	A5SS	0.2	50	50	ENST00000448907.6	ENSG00000162374.16	ELAVL4	chr1	protein_coding	ELAV like neuron-specific RNA binding protein 4
chr1	50106393	50144957	+	50104000	50144957	A5SS	0.2	50	50	ENST00000371827.5	ENSG00000162374.16	ELAVL4	chr1	protein_coding	ELAV like neuron-specific RNA binding protein 4
chr1	50109198	50144957	+	50104000	50144957	A5SS	0.2	50	50	ENST00000371827.5	ENSG00000162374.16	ELAVL4	chr1	protein_coding	ELAV like neuron-specific RNA binding protein 4
chr1	50109964	50144957	+	50104000	50144957	A5SS	0.2	50	50	ENST00000371827.5	ENSG00000162374.16	ELAVL4	chr1	protein_coding	ELAV like neuron-specific RNA binding protein 4
chr1	50109198	50144957	+	50106393	50144957	A5SS	0.2	50	50	ENST00000357083.8	ENSG00000162374.16	ELAVL4	chr1	protein_coding	ELAV like neuron-specific RNA binding protein 4
chr1	50109964	50144957	+	50106393	50144957	A5SS	0.2	50	50	ENST00000357083.8	ENSG00000162374.16	ELAVL4	chr1	protein_coding	ELAV like neuron-specific RNA binding protein 4
chr1	50109964	50144957	+	50109198	50144957	A5SS	0.2	50	50	ENST00000371824.5	ENSG00000162374.16	ELAVL4	chr1	protein_coding	ELAV like neuron-specific RNA binding protein 4
chr1	51102359	51112464	+	51102249	51112464	A5SS	0.5	50	50	ENST00000371759.6	ENSG00000204006.8	C1orf185	chr1	protein_coding	chromosome 1 open reading frame 185
chr1	51296170	51301572	-	51296170	51297791	5pMXE	0.5	50	50	ENST00000530004.5	ENSG00000085831.15	TTC39A	chr1	protein_coding	tetratricopeptide repeat domain 39A
chr1	51321825	51330039	-	51321825	51322118	5pMXE	0.2	50	50	ENST00000447632.6	ENSG00000085831.15	TTC39A	chr1	protein_coding	tetratricopeptide repeat domain 39A
chr1	51321825	51330437	-	51321825	51322118	5pMXE	0.2	50	50	ENST00000447632.6	ENSG00000085831.15	TTC39A	chr1	protein_coding	tetratricopeptide repeat domain 39A
chr1	51321825	51331154	-	51321825	51322118	5pMXE	0.2	50	50	ENST00000447632.6	ENSG00000085831.15	TTC39A	chr1	protein_coding	tetratricopeptide repeat domain 39A
chr1	51321825	51344991	-	51321825	51322118	5pMXE	0.2	50	50	ENST00000447632.6	ENSG00000085831.15	TTC39A	chr1	protein_coding	tetratricopeptide repeat domain 39A
chr1	51309325	51311254	-	51309430	51311254	A3SS	0.5	50	50	ENST00000447632.6	ENSG00000085831.15	TTC39A	chr1	protein_coding	tetratricopeptide repeat domain 39A
chr1	51321825	51330039	-	51321825	51344991	A5SS	0.2	50	50	ENST00000413473.6	ENSG00000085831.15	TTC39A	chr1	protein_coding	tetratricopeptide repeat domain 39A
chr1	51321825	51330437	-	51321825	51344991	A5SS	0.2	50	50	ENST00000413473.6	ENSG00000085831.15	TTC39A	chr1	protein_coding	tetratricopeptide repeat domain 39A
chr1	51321825	51331154	-	51321825	51344991	A5SS	0.2	50	50	ENST00000413473.6	ENSG00000085831.15	TTC39A	chr1	protein_coding	tetratricopeptide repeat domain 39A
chr1	51321825	51330437	-	51321825	51330039	5pMXE	0.2	50	50	ENST00000262675.11	ENSG00000085831.15	TTC39A	chr1	protein_coding	tetratricopeptide repeat domain 39A
chr1	51321825	51331154	-	51321825	51330039	5pMXE	0.2	50	50	ENST00000262675.11	ENSG00000085831.15	TTC39A	chr1	protein_coding	tetratricopeptide repeat domain 39A
chr1	51321825	51331154	-	51321825	51330437	5pMXE	0.2	50	50	ENST00000371747.7	ENSG00000085831.15	TTC39A	chr1	protein_coding	tetratricopeptide repeat domain 39A
chr1	51330213	51330872	+	51330213	51334753	A3SS	0.5	50	50	ENST00000564479.5	ENSG00000261664.5	TTC39A-AS1	chr1	antisense	TTC39A antisense RNA 1
chr1	51408332	51409535	-	51403532	51409535	A3SS	0.5	50	50	ENST00000371730.6	ENSG00000085832.16	EPS15	chr1	protein_coding	epidermal growth factor receptor pathway substrate 15
chr1	51403532	51405905	-	51403532	51409535	A5SS	0.5	50	50	ENST00000371730.6	ENSG00000085832.16	EPS15	chr1	protein_coding	epidermal growth factor receptor pathway substrate 15
chr1	51617221	51669434	+	51617221;51652041	51651991;51669434	ES	0.5	50	50	ENST00000371714.5	ENSG00000117859.18	OSBPL9	chr1	protein_coding	oxysterol binding protein-like 9
chr1	51714079;51740211	51740143;51745536	+	51714079	51745536	cassetteExon	0.5	100	100	ENST00000371714.5	ENSG00000117859.18	OSBPL9	chr1	protein_coding	oxysterol binding protein-like 9
chr1	51750195;51756358	51756320;51760690	+	51750195	51760690	cassetteExon	0.5	100	100	ENST00000371714.5	ENSG00000117859.18	OSBPL9	chr1	protein_coding	oxysterol binding protein-like 9
chr1	51730001	51745536	+	51714079	51745536	A5SS	0.25	50	50	ENST00000371714.5	ENSG00000117859.18	OSBPL9	chr1	protein_coding	oxysterol binding protein-like 9
chr1	51730124	51745536	+	51714079	51745536	A5SS	0.25	50	50	ENST00000371714.5	ENSG00000117859.18	OSBPL9	chr1	protein_coding	oxysterol binding protein-like 9
chr1	51730124	51746710	+	51745631	51746710	A5SS&ES	0.5	50	50	ENST00000371714.5	ENSG00000117859.18	OSBPL9	chr1	protein_coding	oxysterol binding protein-like 9
chr1	51730001	51745536	+	51740211	51745536	A5SS&ES	0.25	50	50	ENST00000447887.5	ENSG00000117859.18	OSBPL9	chr1	protein_coding	oxysterol binding protein-like 9
chr1	51730124	51745536	+	51740211	51745536	A5SS&ES	0.25	50	50	ENST00000447887.5	ENSG00000117859.18	OSBPL9	chr1	protein_coding	oxysterol binding protein-like 9
chr1	51730124	51746710	+	51730124;51745631	51745536;51746710	ES	0.5	50	50	ENST00000531828.5	ENSG00000117859.18	OSBPL9	chr1	protein_coding	oxysterol binding protein-like 9
chr1	51730001	51745536	+	51730124	51745536	A5SS	0.25	50	50	ENST00000531828.5	ENSG00000117859.18	OSBPL9	chr1	protein_coding	oxysterol binding protein-like 9
chr1	51837620	51840226	-	51836212	51840226	A3SS	0.5	50	50	ENST00000352171.11	ENSG00000078618.19	NRD1	chr1	protein_coding	nardilysin (N-arginine dibasic convertase)
chr1	51836212	51836369	-	51836212	51840226	A5SS	0.5	50	50	ENST00000352171.11	ENSG00000078618.19	NRD1	chr1	protein_coding	nardilysin (N-arginine dibasic convertase)
chr1	51840514	51877983	-	51840514	51878275	A5SS	0.5	50	50	ENST00000352171.11	ENSG00000078618.19	NRD1	chr1	protein_coding	nardilysin (N-arginine dibasic convertase)
chr1	51792424	51794472	-	51792425	51794472	A3SS	0.5	50	50	ENST00000544028.5	ENSG00000078618.19	NRD1	chr1	protein_coding	nardilysin (N-arginine dibasic convertase)
chr1	52034051	52041537	-	52028630	52041537	A3SS	0.5	50	50	ENST00000371626.8	ENSG00000117862.11	TXNDC12	chr1	protein_coding	thioredoxin domain containing 12 (endoplasmic reticulum)
chr1	52056379	52064825	+	52056379;52059901	52059835;52064825	ES	0.5	50	50	ENST00000313334.12	ENSG00000134717.17	BTF3L4	chr1	protein_coding	basic transcription factor 3-like 4
chr1	52064938	52086112	+	52064938;52083541	52083340;52086112	ES	0.5	50	50	ENST00000313334.12	ENSG00000134717.17	BTF3L4	chr1	protein_coding	basic transcription factor 3-like 4
chr1	52263872	52268463	+	52263872;52266831	52266655;52268463	ES	0.5	50	50	ENST00000287727.7	ENSG00000157077.14	ZFYVE9	chr1	protein_coding	zinc finger, FYVE domain containing 9
chr1	52357898	52358331	-	52357916	52358331	A3SS	0.5	50	50	ENST00000371586.6	ENSG00000154222.14	CC2D1B	chr1	protein_coding	coiled-coil and C2 domain containing 1B
chr1	52402225	52404246	-	52402228	52404246	A3SS	0.5	50	50	ENST00000371568.7	ENSG00000085840.12	ORC1	chr1	protein_coding	origin recognition complex, subunit 1
chr1	52436975	52438220	-	52436978	52438220	A3SS	0.5	50	50	ENST00000257177.8	ENSG00000134744.13	ZCCHC11	chr1	protein_coding	zinc finger, CCHC domain containing 11
chr1	52802139	52813536	+	52802139;52805524	52805471;52813536	ES	0.5	50	50	ENST00000545132.5	ENSG00000162378.12	ZYG11B	chr1	protein_coding	zyg-11 family member B, cell cycle regulator
chr1	52854630	52856998	+	52854630	52860731	A3SS	0.5	50	50	ENST00000612017.4	ENSG00000203995.9	ZYG11A	chr1	protein_coding	zyg-11 family member A, cell cycle regulator
chr1	52857749	52860731	+	52854630	52860731	A5SS	0.5	50	50	ENST00000612017.4	ENSG00000203995.9	ZYG11A	chr1	protein_coding	zyg-11 family member A, cell cycle regulator
chr1	52854630	52860731	+	52854630;52857749	52856998;52860731	ES	0.5	50	50	ENST00000371528.1	ENSG00000203995.9	ZYG11A	chr1	protein_coding	zyg-11 family member A, cell cycle regulator
chr1	52897484;52899224	52899174;52904646	-	52897484	52904646	cassetteExon	0.5	100	100	ENST00000536120.5	ENSG00000121310.16	ECHDC2	chr1	protein_coding	enoyl CoA hydratase domain containing 2
chr1	52905090;52906611	52906519;52907868	-	52905090	52907868	cassetteExon	0.5	100	100	ENST00000536120.5	ENSG00000121310.16	ECHDC2	chr1	protein_coding	enoyl CoA hydratase domain containing 2
chr1	52927465	52948009	+	52927465;52941853	52941796;52948009	ES	0.5	50	50	ENST00000371514.7	ENSG00000116171.16	SCP2	chr1	protein_coding	sterol carrier protein 2
chr1	52941853	52950755	+	52941853;52948080	52948009;52950755	ES	0.5	50	50	ENST00000371514.7	ENSG00000116171.16	SCP2	chr1	protein_coding	sterol carrier protein 2
chr1	52948080	52954740	+	52948080;52950886	52950755;52954740	ES	0.5	50	50	ENST00000371514.7	ENSG00000116171.16	SCP2	chr1	protein_coding	sterol carrier protein 2
chr1	53028071	53047858	+	53028071;53039046	53038917;53047858	ES	0.5	50	50	ENST00000371514.7	ENSG00000116171.16	SCP2	chr1	protein_coding	sterol carrier protein 2
chr1	52988136	52993258	+	52988136	53014890	A3SS	0.5	50	50	ENST00000371514.7	ENSG00000116171.16	SCP2	chr1	protein_coding	sterol carrier protein 2
chr1	53015043	53027978	+	53015043	53027969	A3SS	0.5	50	50	ENST00000371514.7	ENSG00000116171.16	SCP2	chr1	protein_coding	sterol carrier protein 2
chr1	52927465;52941853	52941796;52950755	+	52927465;52948080	52948009;52950755	MXE	0.5	100	100	ENST00000528311.5	ENSG00000116171.16	SCP2	chr1	protein_coding	sterol carrier protein 2
chr1	52941853;52950886	52950755;52954740	+	52941853;52948080	52948009;52954740	MXE	0.5	100	100	ENST00000371509.8	ENSG00000116171.16	SCP2	chr1	protein_coding	sterol carrier protein 2
chr1	52927465;52948080	52948009;52954740	+	52927465;52950886	52941796;52954740	MXE	0.5	100	100	ENST00000407246.6	ENSG00000116171.16	SCP2	chr1	protein_coding	sterol carrier protein 2
chr1	53062308;53066867	53066812;53069801	+	53062308	53069801	cassetteExon	0.5	100	100	ENST00000395871.6	ENSG00000174348.13	PODN	chr1	protein_coding	podocan
chr1	53062308	53063370	+	53062308	53069801	A3SS	0.33	50	50	ENST00000395871.6	ENSG00000174348.13	PODN	chr1	protein_coding	podocan
chr1	53070167	53071535	+	53070167	53077685	A3SS	0.5	50	50	ENST00000395871.6	ENSG00000174348.13	PODN	chr1	protein_coding	podocan
chr1	53077346	53077685	+	53070167	53077685	A5SS	0.5	50	50	ENST00000395871.6	ENSG00000174348.13	PODN	chr1	protein_coding	podocan
chr1	53062308	53066812	+	53062308;53063559	53063370;53066812	ES	0.33	50	50	ENST00000371500.7	ENSG00000174348.13	PODN	chr1	protein_coding	podocan
chr1	53105774	53134350	-	53105774;53114973	53114758;53134350	ES	0.5	50	50	ENST00000620347.4	ENSG00000162383.11	SLC1A7	chr1	protein_coding	solute carrier family 1 (glutamate transporter), member 7
chr1	53088246	53088877	-	53088227	53088877	A3SS	0.5	50	50	ENST00000620347.4	ENSG00000162383.11	SLC1A7	chr1	protein_coding	solute carrier family 1 (glutamate transporter), member 7
chr1	53090806	53092554	-	53090983	53092554	A3SS	0.33	50	50	ENST00000620347.4	ENSG00000162383.11	SLC1A7	chr1	protein_coding	solute carrier family 1 (glutamate transporter), member 7
chr1	53103617	53105732	-	53103568	53105732	A3SS	0.5	50	50	ENST00000620347.4	ENSG00000162383.11	SLC1A7	chr1	protein_coding	solute carrier family 1 (glutamate transporter), member 7
chr1	53108634	53114758	-	53105774	53114758	A3SS	0.5	50	50	ENST00000620347.4	ENSG00000162383.11	SLC1A7	chr1	protein_coding	solute carrier family 1 (glutamate transporter), member 7
chr1	53093560	53102264	-	53093560	53103346	A5SS	0.5	50	50	ENST00000620347.4	ENSG00000162383.11	SLC1A7	chr1	protein_coding	solute carrier family 1 (glutamate transporter), member 7
chr1	53088227	53092554	-	53090806	53092554	A3SS&ES	0.33	50	50	ENST00000611397.4	ENSG00000162383.11	SLC1A7	chr1	protein_coding	solute carrier family 1 (glutamate transporter), member 7
chr1	53090983	53092554	-	53088227	53092554	A3SS	0.33	50	50	ENST00000620288.4	ENSG00000162383.11	SLC1A7	chr1	protein_coding	solute carrier family 1 (glutamate transporter), member 7
chr1	53088227	53088877	-	53088227	53092554	A5SS	0.5	50	50	ENST00000620288.4	ENSG00000162383.11	SLC1A7	chr1	protein_coding	solute carrier family 1 (glutamate transporter), member 7
chr1	53228954	53235577	-	53228954;53233652	53233542;53235577	ES	0.5	50	50	ENST00000371470.7	ENSG00000162385.10	MAGOH	chr1	protein_coding	mago-nashi homolog, proliferation-associated (Drosophila)
chr1	53247056	53250690	-	53247056;53249556	53249380;53250690	ES	0.5	50	50	ENST00000306052.10	ENSG00000157193.14	LRP8	chr1	protein_coding	low density lipoprotein receptor-related protein 8, apolipoprotein e receptor
chr1	53255185	53258319	-	53255185;53257464	53257240;53258319	ES	0.5	50	50	ENST00000306052.10	ENSG00000157193.14	LRP8	chr1	protein_coding	low density lipoprotein receptor-related protein 8, apolipoprotein e receptor
chr1	53266647	53271227	-	53266647;53271153	53271028;53271227	ES	0.5	50	50	ENST00000306052.10	ENSG00000157193.14	LRP8	chr1	protein_coding	low density lipoprotein receptor-related protein 8, apolipoprotein e receptor
chr1	53275753	53280587	-	53275753;53277078	53276692;53280587	ES	0.33	50	50	ENST00000306052.10	ENSG00000157193.14	LRP8	chr1	protein_coding	low density lipoprotein receptor-related protein 8, apolipoprotein e receptor
chr1	53326992	53327258	-	53326992	53327789	A5SS	0.5	50	50	ENST00000306052.10	ENSG00000157193.14	LRP8	chr1	protein_coding	low density lipoprotein receptor-related protein 8, apolipoprotein e receptor
chr1	53271346	53280587	-	53271346;53275753	53275631;53280587	ES	0.33	50	50	ENST00000465675.5	ENSG00000157193.14	LRP8	chr1	protein_coding	low density lipoprotein receptor-related protein 8, apolipoprotein e receptor
chr1	53277078	53280587	-	53271346	53280587	A3SS	0.33	50	50	ENST00000347547.6	ENSG00000157193.14	LRP8	chr1	protein_coding	low density lipoprotein receptor-related protein 8, apolipoprotein e receptor
chr1	53439048	53439775	-	53417666	53439775	A3SS	0.5	50	50	ENST00000563752.5	ENSG00000236253.7	SLC25A3P1	chr1	transcribed_processed_pseudogene	solute carrier family 25 (mitochondrial carrier; phosphate carrier), member 3 pseudogene 1
chr1	53600278	53737806	-	53600278	53733904	5pMXE	0.5	50	50	ENST00000312233.4	ENSG00000174332.5	GLIS1	chr1	protein_coding	GLIS family zinc finger 1
chr1	53889463	53889713	-	53883276	53889713	A3SS	0.5	50	50	ENST00000371399.5	ENSG00000058799.13	YIPF1	chr1	protein_coding	Yip1 domain family, member 1
chr1	53883276	53888907	-	53883276	53889713	A5SS	0.5	50	50	ENST00000371399.5	ENSG00000058799.13	YIPF1	chr1	protein_coding	Yip1 domain family, member 1
chr1	53894547	53906095	+	53894547;53904809	53904666;53906095	ES	0.33	50	50	ENST00000361921.7	ENSG00000211452.10	DIO1	chr1	protein_coding	deiodinase, iodothyronine, type I
chr1	53904809	53909931	+	53904809;53906294	53906095;53909931	ES	0.5	50	50	ENST00000361921.7	ENSG00000211452.10	DIO1	chr1	protein_coding	deiodinase, iodothyronine, type I
chr1	53894355	53904666	+	53894547	53904666	A5SS	0.5	50	50	ENST00000361921.7	ENSG00000211452.10	DIO1	chr1	protein_coding	deiodinase, iodothyronine, type I
chr1	53894547	53909931	+	53894547;53904809	53904666;53909931	ES	0.33	50	50	ENST00000322679.10	ENSG00000211452.10	DIO1	chr1	protein_coding	deiodinase, iodothyronine, type I
chr1	53894547;53906294	53906095;53909931	+	53894547;53904809	53904666;53909931	MXE	0.5	100	100	ENST00000322679.10	ENSG00000211452.10	DIO1	chr1	protein_coding	deiodinase, iodothyronine, type I
chr1	53894547;53906294	53906095;53909931	+	53894547	53909931	cassetteExon	0.5	100	100	ENST00000532493.5	ENSG00000211452.10	DIO1	chr1	protein_coding	deiodinase, iodothyronine, type I
chr1	53894355;53894547	53894439;53904666	+	53894355	53904666	cassetteExon	0.5	100	100	ENST00000525202.5	ENSG00000211452.10	DIO1	chr1	protein_coding	deiodinase, iodothyronine, type I
chr1	53894355;53894547	53894439;53906095	+	53894355;53904809	53904666;53906095	MXE	0.5	100	100	ENST00000525202.5	ENSG00000211452.10	DIO1	chr1	protein_coding	deiodinase, iodothyronine, type I
chr1	53894355;53894547	53894439;53909931	+	53894355;53906294	53904666;53909931	MXE	0.5	100	100	ENST00000525202.5	ENSG00000211452.10	DIO1	chr1	protein_coding	deiodinase, iodothyronine, type I
chr1	53921767	53923904	-	53917116	53923904	A3SS	0.5	50	50	ENST00000371378.6	ENSG00000081870.11	HSPB11	chr1	protein_coding	heat shock protein family B (small), member 11
chr1	53946549	53951986	+	53946549;53947821	53947788;53951986	ES	0.5	50	50	ENST00000371370.7	ENSG00000116212.14	LRRC42	chr1	protein_coding	leucine rich repeat containing 42
chr1	54010410	54017376	-	54010410;54012280	54012143;54017376	ES	0.33	50	50	ENST00000545928.5	ENSG00000203985.10	LDLRAD1	chr1	protein_coding	low density lipoprotein receptor class A domain containing 1
chr1	54012280	54018092	-	54012280;54017427	54017376;54018092	ES	0.5	50	50	ENST00000545928.5	ENSG00000203985.10	LDLRAD1	chr1	protein_coding	low density lipoprotein receptor class A domain containing 1
chr1	54012280;54014364	54014236;54017376	-	54012280	54017376	cassetteExon	0.5	100	100	ENST00000545928.5	ENSG00000203985.10	LDLRAD1	chr1	protein_coding	low density lipoprotein receptor class A domain containing 1
chr1	54010410;54017427	54017376;54018092	-	54010410;54012280	54012143;54018092	MXE	0.5	100	100	ENST00000420619.5	ENSG00000203985.10	LDLRAD1	chr1	protein_coding	low density lipoprotein receptor class A domain containing 1
chr1	54012280	54014236	-	54012280	54018092	A5SS	0.33	50	50	ENST00000420619.5	ENSG00000203985.10	LDLRAD1	chr1	protein_coding	low density lipoprotein receptor class A domain containing 1
chr1	54014364	54017376	-	54010410	54017376	A3SS	0.33	50	50	ENST00000371362.7	ENSG00000203985.10	LDLRAD1	chr1	protein_coding	low density lipoprotein receptor class A domain containing 1
chr1	54047372	54053356	-	54047372	54053000	A5SS	0.5	50	50	ENST00000234831.9	ENSG00000116209.11	TMEM59	chr1	protein_coding	transmembrane protein 59
chr1	54187739;54190896	54190748;54195419	-	54187739	54195419	cassetteExon	0.5	100	100	ENST00000311841.7	ENSG00000256407.1	RP11-446E24.4	chr1	protein_coding		--
chr1	54174822	54184161	-	54153181	54184161	A3SS	0.33	50	50	ENST00000311841.7	ENSG00000256407.1	RP11-446E24.4	chr1	protein_coding		--
chr1	54179352	54184161	-	54153181	54184161	A3SS	0.33	50	50	ENST00000311841.7	ENSG00000256407.1	RP11-446E24.4	chr1	protein_coding		--
chr1	54174822	54184161	-	54174822;54179352	54179149;54184161	ES	0.5	50	50	ENST00000534324.5	ENSG00000215883.9	CYB5RL	chr1	protein_coding	cytochrome b5 reductase-like
chr1	54187739	54195419	-	54190896	54195419	3pMXE	0.5	50	50	ENST00000497820.1	ENSG00000215883.9	CYB5RL	chr1	protein_coding	cytochrome b5 reductase-like
chr1	54216344	54225125	+	54216344	54218172	3pMXE	0.5	50	50	ENST00000336230.10	ENSG00000116221.15	MRPL37	chr1	protein_coding	mitochondrial ribosomal protein L37
chr1	54200589	54205018	+	54200589	54209948	A3SS	0.5	50	50	ENST00000336230.10	ENSG00000116221.15	MRPL37	chr1	protein_coding	mitochondrial ribosomal protein L37
chr1	54251860;54258149	54258069;54281438	-	54251860;54257186	54257127;54281438	MXE	0.5	100	100	ENST00000610401.4	ENSG00000157216.15	SSBP3	chr1	protein_coding	single stranded DNA binding protein 3
chr1	54257186;54258149	54258069;54281438	-	54257186	54281438	cassetteExon	0.5	100	100	ENST00000610401.4	ENSG00000157216.15	SSBP3	chr1	protein_coding	single stranded DNA binding protein 3
chr1	54404930	54405449	-	54404930	54405953	A5SS	0.5	50	50	ENST00000610401.4	ENSG00000157216.15	SSBP3	chr1	protein_coding	single stranded DNA binding protein 3
chr1	54251860	54258069	-	54251860;54257186	54257127;54258069	ES	0.5	50	50	ENST00000417664.6	ENSG00000157216.15	SSBP3	chr1	protein_coding	single stranded DNA binding protein 3
chr1	54608068	54630734	+	54608068	54608957	3pMXE	0.5	50	50	ENST00000343744.6	ENSG00000162390.17	ACOT11	chr1	protein_coding	acyl-CoA thioesterase 11
chr1	54697690	54700069	+	54697690	54700076	A3SS	0.5	50	50	ENST00000339553.9	ENSG00000184313.19	MROH7	chr1	protein_coding	maestro heat-like repeat family member 7
chr1	54709076	54715523	+	54709076	54709946	3pMXE	0.5	50	50	ENST00000421030.6	ENSG00000184313.19	MROH7	chr1	protein_coding	maestro heat-like repeat family member 7
chr1	54695490	54697653	+	54695490	54700321	A3SS	0.5	50	50	ENST00000421030.6	ENSG00000184313.19	MROH7	chr1	protein_coding	maestro heat-like repeat family member 7
chr1	54641968	54651949	+	54641968	54665167	A3SS	0.5	50	50	ENST00000409996.5	ENSG00000184313.19	MROH7	chr1	protein_coding	maestro heat-like repeat family member 7
chr1	54654157	54665167	+	54641968	54665167	A5SS	0.5	50	50	ENST00000409996.5	ENSG00000184313.19	MROH7	chr1	protein_coding	maestro heat-like repeat family member 7
chr1	54716019	54716600	+	54715610	54716600	A5SS	0.5	50	50	ENST00000414150.6	ENSG00000271723.5	MROH7-TTC4	chr1	protein_coding	MROH7-TTC4 readthrough (NMD candidate)
chr1	54785644	54785983	-	54782477	54785983	A3SS	0.5	50	50	ENST00000371276.8	ENSG00000006555.10	TTC22	chr1	protein_coding	tetratricopeptide repeat domain 22
chr1	54817122	54841801	+	54817122;54841702	54841616;54841801	ES	0.5	50	50	ENST00000358193.7	ENSG00000162398.11	C1orf177	chr1	protein_coding	chromosome 1 open reading frame 177
chr1	54887783;54887968	54887861;54888500	+	54887783	54888500	cassetteExon	0.5	100	100	ENST00000443284.1	ENSG00000233203.6	RP11-67L3.4	chr1	antisense		--
chr1	56671447	56674381	+	56645481	56674381	A5SS	0.5	50	50	ENST00000371244.8	ENSG00000162409.10	PRKAA2	chr1	protein_coding	protein kinase, AMP-activated, alpha 2 catalytic subunit
chr1	56956910;56959657	56959529;56960020	-	56956910	56960020	cassetteExon	0.5	100	100	ENST00000371237.8	ENSG00000021852.12	C8B	chr1	protein_coding	complement component 8, beta polypeptide
chr1	56960176;56963993	56963772;56965857	-	56960176	56965857	cassetteExon	0.5	100	100	ENST00000371237.8	ENSG00000021852.12	C8B	chr1	protein_coding	complement component 8, beta polypeptide
chr1	57026043;57033573	57033386;57062884	-	57026043	57062884	cassetteExon	0.5	100	100	ENST00000371236.6	ENSG00000173406.15	DAB1	chr1	protein_coding	Dab, reelin signal transducer, homolog 1 (Drosophila)
chr1	57071061	57071522	-	57062943	57071522	A3SS	0.5	50	50	ENST00000420954.6	ENSG00000173406.15	DAB1	chr1	protein_coding	Dab, reelin signal transducer, homolog 1 (Drosophila)
chr1	57062943	57069360	-	57062943	57071522	A5SS	0.5	50	50	ENST00000420954.6	ENSG00000173406.15	DAB1	chr1	protein_coding	Dab, reelin signal transducer, homolog 1 (Drosophila)
chr1	57860919	57862456	+	57861033	57862456	A5SS	0.5	50	50	ENST00000416598.2	ENSG00000226759.7	DAB1-AS1	chr1	antisense	DAB1 antisense RNA 1
chr1	58667921	58668430	-	58667921	58668632	A5SS	0.5	50	50	ENST00000472487.5	ENSG00000162601.9	MYSM1	chr1	protein_coding	Myb-like, SWIRM and MPN domains 1
chr1	59021577	59042172	+	59021577	59032861	3pMXE	0.5	50	50	ENST00000447329.5	ENSG00000230812.5	LINC01358	chr1	lincRNA	long intergenic non-protein coding RNA 1358
chr1	59133330	59198183	-	59133330	59146676	5pMXE	0.5	50	50	ENST00000425914.6	ENSG00000224609.6	HSD52	chr1	processed_transcript		--
chr1	59132581	59184431	+	59132581	59149901	3pMXE	0.5	50	50	ENST00000631169.2	ENSG00000281041.2	RP11-470E16.2	chr1	lincRNA		--
chr1	59638375	59660219	+	59638375;59641351	59641280;59660219	ES	0.5	50	50	ENST00000371218.8	ENSG00000172456.16	FGGY	chr1	protein_coding	FGGY carbohydrate kinase domain containing
chr1	59310176	59321536	+	59297150	59321536	A5SS	0.5	50	50	ENST00000371218.8	ENSG00000172456.16	FGGY	chr1	protein_coding	FGGY carbohydrate kinase domain containing
chr1	59553957	59554124	+	59512439	59554124	A5SS	0.5	50	50	ENST00000371218.8	ENSG00000172456.16	FGGY	chr1	protein_coding	FGGY carbohydrate kinase domain containing
chr1	59321750	59339958	+	59321750	59378749	A3SS	0.5	50	50	ENST00000371212.5	ENSG00000172456.16	FGGY	chr1	protein_coding	FGGY carbohydrate kinase domain containing
chr1	59346398	59378749	+	59321750	59378749	A5SS	0.5	50	50	ENST00000371212.5	ENSG00000172456.16	FGGY	chr1	protein_coding	FGGY carbohydrate kinase domain containing
chr1	60041131	60055204	-	60025498	60055204	A3SS	0.5	50	50	ENST00000450089.6	ENSG00000162598.13	C1orf87	chr1	protein_coding	chromosome 1 open reading frame 87
chr1	60025498	60033476	-	60025498	60055204	A5SS	0.5	50	50	ENST00000450089.6	ENSG00000162598.13	C1orf87	chr1	protein_coding	chromosome 1 open reading frame 87
chr1	61088680	61332512	+	61088680;61277585	61277520;61332512	ES	0.33	50	50	ENST00000371191.5	ENSG00000162599.15	NFIA	chr1	protein_coding	nuclear factor I/A
chr1	61359274	61404104	+	61359274;61383365	61383237;61404104	ES	0.5	50	50	ENST00000371191.5	ENSG00000162599.15	NFIA	chr1	protein_coding	nuclear factor I/A
chr1	61406727	61455303	+	61406727;61426556	61426465;61455303	ES	0.5	50	50	ENST00000371191.5	ENSG00000162599.15	NFIA	chr1	protein_coding	nuclear factor I/A
chr1	61077628	61088149	+	60865466	61088149	A5SS	0.33	50	50	ENST00000371191.5	ENSG00000162599.15	NFIA	chr1	protein_coding	nuclear factor I/A
chr1	61082818	61088149	+	60865466	61088149	A5SS	0.33	50	50	ENST00000371191.5	ENSG00000162599.15	NFIA	chr1	protein_coding	nuclear factor I/A
chr1	61082818	61088149	+	61077628	61088149	A5SS	0.33	50	50	ENST00000407417.7	ENSG00000162599.15	NFIA	chr1	protein_coding	nuclear factor I/A
chr1	61088680;61383365	61383237;61404104	+	61088680;61359274	61277520;61404104	MXE	0.5	100	100	ENST00000485903.6	ENSG00000162599.15	NFIA	chr1	protein_coding	nuclear factor I/A
chr1	61088680	61277520	+	61088680	61383237	A3SS	0.33	50	50	ENST00000371184.6	ENSG00000162599.15	NFIA	chr1	protein_coding	nuclear factor I/A
chr1	61088680	61332512	+	61088680	61383237	A3SS	0.33	50	50	ENST00000371184.6	ENSG00000162599.15	NFIA	chr1	protein_coding	nuclear factor I/A
chr1	61359274	61383237	+	61088680	61383237	A5SS	0.5	50	50	ENST00000371184.6	ENSG00000162599.15	NFIA	chr1	protein_coding	nuclear factor I/A
chr1	61359274	61404104	+	61383365	61404104	A5SS&ES	0.5	50	50	ENST00000371184.6	ENSG00000162599.15	NFIA	chr1	protein_coding	nuclear factor I/A
chr1	60954602;60970065	60969931;60970548	-	60954602;60963804	60963566;60970548	MXE	0.5	100	100	ENST00000438559.5	ENSG00000237928.5	NFIA-AS2	chr1	antisense	NFIA antisense RNA 2
chr1	61249981	61253411	-	61249981;61251369	61251285;61253411	ES	0.5	50	50	ENST00000442027.5	ENSG00000237853.6	NFIA-AS1	chr1	processed_transcript	NFIA antisense RNA 1
chr1	61700274	61700934	-	61694770	61700934	A3SS	0.5	50	50	ENST00000606498.5	ENSG00000162604.12	TM2D1	chr1	protein_coding	TM2 domain containing 1
chr1	62084648	62108437	+	62084648;62100408	62100319;62108437	ES	0.5	50	50	ENST00000316485.10	ENSG00000132849.18	INADL	chr1	protein_coding	InaD-like (Drosophila)
chr1	61901459	62038474	+	61901459	61908372	A3SS&ES	0.5	50	50	ENST00000316485.10	ENSG00000132849.18	INADL	chr1	protein_coding	InaD-like (Drosophila)
chr1	62271589	62281549	-	62271589;62275087	62273204;62281549	ES	0.5	50	50	ENST00000371153.8	ENSG00000132854.18	KANK4	chr1	protein_coding	KN motif and ankyrin repeat domains 4
chr1	62275087	62281549	-	62271589	62281549	A3SS	0.5	50	50	ENST00000354381.3	ENSG00000132854.18	KANK4	chr1	protein_coding	KN motif and ankyrin repeat domains 4
chr1	62271589	62273204	-	62271589	62281549	A5SS	0.5	50	50	ENST00000354381.3	ENSG00000132854.18	KANK4	chr1	protein_coding	KN motif and ankyrin repeat domains 4
chr1	62437400	62439799	+	62436562	62439799	A5SS	0.5	50	50	ENST00000371146.5	ENSG00000162607.12	USP1	chr1	protein_coding	ubiquitin specific peptidase 1
chr1	62543745	62552732	-	62543745;62545039	62544947;62552732	ES	0.5	50	50	ENST00000251157.9	ENSG00000116641.15	DOCK7	chr1	protein_coding	dedicator of cytokinesis 7
chr1	62487412	62488934	-	62477834	62488934	A3SS	0.5	50	50	ENST00000251157.9	ENSG00000116641.15	DOCK7	chr1	protein_coding	dedicator of cytokinesis 7
chr1	62584878	62586507	-	62583254	62586507	A3SS	0.5	50	50	ENST00000251157.9	ENSG00000116641.15	DOCK7	chr1	protein_coding	dedicator of cytokinesis 7
chr1	62510673	62513444	-	62510673	62513471	A5SS	0.5	50	50	ENST00000251157.9	ENSG00000116641.15	DOCK7	chr1	protein_coding	dedicator of cytokinesis 7
chr1	62784225	62803719	+	62784273	62803719	A5SS	0.5	50	50	ENST00000317868.8	ENSG00000125703.14	ATG4C	chr1	protein_coding	autophagy related 4C, cysteine peptidase
chr1	63000803	63012334	-	63000803	63011086	5pMXE	0.5	50	50	ENST00000425352.5	ENSG00000229537.5	RP11-5P4.1	chr1	lincRNA		--
chr1	63257467	63257985	-	63199020	63257985	A3SS	0.5	50	50	ENST00000455304.6	ENSG00000224209.6	LINC00466	chr1	lincRNA	long intergenic non-protein coding RNA 466
chr1	63262700	63304695	-	63258050	63304695	A3SS	0.5	50	50	ENST00000455304.6	ENSG00000224209.6	LINC00466	chr1	lincRNA	long intergenic non-protein coding RNA 466
chr1	63258050	63261742	-	63258050	63304695	A5SS	0.5	50	50	ENST00000455304.6	ENSG00000224209.6	LINC00466	chr1	lincRNA	long intergenic non-protein coding RNA 466
chr1	63407126	63411140	+	63407126	63411146	A3SS	0.5	50	50	ENST00000371108.8	ENSG00000088035.15	ALG6	chr1	protein_coding	ALG6, alpha-1,3-glucosyltransferase
chr1	63508570	63523129	-	63508570;63510181	63510065;63523129	ES	0.5	50	50	ENST00000371092.7	ENSG00000142856.16	ITGB3BP	chr1	protein_coding	integrin beta 3 binding protein (beta3-endonexin)
chr1	63594144	63629425	+	63593734	63629425	A5SS	0.33	50	50	ENST00000371084.7	ENSG00000079739.15	PGM1	chr1	protein_coding	phosphoglucomutase 1
chr1	63623760	63629425	+	63593734	63629425	A5SS	0.33	50	50	ENST00000371084.7	ENSG00000079739.15	PGM1	chr1	protein_coding	phosphoglucomutase 1
chr1	63623760	63629425	+	63594144	63629425	A5SS	0.33	50	50	ENST00000540265.5	ENSG00000079739.15	PGM1	chr1	protein_coding	phosphoglucomutase 1
chr1	64107039	64110650	-	64108393	64110650	A3SS&ES	0.5	50	50	ENST00000412349.6	ENSG00000223949.6	ROR1-AS1	chr1	antisense	ROR1 antisense RNA 1
chr1	64110957	64111112	-	64110957	64113629	A5SS	0.5	50	50	ENST00000424995.1	ENSG00000223949.6	ROR1-AS1	chr1	antisense	ROR1 antisense RNA 1
chr1	64241733	64244130	+	64241733	64260603	A3SS	0.5	50	50	ENST00000611228.4	ENSG00000177414.13	UBE2U	chr1	protein_coding	ubiquitin-conjugating enzyme E2U (putative)
chr1	64803061	64804773	+	64803061	64804734	A3SS	0.5	50	50	ENST00000294428.7	ENSG00000162437.14	RAVER2	chr1	protein_coding	ribonucleoprotein, PTB-binding 2
chr1	64987673	64989435	-	64974715	64989435	A3SS	0.5	50	50	ENST00000447748.5	ENSG00000226891.6	LINC01359	chr1	lincRNA	long intergenic non-protein coding RNA 1359
chr1	65147763	65190710	+	65148552	65190710	A5SS&ES	0.5	50	50	ENST00000545314.5	ENSG00000162433.14	AK4	chr1	protein_coding	adenylate kinase 4
chr1	65148057	65148278	+	65147665	65148278	A5SS	0.5	50	50	ENST00000545314.5	ENSG00000162433.14	AK4	chr1	protein_coding	adenylate kinase 4
chr1	65264932	65364635	+	65264932;65345723	65345611;65364635	ES	0.5	50	50	ENST00000263441.11	ENSG00000116675.15	DNAJC6	chr1	protein_coding	DnaJ (Hsp40) homolog, subfamily C, member 6
chr1	65309938	65364635	+	65345723	65364635	A5SS&ES	0.33	50	50	ENST00000263441.11	ENSG00000116675.15	DNAJC6	chr1	protein_coding	DnaJ (Hsp40) homolog, subfamily C, member 6
chr1	65309938	65364635	+	65264932	65364635	A5SS	0.33	50	50	ENST00000395325.7	ENSG00000116675.15	DNAJC6	chr1	protein_coding	DnaJ (Hsp40) homolog, subfamily C, member 6
chr1	65420740;65421459	65421328;65425303	+	65420740	65425303	cassetteExon	0.5	100	100	ENST00000371065.8	ENSG00000213625.8	LEPROT	chr1	protein_coding	leptin receptor overlapping transcript
chr1	65622981	65633152	+	65622981	65630202	3pMXE	0.25	50	50	ENST00000371059.7	ENSG00000116678.18	LEPR	chr1	protein_coding	leptin receptor
chr1	65622981	65636191	+	65622981	65630202	3pMXE	0.25	50	50	ENST00000371059.7	ENSG00000116678.18	LEPR	chr1	protein_coding	leptin receptor
chr1	65425378	65429862	+	65425378	65565546	A3SS	0.5	50	50	ENST00000371059.7	ENSG00000116678.18	LEPR	chr1	protein_coding	leptin receptor
chr1	65622981	65626123	+	65622981	65630202	A3SS	0.25	50	50	ENST00000371059.7	ENSG00000116678.18	LEPR	chr1	protein_coding	leptin receptor
chr1	65525818	65565546	+	65425378	65565546	A5SS	0.5	50	50	ENST00000371059.7	ENSG00000116678.18	LEPR	chr1	protein_coding	leptin receptor
chr1	65622981	65636191	+	65622981	65633152	3pMXE	0.25	50	50	ENST00000371060.7	ENSG00000116678.18	LEPR	chr1	protein_coding	leptin receptor
chr1	65622981	65626123	+	65622981	65633152	A3SS	0.25	50	50	ENST00000371060.7	ENSG00000116678.18	LEPR	chr1	protein_coding	leptin receptor
chr1	65622981	65626123	+	65622981	65636191	A3SS	0.25	50	50	ENST00000349533.10	ENSG00000116678.18	LEPR	chr1	protein_coding	leptin receptor
chr1	65572449	65592657	+	65572449	65636191	A3SS	0.5	50	50	ENST00000406510.7	ENSG00000116678.18	LEPR	chr1	protein_coding	leptin receptor
chr1	65622981	65636191	+	65572449	65636191	A5SS	0.5	50	50	ENST00000406510.7	ENSG00000116678.18	LEPR	chr1	protein_coding	leptin receptor
chr1	65993142	66247460	+	65918835	66247460	A5SS	0.5	50	50	ENST00000329654.8	ENSG00000184588.17	PDE4B	chr1	protein_coding	phosphodiesterase 4B, cAMP-specific
chr1	66354894	66355527	+	66332620	66355527	A5SS	0.5	50	50	ENST00000329654.8	ENSG00000184588.17	PDE4B	chr1	protein_coding	phosphodiesterase 4B, cAMP-specific
chr1	66633094	66639777	+	66633094;66634163	66634080;66639777	ES	0.33	50	50	ENST00000237247.10	ENSG00000118473.21	SGIP1	chr1	protein_coding	SH3-domain GRB2-like (endophilin) interacting protein 1
chr1	66682369	66689148	+	66682369;66684187	66684107;66689148	ES	0.5	50	50	ENST00000237247.10	ENSG00000118473.21	SGIP1	chr1	protein_coding	SH3-domain GRB2-like (endophilin) interacting protein 1
chr1	66633094;66636015	66635944;66639777	+	66633094;66634163	66634080;66639777	MXE	0.5	100	100	ENST00000237247.10	ENSG00000118473.21	SGIP1	chr1	protein_coding	SH3-domain GRB2-like (endophilin) interacting protein 1
chr1	66690316;66694504	66694439;66719294	+	66690316;66695493	66695434;66719294	MXE	0.5	100	100	ENST00000237247.10	ENSG00000118473.21	SGIP1	chr1	protein_coding	SH3-domain GRB2-like (endophilin) interacting protein 1
chr1	66533672	66534246	+	66533407	66534246	A5SS	0.5	50	50	ENST00000237247.10	ENSG00000118473.21	SGIP1	chr1	protein_coding	SH3-domain GRB2-like (endophilin) interacting protein 1
chr1	66633094;66636015	66635944;66639777	+	66633094	66639777	cassetteExon	0.5	100	100	ENST00000371039.5	ENSG00000118473.21	SGIP1	chr1	protein_coding	SH3-domain GRB2-like (endophilin) interacting protein 1
chr1	66679752;66682369	66681869;66689148	+	66679752	66689148	cassetteExon	0.5	100	100	ENST00000371039.5	ENSG00000118473.21	SGIP1	chr1	protein_coding	SH3-domain GRB2-like (endophilin) interacting protein 1
chr1	66643719	66660513	+	66643719	66670995	A3SS	0.5	50	50	ENST00000371039.5	ENSG00000118473.21	SGIP1	chr1	protein_coding	SH3-domain GRB2-like (endophilin) interacting protein 1
chr1	66667541	66670995	+	66643719	66670995	A5SS	0.5	50	50	ENST00000371039.5	ENSG00000118473.21	SGIP1	chr1	protein_coding	SH3-domain GRB2-like (endophilin) interacting protein 1
chr1	66684187	66689148	+	66679752	66689148	A5SS	0.33	50	50	ENST00000371039.5	ENSG00000118473.21	SGIP1	chr1	protein_coding	SH3-domain GRB2-like (endophilin) interacting protein 1
chr1	66694504	66719294	+	66695493	66719294	5pMXE	0.5	50	50	ENST00000435165.2	ENSG00000118473.21	SGIP1	chr1	protein_coding	SH3-domain GRB2-like (endophilin) interacting protein 1
chr1	66905375	66906921	-	66905375	66924662	A5SS	0.5	50	50	ENST00000371026.7	ENSG00000152763.16	WDR78	chr1	protein_coding	WD repeat domain 78
chr1	66926242;66928963	66928887;66940028	+	66926242	66940028	cassetteExon	0.5	100	100	ENST00000355977.10	ENSG00000198160.14	MIER1	chr1	protein_coding	mesoderm induction early response 1, transcriptional regulator
chr1	66926242;66928963	66928890;66940028	+	66926242	66940028	cassetteExon	0.5	100	100	ENST00000355977.10	ENSG00000198160.14	MIER1	chr1	protein_coding	mesoderm induction early response 1, transcriptional regulator
chr1	66940052;66946295	66946150;66958059	+	66940052	66958059	cassetteExon	0.5	100	100	ENST00000355977.10	ENSG00000198160.14	MIER1	chr1	protein_coding	mesoderm induction early response 1, transcriptional regulator
chr1	66930400	66940028	+	66926242	66940028	A5SS	0.33	50	50	ENST00000355977.10	ENSG00000198160.14	MIER1	chr1	protein_coding	mesoderm induction early response 1, transcriptional regulator
chr1	66984652	66986403	+	66984592	66986403	A5SS	0.5	50	50	ENST00000355977.10	ENSG00000198160.14	MIER1	chr1	protein_coding	mesoderm induction early response 1, transcriptional regulator
chr1	66926242	66928887	+	66926242	66928890	A3SS	0.33	50	50	ENST00000371018.7	ENSG00000198160.14	MIER1	chr1	protein_coding	mesoderm induction early response 1, transcriptional regulator
chr1	66930400	66940028	+	66928963	66940028	A5SS	0.33	50	50	ENST00000371018.7	ENSG00000198160.14	MIER1	chr1	protein_coding	mesoderm induction early response 1, transcriptional regulator
chr1	66940052	66958059	+	66940052	66946150	3pMXE	0.5	50	50	ENST00000371012.6	ENSG00000198160.14	MIER1	chr1	protein_coding	mesoderm induction early response 1, transcriptional regulator
chr1	67093604	67096252	-	67093604;67095421	67095235;67096252	ES	0.5	50	50	ENST00000371007.6	ENSG00000203963.11	C1orf141	chr1	protein_coding	chromosome 1 open reading frame 141
chr1	67096321	67125752	-	67096321;67115464	67115352;67125752	ES	0.5	50	50	ENST00000371007.6	ENSG00000203963.11	C1orf141	chr1	protein_coding	chromosome 1 open reading frame 141
chr1	67111644	67115352	-	67096321	67115352	A3SS	0.5	50	50	ENST00000371007.6	ENSG00000203963.11	C1orf141	chr1	protein_coding	chromosome 1 open reading frame 141
chr1	67096321	67103238	-	67096321	67115352	A5SS	0.33	50	50	ENST00000371007.6	ENSG00000203963.11	C1orf141	chr1	protein_coding	chromosome 1 open reading frame 141
chr1	67096321	67103238	-	67096321	67125752	A5SS	0.33	50	50	ENST00000621590.4	ENSG00000203963.11	C1orf141	chr1	protein_coding	chromosome 1 open reading frame 141
chr1	67207698	67219574	+	67207055	67219574	A5SS	0.5	50	50	ENST00000347310.9	ENSG00000162594.14	IL23R	chr1	protein_coding	interleukin 23 receptor
chr1	67219730	67236713	+	67219730	67255837	A3SS	0.5	50	50	ENST00000395227.2	ENSG00000162594.14	IL23R	chr1	protein_coding	interleukin 23 receptor
chr1	67240281	67255837	+	67219730	67255837	A5SS	0.5	50	50	ENST00000395227.2	ENSG00000162594.14	IL23R	chr1	protein_coding	interleukin 23 receptor
chr1	67386669	67395547	+	67386669;67390128	67390029;67395547	ES	0.5	50	50	ENST00000262345.5	ENSG00000081985.10	IL12RB2	chr1	protein_coding	interleukin 12 receptor, beta 2
chr1	67307967;67314000	67313913;67320333	+	67307967	67320333	cassetteExon	0.5	100	100	ENST00000262345.5	ENSG00000081985.10	IL12RB2	chr1	protein_coding	interleukin 12 receptor, beta 2
chr1	67368025;67372783	67372436;67379986	+	67368025	67379986	cassetteExon	0.5	100	100	ENST00000544434.5	ENSG00000081985.10	IL12RB2	chr1	protein_coding	interleukin 12 receptor, beta 2
chr1	67380123;67386669	67386579;67395547	+	67380123	67395547	cassetteExon	0.5	100	100	ENST00000541374.5	ENSG00000081985.10	IL12RB2	chr1	protein_coding	interleukin 12 receptor, beta 2
chr1	67390128	67395547	+	67380123	67395547	A5SS	0.33	50	50	ENST00000541374.5	ENSG00000081985.10	IL12RB2	chr1	protein_coding	interleukin 12 receptor, beta 2
chr1	67424322	67424888	-	67424277	67424888	A3SS	0.5	50	50	ENST00000370994.8	ENSG00000142864.14	SERBP1	chr1	protein_coding	SERPINE1 mRNA binding protein 1
chr1	67424977	67425083	-	67424959	67425083	A3SS	0.5	50	50	ENST00000370994.8	ENSG00000142864.14	SERBP1	chr1	protein_coding	SERPINE1 mRNA binding protein 1
chr1	67685538	67686350	+	67685538;67686126	67686025;67686350	ES	0.5	50	50	ENST00000370986.8	ENSG00000116717.11	GADD45A	chr1	protein_coding	growth arrest and DNA-damage-inducible, alpha
chr1	67686126	67687661	+	67686126;67686587	67686350;67687661	ES	0.5	50	50	ENST00000370986.8	ENSG00000116717.11	GADD45A	chr1	protein_coding	growth arrest and DNA-damage-inducible, alpha
chr1	67685538;67686587	67686350;67687661	+	67685538;67686126	67686025;67687661	MXE	0.5	100	100	ENST00000617962.1	ENSG00000116717.11	GADD45A	chr1	protein_coding	growth arrest and DNA-damage-inducible, alpha
chr1	68121241	68201969	+	68121241;68138450	68138297;68201969	ES	0.5	50	50	ENST00000420587.5	ENSG00000232284.7	GNG12-AS1	chr1	antisense	GNG12 antisense RNA 1
chr1	67832436;67956262	67956156;68071800	+	67832436;68034763	68034647;68071800	MXE	0.5	100	100	ENST00000420587.5	ENSG00000232284.7	GNG12-AS1	chr1	antisense	GNG12 antisense RNA 1
chr1	68099792;68102727	68102655;68117451	+	68099792;68100774	68100698;68117451	MXE	0.5	100	100	ENST00000420587.5	ENSG00000232284.7	GNG12-AS1	chr1	antisense	GNG12 antisense RNA 1
chr1	67956262	68024519	+	67956262	68071800	A3SS	0.5	50	50	ENST00000413628.5	ENSG00000232284.7	GNG12-AS1	chr1	antisense	GNG12 antisense RNA 1
chr1	67955784	67956156	+	67832436	67956156	A5SS	0.5	50	50	ENST00000413628.5	ENSG00000232284.7	GNG12-AS1	chr1	antisense	GNG12 antisense RNA 1
chr1	68159247	68232194	-	68159247;68194221	68193955;68232194	ES	0.33	50	50	ENST00000354777.6	ENSG00000116729.13	WLS	chr1	protein_coding	wntless Wnt ligand secretion mediator
chr1	68126335	68137780	-	68098753	68137780	A3SS	0.5	50	50	ENST00000354777.6	ENSG00000116729.13	WLS	chr1	protein_coding	wntless Wnt ligand secretion mediator
chr1	68194227	68232194	-	68194221	68232194	A3SS	0.33	50	50	ENST00000354777.6	ENSG00000116729.13	WLS	chr1	protein_coding	wntless Wnt ligand secretion mediator
chr1	68159247	68232194	-	68159247;68194227	68193955;68232194	ES	0.33	50	50	ENST00000262348.8	ENSG00000116729.13	WLS	chr1	protein_coding	wntless Wnt ligand secretion mediator
chr1	68159247	68232194	-	68194227	68232194	3pMXE	0.33	50	50	ENST00000370971.1	ENSG00000116729.13	WLS	chr1	protein_coding	wntless Wnt ligand secretion mediator
chr1	68481612	68483950	-	68481612;68482897	68482046;68483950	ES	0.5	50	50	ENST00000456315.6	ENSG00000024526.16	DEPDC1	chr1	protein_coding	DEP domain containing 1
chr1	68482897	68483950	-	68481612	68483950	A3SS	0.5	50	50	ENST00000370966.9	ENSG00000024526.16	DEPDC1	chr1	protein_coding	DEP domain containing 1
chr1	68481612	68482046	-	68481612	68483950	A5SS	0.5	50	50	ENST00000370966.9	ENSG00000024526.16	DEPDC1	chr1	protein_coding	DEP domain containing 1
chr1	69678478	69760191	+	69678478;69716218	69716142;69760191	ES	0.5	50	50	ENST00000310961.9	ENSG00000033122.18	LRRC7	chr1	protein_coding	leucine rich repeat containing 7
chr1	70039793;70044094	70043954;70053026	+	70039793	70053026	cassetteExon	0.5	100	100	ENST00000310961.9	ENSG00000033122.18	LRRC7	chr1	protein_coding	leucine rich repeat containing 7
chr1	69838283	69873467	+	69838283	69931507	A3SS	0.5	50	50	ENST00000310961.9	ENSG00000033122.18	LRRC7	chr1	protein_coding	leucine rich repeat containing 7
chr1	70021129	70023126	+	70021129	70038113	A3SS	0.5	50	50	ENST00000415775.2	ENSG00000033122.18	LRRC7	chr1	protein_coding	leucine rich repeat containing 7
chr1	70036624	70038113	+	70021129	70038113	A5SS	0.5	50	50	ENST00000415775.2	ENSG00000033122.18	LRRC7	chr1	protein_coding	leucine rich repeat containing 7
chr1	70205780	70221612	+	70205780	70221615	A3SS	0.5	50	50	ENST00000370951.5	ENSG00000116754.13	SRSF11	chr1	protein_coding	serine/arginine-rich splicing factor 11
chr1	70250503	70250608	+	70250503	70250611	A3SS	0.5	50	50	ENST00000370951.5	ENSG00000116754.13	SRSF11	chr1	protein_coding	serine/arginine-rich splicing factor 11
chr1	70315566	70336058	-	70315566;70324957	70324853;70336058	ES	0.5	50	50	ENST00000370944.8	ENSG00000118454.12	ANKRD13C	chr1	protein_coding	ankyrin repeat domain 13C
chr1	70366537	70385258	+	70366537	70367617	3pMXE	0.5	50	50	ENST00000361764.8	ENSG00000197568.13	HHLA3	chr1	protein_coding	HERV-H LTR-associating 3
chr1	70355111	70366444	+	70355107	70366444	A5SS	0.33	50	50	ENST00000361764.8	ENSG00000197568.13	HHLA3	chr1	protein_coding	HERV-H LTR-associating 3
chr1	70355208	70366444	+	70355107	70366444	A5SS	0.33	50	50	ENST00000361764.8	ENSG00000197568.13	HHLA3	chr1	protein_coding	HERV-H LTR-associating 3
chr1	70355111	70366444	+	70355208	70366444	A5SS	0.33	50	50	ENST00000359875.9	ENSG00000197568.13	HHLA3	chr1	protein_coding	HERV-H LTR-associating 3
chr1	70421675	70429794	+	70421675;70424416	70424285;70429794	ES	0.5	50	50	ENST00000411986.6	ENSG00000116761.11	CTH	chr1	protein_coding	cystathionine gamma-lyase
chr1	70416037;70418032	70417937;70421566	+	70416037	70421566	cassetteExon	0.5	100	100	ENST00000411986.6	ENSG00000116761.11	CTH	chr1	protein_coding	cystathionine gamma-lyase
chr1	70953789	71012305	-	70953789;70974388	70974297;71012305	ES	0.25	50	50	ENST00000370931.7	ENSG00000050628.20	PTGER3	chr1	protein_coding	prostaglandin E receptor 3 (subtype EP3)
chr1	70953059	70953763	-	70852859	70953763	A3SS	0.5	50	50	ENST00000370931.7	ENSG00000050628.20	PTGER3	chr1	protein_coding	prostaglandin E receptor 3 (subtype EP3)
chr1	70971733	70974297	-	70953789	70974297	A3SS	0.5	50	50	ENST00000370931.7	ENSG00000050628.20	PTGER3	chr1	protein_coding	prostaglandin E receptor 3 (subtype EP3)
chr1	71009471	71012305	-	70974388	71012305	A3SS	0.25	50	50	ENST00000370931.7	ENSG00000050628.20	PTGER3	chr1	protein_coding	prostaglandin E receptor 3 (subtype EP3)
chr1	70852859;70953789	70953763;71012305	-	70852859	71012305	cassetteExon	0.5	100	100	ENST00000628037.2	ENSG00000050628.20	PTGER3	chr1	protein_coding	prostaglandin E receptor 3 (subtype EP3)
chr1	70974388	71012305	-	70852859	71012305	A3SS	0.25	50	50	ENST00000628037.2	ENSG00000050628.20	PTGER3	chr1	protein_coding	prostaglandin E receptor 3 (subtype EP3)
chr1	71009471	71012305	-	70852859	71012305	A3SS	0.25	50	50	ENST00000628037.2	ENSG00000050628.20	PTGER3	chr1	protein_coding	prostaglandin E receptor 3 (subtype EP3)
chr1	71009471	71012305	-	70953789	71012305	A3SS	0.25	50	50	ENST00000460330.5	ENSG00000050628.20	PTGER3	chr1	protein_coding	prostaglandin E receptor 3 (subtype EP3)
chr1	70953789	71012305	-	70974388	71012305	3pMXE	0.25	50	50	ENST00000351052.9	ENSG00000050628.20	PTGER3	chr1	protein_coding	prostaglandin E receptor 3 (subtype EP3)
chr1	71058736	71066766	+	71048988	71066766	A5SS	0.5	50	50	ENST00000450461.1	ENSG00000235079.1	ZRANB2-AS1	chr1	antisense	ZRANB2 antisense RNA 1
chr1	71065137;71065752	71065678;71066776	-	71065137	71066776	cassetteExon	0.5	100	100	ENST00000370920.7	ENSG00000132485.12	ZRANB2	chr1	protein_coding	zinc finger, RAN-binding domain containing 2
chr1	71065137	71066776	-	71065752	71066776	3pMXE	0.5	50	50	ENST00000611683.1	ENSG00000132485.12	ZRANB2	chr1	protein_coding	zinc finger, RAN-binding domain containing 2
chr1	71223114	71368055	+	71223114	71237130	3pMXE	0.5	50	50	ENST00000455406.5	ENSG00000229956.9	ZRANB2-AS2	chr1	processed_transcript	ZRANB2 antisense RNA 2 (head to head)
chr1	71091704	71184347	+	71091704	71223057	A3SS	0.33	50	50	ENST00000455406.5	ENSG00000229956.9	ZRANB2-AS2	chr1	processed_transcript	ZRANB2 antisense RNA 2 (head to head)
chr1	71091704	71202035	+	71091704	71223057	A3SS	0.33	50	50	ENST00000455406.5	ENSG00000229956.9	ZRANB2-AS2	chr1	processed_transcript	ZRANB2 antisense RNA 2 (head to head)
chr1	71093251	71223057	+	71091704	71223057	A5SS	0.33	50	50	ENST00000455406.5	ENSG00000229956.9	ZRANB2-AS2	chr1	processed_transcript	ZRANB2 antisense RNA 2 (head to head)
chr1	71203920	71223057	+	71091704	71223057	A5SS	0.33	50	50	ENST00000455406.5	ENSG00000229956.9	ZRANB2-AS2	chr1	processed_transcript	ZRANB2 antisense RNA 2 (head to head)
chr1	71401879	71402496	+	71401879	71463331	A3SS	0.5	50	50	ENST00000583678.5	ENSG00000229956.9	ZRANB2-AS2	chr1	processed_transcript	ZRANB2 antisense RNA 2 (head to head)
chr1	71409011	71463331	+	71401879	71463331	A5SS	0.33	50	50	ENST00000583678.5	ENSG00000229956.9	ZRANB2-AS2	chr1	processed_transcript	ZRANB2 antisense RNA 2 (head to head)
chr1	71461817	71463331	+	71401879	71463331	A5SS	0.33	50	50	ENST00000583678.5	ENSG00000229956.9	ZRANB2-AS2	chr1	processed_transcript	ZRANB2 antisense RNA 2 (head to head)
chr1	71091704	71184347	+	71091704	71202035	A3SS	0.33	50	50	ENST00000626344.2	ENSG00000229956.9	ZRANB2-AS2	chr1	processed_transcript	ZRANB2 antisense RNA 2 (head to head)
chr1	71093251	71223057	+	71203920	71223057	A5SS&ES	0.33	50	50	ENST00000626344.2	ENSG00000229956.9	ZRANB2-AS2	chr1	processed_transcript	ZRANB2 antisense RNA 2 (head to head)
chr1	71198991	71202035	+	71091704	71202035	A5SS	0.5	50	50	ENST00000626344.2	ENSG00000229956.9	ZRANB2-AS2	chr1	processed_transcript	ZRANB2 antisense RNA 2 (head to head)
chr1	71202131	71203018	+	71202056	71203018	A5SS	0.5	50	50	ENST00000626344.2	ENSG00000229956.9	ZRANB2-AS2	chr1	processed_transcript	ZRANB2 antisense RNA 2 (head to head)
chr1	71202131	71203018	+	71202131	71202348	3pMXE	0.5	50	50	ENST00000596952.5	ENSG00000229956.9	ZRANB2-AS2	chr1	processed_transcript	ZRANB2 antisense RNA 2 (head to head)
chr1	71472641	71484786	+	71472641;71477453	71477377;71484786	ES	0.33	50	50	ENST00000623721.3	ENSG00000229956.9	ZRANB2-AS2	chr1	processed_transcript	ZRANB2 antisense RNA 2 (head to head)
chr1	71409011;71461817	71461561;71463331	+	71409011	71463331	cassetteExon	0.5	100	100	ENST00000623721.3	ENSG00000229956.9	ZRANB2-AS2	chr1	processed_transcript	ZRANB2 antisense RNA 2 (head to head)
chr1	71472641;71476967	71476861;71486398	+	71472641;71484836	71477377;71486398	MXE	0.5	100	100	ENST00000623721.3	ENSG00000229956.9	ZRANB2-AS2	chr1	processed_transcript	ZRANB2 antisense RNA 2 (head to head)
chr1	71463525	71468284	+	71463525	71472582	A3SS	0.5	50	50	ENST00000623721.3	ENSG00000229956.9	ZRANB2-AS2	chr1	processed_transcript	ZRANB2 antisense RNA 2 (head to head)
chr1	71486534	71487991	+	71486513	71487991	A5SS	0.5	50	50	ENST00000623721.3	ENSG00000229956.9	ZRANB2-AS2	chr1	processed_transcript	ZRANB2 antisense RNA 2 (head to head)
chr1	71488148	71489708	+	71488047	71489708	A5SS	0.5	50	50	ENST00000623721.3	ENSG00000229956.9	ZRANB2-AS2	chr1	processed_transcript	ZRANB2 antisense RNA 2 (head to head)
chr1	71472641;71476967	71476861;71486398	+	71472641;71484836	71484786;71486398	MXE	0.5	100	100	ENST00000590186.5	ENSG00000229956.9	ZRANB2-AS2	chr1	processed_transcript	ZRANB2 antisense RNA 2 (head to head)
chr1	71409011	71463331	+	71461817	71463331	5pMXE	0.33	50	50	ENST00000625045.2	ENSG00000229956.9	ZRANB2-AS2	chr1	processed_transcript	ZRANB2 antisense RNA 2 (head to head)
chr1	71472641	71477377	+	71472641	71476861	A3SS&ES	0.33	50	50	ENST00000624050.1	ENSG00000229956.9	ZRANB2-AS2	chr1	processed_transcript	ZRANB2 antisense RNA 2 (head to head)
chr1	71476967	71486398	+	71484836	71486398	5pMXE	0.5	50	50	ENST00000608360.1	ENSG00000229956.9	ZRANB2-AS2	chr1	processed_transcript	ZRANB2 antisense RNA 2 (head to head)
chr1	71935311	72100745	-	71935311	72282319	A5SS	0.5	50	50	ENST00000357731.9	ENSG00000172260.13	NEGR1	chr1	protein_coding	neuronal growth regulator 1
chr1	74155866	74183436	-	74155866;74182861	74182538;74183436	ES	0.5	50	50	ENST00000395089.5	ENSG00000162620.15	LRRIQ3	chr1	protein_coding	leucine-rich repeats and IQ motif containing 3
chr1	74084216	74109394	-	74074790	74109394	A3SS	0.5	50	50	ENST00000395089.5	ENSG00000162620.15	LRRIQ3	chr1	protein_coding	leucine-rich repeats and IQ motif containing 3
chr1	74180772	74182538	-	74155866	74182538	A3SS	0.5	50	50	ENST00000395089.5	ENSG00000162620.15	LRRIQ3	chr1	protein_coding	leucine-rich repeats and IQ motif containing 3
chr1	74201410	74236102	+	74201410	74204391	3pMXE	0.33	50	50	ENST00000370898.7	ENSG00000254685.6	FPGT	chr1	protein_coding	fucose-1-phosphate guanylyltransferase
chr1	74201410	74205208	+	74201410	74204391	A3SS	0.33	50	50	ENST00000370898.7	ENSG00000254685.6	FPGT	chr1	protein_coding	fucose-1-phosphate guanylyltransferase
chr1	74198426	74199664	+	74198360	74199664	A5SS	0.5	50	50	ENST00000370898.7	ENSG00000254685.6	FPGT	chr1	protein_coding	fucose-1-phosphate guanylyltransferase
chr1	74199845	74201318	+	74199831	74201318	A5SS	0.5	50	50	ENST00000370898.7	ENSG00000254685.6	FPGT	chr1	protein_coding	fucose-1-phosphate guanylyltransferase
chr1	74201410	74236102	+	74201410	74205208	3pMXE	0.33	50	50	ENST00000370894.9	ENSG00000254685.6	FPGT	chr1	protein_coding	fucose-1-phosphate guanylyltransferase
chr1	74236210	74239956	+	74236210	74249459	A3SS	0.5	50	50	ENST00000557284.6	ENSG00000259030.6	FPGT-TNNI3K	chr1	protein_coding	FPGT-TNNI3K readthrough
chr1	74463550	74464635	+	74463550	74489189	A3SS	0.5	50	50	ENST00000557284.6	ENSG00000259030.6	FPGT-TNNI3K	chr1	protein_coding	FPGT-TNNI3K readthrough
chr1	74235491	74236102	+	74201410	74236102	A5SS	0.5	50	50	ENST00000557284.6	ENSG00000259030.6	FPGT-TNNI3K	chr1	protein_coding	FPGT-TNNI3K readthrough
chr1	74468549	74469136	+	74468549	74468983	3pMXE	0.5	50	50	ENST00000442876.1	ENSG00000233894.1	RP4-650F12.2	chr1	antisense		--
chr1	74631928	74634665	-	74631928	74636280	A5SS	0.5	50	50	ENST00000326665.9	ENSG00000178965.13	ERICH3	chr1	protein_coding	glutamate-rich 3
chr1	74706994	74710098	-	74706994;74707204	74707103;74710098	ES	0.5	50	50	ENST00000370872.7	ENSG00000116791.13	CRYZ	chr1	protein_coding	crystallin, zeta (quinone reductase)
chr1	74714630;74719372	74719209;74723118	-	74714630	74723118	cassetteExon	0.5	100	100	ENST00000370872.7	ENSG00000116791.13	CRYZ	chr1	protein_coding	crystallin, zeta (quinone reductase)
chr1	74723270;74724834	74724711;74732956	-	74723270	74732956	cassetteExon	0.5	100	100	ENST00000370872.7	ENSG00000116791.13	CRYZ	chr1	protein_coding	crystallin, zeta (quinone reductase)
chr1	74730420	74732956	-	74723270	74732956	A3SS	0.33	50	50	ENST00000370872.7	ENSG00000116791.13	CRYZ	chr1	protein_coding	crystallin, zeta (quinone reductase)
chr1	74724834;74730420	74730382;74732956	-	74724834	74732956	cassetteExon	0.5	100	100	ENST00000340866.9	ENSG00000116791.13	CRYZ	chr1	protein_coding	crystallin, zeta (quinone reductase)
chr1	74733418;74734182	74734118;74736542	+	74733418	74736542	cassetteExon	0.5	100	100	ENST00000457880.6	ENSG00000162623.15	TYW3	chr1	protein_coding	tRNA-yW synthesizing protein 3 homolog (S. cerevisiae)
chr1	74736622;74738788	74738690;74748751	+	74736622	74748751	cassetteExon	0.5	100	100	ENST00000457880.6	ENSG00000162623.15	TYW3	chr1	protein_coding	tRNA-yW synthesizing protein 3 homolog (S. cerevisiae)
chr1	75134954	75136603	+	75130732	75136603	A5SS	0.5	50	50	ENST00000294638.9	ENSG00000162624.14	LHX8	chr1	protein_coding	LIM homeobox 8
chr1	75206719	75211468	-	75203833	75211468	A3SS	0.5	50	50	ENST00000370859.7	ENSG00000137968.16	SLC44A5	chr1	protein_coding	solute carrier family 44, member 5
chr1	75724817;75728488	75728389;75732644	+	75724817	75732644	cassetteExon	0.5	100	100	ENST00000541113.5	ENSG00000117054.13	ACADM	chr1	protein_coding	acyl-CoA dehydrogenase, C-4 to C-12 straight chain
chr1	75724817;75728488	75728401;75732644	+	75724817	75732644	cassetteExon	0.5	100	100	ENST00000541113.5	ENSG00000117054.13	ACADM	chr1	protein_coding	acyl-CoA dehydrogenase, C-4 to C-12 straight chain
chr1	75732922;75733149	75733051;75733528	+	75732922	75733528	cassetteExon	0.5	100	100	ENST00000541113.5	ENSG00000117054.13	ACADM	chr1	protein_coding	acyl-CoA dehydrogenase, C-4 to C-12 straight chain
chr1	75724817	75728389	+	75724817	75728401	A3SS	0.33	50	50	ENST00000370841.8	ENSG00000117054.13	ACADM	chr1	protein_coding	acyl-CoA dehydrogenase, C-4 to C-12 straight chain
chr1	76412417	76412997	+	76412417	76627452	A3SS	0.5	50	50	ENST00000328299.3	ENSG00000184005.10	ST6GALNAC3	chr1	protein_coding	ST6 (alpha-N-acetyl-neuraminyl-2,3-beta-galactosyl-1,3)-N-acetylgalactosaminide alpha-2,6-sialyltransferase 3
chr1	77210489	77219310	-	77166830	77219310	A3SS	0.5	50	50	ENST00000445065.5	ENSG00000142892.14	PIGK	chr1	protein_coding	phosphatidylinositol glycan anchor biosynthesis, class K
chr1	77166830	77169260	-	77166830	77219310	A5SS	0.5	50	50	ENST00000445065.5	ENSG00000142892.14	PIGK	chr1	protein_coding	phosphatidylinositol glycan anchor biosynthesis, class K
chr1	77532340	77535847	+	77521943	77535847	A5SS	0.5	50	50	ENST00000354567.6	ENSG00000154027.18	AK5	chr1	protein_coding	adenylate kinase 5
chr1	77584655	77639449	-	77584655;77633405	77631850;77639449	ES	0.5	50	50	ENST00000370801.7	ENSG00000036549.12	ZZZ3	chr1	protein_coding	zinc finger, ZZ-type containing 3
chr1	77641655	77683262	-	77641655	77682585	5pMXE	0.5	50	50	ENST00000370801.7	ENSG00000036549.12	ZZZ3	chr1	protein_coding	zinc finger, ZZ-type containing 3
chr1	77633405	77639449	-	77584655	77639449	A3SS	0.5	50	50	ENST00000370798.5	ENSG00000036549.12	ZZZ3	chr1	protein_coding	zinc finger, ZZ-type containing 3
chr1	77584655	77631850	-	77584655	77639449	A5SS	0.5	50	50	ENST00000370798.5	ENSG00000036549.12	ZZZ3	chr1	protein_coding	zinc finger, ZZ-type containing 3
chr1	77741748;77745599	77745421;77759643	-	77741748	77759643	cassetteExon	0.5	100	100	ENST00000370794.7	ENSG00000077254.14	USP33	chr1	protein_coding	ubiquitin specific peptidase 33
chr1	77721901	77722024	-	77721925	77722024	A3SS	0.5	50	50	ENST00000370794.7	ENSG00000077254.14	USP33	chr1	protein_coding	ubiquitin specific peptidase 33
chr1	77741748	77759643	-	77741748	77745421	5pMXE	0.5	50	50	ENST00000357428.5	ENSG00000077254.14	USP33	chr1	protein_coding	ubiquitin specific peptidase 33
chr1	77866391	77873001	+	77866391	77873004	A3SS	0.5	50	50	ENST00000370791.7	ENSG00000180488.14	FAM73A	chr1	protein_coding	family with sequence similarity 73, member A
chr1	77916133;77917757	77917566;77917960	+	77916133	77917960	cassetteExon	0.5	100	100	ENST00000330010.12	ENSG00000162614.18	NEXN	chr1	protein_coding	nexilin (F actin binding protein)
chr1	77948914	77949155	-	77948774	77949155	A3SS	0.5	50	50	ENST00000370768.6	ENSG00000162613.16	FUBP1	chr1	protein_coding	far upstream element (FUSE) binding protein 1
chr1	78493541;78497944	78497874;78536406	+	78493541	78536406	cassetteExon	0.5	100	100	ENST00000370758.5	ENSG00000122420.9	PTGFR	chr1	protein_coding	prostaglandin F receptor (FP)
chr1	78491236	78492672	+	78399025	78492672	A5SS	0.5	50	50	ENST00000370758.5	ENSG00000122420.9	PTGFR	chr1	protein_coding	prostaglandin F receptor (FP)
chr1	81936837	81942969	+	81936837;81942045	81942034;81942969	ES	0.5	50	50	ENST00000370721.5	ENSG00000117114.19	ADGRL2	chr1	protein_coding	adhesion G protein-coupled receptor L2
chr1	81985355	81990391	+	81985355;81987029	81986901;81990391	ES	0.33	50	50	ENST00000370721.5	ENSG00000117114.19	ADGRL2	chr1	protein_coding	adhesion G protein-coupled receptor L2
chr1	81952142;81953025	81952987;81955877	+	81952142	81955877	cassetteExon	0.5	100	100	ENST00000370721.5	ENSG00000117114.19	ADGRL2	chr1	protein_coding	adhesion G protein-coupled receptor L2
chr1	81979960;81980839	81980795;81981808	+	81979960	81981808	cassetteExon	0.5	100	100	ENST00000370721.5	ENSG00000117114.19	ADGRL2	chr1	protein_coding	adhesion G protein-coupled receptor L2
chr1	81943769	81950189	+	81943769	81950387	A3SS	0.5	50	50	ENST00000370721.5	ENSG00000117114.19	ADGRL2	chr1	protein_coding	adhesion G protein-coupled receptor L2
chr1	81985355	81987289	+	81985355	81986901	A3SS&ES	0.33	50	50	ENST00000370721.5	ENSG00000117114.19	ADGRL2	chr1	protein_coding	adhesion G protein-coupled receptor L2
chr1	81699808	81761811	+	81580980	81761811	A5SS	0.5	50	50	ENST00000370721.5	ENSG00000117114.19	ADGRL2	chr1	protein_coding	adhesion G protein-coupled receptor L2
chr1	81800512	81836885	+	81761852	81836885	A5SS	0.5	50	50	ENST00000370721.5	ENSG00000117114.19	ADGRL2	chr1	protein_coding	adhesion G protein-coupled receptor L2
chr1	81989709	81990391	+	81987029	81990391	A5SS	0.25	50	50	ENST00000370721.5	ENSG00000117114.19	ADGRL2	chr1	protein_coding	adhesion G protein-coupled receptor L2
chr1	81984711	81990391	+	81984711;81985355	81985259;81990391	ES	0.5	50	50	ENST00000370727.5	ENSG00000117114.19	ADGRL2	chr1	protein_coding	adhesion G protein-coupled receptor L2
chr1	81985355	81987289	+	81985355	81990391	A3SS	0.33	50	50	ENST00000370727.5	ENSG00000117114.19	ADGRL2	chr1	protein_coding	adhesion G protein-coupled receptor L2
chr1	81989709	81990391	+	81985355	81990391	A5SS	0.25	50	50	ENST00000370727.5	ENSG00000117114.19	ADGRL2	chr1	protein_coding	adhesion G protein-coupled receptor L2
chr1	81985355;81987029	81986901;81990391	+	81985355;81989709	81987289;81990391	MXE	0.5	100	100	ENST00000370715.5	ENSG00000117114.19	ADGRL2	chr1	protein_coding	adhesion G protein-coupled receptor L2
chr1	81987029	81990391	+	81984711	81990391	A5SS	0.25	50	50	ENST00000370713.5	ENSG00000117114.19	ADGRL2	chr1	protein_coding	adhesion G protein-coupled receptor L2
chr1	81989709	81990391	+	81984711	81990391	A5SS	0.25	50	50	ENST00000370713.5	ENSG00000117114.19	ADGRL2	chr1	protein_coding	adhesion G protein-coupled receptor L2
chr1	82907582;82952837	82952672;82996715	+	82907582;82991980	82991860;82996715	MXE	0.5	100	100	ENST00000452901.5	ENSG00000230817.5	LINC01362	chr1	lincRNA	long intergenic non-protein coding RNA 1362
chr1	83913040	83917604	-	83911363	83917604	A3SS	0.5	50	50	ENST00000260505.12	ENSG00000137941.16	TTLL7	chr1	protein_coding	tubulin tyrosine ligase-like family member 7
chr1	84182328	84185100	+	84182328;84184135	84184037;84185100	ES	0.5	50	50	ENST00000370689.6	ENSG00000142875.19	PRKACB	chr1	protein_coding	protein kinase, cAMP-dependent, catalytic, beta
chr1	84202805	84204479	+	84202805	84214153	A3SS	0.33	50	50	ENST00000370689.6	ENSG00000142875.19	PRKACB	chr1	protein_coding	protein kinase, cAMP-dependent, catalytic, beta
chr1	84202805	84204482	+	84202805	84214153	A3SS	0.33	50	50	ENST00000370689.6	ENSG00000142875.19	PRKACB	chr1	protein_coding	protein kinase, cAMP-dependent, catalytic, beta
chr1	84144548	84179177	+	84078371	84179177	A5SS	0.2	50	50	ENST00000370689.6	ENSG00000142875.19	PRKACB	chr1	protein_coding	protein kinase, cAMP-dependent, catalytic, beta
chr1	84164422	84179177	+	84078371	84179177	A5SS	0.2	50	50	ENST00000370689.6	ENSG00000142875.19	PRKACB	chr1	protein_coding	protein kinase, cAMP-dependent, catalytic, beta
chr1	84175056	84179177	+	84078371	84179177	A5SS	0.2	50	50	ENST00000370689.6	ENSG00000142875.19	PRKACB	chr1	protein_coding	protein kinase, cAMP-dependent, catalytic, beta
chr1	84175807	84179177	+	84078371	84179177	A5SS	0.2	50	50	ENST00000370689.6	ENSG00000142875.19	PRKACB	chr1	protein_coding	protein kinase, cAMP-dependent, catalytic, beta
chr1	84181728	84182200	+	84179238	84182200	A5SS	0.5	50	50	ENST00000370689.6	ENSG00000142875.19	PRKACB	chr1	protein_coding	protein kinase, cAMP-dependent, catalytic, beta
chr1	84202805	84204479	+	84202805	84204482	A3SS	0.33	50	50	ENST00000370688.7	ENSG00000142875.19	PRKACB	chr1	protein_coding	protein kinase, cAMP-dependent, catalytic, beta
chr1	84164422	84179177	+	84144548	84179177	A5SS	0.2	50	50	ENST00000370685.7	ENSG00000142875.19	PRKACB	chr1	protein_coding	protein kinase, cAMP-dependent, catalytic, beta
chr1	84175056	84179177	+	84144548	84179177	A5SS	0.2	50	50	ENST00000370685.7	ENSG00000142875.19	PRKACB	chr1	protein_coding	protein kinase, cAMP-dependent, catalytic, beta
chr1	84175807	84179177	+	84144548	84179177	A5SS	0.2	50	50	ENST00000370685.7	ENSG00000142875.19	PRKACB	chr1	protein_coding	protein kinase, cAMP-dependent, catalytic, beta
chr1	84164422	84173329	+	84164422	84179177	A3SS	0.5	50	50	ENST00000370684.5	ENSG00000142875.19	PRKACB	chr1	protein_coding	protein kinase, cAMP-dependent, catalytic, beta
chr1	84175056	84179177	+	84164422	84179177	A5SS	0.2	50	50	ENST00000370684.5	ENSG00000142875.19	PRKACB	chr1	protein_coding	protein kinase, cAMP-dependent, catalytic, beta
chr1	84175807	84179177	+	84164422	84179177	A5SS	0.2	50	50	ENST00000370684.5	ENSG00000142875.19	PRKACB	chr1	protein_coding	protein kinase, cAMP-dependent, catalytic, beta
chr1	84175056	84179177	+	84175056;84175807	84175799;84179177	ES	0.33	50	50	ENST00000446538.5	ENSG00000142875.19	PRKACB	chr1	protein_coding	protein kinase, cAMP-dependent, catalytic, beta
chr1	84175056	84179169	+	84175056	84175799	A3SS&ES	0.33	50	50	ENST00000446538.5	ENSG00000142875.19	PRKACB	chr1	protein_coding	protein kinase, cAMP-dependent, catalytic, beta
chr1	84165013	84173329	+	84164422	84173329	A5SS	0.5	50	50	ENST00000446538.5	ENSG00000142875.19	PRKACB	chr1	protein_coding	protein kinase, cAMP-dependent, catalytic, beta
chr1	84175056	84179169	+	84175056	84179177	A3SS	0.33	50	50	ENST00000370682.7	ENSG00000142875.19	PRKACB	chr1	protein_coding	protein kinase, cAMP-dependent, catalytic, beta
chr1	84299644	84303203	+	84298567	84303203	A5SS	0.16	50	50	ENST00000370673.7	ENSG00000203943.8	SAMD13	chr1	protein_coding	sterile alpha motif domain containing 13
chr1	84301801	84303203	+	84298567	84303203	A5SS	0.16	50	50	ENST00000370673.7	ENSG00000203943.8	SAMD13	chr1	protein_coding	sterile alpha motif domain containing 13
chr1	84302014	84303203	+	84298567	84303203	A5SS	0.16	50	50	ENST00000370673.7	ENSG00000203943.8	SAMD13	chr1	protein_coding	sterile alpha motif domain containing 13
chr1	84302690	84303203	+	84298567	84303203	A5SS	0.16	50	50	ENST00000370673.7	ENSG00000203943.8	SAMD13	chr1	protein_coding	sterile alpha motif domain containing 13
chr1	84303100	84303203	+	84298567	84303203	A5SS	0.16	50	50	ENST00000370673.7	ENSG00000203943.8	SAMD13	chr1	protein_coding	sterile alpha motif domain containing 13
chr1	84345273	84349631	+	84325748	84349631	A5SS	0.5	50	50	ENST00000370673.7	ENSG00000203943.8	SAMD13	chr1	protein_coding	sterile alpha motif domain containing 13
chr1	84301801	84303203	+	84299644	84303203	A5SS	0.16	50	50	ENST00000370671.7	ENSG00000203943.8	SAMD13	chr1	protein_coding	sterile alpha motif domain containing 13
chr1	84302014	84303203	+	84299644	84303203	A5SS	0.16	50	50	ENST00000370671.7	ENSG00000203943.8	SAMD13	chr1	protein_coding	sterile alpha motif domain containing 13
chr1	84302690	84303203	+	84299644	84303203	A5SS	0.16	50	50	ENST00000370671.7	ENSG00000203943.8	SAMD13	chr1	protein_coding	sterile alpha motif domain containing 13
chr1	84303100	84303203	+	84299644	84303203	A5SS	0.16	50	50	ENST00000370671.7	ENSG00000203943.8	SAMD13	chr1	protein_coding	sterile alpha motif domain containing 13
chr1	84302014	84303203	+	84301801	84303203	A5SS	0.16	50	50	ENST00000394834.7	ENSG00000203943.8	SAMD13	chr1	protein_coding	sterile alpha motif domain containing 13
chr1	84302690	84303203	+	84301801	84303203	A5SS	0.16	50	50	ENST00000394834.7	ENSG00000203943.8	SAMD13	chr1	protein_coding	sterile alpha motif domain containing 13
chr1	84303100	84303203	+	84301801	84303203	A5SS	0.16	50	50	ENST00000394834.7	ENSG00000203943.8	SAMD13	chr1	protein_coding	sterile alpha motif domain containing 13
chr1	84302690	84303203	+	84302014	84303203	A5SS	0.16	50	50	ENST00000370669.5	ENSG00000203943.8	SAMD13	chr1	protein_coding	sterile alpha motif domain containing 13
chr1	84303100	84303203	+	84302014	84303203	A5SS	0.16	50	50	ENST00000370669.5	ENSG00000203943.8	SAMD13	chr1	protein_coding	sterile alpha motif domain containing 13
chr1	84303100	84303203	+	84302690	84303203	A5SS	0.16	50	50	ENST00000370668.7	ENSG00000203943.8	SAMD13	chr1	protein_coding	sterile alpha motif domain containing 13
chr1	84548964	84553035	+	84548964;84550530	84550432;84553035	ES	0.5	50	50	ENST00000554297.5	ENSG00000122432.16	SPATA1	chr1	transcribed_unprocessed_pseudogene	spermatogenesis associated 1
chr1	84670815	84671177	-	84670815	84690154	A5SS	0.33	50	50	ENST00000437941.6	ENSG00000117155.16	SSX2IP	chr1	protein_coding	synovial sarcoma, X breakpoint 2 interacting protein
chr1	84670815	84690371	-	84670815	84690154	A5SS	0.33	50	50	ENST00000437941.6	ENSG00000117155.16	SSX2IP	chr1	protein_coding	synovial sarcoma, X breakpoint 2 interacting protein
chr1	84670815	84690371	-	84670815;84671308	84671177;84690371	ES	0.5	50	50	ENST00000342203.7	ENSG00000117155.16	SSX2IP	chr1	protein_coding	synovial sarcoma, X breakpoint 2 interacting protein
chr1	84651997	84690154	-	84651997	84655832	A5SS&ES	0.5	50	50	ENST00000342203.7	ENSG00000117155.16	SSX2IP	chr1	protein_coding	synovial sarcoma, X breakpoint 2 interacting protein
chr1	84670815	84690154	-	84651997	84690154	A3SS	0.5	50	50	ENST00000603677.1	ENSG00000117155.16	SSX2IP	chr1	protein_coding	synovial sarcoma, X breakpoint 2 interacting protein
chr1	84965708	84997008	-	84965708	84996796	5pMXE	0.5	50	50	ENST00000370608.7	ENSG00000153898.12	MCOLN2	chr1	protein_coding	mucolipin 2
chr1	85086030;85090232	85090116;85093458	+	85086030	85093458	cassetteExon	0.5	100	100	ENST00000370596.5	ENSG00000162643.12	WDR63	chr1	protein_coding	WD repeat domain 63
chr1	85062486	85071928	+	84999338	85071928	A5SS	0.5	50	50	ENST00000370596.5	ENSG00000162643.12	WDR63	chr1	protein_coding	WD repeat domain 63
chr1	85034251	85045133	-	85034251;85041177	85041010;85045133	ES	0.5	50	50	ENST00000370589.6	ENSG00000055732.12	MCOLN3	chr1	protein_coding	mucolipin 3
chr1	85045362;85047609	85047310;85048396	-	85045362	85048396	cassetteExon	0.5	100	100	ENST00000370589.6	ENSG00000055732.12	MCOLN3	chr1	protein_coding	mucolipin 3
chr1	85257471	85258524	-	85252702	85258524	A3SS	0.5	50	50	ENST00000471115.5	ENSG00000162642.13	C1orf52	chr1	protein_coding	chromosome 1 open reading frame 52
chr1	85267949	85270618	-	85267982	85270618	A3SS	0.5	50	50	ENST00000370580.5	ENSG00000142867.12	BCL10	chr1	protein_coding	B-cell CLL/lymphoma 10
chr1	85494761	85496166	-	85358847	85496166	A3SS	0.33	50	50	ENST00000535924.6	ENSG00000153904.18	DDAH1	chr1	protein_coding	dimethylarginine dimethylaminohydrolase 1
chr1	85495878	85496166	-	85358847	85496166	A3SS	0.33	50	50	ENST00000535924.6	ENSG00000153904.18	DDAH1	chr1	protein_coding	dimethylarginine dimethylaminohydrolase 1
chr1	85358847	85404381	-	85358847	85496166	A5SS	0.33	50	50	ENST00000535924.6	ENSG00000153904.18	DDAH1	chr1	protein_coding	dimethylarginine dimethylaminohydrolase 1
chr1	85358847	85464743	-	85358847	85496166	A5SS	0.33	50	50	ENST00000535924.6	ENSG00000153904.18	DDAH1	chr1	protein_coding	dimethylarginine dimethylaminohydrolase 1
chr1	85496281	85575832	-	85496281	85577984	A5SS	0.5	50	50	ENST00000535924.6	ENSG00000153904.18	DDAH1	chr1	protein_coding	dimethylarginine dimethylaminohydrolase 1
chr1	85358847	85404381	-	85358847	85464743	A5SS	0.33	50	50	ENST00000284031.12	ENSG00000153904.18	DDAH1	chr1	protein_coding	dimethylarginine dimethylaminohydrolase 1
chr1	85495878	85496166	-	85494761	85496166	A3SS	0.5	50	50	ENST00000498304.5	ENSG00000282057.1	RP4-621F18.2	chr1	lincRNA		--
chr1	86354859	86358787	-	86354859;86356602	86356444;86358787	ES	0.5	50	50	ENST00000359242.7	ENSG00000122417.15	ODF2L	chr1	protein_coding	outer dense fiber of sperm tails 2-like
chr1	86360536	86371018	-	86360536;86368722	86368636;86371018	ES	0.5	50	50	ENST00000359242.7	ENSG00000122417.15	ODF2L	chr1	protein_coding	outer dense fiber of sperm tails 2-like
chr1	86354859;86355383	86355345;86356444	-	86354859	86356444	cassetteExon	0.5	100	100	ENST00000359242.7	ENSG00000122417.15	ODF2L	chr1	protein_coding	outer dense fiber of sperm tails 2-like
chr1	86348878	86352859	-	86352208	86352859	A3SS	0.5	50	50	ENST00000359242.7	ENSG00000122417.15	ODF2L	chr1	protein_coding	outer dense fiber of sperm tails 2-like
chr1	86387086	86396033	-	86387079	86396033	A3SS	0.5	50	50	ENST00000359242.7	ENSG00000122417.15	ODF2L	chr1	protein_coding	outer dense fiber of sperm tails 2-like
chr1	86354859	86355345	-	86354859	86358787	A5SS	0.33	50	50	ENST00000370566.7	ENSG00000122417.15	ODF2L	chr1	protein_coding	outer dense fiber of sperm tails 2-like
chr1	86387086	86395945	-	86387086	86396033	A5SS	0.5	50	50	ENST00000370566.7	ENSG00000122417.15	ODF2L	chr1	protein_coding	outer dense fiber of sperm tails 2-like
chr1	86650397	86654407	+	86650397	86651645	3pMXE	0.5	50	50	ENST00000284054.7	ENSG00000153923.10	CLCA3P	chr1	transcribed_unprocessed_pseudogene	chloride channel accessory 3, pseudogene
chr1	86646154;86647222	86647163;86647317	+	86646154	86647317	cassetteExon	0.5	100	100	ENST00000284054.7	ENSG00000153923.10	CLCA3P	chr1	transcribed_unprocessed_pseudogene	chloride channel accessory 3, pseudogene
chr1	86704971	86719507	+	86704971;86715865	86715724;86719507	ES	0.5	50	50	ENST00000616170.4	ENSG00000097033.14	SH3GLB1	chr1	protein_coding	SH3-domain GRB2-like endophilin B1
chr1	86724405	86734602	+	86724405;86728489	86728403;86734602	ES	0.5	50	50	ENST00000616170.4	ENSG00000097033.14	SH3GLB1	chr1	protein_coding	SH3-domain GRB2-like endophilin B1
chr1	86730111	86734602	+	86728489	86734602	A5SS	0.33	50	50	ENST00000616170.4	ENSG00000097033.14	SH3GLB1	chr1	protein_coding	SH3-domain GRB2-like endophilin B1
chr1	86730111	86734602	+	86724405	86734602	A5SS	0.33	50	50	ENST00000535010.5	ENSG00000097033.14	SH3GLB1	chr1	protein_coding	SH3-domain GRB2-like endophilin B1
chr1	86863605	86880662	-	86863605;86868102	86868053;86880662	ES	0.5	50	50	ENST00000331835.9	ENSG00000183291.15	SEP15	chr1	protein_coding		--
chr1	86880725;86887196	86887156;86903281	-	86880725	86903281	cassetteExon	0.5	100	100	ENST00000331835.9	ENSG00000183291.15	SEP15	chr1	protein_coding		--
chr1	86993127	87072934	+	86915160	87072934	A5SS	0.5	50	50	ENST00000370551.8	ENSG00000153936.16	HS2ST1	chr1	protein_coding	heparan sulfate 2-O-sulfotransferase 1
chr1	87103589	87133614	+	87103589	87104470	3pMXE	0.5	50	50	ENST00000370550.9	ENSG00000153936.16	HS2ST1	chr1	protein_coding	heparan sulfate 2-O-sulfotransferase 1
chr1	87133718	87133965	+	87133718	87168136	A3SS	0.33	50	50	ENST00000370548.3	ENSG00000267561.2	RP5-1052I5.2	chr1	protein_coding		--
chr1	87133718	87165389	+	87133718	87168136	A3SS	0.33	50	50	ENST00000370548.3	ENSG00000267561.2	RP5-1052I5.2	chr1	protein_coding		--
chr1	87129994	87133614	+	87103589	87133614	A5SS	0.25	50	50	ENST00000370548.3	ENSG00000267561.2	RP5-1052I5.2	chr1	protein_coding		--
chr1	87132863	87133614	+	87103589	87133614	A5SS	0.25	50	50	ENST00000370548.3	ENSG00000267561.2	RP5-1052I5.2	chr1	protein_coding		--
chr1	87132912	87133614	+	87103589	87133614	A5SS	0.25	50	50	ENST00000370548.3	ENSG00000267561.2	RP5-1052I5.2	chr1	protein_coding		--
chr1	87165981	87168136	+	87133718	87168136	A5SS	0.5	50	50	ENST00000370548.3	ENSG00000267561.2	RP5-1052I5.2	chr1	protein_coding		--
chr1	87133718	87168136	+	87133718;87165981	87165389;87168136	ES	0.33	50	50	ENST00000469312.6	ENSG00000267272.5	LINC01140	chr1	lincRNA	long intergenic non-protein coding RNA 1140
chr1	87133718	87133965	+	87133718	87165389	A3SS	0.33	50	50	ENST00000469312.6	ENSG00000267272.5	LINC01140	chr1	lincRNA	long intergenic non-protein coding RNA 1140
chr1	87132863	87133614	+	87129994	87133614	A5SS	0.25	50	50	ENST00000469312.6	ENSG00000267272.5	LINC01140	chr1	lincRNA	long intergenic non-protein coding RNA 1140
chr1	87132912	87133614	+	87129994	87133614	A5SS	0.25	50	50	ENST00000469312.6	ENSG00000267272.5	LINC01140	chr1	lincRNA	long intergenic non-protein coding RNA 1140
chr1	87132259	87132612	+	87132259	87132664	A3SS	0.5	50	50	ENST00000590653.5	ENSG00000267272.5	LINC01140	chr1	lincRNA	long intergenic non-protein coding RNA 1140
chr1	87132912	87133614	+	87132863	87133614	A5SS	0.5	50	50	ENST00000590653.5	ENSG00000267272.5	LINC01140	chr1	lincRNA	long intergenic non-protein coding RNA 1140
chr1	87331814	87332013	+	87329244	87332013	A5SS	0.5	50	50	ENST00000370544.9	ENSG00000143013.12	LMO4	chr1	protein_coding	LIM domain only 4
chr1	88786213	88804846	+	88786213;88804534	88804391;88804846	ES	0.5	50	50	ENST00000316005.11	ENSG00000065243.18	PKN2	chr1	protein_coding	protein kinase N2
chr1	88969467;88988351	88988252;88992585	-	88969467	88992585	cassetteExon	0.5	100	100	ENST00000370491.7	ENSG00000137944.16	CCBL2	chr1	protein_coding	cysteine conjugate-beta lyase 2
chr1	88984066	88992585	-	88969467	88992585	A3SS	0.33	50	50	ENST00000370491.7	ENSG00000137944.16	CCBL2	chr1	protein_coding	cysteine conjugate-beta lyase 2
chr1	88984066	88988252	-	88969467	88988252	A3SS	0.5	50	50	ENST00000260508.8	ENSG00000137944.16	CCBL2	chr1	protein_coding	cysteine conjugate-beta lyase 2
chr1	88984066	88992585	-	88988351	88992585	A3SS&ES	0.33	50	50	ENST00000260508.8	ENSG00000137944.16	CCBL2	chr1	protein_coding	cysteine conjugate-beta lyase 2
chr1	88984066;88988351	88988252;88992585	-	88984066	88992585	cassetteExon	0.5	100	100	ENST00000321792.5	ENSG00000213516.9	RBMXL1	chr1	protein_coding	RNA binding motif protein, X-linked-like 1
chr1	89423998	89424258	+	89421220	89424258	A5SS	0.5	50	50	ENST00000513638.5	ENSG00000225492.6	GBP1P1	chr1	transcribed_unprocessed_pseudogene	guanylate binding protein 1, interferon-inducible pseudogene 1
chr1	89625205	89632016	-	89598204	89632016	A3SS	0.33	50	50	ENST00000443562.1	ENSG00000231999.6	FLJ27354	chr1	antisense		--
chr1	89626826	89632016	-	89598204	89632016	A3SS	0.33	50	50	ENST00000443562.1	ENSG00000231999.6	FLJ27354	chr1	antisense		--
chr1	89626826	89632016	-	89625205	89632016	A3SS	0.33	50	50	ENST00000415584.6	ENSG00000231999.6	FLJ27354	chr1	antisense		--
chr1	89686611	89843638	+	89686611	89712709	3pMXE	0.5	50	50	ENST00000370454.8	ENSG00000171488.14	LRRC8C	chr1	protein_coding	leucine rich repeat containing 8 family, member C
chr1	89821291	89843638	+	89686611	89843638	A5SS	0.33	50	50	ENST00000370453.5	ENSG00000271949.1	RP11-302M6.4	chr1	protein_coding		--
chr1	89822185	89843638	+	89686611	89843638	A5SS	0.33	50	50	ENST00000370453.5	ENSG00000271949.1	RP11-302M6.4	chr1	protein_coding		--
chr1	89822185	89843638	+	89821291	89843638	A5SS	0.33	50	50	ENST00000337338.9	ENSG00000171492.14	LRRC8D	chr1	protein_coding	leucine rich repeat containing 8 family, member D
chr1	90005244	90007612	+	90005244	90007345	A3SS	0.5	50	50	ENST00000340281.8	ENSG00000162664.16	ZNF326	chr1	protein_coding	zinc finger protein 326
chr1	90832196;90837765	90837550;90851483	-	90832196	90851483	cassetteExon	0.5	100	100	ENST00000435649.2	ENSG00000233593.6	RP4-665J23.1	chr1	lincRNA		--
chr1	90982370	91021990	-	90982370	91021273	5pMXE	0.5	50	50	ENST00000370440.5	ENSG00000122482.20	ZNF644	chr1	protein_coding	zinc finger protein 644
chr1	90941309	90982310	-	90918154	90982310	A3SS	0.5	50	50	ENST00000347275.9	ENSG00000122482.20	ZNF644	chr1	protein_coding	zinc finger protein 644
chr1	90918154	90937485	-	90918154	90982310	A5SS	0.5	50	50	ENST00000347275.9	ENSG00000122482.20	ZNF644	chr1	protein_coding	zinc finger protein 644
chr1	91501303	91501654	+	91500948	91501654	A5SS	0.5	50	50	ENST00000234626.10	ENSG00000097046.12	CDC7	chr1	protein_coding	cell division cycle 7
chr1	91861644	91899637	-	91861644	91885878	5pMXE	0.5	50	50	ENST00000212355.8	ENSG00000069702.10	TGFBR3	chr1	protein_coding	transforming growth factor, beta receptor III
chr1	91720227	91721955	-	91720230	91721955	A3SS	0.5	50	50	ENST00000212355.8	ENSG00000069702.10	TGFBR3	chr1	protein_coding	transforming growth factor, beta receptor III
chr1	91949682	91962718	+	91949682;91949958	91949890;91962718	ES	0.5	50	50	ENST00000362005.7	ENSG00000137948.18	BRDT	chr1	protein_coding	bromodomain, testis-specific
chr1	91962946	91968146	+	91962946;91964764	91964627;91968146	ES	0.5	50	50	ENST00000362005.7	ENSG00000137948.18	BRDT	chr1	protein_coding	bromodomain, testis-specific
chr1	91950474	91964627	+	91962946	91964627	A5SS&ES	0.5	50	50	ENST00000362005.7	ENSG00000137948.18	BRDT	chr1	protein_coding	bromodomain, testis-specific
chr1	91952258	91962718	+	91949958	91962718	A5SS	0.33	50	50	ENST00000362005.7	ENSG00000137948.18	BRDT	chr1	protein_coding	bromodomain, testis-specific
chr1	91968272	91976266	+	91968260	91976266	A5SS	0.5	50	50	ENST00000362005.7	ENSG00000137948.18	BRDT	chr1	protein_coding	bromodomain, testis-specific
chr1	91949682;91962946	91962718;91964627	+	91949682;91950474	91949890;91964627	MXE	0.5	100	100	ENST00000370389.6	ENSG00000137948.18	BRDT	chr1	protein_coding	bromodomain, testis-specific
chr1	91949682;91962946	91962718;91968146	+	91949682;91964764	91949890;91968146	MXE	0.5	100	100	ENST00000370389.6	ENSG00000137948.18	BRDT	chr1	protein_coding	bromodomain, testis-specific
chr1	91952258	91962718	+	91949682	91962718	A5SS	0.33	50	50	ENST00000394530.7	ENSG00000137948.18	BRDT	chr1	protein_coding	bromodomain, testis-specific
chr1	92231486;92240936	92240706;92242212	+	92231486	92242212	cassetteExon	0.5	100	100	ENST00000370375.7	ENSG00000203910.8	C1orf146	chr1	protein_coding	chromosome 1 open reading frame 146
chr1	92483586	92486014	-	92483586	92483735	5pMXE	0.33	50	50	ENST00000370332.5	ENSG00000162676.11	GFI1	chr1	protein_coding	growth factor independent 1 transcription repressor
chr1	92483586	92486726	-	92483586	92483735	5pMXE	0.33	50	50	ENST00000370332.5	ENSG00000162676.11	GFI1	chr1	protein_coding	growth factor independent 1 transcription repressor
chr1	92483586	92486726	-	92483586	92486014	5pMXE	0.33	50	50	ENST00000427103.5	ENSG00000162676.11	GFI1	chr1	protein_coding	growth factor independent 1 transcription repressor
chr1	92636336;92663452	92663420;92665939	-	92636336	92665939	cassetteExon	0.5	100	100	ENST00000370331.5	ENSG00000067208.14	EVI5	chr1	protein_coding	ecotropic viral integration site 5
chr1	92850955	92961376	-	92850955;92876430	92876296;92961376	ES	0.5	50	50	ENST00000615519.4	ENSG00000154511.11	FAM69A	chr1	protein_coding	family with sequence similarity 69, member A
chr1	92844195	92847183	-	92833034	92847183	A3SS	0.5	50	50	ENST00000615519.4	ENSG00000154511.11	FAM69A	chr1	protein_coding	family with sequence similarity 69, member A
chr1	92844195	92850848	-	92847359	92850848	A3SS&ES	0.5	50	50	ENST00000615519.4	ENSG00000154511.11	FAM69A	chr1	protein_coding	family with sequence similarity 69, member A
chr1	92876430	92876961	-	92876430	92961376	A5SS	0.5	50	50	ENST00000615519.4	ENSG00000154511.11	FAM69A	chr1	protein_coding	family with sequence similarity 69, member A
chr1	92844195	92850848	-	92844195;92847359	92847183;92850848	ES	0.5	50	50	ENST00000613047.4	ENSG00000154511.11	FAM69A	chr1	protein_coding	family with sequence similarity 69, member A
chr1	93127299	93133703	+	93127299;93129448	93129278;93133703	ES	0.5	50	50	ENST00000540243.5	ENSG00000143033.17	MTF2	chr1	protein_coding	metal response element binding transcription factor 2
chr1	93079531;93110626	93110230;93114688	+	93079531	93114688	cassetteExon	0.5	100	100	ENST00000540243.5	ENSG00000143033.17	MTF2	chr1	protein_coding	metal response element binding transcription factor 2
chr1	93154888;93156084	93156036;93156300	-	93154888	93156300	cassetteExon	0.5	100	100	ENST00000370282.7	ENSG00000117500.12	TMED5	chr1	protein_coding	transmembrane emp24 protein transport domain containing 5
chr1	93264901	93278463	+	93264901;93270814	93270347;93278463	ES	0.5	50	50	ENST00000343253.11	ENSG00000122483.17	CCDC18	chr1	protein_coding	coiled-coil domain containing 18
chr1	93212261	93214743	+	93212261	93214746	A3SS	0.5	50	50	ENST00000343253.11	ENSG00000122483.17	CCDC18	chr1	protein_coding	coiled-coil domain containing 18
chr1	93180882	93183360	+	93180418	93183360	A5SS	0.5	50	50	ENST00000343253.11	ENSG00000122483.17	CCDC18	chr1	protein_coding	coiled-coil domain containing 18
chr1	93311608	93324635	-	93318228	93324635	A3SS&ES	0.5	50	50	ENST00000451302.6	ENSG00000223745.7	RP4-717I23.3	chr1	processed_transcript		--
chr1	93339274	93339357	-	93325895	93339357	A3SS	0.5	50	50	ENST00000451302.6	ENSG00000223745.7	RP4-717I23.3	chr1	processed_transcript		--
chr1	93325895	93326602	-	93325895	93339357	A5SS	0.5	50	50	ENST00000451302.6	ENSG00000223745.7	RP4-717I23.3	chr1	processed_transcript		--
chr1	93534908	93536332	+	93534908	93544107	A3SS	0.5	50	50	ENST00000260506.12	ENSG00000137942.16	FNBP1L	chr1	protein_coding	formin binding protein 1-like
chr1	93541056	93544107	+	93534908	93544107	A5SS	0.5	50	50	ENST00000260506.12	ENSG00000137942.16	FNBP1L	chr1	protein_coding	formin binding protein 1-like
chr1	93592393	93642304	-	93592393	93613847	5pMXE	0.5	50	50	ENST00000370247.7	ENSG00000137936.16	BCAR3	chr1	protein_coding	breast cancer anti-estrogen resistance 3
chr1	93584121	93584972	-	93584121	93588977	A5SS	0.5	50	50	ENST00000370247.7	ENSG00000137936.16	BCAR3	chr1	protein_coding	breast cancer anti-estrogen resistance 3
chr1	93674941	93706092	-	93674941	93681598	5pMXE	0.33	50	50	ENST00000260502.10	ENSG00000137936.16	BCAR3	chr1	protein_coding	breast cancer anti-estrogen resistance 3
chr1	93674941	93681107	-	93674941	93681598	A5SS	0.33	50	50	ENST00000260502.10	ENSG00000137936.16	BCAR3	chr1	protein_coding	breast cancer anti-estrogen resistance 3
chr1	93674941	93681107	-	93674941	93706092	A5SS	0.33	50	50	ENST00000370244.5	ENSG00000137936.16	BCAR3	chr1	protein_coding	breast cancer anti-estrogen resistance 3
chr1	93594449	93598917	+	93594449	93602138	A3SS	0.5	50	50	ENST00000427243.5	ENSG00000224093.5	RP5-1033H22.2	chr1	antisense		--
chr1	93901669	93909038	-	93901669;93904588	93904523;93909038	ES	0.5	50	50	ENST00000370238.7	ENSG00000023909.9	GCLM	chr1	protein_coding	glutamate-cysteine ligase, modifier subunit
chr1	94478315	94478524	+	94478315	94480464	A3SS	0.5	50	50	ENST00000370214.8	ENSG00000117528.11	ABCD3	chr1	protein_coding	ATP-binding cassette, sub-family D (ALD), member 3
chr1	94530596	94533090	-	94530596;94532480	94532321;94533090	ES	0.5	50	50	ENST00000334047.11	ENSG00000117525.13	F3	chr1	protein_coding	coagulation factor III (thromboplastin, tissue factor)
chr1	94732437	94819956	-	94732437;94742414	94742269;94819956	ES	0.33	50	50	ENST00000442418.5	ENSG00000224081.7	LINC01057	chr1	lincRNA	long intergenic non-protein coding RNA 1057
chr1	94679607;94705557	94705439;94732258	-	94679607	94732258	cassetteExon	0.5	100	100	ENST00000442418.5	ENSG00000224081.7	LINC01057	chr1	lincRNA	long intergenic non-protein coding RNA 1057
chr1	94742414;94743993	94743838;94819956	-	94742414	94819956	cassetteExon	0.5	100	100	ENST00000442418.5	ENSG00000224081.7	LINC01057	chr1	lincRNA	long intergenic non-protein coding RNA 1057
chr1	94658055	94679425	-	94638558	94679425	A3SS	0.33	50	50	ENST00000442418.5	ENSG00000224081.7	LINC01057	chr1	lincRNA	long intergenic non-protein coding RNA 1057
chr1	94673271	94679425	-	94638558	94679425	A3SS	0.33	50	50	ENST00000442418.5	ENSG00000224081.7	LINC01057	chr1	lincRNA	long intergenic non-protein coding RNA 1057
chr1	94673271	94679425	-	94658055	94679425	A3SS	0.33	50	50	ENST00000452922.5	ENSG00000224081.7	LINC01057	chr1	lincRNA	long intergenic non-protein coding RNA 1057
chr1	94743993	94819956	-	94732437	94819956	A3SS	0.33	50	50	ENST00000452922.5	ENSG00000224081.7	LINC01057	chr1	lincRNA	long intergenic non-protein coding RNA 1057
chr1	94820478;94821056	94820949;94824493	+	94820478	94824493	cassetteExon	0.5	100	100	ENST00000446120.6	ENSG00000143036.16	SLC44A3	chr1	protein_coding	solute carrier family 44, member 3
chr1	94864899	94867334	+	94864899	94867331	A3SS	0.5	50	50	ENST00000446120.6	ENSG00000143036.16	SLC44A3	chr1	protein_coding	solute carrier family 44, member 3
chr1	94820723	94824493	+	94820478	94824493	A5SS	0.33	50	50	ENST00000446120.6	ENSG00000143036.16	SLC44A3	chr1	protein_coding	solute carrier family 44, member 3
chr1	94827547	94828493	+	94827643	94828493	A5SS	0.5	50	50	ENST00000446120.6	ENSG00000143036.16	SLC44A3	chr1	protein_coding	solute carrier family 44, member 3
chr1	94820723	94824493	+	94821056	94824493	A5SS&ES	0.33	50	50	ENST00000271227.10	ENSG00000143036.16	SLC44A3	chr1	protein_coding	solute carrier family 44, member 3
chr1	94901785	94903122	-	94901785;94902258	94902121;94903122	ES	0.5	50	50	ENST00000545882.5	ENSG00000117519.15	CNN3	chr1	protein_coding	calponin 3, acidic
chr1	94903524	94926838	-	94903524	94925633	5pMXE	0.5	50	50	ENST00000545882.5	ENSG00000117519.15	CNN3	chr1	protein_coding	calponin 3, acidic
chr1	95173889	95230902	+	95173889	95191550	3pMXE	0.5	50	50	ENST00000370203.8	ENSG00000152078.9	TMEM56	chr1	protein_coding	transmembrane protein 56
chr1	95118091	95143891	+	95117617	95143891	A5SS	0.5	50	50	ENST00000370203.8	ENSG00000152078.9	TMEM56	chr1	protein_coding	transmembrane protein 56
chr1	95234315	95244211	+	95230994	95244211	A5SS	0.5	50	50	ENST00000604534.5	ENSG00000271092.5	TMEM56-RWDD3	chr1	protein_coding	TMEM56-RWDD3 readthrough
chr1	95244715	95246756	+	95246657	95246756	A5SS&ES	0.5	50	50	ENST00000370202.4	ENSG00000122481.16	RWDD3	chr1	protein_coding	RWD domain containing 3
chr1	95510362	95512520	+	95510362	95538582	A3SS	0.5	50	50	ENST00000456933.1	ENSG00000228971.2	RP11-286B14.1	chr1	lincRNA		--
chr1	95996194	96006193	+	95996194;96002212	96002101;96006193	ES	0.5	50	50	ENST00000595188.5	ENSG00000237435.8	RP11-147C23.1	chr1	lincRNA		--
chr1	96785254	96804785	+	96785254	96804800	A3SS	0.5	50	50	ENST00000609116.5	ENSG00000117569.18	PTBP2	chr1	protein_coding	polypyrimidine tract binding protein 2
chr1	96813106	96813276	+	96813106	96813273	A3SS	0.5	50	50	ENST00000609116.5	ENSG00000117569.18	PTBP2	chr1	protein_coding	polypyrimidine tract binding protein 2
chr1	97720926	97721510	-	97699547	97721510	A3SS	0.5	50	50	ENST00000370192.7	ENSG00000188641.12	DPYD	chr1	protein_coding	dihydropyrimidine dehydrogenase
chr1	98045077	98046008	-	97995000	98046008	A3SS	0.33	50	50	ENST00000424528.2	ENSG00000225206.5	MIR137HG	chr1	lincRNA	MIR137 host gene
chr1	98045254	98046008	-	97995000	98046008	A3SS	0.33	50	50	ENST00000424528.2	ENSG00000225206.5	MIR137HG	chr1	lincRNA	MIR137 host gene
chr1	98045254	98046008	-	98045077	98046008	A3SS	0.33	50	50	ENST00000602852.1	ENSG00000225206.5	MIR137HG	chr1	lincRNA	MIR137 host gene
chr1	98691185;98691699	98691535;98695518	+	98691185	98695518	cassetteExon	0.5	100	100	ENST00000529992.5	ENSG00000162627.16	SNX7	chr1	protein_coding	sorting nexin 7
chr1	98893104	98914786	-	98893104	98914801	A5SS	0.5	50	50	ENST00000370188.7	ENSG00000117598.11	LPPR5	chr1	protein_coding		--
chr1	99300966	99305685	+	99300966;99301897	99301724;99305685	ES	0.5	50	50	ENST00000370185.7	ENSG00000117600.12	LPPR4	chr1	protein_coding		--
chr1	99851124;99852703	99852561;99861503	+	99851124	99861503	cassetteExon	0.5	100	100	ENST00000361915.7	ENSG00000162688.15	AGL	chr1	protein_coding	amylo-alpha-1, 6-glucosidase, 4-alpha-glucanotransferase
chr1	99850618	99850975	+	99850415	99850975	A5SS	0.33	50	50	ENST00000361915.7	ENSG00000162688.15	AGL	chr1	protein_coding	amylo-alpha-1, 6-glucosidase, 4-alpha-glucanotransferase
chr1	99850898	99850975	+	99850415	99850975	A5SS	0.33	50	50	ENST00000361915.7	ENSG00000162688.15	AGL	chr1	protein_coding	amylo-alpha-1, 6-glucosidase, 4-alpha-glucanotransferase
chr1	99850618	99850975	+	99850618	99851035	A3SS	0.5	50	50	ENST00000370165.7	ENSG00000162688.15	AGL	chr1	protein_coding	amylo-alpha-1, 6-glucosidase, 4-alpha-glucanotransferase
chr1	99850898	99850975	+	99850618	99850975	A5SS	0.33	50	50	ENST00000370163.7	ENSG00000162688.15	AGL	chr1	protein_coding	amylo-alpha-1, 6-glucosidase, 4-alpha-glucanotransferase
chr1	99851124	99861503	+	99852703	99861503	5pMXE	0.5	50	50	ENST00000370161.6	ENSG00000162688.15	AGL	chr1	protein_coding	amylo-alpha-1, 6-glucosidase, 4-alpha-glucanotransferase
chr1	99970162;99975069	99974971;99993537	+	99970162	99993537	cassetteExon	0.5	100	100	ENST00000370155.7	ENSG00000117620.12	SLC35A3	chr1	protein_coding	solute carrier family 35 (UDP-N-acetylglucosamine (UDP-GlcNAc) transporter), member A3
chr1	99970644	99993537	+	99970162	99993537	A5SS	0.33	50	50	ENST00000370155.7	ENSG00000117620.12	SLC35A3	chr1	protein_coding	solute carrier family 35 (UDP-N-acetylglucosamine (UDP-GlcNAc) transporter), member A3
chr1	100011533	100015302	+	100011533	100022386	A3SS	0.5	50	50	ENST00000465289.5	ENSG00000117620.12	SLC35A3	chr1	protein_coding	solute carrier family 35 (UDP-N-acetylglucosamine (UDP-GlcNAc) transporter), member A3
chr1	100017815	100022386	+	100011533	100022386	A5SS	0.5	50	50	ENST00000465289.5	ENSG00000117620.12	SLC35A3	chr1	protein_coding	solute carrier family 35 (UDP-N-acetylglucosamine (UDP-GlcNAc) transporter), member A3
chr1	99970644	99993537	+	99975069	99993537	A5SS&ES	0.33	50	50	ENST00000427993.6	ENSG00000117620.12	SLC35A3	chr1	protein_coding	solute carrier family 35 (UDP-N-acetylglucosamine (UDP-GlcNAc) transporter), member A3
chr1	100139711;100140251	100140182;100140408	+	100139711	100140408	cassetteExon	0.5	100	100	ENST00000370143.5	ENSG00000122435.9	TRMT13	chr1	protein_coding	tRNA methyltransferase 13 homolog (S. cerevisiae)
chr1	100140251	100140450	+	100140251	100140408	A3SS	0.5	50	50	ENST00000370141.6	ENSG00000122435.9	TRMT13	chr1	protein_coding	tRNA methyltransferase 13 homolog (S. cerevisiae)
chr1	100139711	100140408	+	100139711	100140182	A3SS&ES	0.5	50	50	ENST00000370139.1	ENSG00000122435.9	TRMT13	chr1	protein_coding	tRNA methyltransferase 13 homolog (S. cerevisiae)
chr1	100149097;100149435	100149366;100152385	-	100149097	100152385	cassetteExon	0.5	100	100	ENST00000342895.7	ENSG00000122477.12	LRRC39	chr1	protein_coding	leucine rich repeat containing 39
chr1	100211124	100214817	-	100210771	100214817	A3SS	0.5	50	50	ENST00000370132.8	ENSG00000137992.14	DBT	chr1	protein_coding	dihydrolipoamide branched chain transacylase E2
chr1	100266624;100267538	100267500;100268152	+	100266624	100268152	cassetteExon	0.5	100	100	ENST00000370128.8	ENSG00000137996.12	RTCA	chr1	protein_coding	RNA 3'-terminal phosphate cyclase
chr1	100724890	100731198	+	100724890;100729382	100729107;100731198	ES	0.33	50	50	ENST00000370119.8	ENSG00000162692.10	VCAM1	chr1	protein_coding	vascular cell adhesion molecule 1
chr1	100720751	100723020	+	100720565	100723020	A5SS	0.5	50	50	ENST00000370119.8	ENSG00000162692.10	VCAM1	chr1	protein_coding	vascular cell adhesion molecule 1
chr1	100724890	100732418	+	100724890;100731518	100731198;100732418	ES	0.33	50	50	ENST00000347652.6	ENSG00000162692.10	VCAM1	chr1	protein_coding	vascular cell adhesion molecule 1
chr1	100724890	100729107	+	100724890	100732418	A3SS	0.33	50	50	ENST00000370115.1	ENSG00000162692.10	VCAM1	chr1	protein_coding	vascular cell adhesion molecule 1
chr1	100874430;100876864	100876794;100877476	-	100874430	100877476	cassetteExon	0.5	100	100	ENST00000535414.5	ENSG00000162694.13	EXTL2	chr1	protein_coding	exostosin-like glycosyltransferase 2
chr1	100888828	100894633	-	100888864	100894633	A3SS	0.5	50	50	ENST00000535414.5	ENSG00000162694.13	EXTL2	chr1	protein_coding	exostosin-like glycosyltransferase 2
chr1	100990631	100995110	-	100990631;100992740	100992637;100995110	ES	0.5	50	50	ENST00000370109.7	ENSG00000117543.19	DPH5	chr1	protein_coding	diphthamide biosynthesis 5
chr1	100990628	100992637	-	100990631	100992637	A3SS	0.5	50	50	ENST00000370109.7	ENSG00000117543.19	DPH5	chr1	protein_coding	diphthamide biosynthesis 5
chr1	101001544	101021641	-	101013818	101021641	A3SS&ES	0.5	50	50	ENST00000370109.7	ENSG00000117543.19	DPH5	chr1	protein_coding	diphthamide biosynthesis 5
chr1	101025466	101025665	-	101025466	101025683	A5SS	0.5	50	50	ENST00000370109.7	ENSG00000117543.19	DPH5	chr1	protein_coding	diphthamide biosynthesis 5
chr1	100990631	100995110	-	100992740	100995110	A3SS&ES	0.5	50	50	ENST00000342173.11	ENSG00000117543.19	DPH5	chr1	protein_coding	diphthamide biosynthesis 5
chr1	101026061	101075395	+	101026061;	101072660;101075395	ES	0.5	50	50	ENST00000453011.5	ENSG00000233184.6	RP11-421L21.3	chr1	antisense		--
chr1	101077508	101083461	+	101077508	101080389	3pMXE	0.5	50	50	ENST00000453011.5	ENSG00000233184.6	RP11-421L21.3	chr1	antisense		--
chr1	101063639	101072660	+	101026061	101072660	A5SS	0.5	50	50	ENST00000453011.5	ENSG00000233184.6	RP11-421L21.3	chr1	antisense		--
chr1	101075716	101077363	+	101075394	101077363	A5SS	0.5	50	50	ENST00000453011.5	ENSG00000233184.6	RP11-421L21.3	chr1	antisense		--
chr1	101026061;101072830	101072660;101075395	+	101026061	101075395	cassetteExon	0.5	100	100	ENST00000446527.5	ENSG00000233184.6	RP11-421L21.3	chr1	antisense		--
chr1	101077508;101080613	101080389;101083461	+	101077508	101083461	cassetteExon	0.5	100	100	ENST00000446527.5	ENSG00000233184.6	RP11-421L21.3	chr1	antisense		--
chr1	101083574;101085157	101085052;101086852	+	101083574	101086852	cassetteExon	0.5	100	100	ENST00000446527.5	ENSG00000233184.6	RP11-421L21.3	chr1	antisense		--
chr1	101026061	101075395	+	101072830	101075395	5pMXE	0.5	50	50	ENST00000454721.5	ENSG00000233184.6	RP11-421L21.3	chr1	antisense		--
chr1	101072830	101075276	+	101072830	101075395	A3SS	0.5	50	50	ENST00000454721.5	ENSG00000233184.6	RP11-421L21.3	chr1	antisense		--
chr1	101072830	101075395	+	101072830;	101075276;101075395	ES	0.5	50	50	ENST00000449473.2	ENSG00000233184.6	RP11-421L21.3	chr1	antisense		--
chr1	101350185	101389670	+	101350185	101377258	3pMXE	0.5	50	50	ENST00000439146.1	ENSG00000231671.1	LINC01307	chr1	lincRNA	long intergenic non-protein coding RNA 1307
chr1	101813146	101825026	-	101806182	101825026	A3SS	0.5	50	50	ENST00000370103.8	ENSG00000118733.16	OLFM3	chr1	protein_coding	olfactomedin 3
chr1	101806182	101812410	-	101806182	101825026	A5SS	0.5	50	50	ENST00000370103.8	ENSG00000118733.16	OLFM3	chr1	protein_coding	olfactomedin 3
chr1	101837025	101846845	-	101837025	101996748	A5SS	0.5	50	50	ENST00000370103.8	ENSG00000118733.16	OLFM3	chr1	protein_coding	olfactomedin 3
chr1	101806182	101825026	-	101806182;101813146	101812410;101825026	ES	0.5	50	50	ENST00000536598.1	ENSG00000118733.16	OLFM3	chr1	protein_coding	olfactomedin 3
chr1	103025613	103031116	-	103025613;103026332	103026216;103031116	ES	0.33	50	50	ENST00000370096.7	ENSG00000060718.18	COL11A1	chr1	protein_coding	collagen, type XI, alpha 1
chr1	103025613;103025952	103025800;103031116	-	103025613;103026332	103026216;103031116	MXE	0.5	100	100	ENST00000370096.7	ENSG00000060718.18	COL11A1	chr1	protein_coding	collagen, type XI, alpha 1
chr1	103025613	103031116	-	103025613;103025952	103025800;103031116	ES	0.33	50	50	ENST00000358392.6	ENSG00000060718.18	COL11A1	chr1	protein_coding	collagen, type XI, alpha 1
chr1	103021769;103026332	103026216;103031116	-	103021769;103025952	103022742;103031116	MXE	0.5	100	100	ENST00000358392.6	ENSG00000060718.18	COL11A1	chr1	protein_coding	collagen, type XI, alpha 1
chr1	103021769;103026332	103026216;103031116	-	103021769;103025613	103022742;103031116	MXE	0.5	100	100	ENST00000353414.8	ENSG00000060718.18	COL11A1	chr1	protein_coding	collagen, type XI, alpha 1
chr1	103025613	103026216	-	103021769	103026216	A3SS	0.5	50	50	ENST00000512756.5	ENSG00000060718.18	COL11A1	chr1	protein_coding	collagen, type XI, alpha 1
chr1	103025613	103031116	-	103026332	103031116	A3SS&ES	0.33	50	50	ENST00000512756.5	ENSG00000060718.18	COL11A1	chr1	protein_coding	collagen, type XI, alpha 1
chr1	103025952	103031116	-	103026332	103031116	A3SS&ES	0.33	50	50	ENST00000512756.5	ENSG00000060718.18	COL11A1	chr1	protein_coding	collagen, type XI, alpha 1
chr1	103021769	103022742	-	103021769	103026216	A5SS	0.5	50	50	ENST00000512756.5	ENSG00000060718.18	COL11A1	chr1	protein_coding	collagen, type XI, alpha 1
chr1	103433096;103469390	103469342;103525396	-	103433096	103525396	cassetteExon	0.5	100	100	ENST00000444810.5	ENSG00000224613.6	RP11-153F1.1	chr1	antisense		--
chr1	103418815	103429287	-	103418224	103429287	A3SS	0.5	50	50	ENST00000444810.5	ENSG00000224613.6	RP11-153F1.1	chr1	antisense		--
chr1	103551792	103555034	+	103551792	103553274	3pMXE	0.5	50	50	ENST00000524631.5	ENSG00000185946.15	RNPC3	chr1	protein_coding	RNA-binding region (RNP1, RRM) containing 3
chr1	103541475	103543296	+	103541475	103543299	A3SS	0.5	50	50	ENST00000524631.5	ENSG00000185946.15	RNPC3	chr1	protein_coding	RNA-binding region (RNP1, RRM) containing 3
chr1	103571223	103571557	+	103565594	103571557	A5SS	0.5	50	50	ENST00000361355.8	ENSG00000240038.6	AMY2B	chr1	protein_coding	amylase, alpha 2B (pancreatic)
chr1	103695685	103696042	-	103695685	103696284	A5SS	0.5	50	50	ENST00000370080.7	ENSG00000174876.16	AMY1B	chr1	protein_coding	amylase, alpha 1B (salivary)
chr1	105589785	105604163	-	105589785;105603558	105603277;105604163	ES	0.5	50	50	ENST00000595309.5	ENSG00000230768.7	RP11-251P6.1	chr1	lincRNA		--
chr1	105606089	105618775	-	105606089	105618859	A5SS	0.5	50	50	ENST00000595309.5	ENSG00000230768.7	RP11-251P6.1	chr1	lincRNA		--
chr1	105589785	105604163	-	105603558	105604163	3pMXE	0.5	50	50	ENST00000435253.5	ENSG00000230768.7	RP11-251P6.1	chr1	lincRNA		--
chr1	105927714	105952208	-	105927714	105988450	A5SS	0.5	50	50	ENST00000429080.1	ENSG00000233047.5	RP11-24P14.1	chr1	lincRNA		--
chr1	106081424	106084430	+	106083086	106084430	A5SS&ES	0.5	50	50	ENST00000437803.1	ENSG00000237480.1	RP5-947P14.1	chr1	lincRNA		--
chr1	107418645	107480611	+	107418645;107421143	107421084;107480611	ES	0.5	50	50	ENST00000370071.6	ENSG00000162631.18	NTNG1	chr1	protein_coding	netrin G1
chr1	107407708;107430917	107430750;107480611	+	107407708;107421143	107418580;107480611	MXE	0.5	100	100	ENST00000370071.6	ENSG00000162631.18	NTNG1	chr1	protein_coding	netrin G1
chr1	107141140	107148069	+	107140199	107148069	A5SS	0.5	50	50	ENST00000370071.6	ENSG00000162631.18	NTNG1	chr1	protein_coding	netrin G1
chr1	107436799	107480611	+	107421143	107480611	A5SS	0.2	50	50	ENST00000370071.6	ENSG00000162631.18	NTNG1	chr1	protein_coding	netrin G1
chr1	107430917	107480611	+	107430917;107436799	107436665;107480611	ES	0.5	50	50	ENST00000370073.6	ENSG00000162631.18	NTNG1	chr1	protein_coding	netrin G1
chr1	107407708;107418645	107418580;107480611	+	107407708;107436799	107430750;107480611	MXE	0.5	100	100	ENST00000370073.6	ENSG00000162631.18	NTNG1	chr1	protein_coding	netrin G1
chr1	107407708;107418645	107418580;107480611	+	107407708	107480611	cassetteExon	0.5	100	100	ENST00000370074.8	ENSG00000162631.18	NTNG1	chr1	protein_coding	netrin G1
chr1	107407708;107430917	107430750;107480611	+	107407708	107480611	cassetteExon	0.5	100	100	ENST00000370074.8	ENSG00000162631.18	NTNG1	chr1	protein_coding	netrin G1
chr1	107421143	107480611	+	107407708	107480611	A5SS	0.2	50	50	ENST00000370074.8	ENSG00000162631.18	NTNG1	chr1	protein_coding	netrin G1
chr1	107436799	107480611	+	107407708	107480611	A5SS	0.2	50	50	ENST00000370074.8	ENSG00000162631.18	NTNG1	chr1	protein_coding	netrin G1
chr1	107407708;107430917	107430750;107480611	+	107407708;107418645	107418580;107480611	MXE	0.5	100	100	ENST00000370067.5	ENSG00000162631.18	NTNG1	chr1	protein_coding	netrin G1
chr1	107436799	107480611	+	107418645	107480611	A5SS	0.2	50	50	ENST00000370067.5	ENSG00000162631.18	NTNG1	chr1	protein_coding	netrin G1
chr1	107421143	107480611	+	107430917	107480611	A5SS&ES	0.2	50	50	ENST00000370065.1	ENSG00000162631.18	NTNG1	chr1	protein_coding	netrin G1
chr1	107574198;107576475	107576392;107596212	-	107574198	107596212	cassetteExon	0.5	100	100	ENST00000370056.8	ENSG00000134215.15	VAV3	chr1	protein_coding	vav 3 guanine nucleotide exchange factor
chr1	108185954	108192496	-	108185954	108199956	A5SS	0.5	50	50	ENST00000565488.5	ENSG00000085491.15	SLC25A24	chr1	protein_coding	solute carrier family 25 (mitochondrial carrier; phosphate carrier), member 24
chr1	108236409;108237097	108237011;108237287	-	108236409	108237287	cassetteExon	0.5	100	100	ENST00000415641.7	ENSG00000196427.13	NBPF4	chr1	protein_coding	neuroblastoma breakpoint family, member 4
chr1	108284351	108310485	+	108284351	108331171	A3SS	0.5	50	50	ENST00000411846.6	ENSG00000241361.8	SLC25A24P1	chr1	transcribed_unprocessed_pseudogene	SLC25A24 pseudogene 1
chr1	108314234	108331171	+	108284351	108331171	A5SS	0.5	50	50	ENST00000411846.6	ENSG00000241361.8	SLC25A24P1	chr1	transcribed_unprocessed_pseudogene	SLC25A24 pseudogene 1
chr1	108336127	108337203	+	108336127	108337202	A3SS	0.5	50	50	ENST00000434803.1	ENSG00000241361.8	SLC25A24P1	chr1	transcribed_unprocessed_pseudogene	SLC25A24 pseudogene 1
chr1	108375981;108376296	108376084;108452190	+	108375981;108450779	108450567;108452190	MXE	0.5	100	100	ENST00000444143.6	ENSG00000186086.16	NBPF6	chr1	protein_coding	neuroblastoma breakpoint family, member 6
chr1	108457058;108457334	108457248;108457936	+	108457058	108457936	cassetteExon	0.5	100	100	ENST00000444143.6	ENSG00000186086.16	NBPF6	chr1	protein_coding	neuroblastoma breakpoint family, member 6
chr1	108450464	108450567	+	108375981	108450567	A5SS	0.5	50	50	ENST00000444143.6	ENSG00000186086.16	NBPF6	chr1	protein_coding	neuroblastoma breakpoint family, member 6
chr1	108376296	108377707	+	108376296	108452190	A3SS	0.5	50	50	ENST00000294652.12	ENSG00000186086.16	NBPF6	chr1	protein_coding	neuroblastoma breakpoint family, member 6
chr1	108450779	108452190	+	108376296	108452190	A5SS	0.5	50	50	ENST00000294652.12	ENSG00000186086.16	NBPF6	chr1	protein_coding	neuroblastoma breakpoint family, member 6
chr1	108629657	108644696	+	108629657	108635108	3pMXE	0.5	50	50	ENST00000370035.7	ENSG00000162636.15	FAM102B	chr1	protein_coding	family with sequence similarity 102, member B
chr1	108659962	108661184	-	108659962	108660963	5pMXE	0.5	50	50	ENST00000402983.5	ENSG00000162639.15	HENMT1	chr1	protein_coding	HEN1 methyltransferase homolog 1 (Arabidopsis)
chr1	108648991;108649433	108649341;108650211	-	108648991	108650211	cassetteExon	0.5	100	100	ENST00000402983.5	ENSG00000162639.15	HENMT1	chr1	protein_coding	HEN1 methyltransferase homolog 1 (Arabidopsis)
chr1	108692867;108693642	108693590;108695702	+	108692867	108695702	cassetteExon	0.5	100	100	ENST00000370025.8	ENSG00000134186.11	PRPF38B	chr1	protein_coding	pre-mRNA processing factor 38B
chr1	108696337	108696740	+	108696337	108698604	A3SS	0.5	50	50	ENST00000370025.8	ENSG00000134186.11	PRPF38B	chr1	protein_coding	pre-mRNA processing factor 38B
chr1	108823244	108823370	-	108820626	108823370	A3SS	0.33	50	50	ENST00000370001.7	ENSG00000162641.18	AKNAD1	chr1	protein_coding	AKNA domain containing 1
chr1	108823271	108823370	-	108820626	108823370	A3SS	0.33	50	50	ENST00000370001.7	ENSG00000162641.18	AKNAD1	chr1	protein_coding	AKNA domain containing 1
chr1	108834966	108837550	-	108835056	108837550	A3SS	0.5	50	50	ENST00000370001.7	ENSG00000162641.18	AKNAD1	chr1	protein_coding	AKNA domain containing 1
chr1	108849576	108963361	-	108849576	108851672	5pMXE	0.5	50	50	ENST00000369994.5	ENSG00000162641.18	AKNAD1	chr1	protein_coding	AKNA domain containing 1
chr1	108823271	108823370	-	108823244	108823370	A3SS	0.33	50	50	ENST00000369994.5	ENSG00000162641.18	AKNAD1	chr1	protein_coding	AKNA domain containing 1
chr1	108950448	108963361	-	108849576	108963361	A3SS	0.33	50	50	ENST00000357393.5	ENSG00000274068.1	RP11-475E11.9	chr1	protein_coding		--
chr1	108962469	108963361	-	108849576	108963361	A3SS	0.33	50	50	ENST00000357393.5	ENSG00000274068.1	RP11-475E11.9	chr1	protein_coding		--
chr1	108941498	108947611	-	108939782	108947611	A3SS	0.25	50	50	ENST00000369968.6	ENSG00000121940.15	CLCC1	chr1	protein_coding	chloride channel CLIC-like 1
chr1	108943907	108947611	-	108939782	108947611	A3SS	0.25	50	50	ENST00000369968.6	ENSG00000121940.15	CLCC1	chr1	protein_coding	chloride channel CLIC-like 1
chr1	108944057	108947611	-	108939782	108947611	A3SS	0.25	50	50	ENST00000369968.6	ENSG00000121940.15	CLCC1	chr1	protein_coding	chloride channel CLIC-like 1
chr1	108939782	108940045	-	108939782	108947611	A5SS	0.5	50	50	ENST00000369968.6	ENSG00000121940.15	CLCC1	chr1	protein_coding	chloride channel CLIC-like 1
chr1	108941498;108943907	108943475;108947611	-	108941498	108947611	cassetteExon	0.5	100	100	ENST00000369969.6	ENSG00000121940.15	CLCC1	chr1	protein_coding	chloride channel CLIC-like 1
chr1	108944057	108947611	-	108941498	108947611	A3SS	0.25	50	50	ENST00000369969.6	ENSG00000121940.15	CLCC1	chr1	protein_coding	chloride channel CLIC-like 1
chr1	108950448;108962469	108962309;108963361	-	108950448	108963361	cassetteExon	0.5	100	100	ENST00000356970.6	ENSG00000121940.15	CLCC1	chr1	protein_coding	chloride channel CLIC-like 1
chr1	108943907	108947611	-	108944057	108947611	A3SS	0.25	50	50	ENST00000356970.6	ENSG00000121940.15	CLCC1	chr1	protein_coding	chloride channel CLIC-like 1
chr1	109013925	109023355	-	109013925;109017601	109017518;109023355	ES	0.5	50	50	ENST00000400794.7	ENSG00000085433.15	WDR47	chr1	protein_coding	WD repeat domain 47
chr1	108982785	108983282	-	108982779	108983282	A3SS	0.5	50	50	ENST00000400794.7	ENSG00000085433.15	WDR47	chr1	protein_coding	WD repeat domain 47
chr1	109004715	109010916	-	109004718	109010916	A3SS	0.5	50	50	ENST00000400794.7	ENSG00000085433.15	WDR47	chr1	protein_coding	WD repeat domain 47
chr1	109011718	109013841	-	109011718	109013820	A5SS	0.5	50	50	ENST00000400794.7	ENSG00000085433.15	WDR47	chr1	protein_coding	WD repeat domain 47
chr1	109107122	109112599	-	109107122;109108037	109107921;109112599	ES	0.5	50	50	ENST00000369948.7	ENSG00000179902.12	C1orf194	chr1	protein_coding	chromosome 1 open reading frame 194
chr1	109108037	109113633	-	109108037	109112599	5pMXE	0.5	50	50	ENST00000369948.7	ENSG00000179902.12	C1orf194	chr1	protein_coding	chromosome 1 open reading frame 194
chr1	109107122	109112599	-	109107122	109107921	A5SS&ES	0.5	50	50	ENST00000369949.8	ENSG00000179902.12	C1orf194	chr1	protein_coding	chromosome 1 open reading frame 194
chr1	109173557	109188177	+	109185133	109188177	A5SS&ES	0.5	50	50	ENST00000369939.7	ENSG00000116299.16	KIAA1324	chr1	protein_coding	KIAA1324
chr1	109236548;109236870	109236805;109237244	+	109236548	109237244	cassetteExon	0.5	100	100	ENST00000234677.6	ENSG00000031698.12	SARS	chr1	protein_coding	seryl-tRNA synthetase
chr1	109282736	109283063	-	109282731	109283063	A3SS	0.5	50	50	ENST00000369904.7	ENSG00000134222.16	PSRC1	chr1	protein_coding	proline/serine-rich coiled-coil 1
chr1	109282731	109283028	-	109282731	109283063	A5SS	0.33	50	50	ENST00000369904.7	ENSG00000134222.16	PSRC1	chr1	protein_coding	proline/serine-rich coiled-coil 1
chr1	109282731	109283074	-	109282731	109283063	A5SS	0.33	50	50	ENST00000369904.7	ENSG00000134222.16	PSRC1	chr1	protein_coding	proline/serine-rich coiled-coil 1
chr1	109282731	109283074	-	109282731	109283028	A5SS	0.33	50	50	ENST00000409267.5	ENSG00000134222.16	PSRC1	chr1	protein_coding	proline/serine-rich coiled-coil 1
chr1	109282789	109283074	-	109282731	109283074	A3SS	0.5	50	50	ENST00000409138.6	ENSG00000134222.16	PSRC1	chr1	protein_coding	proline/serine-rich coiled-coil 1
chr1	109369589	109397587	-	109369589	109393027	5pMXE	0.5	50	50	ENST00000538502.5	ENSG00000134243.11	SORT1	chr1	protein_coding	sortilin 1
chr1	109345881	109347483	-	109345878	109347483	A3SS	0.5	50	50	ENST00000538502.5	ENSG00000134243.11	SORT1	chr1	protein_coding	sortilin 1
chr1	109421926	109425326	-	109421926	109426302	A5SS	0.5	50	50	ENST00000271308.8	ENSG00000143106.12	PSMA5	chr1	protein_coding	proteasome (prosome, macropain) subunit, alpha type, 5
chr1	109494154;109495180	109495143;109495756	+	109494154	109495756	cassetteExon	0.5	100	100	ENST00000393709.3	ENSG00000174151.14	CYB561D1	chr1	protein_coding	cytochrome b561 family, member D1
chr1	109494287	109495756	+	109494154	109495756	A5SS	0.25	50	50	ENST00000393709.3	ENSG00000174151.14	CYB561D1	chr1	protein_coding	cytochrome b561 family, member D1
chr1	109494623	109495756	+	109494154	109495756	A5SS	0.25	50	50	ENST00000393709.3	ENSG00000174151.14	CYB561D1	chr1	protein_coding	cytochrome b561 family, member D1
chr1	109494287;109494623	109494520;109495143	+	109494287	109495143	cassetteExon	0.5	100	100	ENST00000496961.5	ENSG00000174151.14	CYB561D1	chr1	protein_coding	cytochrome b561 family, member D1
chr1	109494287	109495756	+	109494287	109495143	A3SS&ES	0.33	50	50	ENST00000496961.5	ENSG00000174151.14	CYB561D1	chr1	protein_coding	cytochrome b561 family, member D1
chr1	109495180	109495756	+	109495180	109495679	A3SS	0.5	50	50	ENST00000496961.5	ENSG00000174151.14	CYB561D1	chr1	protein_coding	cytochrome b561 family, member D1
chr1	109494154	109495143	+	109494287	109495143	A5SS	0.33	50	50	ENST00000496961.5	ENSG00000174151.14	CYB561D1	chr1	protein_coding	cytochrome b561 family, member D1
chr1	109494287	109495756	+	109495180	109495756	A5SS&ES	0.25	50	50	ENST00000533024.5	ENSG00000174151.14	CYB561D1	chr1	protein_coding	cytochrome b561 family, member D1
chr1	109494623	109495143	+	109494154	109495143	A5SS	0.33	50	50	ENST00000533024.5	ENSG00000174151.14	CYB561D1	chr1	protein_coding	cytochrome b561 family, member D1
chr1	109494623	109495756	+	109495180	109495756	A5SS&ES	0.25	50	50	ENST00000533024.5	ENSG00000174151.14	CYB561D1	chr1	protein_coding	cytochrome b561 family, member D1
chr1	109494623	109495756	+	109494623;109495180	109495143;109495756	ES	0.5	50	50	ENST00000310611.8	ENSG00000174151.14	CYB561D1	chr1	protein_coding	cytochrome b561 family, member D1
chr1	109494154	109495756	+	109495180	109495756	A5SS&ES	0.25	50	50	ENST00000310611.8	ENSG00000174151.14	CYB561D1	chr1	protein_coding	cytochrome b561 family, member D1
chr1	109494287;109494623	109494520;109495756	+	109494287	109495756	cassetteExon	0.5	100	100	ENST00000527072.5	ENSG00000174151.14	CYB561D1	chr1	protein_coding	cytochrome b561 family, member D1
chr1	109494287;109495180	109495143;109495756	+	109494287	109495756	cassetteExon	0.5	100	100	ENST00000527072.5	ENSG00000174151.14	CYB561D1	chr1	protein_coding	cytochrome b561 family, member D1
chr1	109494287;109494623	109494520;109495756	+	109494287;109495180	109495143;109495756	MXE	0.5	100	100	ENST00000420578.6	ENSG00000174151.14	CYB561D1	chr1	protein_coding	cytochrome b561 family, member D1
chr1	109494287	109495756	+	109494287	109494520	A3SS&ES	0.33	50	50	ENST00000430195.2	ENSG00000174151.14	CYB561D1	chr1	protein_coding	cytochrome b561 family, member D1
chr1	109494623	109495756	+	109494623	109495143	A3SS&ES	0.5	50	50	ENST00000430195.2	ENSG00000174151.14	CYB561D1	chr1	protein_coding	cytochrome b561 family, member D1
chr1	109508977	109509420	-	109508999	109509420	A3SS	0.5	50	50	ENST00000369864.4	ENSG00000181754.6	AMIGO1	chr1	protein_coding	adhesion molecule with Ig-like domain 1
chr1	109620278;109621266	109620914;109625303	+	109620278	109625303	cassetteExon	0.5	100	100	ENST00000342115.8	ENSG00000116337.15	AMPD2	chr1	protein_coding	adenosine monophosphate deaminase 2
chr1	109620278;109621266	109620914;109625662	+	109620278;109625433	109625303;109625662	MXE	0.5	100	100	ENST00000342115.8	ENSG00000116337.15	AMPD2	chr1	protein_coding	adenosine monophosphate deaminase 2
chr1	109624089	109625303	+	109620278	109625303	A5SS	0.33	50	50	ENST00000342115.8	ENSG00000116337.15	AMPD2	chr1	protein_coding	adenosine monophosphate deaminase 2
chr1	109621266	109625662	+	109621266;109625433	109625303;109625662	ES	0.5	50	50	ENST00000528667.5	ENSG00000116337.15	AMPD2	chr1	protein_coding	adenosine monophosphate deaminase 2
chr1	109624089	109625303	+	109621266	109625303	A5SS	0.33	50	50	ENST00000528667.5	ENSG00000116337.15	AMPD2	chr1	protein_coding	adenosine monophosphate deaminase 2
chr1	109620278	109625303	+	109621266	109625303	5pMXE	0.33	50	50	ENST00000256578.7	ENSG00000116337.15	AMPD2	chr1	protein_coding	adenosine monophosphate deaminase 2
chr1	109659110	109665011	+	109659110	109661165	3pMXE	0.33	50	50	ENST00000369836.8	ENSG00000168765.15	GSTM4	chr1	protein_coding	glutathione S-transferase mu 4
chr1	109659110	109674747	+	109659110	109661165	3pMXE	0.33	50	50	ENST00000369836.8	ENSG00000168765.15	GSTM4	chr1	protein_coding	glutathione S-transferase mu 4
chr1	109659110	109674747	+	109659110	109665011	3pMXE	0.33	50	50	ENST00000326729.9	ENSG00000168765.15	GSTM4	chr1	protein_coding	glutathione S-transferase mu 4
chr1	109671382	109674747	+	109659110	109674747	A5SS	0.33	50	50	ENST00000336075.6	ENSG00000168765.15	GSTM4	chr1	protein_coding	glutathione S-transferase mu 4
chr1	109671583	109674747	+	109659110	109674747	A5SS	0.33	50	50	ENST00000336075.6	ENSG00000168765.15	GSTM4	chr1	protein_coding	glutathione S-transferase mu 4
chr1	109681834	109701652	+	109681834	109683207	3pMXE	0.5	50	50	ENST00000442650.5	ENSG00000213366.12	GSTM2	chr1	protein_coding	glutathione S-transferase mu 2 (muscle)
chr1	109671382	109674747	+	109671382	109671473	A3SS&ES	0.5	50	50	ENST00000442650.5	ENSG00000213366.12	GSTM2	chr1	protein_coding	glutathione S-transferase mu 2 (muscle)
chr1	109671583	109673203	+	109671583	109681809	A3SS	0.33	50	50	ENST00000442650.5	ENSG00000213366.12	GSTM2	chr1	protein_coding	glutathione S-transferase mu 2 (muscle)
chr1	109671583	109674747	+	109671583	109681809	A3SS	0.33	50	50	ENST00000442650.5	ENSG00000213366.12	GSTM2	chr1	protein_coding	glutathione S-transferase mu 2 (muscle)
chr1	109668483	109668925	+	109668500	109668925	A5SS	0.5	50	50	ENST00000442650.5	ENSG00000213366.12	GSTM2	chr1	protein_coding	glutathione S-transferase mu 2 (muscle)
chr1	109671583	109673203	+	109671583	109708481	A3SS	0.25	50	50	ENST00000369831.6	ENSG00000213366.12	GSTM2	chr1	protein_coding	glutathione S-transferase mu 2 (muscle)
chr1	109671583	109674747	+	109671583	109708481	A3SS	0.25	50	50	ENST00000369831.6	ENSG00000213366.12	GSTM2	chr1	protein_coding	glutathione S-transferase mu 2 (muscle)
chr1	109671583	109681809	+	109671583	109708481	A3SS	0.25	50	50	ENST00000369831.6	ENSG00000213366.12	GSTM2	chr1	protein_coding	glutathione S-transferase mu 2 (muscle)
chr1	109689325	109708481	+	109671583	109708481	A5SS	0.5	50	50	ENST00000369831.6	ENSG00000213366.12	GSTM2	chr1	protein_coding	glutathione S-transferase mu 2 (muscle)
chr1	109671382;109671583	109671473;109674747	+	109671382	109674747	cassetteExon	0.5	100	100	ENST00000369827.7	ENSG00000213366.12	GSTM2	chr1	protein_coding	glutathione S-transferase mu 2 (muscle)
chr1	109671583	109673203	+	109671583	109674747	A3SS	0.25	50	50	ENST00000241337.8	ENSG00000213366.12	GSTM2	chr1	protein_coding	glutathione S-transferase mu 2 (muscle)
chr1	109688737	109689225	+	109688737;109689129	109689048;109689225	ES	0.33	50	50	ENST00000309851.9	ENSG00000134184.12	GSTM1	chr1	protein_coding	glutathione S-transferase mu 1
chr1	109690366	109693206	+	109690366;109690564	109690454;109693206	ES	0.5	50	50	ENST00000309851.9	ENSG00000134184.12	GSTM1	chr1	protein_coding	glutathione S-transferase mu 1
chr1	109688737	109688991	+	109688737	109689048	A3SS	0.33	50	50	ENST00000309851.9	ENSG00000134184.12	GSTM1	chr1	protein_coding	glutathione S-transferase mu 1
chr1	109688737	109689225	+	109688737;109689129	109688991;109689225	ES	0.33	50	50	ENST00000369823.6	ENSG00000134184.12	GSTM1	chr1	protein_coding	glutathione S-transferase mu 1
chr1	109689325	109693206	+	109689325;109690366	109690271;109693206	ES	0.5	50	50	ENST00000349334.7	ENSG00000134184.12	GSTM1	chr1	protein_coding	glutathione S-transferase mu 1
chr1	109689325	109690271	+	109689325	109708481	A3SS	0.33	50	50	ENST00000483399.6	ENSG00000134184.12	GSTM1	chr1	protein_coding	glutathione S-transferase mu 1
chr1	109689325	109693206	+	109689325	109708481	A3SS	0.33	50	50	ENST00000483399.6	ENSG00000134184.12	GSTM1	chr1	protein_coding	glutathione S-transferase mu 1
chr1	109689325;109690564	109690271;109693206	+	109689325	109693206	cassetteExon	0.5	100	100	ENST00000369819.2	ENSG00000134184.12	GSTM1	chr1	protein_coding	glutathione S-transferase mu 1
chr1	109714003	109714947	+	109713761	109714947	A5SS	0.5	50	50	ENST00000256593.7	ENSG00000134201.10	GSTM5	chr1	protein_coding	glutathione S-transferase mu 5
chr1	109752193	109752686	-	109752103	109752686	A3SS	0.5	50	50	ENST00000361852.8	ENSG00000198758.10	EPS8L3	chr1	protein_coding	EPS8-like 3
chr1	109758666	109759062	-	109758663	109759062	A3SS	0.5	50	50	ENST00000361852.8	ENSG00000198758.10	EPS8L3	chr1	protein_coding	EPS8-like 3
chr1	109921994	109924060	+	109921994	109923166	A3SS	0.5	50	50	ENST00000329608.10	ENSG00000184371.13	CSF1	chr1	protein_coding	colony stimulating factor 1 (macrophage)
chr1	109925202	109926063	+	109925202	109928852	A3SS	0.5	50	50	ENST00000329608.10	ENSG00000184371.13	CSF1	chr1	protein_coding	colony stimulating factor 1 (macrophage)
chr1	109923711	109924060	+	109921994	109924060	A5SS	0.5	50	50	ENST00000420111.6	ENSG00000184371.13	CSF1	chr1	protein_coding	colony stimulating factor 1 (macrophage)
chr1	109921994	109924060	+	109921994;109923711	109923166;109924060	ES	0.5	50	50	ENST00000369801.1	ENSG00000184371.13	CSF1	chr1	protein_coding	colony stimulating factor 1 (macrophage)
chr1	109985543	110009034	+	109985172	110009034	A5SS	0.33	50	50	ENST00000369799.9	ENSG00000168710.17	AHCYL1	chr1	protein_coding	adenosylhomocysteinase-like 1
chr1	110004451	110009034	+	109985172	110009034	A5SS	0.33	50	50	ENST00000369799.9	ENSG00000168710.17	AHCYL1	chr1	protein_coding	adenosylhomocysteinase-like 1
chr1	110004451	110009034	+	109985543	110009034	A5SS	0.33	50	50	ENST00000393614.8	ENSG00000168710.17	AHCYL1	chr1	protein_coding	adenosylhomocysteinase-like 1
chr1	110034817	110037891	+	110031640	110037891	A5SS	0.5	50	50	ENST00000369796.5	ENSG00000143093.14	STRIP1	chr1	protein_coding	striatin interacting protein 1
chr1	110226178	110232849	+	110226178	110232221	A3SS	0.33	50	50	ENST00000369787.7	ENSG00000116396.13	KCNC4	chr1	protein_coding	potassium channel, voltage gated Shaw related subfamily C, member 4
chr1	110226178	110232911	+	110226178	110232221	A3SS	0.33	50	50	ENST00000369787.7	ENSG00000116396.13	KCNC4	chr1	protein_coding	potassium channel, voltage gated Shaw related subfamily C, member 4
chr1	110226178	110232911	+	110226178	110232849	A3SS	0.33	50	50	ENST00000413138.7	ENSG00000116396.13	KCNC4	chr1	protein_coding	potassium channel, voltage gated Shaw related subfamily C, member 4
chr1	110342268	110346308	+	110342268;110345649	110345539;110346308	ES	0.5	50	50	ENST00000369784.7	ENSG00000162775.14	RBM15	chr1	protein_coding	RNA binding motif protein 15
chr1	110412293;110414231	110414152;110416009	+	110412293	110416009	cassetteExon	0.5	100	100	ENST00000457535.5	ENSG00000224699.8	LAMTOR5-AS1	chr1	processed_transcript	LAMTOR5 antisense RNA 1
chr1	110407815	110412173	+	110407954	110412173	A5SS	0.33	50	50	ENST00000457535.5	ENSG00000224699.8	LAMTOR5-AS1	chr1	processed_transcript	LAMTOR5 antisense RNA 1
chr1	110409158	110412173	+	110407954	110412173	A5SS	0.33	50	50	ENST00000457535.5	ENSG00000224699.8	LAMTOR5-AS1	chr1	processed_transcript	LAMTOR5 antisense RNA 1
chr1	110413410	110416009	+	110412293	110416009	A5SS	0.33	50	50	ENST00000457535.5	ENSG00000224699.8	LAMTOR5-AS1	chr1	processed_transcript	LAMTOR5 antisense RNA 1
chr1	110409158	110412173	+	110407815	110412173	A5SS	0.33	50	50	ENST00000625451.2	ENSG00000224699.8	LAMTOR5-AS1	chr1	processed_transcript	LAMTOR5 antisense RNA 1
chr1	110413094	110414152	+	110412293	110414152	A5SS	0.5	50	50	ENST00000625451.2	ENSG00000224699.8	LAMTOR5-AS1	chr1	processed_transcript	LAMTOR5 antisense RNA 1
chr1	110413410	110416009	+	110414231	110416009	A5SS&ES	0.33	50	50	ENST00000625451.2	ENSG00000224699.8	LAMTOR5-AS1	chr1	processed_transcript	LAMTOR5 antisense RNA 1
chr1	110413094;110414231	110414152;110416009	+	110413094;110413410	110413321;110416009	MXE	0.5	100	100	ENST00000608152.1	ENSG00000224699.8	LAMTOR5-AS1	chr1	processed_transcript	LAMTOR5 antisense RNA 1
chr1	110418375	110437112	+	110418375	110421635	3pMXE	0.5	50	50	ENST00000444238.6	ENSG00000224699.8	LAMTOR5-AS1	chr1	processed_transcript	LAMTOR5 antisense RNA 1
chr1	110417640	110418247	+	110416188	110418247	A5SS	0.5	50	50	ENST00000444238.6	ENSG00000224699.8	LAMTOR5-AS1	chr1	processed_transcript	LAMTOR5 antisense RNA 1
chr1	110418366	110425609	+	110418366	110442408	A3SS	0.25	50	50	ENST00000630298.2	ENSG00000224699.8	LAMTOR5-AS1	chr1	processed_transcript	LAMTOR5 antisense RNA 1
chr1	110418366	110430109	+	110418366	110442408	A3SS	0.25	50	50	ENST00000630298.2	ENSG00000224699.8	LAMTOR5-AS1	chr1	processed_transcript	LAMTOR5 antisense RNA 1
chr1	110418366	110437112	+	110418366	110442408	A3SS	0.25	50	50	ENST00000630298.2	ENSG00000224699.8	LAMTOR5-AS1	chr1	processed_transcript	LAMTOR5 antisense RNA 1
chr1	110418366	110430109	+	110418366	110425609	3pMXE	0.25	50	50	ENST00000598350.3	ENSG00000224699.8	LAMTOR5-AS1	chr1	processed_transcript	LAMTOR5 antisense RNA 1
chr1	110418366	110437112	+	110418366	110425609	3pMXE	0.25	50	50	ENST00000598350.3	ENSG00000224699.8	LAMTOR5-AS1	chr1	processed_transcript	LAMTOR5 antisense RNA 1
chr1	110418366	110437112	+	110418375	110437112	A5SS	0.5	50	50	ENST00000629484.1	ENSG00000224699.8	LAMTOR5-AS1	chr1	processed_transcript	LAMTOR5 antisense RNA 1
chr1	110418366	110430109	+	110418366	110437112	A3SS	0.25	50	50	ENST00000630488.1	ENSG00000224699.8	LAMTOR5-AS1	chr1	processed_transcript	LAMTOR5 antisense RNA 1
chr1	110377161	110380982	-	110377161;110379356	110378853;110380982	ES	0.5	50	50	ENST00000369779.8	ENSG00000168679.17	SLC16A4	chr1	protein_coding	solute carrier family 16, member 4
chr1	110381143	110382834	-	110381143;110381795	110381652;110382834	ES	0.5	50	50	ENST00000369779.8	ENSG00000168679.17	SLC16A4	chr1	protein_coding	solute carrier family 16, member 4
chr1	110381795	110389237	-	110381795;110382966	110382834;110389237	ES	0.33	50	50	ENST00000369779.8	ENSG00000168679.17	SLC16A4	chr1	protein_coding	solute carrier family 16, member 4
chr1	110363913	110375458	-	110363893	110375458	A3SS	0.5	50	50	ENST00000369779.8	ENSG00000168679.17	SLC16A4	chr1	protein_coding	solute carrier family 16, member 4
chr1	110381143	110389237	-	110381143;110381795	110381652;110389237	ES	0.33	50	50	ENST00000541986.5	ENSG00000168679.17	SLC16A4	chr1	protein_coding	solute carrier family 16, member 4
chr1	110381143;110382966	110382834;110389237	-	110381143;110381795	110381652;110389237	MXE	0.5	100	100	ENST00000541986.5	ENSG00000168679.17	SLC16A4	chr1	protein_coding	solute carrier family 16, member 4
chr1	110381143;110382966	110382834;110389237	-	110381143	110389237	cassetteExon	0.5	100	100	ENST00000437429.6	ENSG00000168679.17	SLC16A4	chr1	protein_coding	solute carrier family 16, member 4
chr1	110379356	110380982	-	110377161	110380982	A3SS	0.5	50	50	ENST00000369781.8	ENSG00000168679.17	SLC16A4	chr1	protein_coding	solute carrier family 16, member 4
chr1	110377161	110378853	-	110377161	110380982	A5SS	0.5	50	50	ENST00000369781.8	ENSG00000168679.17	SLC16A4	chr1	protein_coding	solute carrier family 16, member 4
chr1	110406379	110407586	-	110406379;110407128	110407033;110407586	ES	0.5	50	50	ENST00000483260.5	ENSG00000134248.13	LAMTOR5	chr1	protein_coding	late endosomal/lysosomal adaptor, MAPK and MTOR activator 5
chr1	110406379	110407586	-	110406379	110407033	A5SS	0.5	50	50	ENST00000474861.6	ENSG00000134248.13	LAMTOR5	chr1	protein_coding	late endosomal/lysosomal adaptor, MAPK and MTOR activator 5
chr1	110605722	110607601	-	110605722	110607251	5pMXE	0.25	50	50	ENST00000633222.1	ENSG00000177301.13	KCNA2	chr1	protein_coding	potassium channel, voltage gated shaker related subfamily A, member 2
chr1	110605722	110631395	-	110605722	110607251	5pMXE	0.25	50	50	ENST00000633222.1	ENSG00000177301.13	KCNA2	chr1	protein_coding	potassium channel, voltage gated shaker related subfamily A, member 2
chr1	110605722	110606228	-	110605722	110607251	A5SS	0.25	50	50	ENST00000633222.1	ENSG00000177301.13	KCNA2	chr1	protein_coding	potassium channel, voltage gated shaker related subfamily A, member 2
chr1	110605722	110606228	-	110605722	110631395	A5SS	0.25	50	50	ENST00000369770.7	ENSG00000177301.13	KCNA2	chr1	protein_coding	potassium channel, voltage gated shaker related subfamily A, member 2
chr1	110605722	110607601	-	110605722	110631395	A5SS	0.25	50	50	ENST00000369770.7	ENSG00000177301.13	KCNA2	chr1	protein_coding	potassium channel, voltage gated shaker related subfamily A, member 2
chr1	110605722	110606228	-	110605722	110607601	A5SS	0.25	50	50	ENST00000485317.5	ENSG00000177301.13	KCNA2	chr1	protein_coding	potassium channel, voltage gated shaker related subfamily A, member 2
chr1	110950123	110963621	-	110950123;110952815	110951288;110963621	ES	0.5	50	50	ENST00000369763.4	ENSG00000121931.15	LRIF1	chr1	protein_coding	ligand dependent nuclear receptor interacting factor 1
chr1	110950123	110952532	-	110950123	110951288	A5SS	0.33	50	50	ENST00000369763.4	ENSG00000121931.15	LRIF1	chr1	protein_coding	ligand dependent nuclear receptor interacting factor 1
chr1	110950123	110963621	-	110950123	110952532	5pMXE	0.33	50	50	ENST00000494675.5	ENSG00000121931.15	LRIF1	chr1	protein_coding	ligand dependent nuclear receptor interacting factor 1
chr1	110950123;110952815	110952532;110963621	-	110950123	110963621	cassetteExon	0.5	100	100	ENST00000485275.2	ENSG00000121931.15	LRIF1	chr1	protein_coding	ligand dependent nuclear receptor interacting factor 1
chr1	110950123	110951288	-	110950123	110963621	A5SS	0.33	50	50	ENST00000485275.2	ENSG00000121931.15	LRIF1	chr1	protein_coding	ligand dependent nuclear receptor interacting factor 1
chr1	111137586	111140038	-	111137586	111139501	A5SS	0.5	50	50	ENST00000286692.8	ENSG00000156171.14	DRAM2	chr1	protein_coding	DNA-damage regulated autophagy modulator 2
chr1	111140307	111147642	+	111139761	111147642	A5SS	0.5	50	50	ENST00000545121.5	ENSG00000134255.13	CEPT1	chr1	protein_coding	choline/ethanolamine phosphotransferase 1
chr1	111199798	111204296	-	111199798	111200393	5pMXE	0.5	50	50	ENST00000357640.8	ENSG00000162777.16	DENND2D	chr1	protein_coding	DENN/MADD domain containing 2D
chr1	111227769	111230742	+	111227769;111229881	111229852;111230742	ES	0.5	50	50	ENST00000445067.6	ENSG00000064886.13	CHI3L2	chr1	protein_coding	chitinase 3-like 2
chr1	111227769	111230742	+	111229881	111230742	5pMXE	0.5	50	50	ENST00000466741.5	ENSG00000064886.13	CHI3L2	chr1	protein_coding	chitinase 3-like 2
chr1	111283409	111284746	+	111283409;111284249	111284065;111284746	ES	0.5	50	50	ENST00000369743.8	ENSG00000203878.11	CHIAP2	chr1	transcribed_unprocessed_pseudogene	chitinase, acidic pseudogene 2
chr1	111314596;111315435	111315270;111317681	+	111314596	111317681	cassetteExon	0.5	100	100	ENST00000483391.5	ENSG00000134216.18	CHIA	chr1	protein_coding	chitinase, acidic
chr1	111314596;111315872	111315734;111317681	+	111314596	111317681	cassetteExon	0.5	100	100	ENST00000483391.5	ENSG00000134216.18	CHIA	chr1	protein_coding	chitinase, acidic
chr1	111290950	111310400	+	111290950	111314540	A3SS	0.5	50	50	ENST00000483391.5	ENSG00000134216.18	CHIA	chr1	protein_coding	chitinase, acidic
chr1	111311718	111314540	+	111290950	111314540	A5SS	0.33	50	50	ENST00000483391.5	ENSG00000134216.18	CHIA	chr1	protein_coding	chitinase, acidic
chr1	111312391	111314540	+	111290950	111314540	A5SS	0.33	50	50	ENST00000483391.5	ENSG00000134216.18	CHIA	chr1	protein_coding	chitinase, acidic
chr1	111311718	111314540	+	111311718;111312391	111312190;111314540	ES	0.5	50	50	ENST00000369740.5	ENSG00000134216.18	CHIA	chr1	protein_coding	chitinase, acidic
chr1	111314596;111315872	111315734;111317681	+	111314596;111315435	111315270;111317681	MXE	0.5	100	100	ENST00000369740.5	ENSG00000134216.18	CHIA	chr1	protein_coding	chitinase, acidic
chr1	111347049	111348516	+	111347049;111347772	111347674;111348516	ES	0.5	50	50	ENST00000369738.8	ENSG00000173947.13	PIFO	chr1	protein_coding	primary cilia formation
chr1	111449581	111449837	+	111449581	111456086	A3SS	0.5	50	50	ENST00000483994.1	ENSG00000116459.10	ATP5F1	chr1	protein_coding	ATP synthase, H+ transporting, mitochondrial Fo complex, subunit B1
chr1	111454356	111456086	+	111449581	111456086	A5SS	0.5	50	50	ENST00000483994.1	ENSG00000116459.10	ATP5F1	chr1	protein_coding	ATP synthase, H+ transporting, mitochondrial Fo complex, subunit B1
chr1	111477428	111477726	+	111477428	111477651	A3SS	0.5	50	50	ENST00000343534.9	ENSG00000143110.11	C1orf162	chr1	protein_coding	chromosome 1 open reading frame 162
chr1	111490762	111563846	-	111490762	111503005	5pMXE	0.5	50	50	ENST00000369716.8	ENSG00000121933.17	ADORA3	chr1	protein_coding	adenosine A3 receptor
chr1	111500556	111503005	-	111490762	111503005	A3SS	0.33	50	50	ENST00000369716.8	ENSG00000121933.17	ADORA3	chr1	protein_coding	adenosine A3 receptor
chr1	111500620	111503005	-	111490762	111503005	A3SS	0.33	50	50	ENST00000369716.8	ENSG00000121933.17	ADORA3	chr1	protein_coding	adenosine A3 receptor
chr1	111489024	111489627	-	111489024	111490656	A5SS	0.5	50	50	ENST00000369716.8	ENSG00000121933.17	ADORA3	chr1	protein_coding	adenosine A3 receptor
chr1	111500620	111503005	-	111500556	111503005	A3SS	0.33	50	50	ENST00000241356.4	ENSG00000282608.1	ADORA3	chr1	protein_coding	adenosine A3 receptor
chr1	111619934	111691334	+	111542509	111691334	A5SS	0.5	50	50	ENST00000356415.5	ENSG00000116473.14	RAP1A	chr1	protein_coding	RAP1A, member of RAS oncogene family
chr1	111602333	111604369	-	111602255	111604369	A3SS	0.5	50	50	ENST00000450155.5	ENSG00000231346.5	LINC01160	chr1	lincRNA	long intergenic non-protein coding RNA 1160
chr1	111727804	111755701	-	111727804	111739186	5pMXE	0.5	50	50	ENST00000357260.5	ENSG00000197852.9	FAM212B	chr1	protein_coding	family with sequence similarity 212, member B
chr1	111777273;111778492	111778436;111780225	-	111777273	111780225	cassetteExon	0.5	100	100	ENST00000369697.5	ENSG00000171385.9	KCND3	chr1	protein_coding	potassium channel, voltage gated Shal related subfamily D, member 3
chr1	111910276	111910786	+	111910313	111910786	A5SS	0.5	50	50	ENST00000427471.1	ENSG00000237556.1	KCND3-AS1	chr1	antisense	KCND3 antisense RNA 1
chr1	112467591;112491081	112491011;112514874	+	112467591	112514874	cassetteExon	0.5	100	100	ENST00000256640.9	ENSG00000134245.17	WNT2B	chr1	protein_coding	wingless-type MMTV integration site family, member 2B
chr1	112509444	112514874	+	112467591	112514874	A5SS	0.33	50	50	ENST00000256640.9	ENSG00000134245.17	WNT2B	chr1	protein_coding	wingless-type MMTV integration site family, member 2B
chr1	112509444	112514874	+	112491081	112514874	A5SS	0.33	50	50	ENST00000369686.9	ENSG00000134245.17	WNT2B	chr1	protein_coding	wingless-type MMTV integration site family, member 2B
chr1	112598086	112610841	-	112598086;112600848	112600794;112610841	ES	0.5	50	50	ENST00000360743.8	ENSG00000007341.18	ST7L	chr1	protein_coding	suppression of tumorigenicity 7 like
chr1	112542090;112550693	112550601;112555868	-	112542090	112555868	cassetteExon	0.5	100	100	ENST00000360743.8	ENSG00000007341.18	ST7L	chr1	protein_coding	suppression of tumorigenicity 7 like
chr1	112616844	112618909	-	112616895	112618909	A3SS	0.5	50	50	ENST00000360743.8	ENSG00000007341.18	ST7L	chr1	protein_coding	suppression of tumorigenicity 7 like
chr1	112616895	112618784	-	112616895	112618909	A5SS	0.5	50	50	ENST00000360743.8	ENSG00000007341.18	ST7L	chr1	protein_coding	suppression of tumorigenicity 7 like
chr1	112674729	112674848	+	112674729	112674832	A3SS	0.5	50	50	ENST00000413052.6	ENSG00000155363.18	MOV10	chr1	protein_coding	Mov10 RISC complex RNA helicase
chr1	112675049	112686966	+	112675049	112688935	A3SS	0.5	50	50	ENST00000413052.6	ENSG00000155363.18	MOV10	chr1	protein_coding	Mov10 RISC complex RNA helicase
chr1	112703806	112707078	-	112703806;112705168	112705100;112707078	ES	0.25	50	50	ENST00000339083.11	ENSG00000155366.16	RHOC	chr1	protein_coding	ras homolog family member C
chr1	112705168	112710460	-	112705168	112707078	5pMXE	0.25	50	50	ENST00000339083.11	ENSG00000155366.16	RHOC	chr1	protein_coding	ras homolog family member C
chr1	112705123	112707078	-	112705168	112707078	A3SS	0.25	50	50	ENST00000339083.11	ENSG00000155366.16	RHOC	chr1	protein_coding	ras homolog family member C
chr1	112706252	112707078	-	112705168	112707078	A3SS	0.25	50	50	ENST00000339083.11	ENSG00000155366.16	RHOC	chr1	protein_coding	ras homolog family member C
chr1	112703806	112705053	-	112703806	112705100	A5SS	0.33	50	50	ENST00000339083.11	ENSG00000155366.16	RHOC	chr1	protein_coding	ras homolog family member C
chr1	112705168	112706732	-	112705168	112707078	A5SS	0.25	50	50	ENST00000339083.11	ENSG00000155366.16	RHOC	chr1	protein_coding	ras homolog family member C
chr1	112705168	112706833	-	112705168	112707078	A5SS	0.25	50	50	ENST00000339083.11	ENSG00000155366.16	RHOC	chr1	protein_coding	ras homolog family member C
chr1	112705168	112710460	-	112705168	112706833	5pMXE	0.25	50	50	ENST00000369633.6	ENSG00000155366.16	RHOC	chr1	protein_coding	ras homolog family member C
chr1	112705168	112706732	-	112705168	112706833	A5SS	0.25	50	50	ENST00000369633.6	ENSG00000155366.16	RHOC	chr1	protein_coding	ras homolog family member C
chr1	112703806;112705123	112705053;112707078	-	112703806	112707078	cassetteExon	0.5	100	100	ENST00000369642.7	ENSG00000155366.16	RHOC	chr1	protein_coding	ras homolog family member C
chr1	112703806;112705123	112705100;112707078	-	112703806	112707078	cassetteExon	0.5	100	100	ENST00000369642.7	ENSG00000155366.16	RHOC	chr1	protein_coding	ras homolog family member C
chr1	112703806;112705168	112705053;112707078	-	112703806	112707078	cassetteExon	0.5	100	100	ENST00000369642.7	ENSG00000155366.16	RHOC	chr1	protein_coding	ras homolog family member C
chr1	112706252	112707078	-	112703806	112707078	A3SS	0.25	50	50	ENST00000369642.7	ENSG00000155366.16	RHOC	chr1	protein_coding	ras homolog family member C
chr1	112703806	112707078	-	112703806;112706252	112705100;112707078	ES	0.25	50	50	ENST00000285735.6	ENSG00000155366.16	RHOC	chr1	protein_coding	ras homolog family member C
chr1	112705123	112707078	-	112706252	112707078	A3SS	0.25	50	50	ENST00000285735.6	ENSG00000155366.16	RHOC	chr1	protein_coding	ras homolog family member C
chr1	112705168	112710460	-	112705168	112706732	5pMXE	0.25	50	50	ENST00000369632.6	ENSG00000155366.16	RHOC	chr1	protein_coding	ras homolog family member C
chr1	112703806	112707078	-	112703806	112705100	A5SS&ES	0.33	50	50	ENST00000369632.6	ENSG00000155366.16	RHOC	chr1	protein_coding	ras homolog family member C
chr1	112710310	112710460	-	112705168	112710460	A3SS	0.5	50	50	ENST00000606505.5	ENSG00000271810.5	RP11-426L16.10	chr1	protein_coding		--
chr1	112713611	112714058	-	112713611	112714976	A5SS	0.5	50	50	ENST00000309276.10	ENSG00000155367.15	PPM1J	chr1	protein_coding	protein phosphatase, Mg2+/Mn2+ dependent, 1J
chr1	112723165	112724013	+	112723165	112723945	A3SS	0.5	50	50	ENST00000369630.7	ENSG00000184599.13	FAM19A3	chr1	protein_coding	family with sequence similarity 19 (chemokine (C-C motif)-like), member A3
chr1	112929352	112955276	-	112929352	112956035	A5SS	0.5	50	50	ENST00000369626.7	ENSG00000155380.11	SLC16A1	chr1	protein_coding	solute carrier family 16 (monocarboxylate transporter), member 1
chr1	113614658	113619736	+	113614658;113618606	113618532;113619736	ES	0.5	50	50	ENST00000369617.8	ENSG00000081026.18	MAGI3	chr1	protein_coding	membrane associated guanylate kinase, WW and PDZ domain containing 3
chr1	113681336	113682897	+	113681336	113682212	3pMXE	0.5	50	50	ENST00000369617.8	ENSG00000081026.18	MAGI3	chr1	protein_coding	membrane associated guanylate kinase, WW and PDZ domain containing 3
chr1	113681336;113682302	113682212;113682897	+	113681336	113682897	cassetteExon	0.5	100	100	ENST00000307546.13	ENSG00000081026.18	MAGI3	chr1	protein_coding	membrane associated guanylate kinase, WW and PDZ domain containing 3
chr1	113713438	113726418	-	113713438;113724893	113724759;113726418	ES	0.5	50	50	ENST00000393357.6	ENSG00000116793.15	PHTF1	chr1	protein_coding	putative homeodomain transcription factor 1
chr1	113726574	113738730	-	113726574;113738268	113738110;113738730	ES	0.5	50	50	ENST00000393357.6	ENSG00000116793.15	PHTF1	chr1	protein_coding	putative homeodomain transcription factor 1
chr1	113758848	113759023	-	113758733	113759023	A3SS	0.5	50	50	ENST00000369598.5	ENSG00000116793.15	PHTF1	chr1	protein_coding	putative homeodomain transcription factor 1
chr1	113812825	113814387	+	113812612	113814387	A5SS	0.5	50	50	ENST00000429398.5	ENSG00000231128.5	RP5-1073O3.2	chr1	antisense		--
chr1	113856441;113856619	113856548;113857738	-	113856441	113857738	cassetteExon	0.5	100	100	ENST00000460620.5	ENSG00000134242.15	PTPN22	chr1	protein_coding	protein tyrosine phosphatase, non-receptor type 22 (lymphoid)
chr1	113852104	113858478	-	113857776	113858478	A3SS&ES	0.5	50	50	ENST00000460620.5	ENSG00000134242.15	PTPN22	chr1	protein_coding	protein tyrosine phosphatase, non-receptor type 22 (lymphoid)
chr1	113855049	113856382	-	113819654	113856382	A3SS	0.5	50	50	ENST00000460620.5	ENSG00000134242.15	PTPN22	chr1	protein_coding	protein tyrosine phosphatase, non-receptor type 22 (lymphoid)
chr1	113819654	113825142	-	113819654	113856382	A5SS	0.5	50	50	ENST00000460620.5	ENSG00000134242.15	PTPN22	chr1	protein_coding	protein tyrosine phosphatase, non-receptor type 22 (lymphoid)
chr1	113852104	113854471	-	113838620	113854471	A3SS	0.5	50	50	ENST00000528414.5	ENSG00000134242.15	PTPN22	chr1	protein_coding	protein tyrosine phosphatase, non-receptor type 22 (lymphoid)
chr1	113838620	113848540	-	113838620	113854471	A5SS	0.5	50	50	ENST00000528414.5	ENSG00000134242.15	PTPN22	chr1	protein_coding	protein tyrosine phosphatase, non-receptor type 22 (lymphoid)
chr1	113852104	113854471	-	113852104	113858478	A5SS	0.5	50	50	ENST00000525799.1	ENSG00000134242.15	PTPN22	chr1	protein_coding	protein tyrosine phosphatase, non-receptor type 22 (lymphoid)
chr1	113881140	113886537	-	113881140;113881997	113881773;113886537	ES	0.5	50	50	ENST00000393316.7	ENSG00000188761.11	BCL2L15	chr1	protein_coding	BCL2-like 15
chr1	113881140;113886658	113886537;113887249	-	113881140	113887249	cassetteExon	0.5	100	100	ENST00000393320.3	ENSG00000188761.11	BCL2L15	chr1	protein_coding	BCL2-like 15
chr1	113881140	113881773	-	113881140	113887249	A5SS	0.33	50	50	ENST00000393320.3	ENSG00000188761.11	BCL2L15	chr1	protein_coding	BCL2-like 15
chr1	113902862	113904605	-	113900400	113904605	A3SS	0.5	50	50	ENST00000369567.5	ENSG00000134262.12	AP4B1	chr1	protein_coding	adaptor-related protein complex 4, beta 1 subunit
chr1	113900400	113901236	-	113900400	113904605	A5SS	0.5	50	50	ENST00000369567.5	ENSG00000134262.12	AP4B1	chr1	protein_coding	adaptor-related protein complex 4, beta 1 subunit
chr1	113927822	113928244	-	113924332	113928244	A3SS	0.5	50	50	ENST00000441071.5	ENSG00000235527.6	HIPK1-AS1	chr1	antisense	HIPK1 antisense RNA 1
chr1	113924332	113926628	-	113924332	113928244	A5SS	0.5	50	50	ENST00000441071.5	ENSG00000235527.6	HIPK1-AS1	chr1	antisense	HIPK1 antisense RNA 1
chr1	113928388	113928703	-	113928388	113929226	A5SS	0.5	50	50	ENST00000441071.5	ENSG00000235527.6	HIPK1-AS1	chr1	antisense	HIPK1 antisense RNA 1
chr1	113962438	113966130	+	113962438;113963521	113963387;113966130	ES	0.5	50	50	ENST00000426820.6	ENSG00000163349.21	HIPK1	chr1	protein_coding	homeodomain interacting protein kinase 1
chr1	113929939	113940382	+	113929532	113940382	A5SS	0.5	50	50	ENST00000426820.6	ENSG00000163349.21	HIPK1	chr1	protein_coding	homeodomain interacting protein kinase 1
chr1	113951292	113952766	+	113941459	113952766	A5SS	0.5	50	50	ENST00000426820.6	ENSG00000163349.21	HIPK1	chr1	protein_coding	homeodomain interacting protein kinase 1
chr1	113957184	113958066	+	113957286	113958066	A5SS	0.5	50	50	ENST00000426820.6	ENSG00000163349.21	HIPK1	chr1	protein_coding	homeodomain interacting protein kinase 1
chr1	113979630	113979975	+	113979630	113980203	A3SS	0.33	50	50	ENST00000393300.6	ENSG00000116774.11	OLFML3	chr1	protein_coding	olfactomedin-like 3
chr1	113979630	113980332	+	113979630	113980203	A3SS	0.33	50	50	ENST00000393300.6	ENSG00000116774.11	OLFML3	chr1	protein_coding	olfactomedin-like 3
chr1	113979630	113980332	+	113979630;113980126	113979975;113980332	ES	0.33	50	50	ENST00000369551.5	ENSG00000116774.11	OLFML3	chr1	protein_coding	olfactomedin-like 3
chr1	114139880	114152623	-	114139880	114152218	5pMXE	0.33	50	50	ENST00000607941.5	ENSG00000134207.14	SYT6	chr1	protein_coding	synaptotagmin VI
chr1	114139880	114153610	-	114139880	114152218	5pMXE	0.33	50	50	ENST00000607941.5	ENSG00000134207.14	SYT6	chr1	protein_coding	synaptotagmin VI
chr1	114139880	114153610	-	114139880	114152623	5pMXE	0.33	50	50	ENST00000609117.5	ENSG00000134207.14	SYT6	chr1	protein_coding	synaptotagmin VI
chr1	114139963	114153610	-	114139880	114153610	A3SS	0.5	50	50	ENST00000369547.5	ENSG00000134207.14	SYT6	chr1	protein_coding	synaptotagmin VI
chr1	114397860	114399457	-	114397860;114397990	114397940;114399457	ES	0.5	50	50	ENST00000358465.6	ENSG00000197323.10	TRIM33	chr1	protein_coding	tripartite motif containing 33
chr1	114618482;114622065	114621895;114622987	-	114618482	114622987	cassetteExon	0.5	100	100	ENST00000393276.7	ENSG00000175984.14	DENND2C	chr1	protein_coding	DENN/MADD domain containing 2C
chr1	114654761	114669983	-	114626188	114669983	A3SS	0.5	50	50	ENST00000393276.7	ENSG00000175984.14	DENND2C	chr1	protein_coding	DENN/MADD domain containing 2C
chr1	114626188	114645448	-	114626188	114669983	A5SS	0.5	50	50	ENST00000393276.7	ENSG00000175984.14	DENND2C	chr1	protein_coding	DENN/MADD domain containing 2C
chr1	114688741	114695450	-	114688741;114693447	114693436;114695450	ES	0.5	50	50	ENST00000520113.6	ENSG00000116748.19	AMPD1	chr1	protein_coding	adenosine monophosphate deaminase 1
chr1	114738072	114749821	-	114738072;114739890	114739692;114749821	ES	0.33	50	50	ENST00000339438.10	ENSG00000009307.15	CSDE1	chr1	protein_coding	cold shock domain containing E1, RNA-binding
chr1	114739890	114757925	-	114739890;114750207	114749821;114757925	ES	0.5	50	50	ENST00000339438.10	ENSG00000009307.15	CSDE1	chr1	protein_coding	cold shock domain containing E1, RNA-binding
chr1	114736855;114737563	114737471;114737963	-	114736855	114737963	cassetteExon	0.5	100	100	ENST00000339438.10	ENSG00000009307.15	CSDE1	chr1	protein_coding	cold shock domain containing E1, RNA-binding
chr1	114739890;114741673	114741527;114749821	-	114739890	114749821	cassetteExon	0.5	100	100	ENST00000339438.10	ENSG00000009307.15	CSDE1	chr1	protein_coding	cold shock domain containing E1, RNA-binding
chr1	114738072;114750207	114749821;114757925	-	114738072;114739890	114739692;114757925	MXE	0.5	100	100	ENST00000261443.9	ENSG00000009307.15	CSDE1	chr1	protein_coding	cold shock domain containing E1, RNA-binding
chr1	114739890	114741527	-	114739890	114757925	A5SS	0.33	50	50	ENST00000261443.9	ENSG00000009307.15	CSDE1	chr1	protein_coding	cold shock domain containing E1, RNA-binding
chr1	114741673	114749821	-	114738072	114749821	A3SS	0.33	50	50	ENST00000530886.5	ENSG00000009307.15	CSDE1	chr1	protein_coding	cold shock domain containing E1, RNA-binding
chr1	114780215	114780449	-	114780215	114780437	A5SS	0.5	50	50	ENST00000369528.9	ENSG00000052723.11	SIKE1	chr1	protein_coding	suppressor of IKBKE 1
chr1	114946381	114977557	+	114946381;114947320	114947246;114977557	ES	0.5	50	50	ENST00000369522.7	ENSG00000198765.11	SYCP1	chr1	protein_coding	synaptonemal complex protein 1
chr1	114855018	114855438	+	114855018	114855441	A3SS	0.5	50	50	ENST00000369522.7	ENSG00000198765.11	SYCP1	chr1	protein_coding	synaptonemal complex protein 1
chr1	114855281	114855441	+	114855018	114855441	A5SS	0.5	50	50	ENST00000369522.7	ENSG00000198765.11	SYCP1	chr1	protein_coding	synaptonemal complex protein 1
chr1	115058981	115062135	-	115058981;115060538	115060464;115062135	ES	0.5	50	50	ENST00000369516.6	ENSG00000134198.9	TSPAN2	chr1	protein_coding	tetraspanin 2
chr1	115642706	115651277	+	115642086	115651277	A5SS	0.5	50	50	ENST00000355485.6	ENSG00000173218.14	VANGL1	chr1	protein_coding	VANGL planar cell polarity protein 1
chr1	115659767	115663661	+	115659773	115663661	A5SS	0.5	50	50	ENST00000355485.6	ENSG00000173218.14	VANGL1	chr1	protein_coding	VANGL planar cell polarity protein 1
chr1	116027022	116031403	+	116027022	116031366	A3SS	0.5	50	50	ENST00000369503.8	ENSG00000163393.12	SLC22A15	chr1	protein_coding	solute carrier family 22, member 15
chr1	116374241	116384014	+	116373523	116384014	A5SS	0.33	50	50	ENST00000295598.9	ENSG00000163399.15	ATP1A1	chr1	protein_coding	ATPase, Na+/K+ transporting, alpha 1 polypeptide
chr1	116383553	116384014	+	116373523	116384014	A5SS	0.33	50	50	ENST00000295598.9	ENSG00000163399.15	ATP1A1	chr1	protein_coding	ATPase, Na+/K+ transporting, alpha 1 polypeptide
chr1	116383553	116384014	+	116374241	116384014	A5SS	0.33	50	50	ENST00000537345.5	ENSG00000163399.15	ATP1A1	chr1	protein_coding	ATPase, Na+/K+ transporting, alpha 1 polypeptide
chr1	116406148;116407195	116406928;116418459	-	116406148;116411315	116411261;116418459	MXE	0.5	100	100	ENST00000369491.1	ENSG00000203865.9	ATP1A1-AS1	chr1	processed_transcript	ATP1A1 antisense RNA 1
chr1	116455215	116478052	-	116428494	116478052	A3SS	0.5	50	50	ENST00000423907.5	ENSG00000233154.5	RP4-655J12.4	chr1	lincRNA		--
chr1	116474338	116478781	-	116478172	116478781	A3SS&ES	0.5	50	50	ENST00000423907.5	ENSG00000233154.5	RP4-655J12.4	chr1	lincRNA		--
chr1	116455215;116474338	116474234;116478781	-	116455215;116478172	116478052;116478781	MXE	0.5	100	100	ENST00000443219.5	ENSG00000233154.5	RP4-655J12.4	chr1	lincRNA		--
chr1	116453168	116455065	-	116452932	116455065	A3SS	0.5	50	50	ENST00000443219.5	ENSG00000233154.5	RP4-655J12.4	chr1	lincRNA		--
chr1	116455215	116466190	-	116455215	116478052	A5SS	0.33	50	50	ENST00000443219.5	ENSG00000233154.5	RP4-655J12.4	chr1	lincRNA		--
chr1	116455215	116474234	-	116455215	116466190	5pMXE	0.33	50	50	ENST00000437308.5	ENSG00000233154.5	RP4-655J12.4	chr1	lincRNA		--
chr1	116604025	116607942	-	116604025;116606551	116606492;116607942	ES	0.5	50	50	ENST00000369483.5	ENSG00000143061.17	IGSF3	chr1	protein_coding	immunoglobulin superfamily, member 3
chr1	117116745	117118088	-	117116745	117118034	A5SS	0.5	50	50	ENST00000256649.8	ENSG00000134253.9	TRIM45	chr1	protein_coding	tripartite motif containing 45
chr1	117153369	117170107	-	117153369;117156921	117156574;117170107	ES	0.33	50	50	ENST00000359008.8	ENSG00000134258.16	VTCN1	chr1	protein_coding	V-set domain containing T cell activation inhibitor 1
chr1	117170171	117203618	-	117170171	117173187	5pMXE	0.33	50	50	ENST00000359008.8	ENSG00000134258.16	VTCN1	chr1	protein_coding	V-set domain containing T cell activation inhibitor 1
chr1	117170171	117210824	-	117170171	117173187	5pMXE	0.33	50	50	ENST00000359008.8	ENSG00000134258.16	VTCN1	chr1	protein_coding	V-set domain containing T cell activation inhibitor 1
chr1	117157011	117170107	-	117156921	117170107	A3SS	0.33	50	50	ENST00000359008.8	ENSG00000134258.16	VTCN1	chr1	protein_coding	V-set domain containing T cell activation inhibitor 1
chr1	117170171	117203618	-	117170171	117210824	A5SS	0.33	50	50	ENST00000369458.7	ENSG00000134258.16	VTCN1	chr1	protein_coding	V-set domain containing T cell activation inhibitor 1
chr1	117153369;117157011	117156574;117170107	-	117153369	117170107	cassetteExon	0.5	100	100	ENST00000328189.7	ENSG00000134258.16	VTCN1	chr1	protein_coding	V-set domain containing T cell activation inhibitor 1
chr1	117933490	117934473	+	117933740	117934473	A5SS&ES	0.5	50	50	ENST00000369441.7	ENSG00000065183.15	WDR3	chr1	protein_coding	WD repeat domain 3
chr1	118931832	118987591	-	118931832	118989355	A5SS	0.5	50	50	ENST00000207157.7	ENSG00000092607.13	TBX15	chr1	protein_coding	T-box 15
chr1	119033359	119034095	-	119033388	119034095	A3SS	0.5	50	50	ENST00000369426.9	ENSG00000116874.11	WARS2	chr1	protein_coding	tryptophanyl tRNA synthetase 2, mitochondrial
chr1	119140793	119150565	+	119140793;119147069	119146953;119150565	ES	0.33	50	50	ENST00000425884.5	ENSG00000231365.5	RP11-418J17.1	chr1	antisense		--
chr1	119140793;119141813	119141747;119146953	+	119140793	119146953	cassetteExon	0.5	100	100	ENST00000425884.5	ENSG00000231365.5	RP11-418J17.1	chr1	antisense		--
chr1	119140793	119141747	+	119140793	119150565	A3SS	0.33	50	50	ENST00000440150.5	ENSG00000231365.5	RP11-418J17.1	chr1	antisense		--
chr1	119140793	119146953	+	119140793	119141747	3pMXE	0.33	50	50	ENST00000457043.1	ENSG00000231365.5	RP11-418J17.1	chr1	antisense		--
chr1	119150746	119181390	+	119150746	119261447	A3SS	0.5	50	50	ENST00000418015.1	ENSG00000231365.5	RP11-418J17.1	chr1	antisense		--
chr1	119328789	119354417	+	119328789	119330532	3pMXE	0.5	50	50	ENST00000420059.5	ENSG00000232650.5	RP5-834N19.1	chr1	lincRNA		--
chr1	119368902	119381078	+	119368902;119380723	119380504;119381078	ES	0.5	50	50	ENST00000622548.4	ENSG00000116882.14	HAO2	chr1	protein_coding	hydroxyacid oxidase 2 (long chain)
chr1	119415202	119415331	+	119415090	119415331	A5SS	0.5	50	50	ENST00000543831.5	ENSG00000203859.9	HSD3B2	chr1	protein_coding	hydroxy-delta-5-steroid dehydrogenase, 3 beta- and steroid delta-isomerase 2
chr1	119759282	119764172	-	119759282;119759989	119759864;119764172	ES	0.5	50	50	ENST00000369406.7	ENSG00000134240.11	HMGCS2	chr1	protein_coding	3-hydroxy-3-methylglutaryl-CoA synthase 2 (mitochondrial)
chr1	119794685	119799725	-	119794685;119798602	119798497;119799725	ES	0.5	50	50	ENST00000354219.5	ENSG00000134193.14	REG4	chr1	protein_coding	regenerating islet-derived family, member 4
chr1	119808863	119811409	-	119808863;119809202	119809029;119811409	ES	0.5	50	50	ENST00000354219.5	ENSG00000134193.14	REG4	chr1	protein_coding	regenerating islet-derived family, member 4
chr1	119996746	119996997	-	119987082	119996997	A3SS	0.5	50	50	ENST00000256646.6	ENSG00000134250.17	NOTCH2	chr1	protein_coding	notch 2
chr1	120029987	120051484	-	120029987	120069334	A5SS	0.5	50	50	ENST00000256646.6	ENSG00000134250.17	NOTCH2	chr1	protein_coding	notch 2
chr1	120029987	120051484	-	120029988	120051484	A3SS	0.5	50	50	ENST00000579475.7	ENSG00000134250.17	NOTCH2	chr1	protein_coding	notch 2
chr1	120805765;120807709	120807607;120808545	+	120805765	120808545	cassetteExon	0.5	100	100	ENST00000615145.4	ENSG00000273136.5	NBPF26	chr1	protein_coding	neuroblastoma breakpoint family, member 26
chr1	120818174;120822267	120822104;120823309	+	120818174	120823309	cassetteExon	0.5	100	100	ENST00000615145.4	ENSG00000273136.5	NBPF26	chr1	protein_coding	neuroblastoma breakpoint family, member 26
chr1	120833775;120836568	120836517;120837169	+	120833775;120834546	120834495;120837169	MXE	0.5	100	100	ENST00000615145.4	ENSG00000273136.5	NBPF26	chr1	protein_coding	neuroblastoma breakpoint family, member 26
chr1	120823360	120823974	+	120823360	120833603	A3SS	0.33	50	50	ENST00000615145.4	ENSG00000273136.5	NBPF26	chr1	protein_coding	neuroblastoma breakpoint family, member 26
chr1	120823360	120830416	+	120823360	120833603	A3SS	0.33	50	50	ENST00000615145.4	ENSG00000273136.5	NBPF26	chr1	protein_coding	neuroblastoma breakpoint family, member 26
chr1	120834546	120834630	+	120834546	120837169	A3SS	0.33	50	50	ENST00000615145.4	ENSG00000273136.5	NBPF26	chr1	protein_coding	neuroblastoma breakpoint family, member 26
chr1	120805458	120805556	+	120805453	120805556	A5SS	0.5	50	50	ENST00000615145.4	ENSG00000273136.5	NBPF26	chr1	protein_coding	neuroblastoma breakpoint family, member 26
chr1	120832160	120834495	+	120833775	120834495	A5SS&ES	0.5	50	50	ENST00000615145.4	ENSG00000273136.5	NBPF26	chr1	protein_coding	neuroblastoma breakpoint family, member 26
chr1	120832983	120833603	+	120823360	120833603	A5SS	0.5	50	50	ENST00000615145.4	ENSG00000273136.5	NBPF26	chr1	protein_coding	neuroblastoma breakpoint family, member 26
chr1	120832983	120840350	+	120839740	120840350	A5SS&ES	0.33	50	50	ENST00000615145.4	ENSG00000273136.5	NBPF26	chr1	protein_coding	neuroblastoma breakpoint family, member 26
chr1	120832160;120834546	120834495;120840350	+	120832160;120832983	120832875;120840350	MXE	0.5	100	100	ENST00000611287.4	ENSG00000273136.5	NBPF26	chr1	protein_coding	neuroblastoma breakpoint family, member 26
chr1	120823360	120823974	+	120823360	120830416	A3SS	0.33	50	50	ENST00000611287.4	ENSG00000273136.5	NBPF26	chr1	protein_coding	neuroblastoma breakpoint family, member 26
chr1	120832983	120833603	+	120832983	120840350	A3SS	0.5	50	50	ENST00000611287.4	ENSG00000273136.5	NBPF26	chr1	protein_coding	neuroblastoma breakpoint family, member 26
chr1	120824917	120830416	+	120823360	120830416	A5SS	0.33	50	50	ENST00000611287.4	ENSG00000273136.5	NBPF26	chr1	protein_coding	neuroblastoma breakpoint family, member 26
chr1	120829815	120830416	+	120823360	120830416	A5SS	0.33	50	50	ENST00000611287.4	ENSG00000273136.5	NBPF26	chr1	protein_coding	neuroblastoma breakpoint family, member 26
chr1	120824146;120829815	120829764;120830416	+	120824146;120824917	120824866;120830416	MXE	0.5	100	100	ENST00000617913.4	ENSG00000273136.5	NBPF26	chr1	protein_coding	neuroblastoma breakpoint family, member 26
chr1	120824146	120836517	+	120824146	120824866	A3SS&ES	0.33	50	50	ENST00000617913.4	ENSG00000273136.5	NBPF26	chr1	protein_coding	neuroblastoma breakpoint family, member 26
chr1	120823360;120833775	120833603;120834495	+	120823360;120832160	120830416;120834495	MXE	0.5	100	100	ENST00000611702.4	ENSG00000273136.5	NBPF26	chr1	protein_coding	neuroblastoma breakpoint family, member 26
chr1	120809883	120810347	+	120809883	120816622	A3SS	0.5	50	50	ENST00000611702.4	ENSG00000273136.5	NBPF26	chr1	protein_coding	neuroblastoma breakpoint family, member 26
chr1	120834546	120834630	+	120834546	120840350	A3SS	0.33	50	50	ENST00000611702.4	ENSG00000273136.5	NBPF26	chr1	protein_coding	neuroblastoma breakpoint family, member 26
chr1	120834546	120837169	+	120834546	120840350	A3SS	0.33	50	50	ENST00000611702.4	ENSG00000273136.5	NBPF26	chr1	protein_coding	neuroblastoma breakpoint family, member 26
chr1	120816157	120816622	+	120809883	120816622	A5SS	0.5	50	50	ENST00000611702.4	ENSG00000273136.5	NBPF26	chr1	protein_coding	neuroblastoma breakpoint family, member 26
chr1	120839740	120840350	+	120834546	120840350	A5SS	0.33	50	50	ENST00000611702.4	ENSG00000273136.5	NBPF26	chr1	protein_coding	neuroblastoma breakpoint family, member 26
chr1	120823360;120833775	120833603;120836517	+	120823360;120824146	120823974;120836517	MXE	0.5	100	100	ENST00000619748.4	ENSG00000273136.5	NBPF26	chr1	protein_coding	neuroblastoma breakpoint family, member 26
chr1	120824146	120829764	+	120824146	120836517	A3SS	0.33	50	50	ENST00000619748.4	ENSG00000273136.5	NBPF26	chr1	protein_coding	neuroblastoma breakpoint family, member 26
chr1	120834546	120837169	+	120836568	120837169	A5SS&ES	0.5	50	50	ENST00000619748.4	ENSG00000273136.5	NBPF26	chr1	protein_coding	neuroblastoma breakpoint family, member 26
chr1	120834802	120836517	+	120824146	120836517	A5SS	0.33	50	50	ENST00000619748.4	ENSG00000273136.5	NBPF26	chr1	protein_coding	neuroblastoma breakpoint family, member 26
chr1	120832160;120834546	120834495;120837169	+	120832160;120836568	120832875;120837169	MXE	0.5	100	100	ENST00000620612.4	ENSG00000273136.5	NBPF26	chr1	protein_coding	neuroblastoma breakpoint family, member 26
chr1	120832160;120834546	120834495;120840350	+	120832160;120839740	120832875;120840350	MXE	0.5	100	100	ENST00000620612.4	ENSG00000273136.5	NBPF26	chr1	protein_coding	neuroblastoma breakpoint family, member 26
chr1	120832160;120834802	120834495;120836517	+	120832160;120833775	120832875;120836517	MXE	0.5	100	100	ENST00000620612.4	ENSG00000273136.5	NBPF26	chr1	protein_coding	neuroblastoma breakpoint family, member 26
chr1	120833775;120834546	120834495;120840350	+	120833775;120839740	120836517;120840350	MXE	0.5	100	100	ENST00000620612.4	ENSG00000273136.5	NBPF26	chr1	protein_coding	neuroblastoma breakpoint family, member 26
chr1	120833775;120834802	120834495;120836517	+	120833775	120836517	cassetteExon	0.5	100	100	ENST00000620612.4	ENSG00000273136.5	NBPF26	chr1	protein_coding	neuroblastoma breakpoint family, member 26
chr1	120913450	120952439	+	120913450	121006847	A3SS	0.33	50	50	ENST00000614062.1	ENSG00000226067.6	LINC00623	chr1	lincRNA	long intergenic non-protein coding RNA 623
chr1	120913450	121001000	+	120913450	121006847	A3SS	0.33	50	50	ENST00000614062.1	ENSG00000226067.6	LINC00623	chr1	lincRNA	long intergenic non-protein coding RNA 623
chr1	120913450	120952439	+	120913450	121001000	A3SS	0.33	50	50	ENST00000617702.1	ENSG00000226067.6	LINC00623	chr1	lincRNA	long intergenic non-protein coding RNA 623
chr1	121093250	121095872	+	121093250	121094674	3pMXE	0.5	50	50	ENST00000616817.4	ENSG00000198019.12	FCGR1B	chr1	protein_coding	Fc fragment of IgG, high affinity Ib, receptor (CD64)
chr1	121087841	121088654	+	121087841	121088651	A3SS	0.5	50	50	ENST00000616817.4	ENSG00000198019.12	FCGR1B	chr1	protein_coding	Fc fragment of IgG, high affinity Ib, receptor (CD64)
chr1	121087425	121087821	+	121087425	121092996	A3SS	0.5	50	50	ENST00000369383.8	ENSG00000198019.12	FCGR1B	chr1	protein_coding	Fc fragment of IgG, high affinity Ib, receptor (CD64)
chr1	121088908	121092996	+	121087425	121092996	A5SS	0.5	50	50	ENST00000369383.8	ENSG00000198019.12	FCGR1B	chr1	protein_coding	Fc fragment of IgG, high affinity Ib, receptor (CD64)
chr1	121168835	121181271	-	121168835;121177332	121177208;121181271	ES	0.5	50	50	ENST00000369390.7	ENSG00000188610.12	FAM72B	chr1	protein_coding	family with sequence similarity 72, member B
chr1	121181348	121185318	-	121181348	121183338	5pMXE	0.33	50	50	ENST00000369390.7	ENSG00000188610.12	FAM72B	chr1	protein_coding	family with sequence similarity 72, member B
chr1	121181348	121183458	-	121181348	121183338	A5SS	0.33	50	50	ENST00000369390.7	ENSG00000188610.12	FAM72B	chr1	protein_coding	family with sequence similarity 72, member B
chr1	121181348	121185318	-	121181348	121183458	5pMXE	0.33	50	50	ENST00000355228.8	ENSG00000188610.12	FAM72B	chr1	protein_coding	family with sequence similarity 72, member B
chr1	121374954	121382704	+	121374954	121382701	A3SS	0.5	50	50	ENST00000367123.7	ENSG00000171943.11	SRGAP2C	chr1	protein_coding	SLIT-ROBO Rho GTPase activating protein 2C
chr1	121187513	121284803	+	121187513	121365293	A3SS	0.5	50	50	ENST00000304465.7	ENSG00000171943.11	SRGAP2C	chr1	protein_coding	SLIT-ROBO Rho GTPase activating protein 2C
chr1	121324640	121365293	+	121187513	121365293	A5SS	0.5	50	50	ENST00000304465.7	ENSG00000171943.11	SRGAP2C	chr1	protein_coding	SLIT-ROBO Rho GTPase activating protein 2C
chr1	143956481	143968924	-	143956481;143964979	143964855;143968924	ES	0.5	50	50	ENST00000584486.5	ENSG00000263513.5	FAM72C	chr1	protein_coding	family with sequence similarity 72, member C
chr1	144245315	144245686	-	144227379	144245686	A3SS	0.5	50	50	ENST00000452399.5	ENSG00000232527.7	RP11-14N7.2	chr1	lincRNA		--
chr1	144289025	144290367	-	144289025;144290133	144290007;144290367	ES	0.5	50	50	ENST00000620141.4	ENSG00000276756.4	CH17-125A10.1	chr1	transcribed_unprocessed_pseudogene		--
chr1	144302291	144305059	-	144302291	144302491	5pMXE	0.5	50	50	ENST00000620141.4	ENSG00000276756.4	CH17-125A10.1	chr1	transcribed_unprocessed_pseudogene		--
chr1	144290531;144290968	144290787;144296244	-	144290531	144296244	cassetteExon	0.5	100	100	ENST00000620141.4	ENSG00000276756.4	CH17-125A10.1	chr1	transcribed_unprocessed_pseudogene		--
chr1	144287075	144288343	-	144287075	144288355	A5SS	0.5	50	50	ENST00000620141.4	ENSG00000276756.4	CH17-125A10.1	chr1	transcribed_unprocessed_pseudogene		--
chr1	144442920	144448775	-	144440295	144448775	A3SS	0.5	50	50	ENST00000581897.6	ENSG00000266338.6	NBPF15	chr1	protein_coding	neuroblastoma breakpoint family, member 15
chr1	144440295	144440402	-	144440295	144448775	A5SS	0.5	50	50	ENST00000581897.6	ENSG00000266338.6	NBPF15	chr1	protein_coding	neuroblastoma breakpoint family, member 15
chr1	144632587	144641969	-	144641669	144641969	A3SS&ES	0.5	50	50	ENST00000617368.1	ENSG00000277199.1	CH17-125A10.2	chr1	lincRNA		--
chr1	144995200	145092835	-	144914754	145092835	A3SS	0.5	50	50	ENST00000619678.1	ENSG00000196369.10	SRGAP2B	chr1	protein_coding	SLIT-ROBO Rho GTPase activating protein 2B
chr1	144914754	144955439	-	144914754	145092835	A5SS	0.5	50	50	ENST00000619678.1	ENSG00000196369.10	SRGAP2B	chr1	protein_coding	SLIT-ROBO Rho GTPase activating protein 2B
chr1	145164638	145214677	-	145164638	145166946	5pMXE	0.5	50	50	ENST00000578899.5	ENSG00000272419.5	RP11-403I13.8	chr1	processed_transcript		--
chr1	145171185	145214677	-	145164638	145214677	A3SS	0.33	50	50	ENST00000621798.4	ENSG00000272419.5	RP11-403I13.8	chr1	processed_transcript		--
chr1	145171185	145215639	-	145214731	145215639	A3SS&ES	0.33	50	50	ENST00000621798.4	ENSG00000272419.5	RP11-403I13.8	chr1	processed_transcript		--
chr1	145201301	145214677	-	145164638	145214677	A3SS	0.33	50	50	ENST00000621798.4	ENSG00000272419.5	RP11-403I13.8	chr1	processed_transcript		--
chr1	145201301	145215639	-	145214731	145215639	A3SS&ES	0.33	50	50	ENST00000621798.4	ENSG00000272419.5	RP11-403I13.8	chr1	processed_transcript		--
chr1	145169086;145169615	145169527;145170942	-	145169086	145170942	cassetteExon	0.5	100	100	ENST00000606004.5	ENSG00000272419.5	RP11-403I13.8	chr1	processed_transcript		--
chr1	145171185;145214731	145214677;145215639	-	145171185	145215639	cassetteExon	0.5	100	100	ENST00000606004.5	ENSG00000272419.5	RP11-403I13.8	chr1	processed_transcript		--
chr1	145201301	145215639	-	145171185	145215639	A3SS	0.33	50	50	ENST00000606004.5	ENSG00000272419.5	RP11-403I13.8	chr1	processed_transcript		--
chr1	145201301	145214677	-	145171185	145214677	A3SS	0.5	50	50	ENST00000614510.4	ENSG00000272419.5	RP11-403I13.8	chr1	processed_transcript		--
chr1	145201301;145214731	145214677;145215639	-	145201301	145215639	cassetteExon	0.5	100	100	ENST00000616993.1	ENSG00000272419.5	RP11-403I13.8	chr1	processed_transcript		--
chr1	145393935	145399049	-	145393935;145395141	145394978;145399049	ES	0.5	50	50	ENST00000369373.9	ENSG00000162825.16	NBPF20	chr1	protein_coding	neuroblastoma breakpoint family, member 20
chr1	145405307	145405682	-	145405307	145405410	5pMXE	0.5	50	50	ENST00000369373.9	ENSG00000162825.16	NBPF20	chr1	protein_coding	neuroblastoma breakpoint family, member 20
chr1	145393246	145393722	-	145393246	145393884	A5SS	0.5	50	50	ENST00000369373.9	ENSG00000162825.16	NBPF20	chr1	protein_coding	neuroblastoma breakpoint family, member 20
chr1	145399100	145400389	-	145399100	145400386	A5SS	0.5	50	50	ENST00000369373.9	ENSG00000162825.16	NBPF20	chr1	protein_coding	neuroblastoma breakpoint family, member 20
chr1	145388490	145393884	-	145388490	145389121	A5SS&ES	0.5	50	50	ENST00000392971.6	ENSG00000162825.16	NBPF20	chr1	protein_coding	neuroblastoma breakpoint family, member 20
chr1	145296510	145297139	-	145291769	145297139	A3SS	0.5	50	50	ENST00000622803.4	ENSG00000162825.16	NBPF20	chr1	protein_coding	neuroblastoma breakpoint family, member 20
chr1	145309948	145310658	-	145298838	145310658	A3SS	0.5	50	50	ENST00000622803.4	ENSG00000162825.16	NBPF20	chr1	protein_coding	neuroblastoma breakpoint family, member 20
chr1	145315598	145316207	-	145310830	145316207	A3SS	0.5	50	50	ENST00000622803.4	ENSG00000162825.16	NBPF20	chr1	protein_coding	neuroblastoma breakpoint family, member 20
chr1	145320368	145320969	-	145317150	145320969	A3SS	0.5	50	50	ENST00000622803.4	ENSG00000162825.16	NBPF20	chr1	protein_coding	neuroblastoma breakpoint family, member 20
chr1	145337809	145352742	-	145352089	145352742	A3SS&ES	0.5	50	50	ENST00000622803.4	ENSG00000162825.16	NBPF20	chr1	protein_coding	neuroblastoma breakpoint family, member 20
chr1	145349571	145350291	-	145321020	145350291	A3SS	0.5	50	50	ENST00000622803.4	ENSG00000162825.16	NBPF20	chr1	protein_coding	neuroblastoma breakpoint family, member 20
chr1	145357541	145358251	-	145352793	145358251	A3SS	0.5	50	50	ENST00000622803.4	ENSG00000162825.16	NBPF20	chr1	protein_coding	neuroblastoma breakpoint family, member 20
chr1	145367936	145368545	-	145358423	145368545	A3SS	0.5	50	50	ENST00000622803.4	ENSG00000162825.16	NBPF20	chr1	protein_coding	neuroblastoma breakpoint family, member 20
chr1	145387598	145388318	-	145368596	145388318	A3SS	0.5	50	50	ENST00000622803.4	ENSG00000162825.16	NBPF20	chr1	protein_coding	neuroblastoma breakpoint family, member 20
chr1	145393246	145393884	-	145388490	145393884	A3SS	0.5	50	50	ENST00000622803.4	ENSG00000162825.16	NBPF20	chr1	protein_coding	neuroblastoma breakpoint family, member 20
chr1	145291769	145292381	-	145291769	145297139	A5SS	0.33	50	50	ENST00000622803.4	ENSG00000162825.16	NBPF20	chr1	protein_coding	neuroblastoma breakpoint family, member 20
chr1	145291769	145336814	-	145291769	145297139	A5SS&ES	0.33	50	50	ENST00000622803.4	ENSG00000162825.16	NBPF20	chr1	protein_coding	neuroblastoma breakpoint family, member 20
chr1	145298838	145299548	-	145298838	145310658	A5SS	0.5	50	50	ENST00000622803.4	ENSG00000162825.16	NBPF20	chr1	protein_coding	neuroblastoma breakpoint family, member 20
chr1	145310830	145311437	-	145310830	145316207	A5SS	0.5	50	50	ENST00000622803.4	ENSG00000162825.16	NBPF20	chr1	protein_coding	neuroblastoma breakpoint family, member 20
chr1	145317150	145317781	-	145317150	145320969	A5SS	0.5	50	50	ENST00000622803.4	ENSG00000162825.16	NBPF20	chr1	protein_coding	neuroblastoma breakpoint family, member 20
chr1	145321020	145321740	-	145321020	145350291	A5SS	0.5	50	50	ENST00000622803.4	ENSG00000162825.16	NBPF20	chr1	protein_coding	neuroblastoma breakpoint family, member 20
chr1	145352793	145353503	-	145352793	145358251	A5SS	0.5	50	50	ENST00000622803.4	ENSG00000162825.16	NBPF20	chr1	protein_coding	neuroblastoma breakpoint family, member 20
chr1	145358423	145359031	-	145358423	145368545	A5SS	0.5	50	50	ENST00000622803.4	ENSG00000162825.16	NBPF20	chr1	protein_coding	neuroblastoma breakpoint family, member 20
chr1	145368596	145369316	-	145368596	145388318	A5SS	0.5	50	50	ENST00000622803.4	ENSG00000162825.16	NBPF20	chr1	protein_coding	neuroblastoma breakpoint family, member 20
chr1	145291769;145292489	145292381;145385194	-	145291769;145384479	145336814;145385194	MXE	0.5	100	100	ENST00000594479.7	ENSG00000162825.16	NBPF20	chr1	protein_coding	neuroblastoma breakpoint family, member 20
chr1	145336185	145336814	-	145291769	145336814	A3SS	0.5	50	50	ENST00000594479.7	ENSG00000162825.16	NBPF20	chr1	protein_coding	neuroblastoma breakpoint family, member 20
chr1	145377438	145378043	-	145355227	145378043	A3SS	0.5	50	50	ENST00000594479.7	ENSG00000162825.16	NBPF20	chr1	protein_coding	neuroblastoma breakpoint family, member 20
chr1	145383742	145384371	-	145378986	145384371	A3SS	0.5	50	50	ENST00000594479.7	ENSG00000162825.16	NBPF20	chr1	protein_coding	neuroblastoma breakpoint family, member 20
chr1	145337809	145338454	-	145337809	145352742	A5SS	0.5	50	50	ENST00000594479.7	ENSG00000162825.16	NBPF20	chr1	protein_coding	neuroblastoma breakpoint family, member 20
chr1	145355227	145355856	-	145355227	145378043	A5SS	0.5	50	50	ENST00000594479.7	ENSG00000162825.16	NBPF20	chr1	protein_coding	neuroblastoma breakpoint family, member 20
chr1	145378986	145379617	-	145378986	145384371	A5SS	0.5	50	50	ENST00000594479.7	ENSG00000162825.16	NBPF20	chr1	protein_coding	neuroblastoma breakpoint family, member 20
chr1	145384479	145385194	-	145292489	145385194	A3SS	0.5	50	50	ENST00000620821.1	ENSG00000162825.16	NBPF20	chr1	protein_coding	neuroblastoma breakpoint family, member 20
chr1	145291769	145336814	-	145291769	145292381	A5SS&ES	0.33	50	50	ENST00000620821.1	ENSG00000162825.16	NBPF20	chr1	protein_coding	neuroblastoma breakpoint family, member 20
chr1	145292489	145293204	-	145292489	145385194	A5SS	0.5	50	50	ENST00000620821.1	ENSG00000162825.16	NBPF20	chr1	protein_coding	neuroblastoma breakpoint family, member 20
chr1	145608175;145612247	145612202;145616234	+	145608175	145616234	cassetteExon	0.5	100	100	ENST00000313835.13	ENSG00000117262.18	GPR89A	chr1	protein_coding	G protein-coupled receptor 89A
chr1	145608675	145616234	+	145608175	145616234	A5SS	0.33	50	50	ENST00000313835.13	ENSG00000117262.18	GPR89A	chr1	protein_coding	G protein-coupled receptor 89A
chr1	145608675	145616234	+	145612247	145616234	A5SS&ES	0.33	50	50	ENST00000534502.5	ENSG00000117262.18	GPR89A	chr1	protein_coding	G protein-coupled receptor 89A
chr1	145682636	145686477	-	145678645	145686477	A3SS	0.5	50	50	ENST00000451928.6	ENSG00000174827.13	PDZK1	chr1	protein_coding	PDZ domain containing 1
chr1	145678645	145680912	-	145678645	145686477	A5SS	0.5	50	50	ENST00000451928.6	ENSG00000174827.13	PDZK1	chr1	protein_coding	PDZ domain containing 1
chr1	145688023	145691732	-	145688023	145707317	A5SS	0.5	50	50	ENST00000451928.6	ENSG00000174827.13	PDZK1	chr1	protein_coding	PDZ domain containing 1
chr1	145728400;145731070	145730744;145735997	+	145728400	145735997	cassetteExon	0.5	100	100	ENST00000616463.1	ENSG00000117281.15	CD160	chr1	protein_coding	CD160 molecule
chr1	145719559	145724801	+	145719559	145728259	A3SS	0.5	50	50	ENST00000616463.1	ENSG00000117281.15	CD160	chr1	protein_coding	CD160 molecule
chr1	145838206	145839890	+	145838206	145842339	A3SS	0.5	50	50	ENST00000369294.5	ENSG00000186141.8	POLR3C	chr1	protein_coding	polymerase (RNA) III (DNA directed) polypeptide C (62kD)
chr1	145841071	145842339	+	145838206	145842339	A5SS	0.5	50	50	ENST00000369294.5	ENSG00000186141.8	POLR3C	chr1	protein_coding	polymerase (RNA) III (DNA directed) polypeptide C (62kD)
chr1	145907465	145909963	-	145904811	145909963	A3SS	0.5	50	50	ENST00000539363.2	ENSG00000143127.12	ITGA10	chr1	protein_coding	integrin, alpha 10
chr1	145904811	145906394	-	145904811	145909963	A5SS	0.5	50	50	ENST00000539363.2	ENSG00000143127.12	ITGA10	chr1	protein_coding	integrin, alpha 10
chr1	145917816	145918432	-	145917816	145918633	A5SS	0.5	50	50	ENST00000369306.7	ENSG00000131779.10	PEX11B	chr1	protein_coding	peroxisomal biogenesis factor 11 beta
chr1	145926883	145927018	-	145926886	145927018	A3SS	0.5	50	50	ENST00000583313.6	ENSG00000265241.6	RBM8A	chr1	protein_coding	RNA binding motif protein 8A
chr1	145927469;145932159	145932084;145941112	+	145927469	145941112	cassetteExon	0.5	100	100	ENST00000412239.1	ENSG00000234222.6	RP11-315I20.1	chr1	antisense		--
chr1	145927794	145941112	+	145927469	145941112	A5SS	0.33	50	50	ENST00000412239.1	ENSG00000234222.6	RP11-315I20.1	chr1	antisense		--
chr1	145927657	145932084	+	145927469	145932084	A5SS	0.5	50	50	ENST00000437797.5	ENSG00000234222.6	RP11-315I20.1	chr1	antisense		--
chr1	145927794	145941112	+	145932159	145941112	A5SS&ES	0.33	50	50	ENST00000437797.5	ENSG00000234222.6	RP11-315I20.1	chr1	antisense		--
chr1	145941227	145941905	+	145941227	145944535	A3SS	0.5	50	50	ENST00000437207.1	ENSG00000234222.6	RP11-315I20.1	chr1	antisense		--
chr1	145975436	145977084	+	145927289	145977084	A5SS	0.5	50	50	ENST00000625258.1	ENSG00000280778.1	CH17-270A2.2	chr1	protein_coding		--
chr1	145975436	145977483	+	145977152	145977483	A5SS&ES	0.5	50	50	ENST00000625258.1	ENSG00000280778.1	CH17-270A2.2	chr1	protein_coding		--
chr1	145975436;145977152	145977084;145977483	+	145975436	145977483	cassetteExon	0.5	100	100	ENST00000369313.7	ENSG00000121851.12	POLR3GL	chr1	protein_coding	polymerase (RNA) III (DNA directed) polypeptide G (32kD)-like
chr1	146018700;146019734	146019698;146021587	-	146018700	146021587	cassetteExon	0.5	100	100	ENST00000475797.1	ENSG00000168509.17	HFE2	chr1	protein_coding	hemochromatosis type 2 (juvenile)
chr1	146020320	146021587	-	146018700	146021587	A3SS	0.33	50	50	ENST00000475797.1	ENSG00000168509.17	HFE2	chr1	protein_coding	hemochromatosis type 2 (juvenile)
chr1	146018700	146019175	-	146018700	146021587	A5SS	0.33	50	50	ENST00000475797.1	ENSG00000168509.17	HFE2	chr1	protein_coding	hemochromatosis type 2 (juvenile)
chr1	146019734	146021587	-	146019734;146020320	146020135;146021587	ES	0.33	50	50	ENST00000336751.9	ENSG00000168509.17	HFE2	chr1	protein_coding	hemochromatosis type 2 (juvenile)
chr1	146018700	146019698	-	146018700	146019175	A5SS	0.33	50	50	ENST00000336751.9	ENSG00000168509.17	HFE2	chr1	protein_coding	hemochromatosis type 2 (juvenile)
chr1	146018700	146021587	-	146018700;146019734	146019175;146021587	ES	0.33	50	50	ENST00000357836.5	ENSG00000168509.17	HFE2	chr1	protein_coding	hemochromatosis type 2 (juvenile)
chr1	146127079	146132186	-	146127079;146128282	146128119;146132186	ES	0.5	50	50	ENST00000583866.8	ENSG00000271425.6	NBPF10	chr1	protein_coding	neuroblastoma breakpoint family, member 10
chr1	146141818	146144595	-	146141818;146142752	146142650;146144595	ES	0.5	50	50	ENST00000583866.8	ENSG00000271425.6	NBPF10	chr1	protein_coding	neuroblastoma breakpoint family, member 10
chr1	146074717	146075046	-	146074443	146075046	A3SS	0.5	50	50	ENST00000583866.8	ENSG00000271425.6	NBPF10	chr1	protein_coding	neuroblastoma breakpoint family, member 10
chr1	146093354	146093957	-	146066561	146093957	A3SS	0.5	50	50	ENST00000610925.4	ENSG00000271425.6	NBPF10	chr1	protein_coding	neuroblastoma breakpoint family, member 10
chr1	146101258	146101855	-	146098076	146101855	A3SS	0.5	50	50	ENST00000610925.4	ENSG00000271425.6	NBPF10	chr1	protein_coding	neuroblastoma breakpoint family, member 10
chr1	146121670	146127028	-	146107516	146127028	A3SS	0.25	50	50	ENST00000610925.4	ENSG00000271425.6	NBPF10	chr1	protein_coding	neuroblastoma breakpoint family, member 10
chr1	146124860	146127028	-	146107516	146127028	A3SS	0.25	50	50	ENST00000610925.4	ENSG00000271425.6	NBPF10	chr1	protein_coding	neuroblastoma breakpoint family, member 10
chr1	146126408	146127028	-	146107516	146127028	A3SS	0.25	50	50	ENST00000610925.4	ENSG00000271425.6	NBPF10	chr1	protein_coding	neuroblastoma breakpoint family, member 10
chr1	146066561	146067180	-	146066561	146093957	A5SS	0.2	50	50	ENST00000610925.4	ENSG00000271425.6	NBPF10	chr1	protein_coding	neuroblastoma breakpoint family, member 10
chr1	146066561	146120725	-	146066561	146093957	A5SS&ES	0.2	50	50	ENST00000610925.4	ENSG00000271425.6	NBPF10	chr1	protein_coding	neuroblastoma breakpoint family, member 10
chr1	146066561	146122283	-	146066561	146093957	A5SS&ES	0.2	50	50	ENST00000610925.4	ENSG00000271425.6	NBPF10	chr1	protein_coding	neuroblastoma breakpoint family, member 10
chr1	146098076	146098679	-	146098076	146101855	A5SS	0.5	50	50	ENST00000610925.4	ENSG00000271425.6	NBPF10	chr1	protein_coding	neuroblastoma breakpoint family, member 10
chr1	146107516	146108119	-	146107516	146127028	A5SS	0.5	50	50	ENST00000610925.4	ENSG00000271425.6	NBPF10	chr1	protein_coding	neuroblastoma breakpoint family, member 10
chr1	146120776;146121670	146121498;146127028	-	146120776;146124860	146123106;146127028	MXE	0.5	100	100	ENST00000613224.4	ENSG00000271425.6	NBPF10	chr1	protein_coding	neuroblastoma breakpoint family, member 10
chr1	146066561;146122391	146122283;146123106	-	146066561;146120776	146120725;146123106	MXE	0.5	100	100	ENST00000613224.4	ENSG00000271425.6	NBPF10	chr1	protein_coding	neuroblastoma breakpoint family, member 10
chr1	146120128	146120725	-	146066561	146120725	A3SS	0.5	50	50	ENST00000613224.4	ENSG00000271425.6	NBPF10	chr1	protein_coding	neuroblastoma breakpoint family, member 10
chr1	146126408	146127028	-	146124860	146127028	A3SS	0.25	50	50	ENST00000613224.4	ENSG00000271425.6	NBPF10	chr1	protein_coding	neuroblastoma breakpoint family, member 10
[truncated: 7,357,870 more chars]
