# Supplementary material for: RALY regulate the proliferation and expression of immune/inflammatory response genes via alternative splicing of FOS
Source: Genes Immun. 2022 Aug 8;23(8):246–54. doi: 10.1038/s41435-022-00178-4 (PMC9758052; doi:10.1038/s41435-022-00178-4)
Supplement: Supplementary file 8 — Additional file 8 [file 41435_2022_178_MOESM8_ESM.xls]

SampleID	Raw	Clean	Clean Per	Raw base	Clean base	Base Per	Unique Tag	Q20	Q30	GC	DUP
Raly_1st	95929854	92211248	96.12%	14.39G	13.35G	92.76%	39229813(42.54%)	97.03%	91.67%	49.00%	89.75%
Raly_2nd	86406542	82313507	95.26%	12.96G	11.90G	91.82%	35279336(42.86%)	96.64%	90.84%	49.50%	90.83%
Ctrl_1st	79662196	76202278	95.66%	11.95G	11.03G	92.34%	29171800(38.28%)	96.88%	91.35%	49.50%	92.84%
Ctrl_2nd	82924008	79691339	96.10%	12.44G	11.54G	92.77%	34458937(43.24%)	97.09%	91.82%	49.00%	89.59%
