# Supplementary material for: RALY regulate the proliferation and expression of immune/inflammatory response genes via alternative splicing of FOS
Source: Genes Immun. 2022 Aug 8;23(8):246–54. doi: 10.1038/s41435-022-00178-4 (PMC9758052; doi:10.1038/s41435-022-00178-4)
Supplement: Supplementary file 9 — Additional file 9 [file 41435_2022_178_MOESM9_ESM.txt]

X.ID	Chr	Ass1	Ass2	Strand	Type	Isoform	KorN	Ctrl_1st.Ratio	Ctrl_1st.intron_ave_base	Ctrl_1st.ends_exon_ave_base	Ctrl_1st.isfiltered	Ctrl_2nd.Ratio	Ctrl_2nd.intron_ave_base	Ctrl_2nd.ends_exon_ave_base	Ctrl_2nd.isfiltered	Raly_1st.Ratio	Raly_1st.intron_ave_base	Raly_1st.ends_exon_ave_base	Raly_1st.isfiltered	Raly_2nd.Ratio	Raly_2nd.intron_ave_base	Raly_2nd.ends_exon_ave_base	Raly_2nd.isfiltered	Pvalue	Tvalue	DiffType	Gene	Symbol	Chr	GeneType	Description
known_IR_129	chr1	85318897	85321302	-	IntronR	ENST00000539042.3	known	1.21	25.32	20.87	y	1.17	28.92	24.69	y	1.50	48.59	32.43	y	1.53	39.97	26.16	y	0.00778187947899813	13	up	ENSG00000153904.18	DDAH1	chr1	protein_coding	dimethylarginine dimethylaminohydrolase 1
known_IR_253	chr11	62798575	62800377	-	IntronR	ENST00000294172.6	known	0.35	16.74	47.91	y	0.37	21.76	58.65	y	0.27	33.19	120.78	y	0.24	20.07	82.09	y	0.0384206740998104	-5.8243520603649	down	ENSG00000162231.13	NXF1	chr11	protein_coding	nuclear RNA export factor 1
known_IR_376	chr12	56157735	56157882	+	IntronR	ENST00000550443.5	known	1.08	15.23	14.05	y	1.14	14.29	12.56	y	0.76	12.36	16.26	y	0.74	12.33	16.60	y	0.0345950500108108	-11.3841995766062	down	ENSG00000196465.10	MYL6B	chr12	protein_coding	myosin, light chain 6B, alkali, smooth muscle and non-muscle
known_IR_385	chr12	6457543	6457669	+	IntronR	ENST00000544021.5	known	1.13	0.46	0.41	n	1.21	1.66	1.36	n	1.69	5.26	3.11	y	1.72	2.07	1.21	y	0.0272418904205257	12.523402749986	up	ENSG00000139192.11	TAPBPL	chr12	protein_coding	TAP binding protein-like
known_IR_416	chr13	51452500	51452993	-	IntronR	ENST00000398119.6	known	5.59	30.24	5.41	y	5.67	39.83	7.03	y	2.98	35.17	11.80	y	2.50	32.23	12.90	y	0.0471447423920514	-11.8778268328121	down	ENSG00000102786.14	INTS6	chr13	protein_coding	integrator complex subunit 6
known_IR_445	chr14	24240330	24240419	-	IntronR	ENST00000267415.11	known	1.22	44.16	36.11	y	1.16	48.49	41.70	y	0.82	56.66	69.29	y	0.87	42.12	48.54	y	0.0138655134081696	-8.83454471536981	down	ENSG00000092330.15	TINF2	chr14	protein_coding	TERF1 (TRF1)-interacting nuclear factor 2
known_IR_451	chr14	32094228	32094231	+	IntronR	ENST00000432921.5	known	0.83	52.00	62.51	n	0.80	58.00	72.32	n	1.12	95.00	84.46	y	1.10	56.00	50.90	n	0.00653198614204898	16.3636557886443	up	ENSG00000100852.12	ARHGAP5	chr14	protein_coding	Rho GTPase activating protein 5
known_IR_458	chr14	54843054	54843782	-	IntronR	ENST00000543643.6	known	1.17	4.31	3.70	y	1.21	7.64	6.30	y	0.72	8.93	12.36	y	0.73	5.91	8.10	y	0.0196965149825112	-22.5558131283789	down	ENSG00000131979.18	GCH1	chr14	protein_coding	GTP cyclohydrolase 1
known_IR_484	chr14	96945150	96945238	+	IntronR	ENST00000495064.1	known	0.74	1.95	2.64	y	0.78	3.80	4.90	y	0.56	2.76	4.94	y	0.54	2.97	5.53	y	0.0273751286447089	-9.39148550549911	down	ENSG00000225163.3	LINC00618	chr14	lincRNA	long intergenic non-protein coding RNA 618
known_IR_488	chr15	32615607	32615805	+	IntronR	ENST00000543522.5	known	0.79	144.63	183.04	y	0.82	151.65	184.91	y	0.71	171.18	242.75	y	0.69	159.64	230.29	y	0.0384206740998101	-5.82435206036491	down	ENSG00000198826.10	ARHGAP11A	chr15	protein_coding	Rho GTPase activating protein 11A
known_IR_537	chr15	99131813	99132750	+	IntronR	ENST00000560674.5	known	1.16	56.48	48.52	y	1.15	63.82	55.27	y	0.89	59.96	67.30	y	0.93	55.61	59.69	y	0.0403995024151084	-11.8842456267803	down	ENSG00000182253.14	SYNM	chr15	protein_coding	synemin, intermediate filament protein
known_IR_691	chr17	41755432	41755730	-	IntronR	ENST00000393930.5	known	0.22	115.76	530.02	y	0.23	136.48	589.16	y	0.27	179.88	669.51	y	0.28	164.06	587.50	y	0.0194193243090799	7.07106781186547	up	ENSG00000173801.16	JUP	chr17	protein_coding	junction plakoglobin
known_IR_893	chr19	47001714	47002138	+	IntronR	ENST00000614079.1	known	1.17	99.85	85.23	y	1.08	100.87	93.00	y	1.46	138.36	95.06	y	1.57	134.88	85.84	y	0.034404123673478	5.48806084889628	up	ENSG00000160007.17	ARHGAP35	chr19	protein_coding	Rho GTPase activating protein 35
known_IR_954	chr2	130917061	130917397	+	IntronR	ENST00000326016.9	known	0.89	41.04	46.06	y	0.96	38.88	40.35	y	0.58	36.88	63.46	y	0.61	25.31	41.48	y	0.0376294226641231	-8.6662245687417	down	ENSG00000136002.16	ARHGEF4	chr2	protein_coding	Rho guanine nucleotide exchange factor (GEF) 4
known_IR_1160	chr3	149965347	149966180	-	IntronR	ENST00000423691.2	known	2.02	417.23	206.17	y	1.98	539.97	273.13	y	2.31	617.55	267.56	y	2.28	550.25	241.05	y	0.00929821484974509	11.8	up	ENSG00000070087.13	PFN2	chr3	protein_coding	profilin 2
known_IR_1369	chr6	159679298	159682474	-	IntronR	ENST00000367055.8	known	1.63	187.07	114.96	y	1.64	233.52	142.52	y	1.36	283.67	207.93	y	1.34	237.49	177.67	y	0.00635149131919146	-25.4911749434976	down	ENSG00000112096.16	SOD2	chr6	protein_coding	superoxide dismutase 2, mitochondrial
known_IR_1391	chr6	33200938	33201242	+	IntronR	ENST00000374675.7	known	0.96	355.83	371.37	y	0.95	384.21	403.72	y	0.84	480.74	572.06	y	0.85	397.22	467.96	y	0.00410679353229617	-15.556349186104	down	ENSG00000112473.16	SLC39A7	chr6	protein_coding	solute carrier family 39 (zinc transporter), member 7
known_IR_1451	chr7	30157595	30158986	+	IntronR	ENST00000511893.1	known	0.85	13.37	15.69	y	0.83	15.69	18.90	y	0.97	18.66	19.15	y	0.96	17.66	18.38	y	0.0212375304421551	11.1803398874989	up	ENSG00000251660.1	AC007036.5	chr7	sense_overlapping		--
novel_IR_10	chr1	100287203	100291403	+	IntronR	ENST00000370128.8	novel	0.20	2.87	14.30	y	0.21	4.23	19.83	y	0.14	4.48	31.25	n	0.13	3.68	28.68	n	0.0100505063388335	-9.89949493661167	down	ENSG00000137996.12	RTCA	chr1	protein_coding	RNA 3'-terminal phosphate cyclase
novel_IR_171	chr1	1299356	1299831	-	IntronR	ENST00000354700.9	novel	0.35	16.04	46.29	y	0.34	15.12	44.36	y	0.25	12.19	48.53	y	0.27	11.74	43.77	y	0.0371839859971618	-7.60263112349928	down	ENSG00000131584.18	ACAP3	chr1	protein_coding	ArfGAP with coiled-coil, ankyrin repeat and PH domains 3
novel_IR_243	chr1	147966663	147968875	+	IntronR	ENST00000314163.11	novel	3.61	1.62	0.45	y	2.98	2.06	0.69	y	0.92	2.02	2.20	y	1.50	2.89	1.93	y	0.0402158415959039	-4.86962157020551	down	ENSG00000188092.14	GPR89B	chr1	protein_coding	G protein-coupled receptor 89B
novel_IR_432	chr1	156466498	156467631	-	IntronR	ENST00000368240.6	novel	1.28	122.21	95.17	y	1.30	130.95	100.76	y	1.07	167.38	156.28	y	1.11	146.85	131.76	y	0.0293855888555767	-8.94427190999915	down	ENSG00000116604.17	MEF2D	chr1	protein_coding	myocyte enhancer factor 2D
novel_IR_446	chr1	156814016	156814205	-	IntronR	ENST00000368198.7	novel	0.52	28.91	55.10	y	0.53	34.69	65.68	y	0.40	42.57	107.45	y	0.41	29.81	73.22	y	0.00345424175512036	-16.9705627484772	down	ENSG00000027869.11	SH2D2A	chr1	protein_coding	SH2 domain containing 2A
novel_IR_462	chr1	159855026	159855176	-	IntronR	ENST00000368102.5	novel	4.46	14.81	3.32	y	5.10	3.83	0.75	y	1.70	2.58	1.52	y	1.50	2.11	1.41	y	0.0453798013806553	-9.48514478172311	down	ENSG00000188004.9	C1orf204	chr1	protein_coding	chromosome 1 open reading frame 204
novel_IR_614	chr1	179829831	179835995	-	IntronR	ENST00000442108.1	novel	0.32	0.21	0.67	n	0.37	0.39	1.05	y	1.11	0.37	0.33	y	1.15	0.40	0.35	y	0.00210025180172294	24.5192806165112	up	ENSG00000231966.1	RP11-12M5.4	chr1	lincRNA		--
novel_IR_626	chr1	183240391	183243147	+	IntronR	ENST00000264144.4	novel	0.43	0.64	1.50	n	0.49	0.69	1.41	n	0.25	0.96	3.80	y	0.30	0.92	3.08	y	0.0444441739327406	-4.73736455751715	down	ENSG00000058085.14	LAMC2	chr1	protein_coding	laminin, gamma 2
novel_IR_690	chr1	203048310	203048571	+	IntronR	ENST00000295706.8	novel	0.22	5.13	23.83	y	0.26	5.94	22.49	n	0.13	4.95	38.86	n	0.09	2.78	29.62	n	0.0442209912780499	-4.59619407771256	down	ENSG00000143847.15	PPFIA4	chr1	protein_coding	protein tyrosine phosphatase, receptor type, f polypeptide (PTPRF), interacting protein (liprin), alpha 4
novel_IR_912	chr1	2588453	2588954	+	IntronR	ENST00000378425.9	novel	0.09	2.86	31.89	n	0.11	2.63	23.99	n	0.20	6.32	31.51	y	0.21	4.18	20.10	y	0.027375128644709	9.39148550549912	up	ENSG00000157870.14	FAM213B	chr1	protein_coding	family with sequence similarity 213, member B
novel_IR_913	chr1	2588453	2588957	+	IntronR	ENST00000537325.5	novel	0.09	2.93	32.24	n	0.11	2.72	24.09	n	0.20	6.39	31.78	y	0.21	4.27	20.14	y	0.027375128644709	9.39148550549912	up	ENSG00000157870.14	FAM213B	chr1	protein_coding	family with sequence similarity 213, member B
novel_IR_969	chr1	31793428	31793747	-	IntronR	ENST00000257100.7	novel	0.73	3.99	5.49	y	0.65	4.13	6.31	y	0.11	1.72	16.00	n	0.00	0.00	1.88	n	0.0149516104140555	-9.33722570059136	down	ENSG00000134668.12	SPOCD1	chr1	protein_coding	SPOC domain containing 1
novel_IR_995	chr1	32362846	32363595	+	IntronR	ENST00000373534.3	novel	1.04	10.71	10.34	y	1.01	14.06	13.95	y	0.75	19.36	25.83	y	0.71	17.70	24.91	y	0.00929821484974516	-11.8	down	ENSG00000162526.6	TSSK3	chr1	protein_coding	testis-specific serine kinase 3
novel_IR_1142	chr1	45621484	45621638	-	IntronR	ENST00000421127.6	novel	4.33	3.96	0.91	y	5.40	2.79	0.52	y	0.49	4.31	8.79	n	0.00	0.00	4.61	n	0.0397402364265721	-7.85139965447537	down	ENSG00000159588.14	CCDC17	chr1	protein_coding	coiled-coil domain containing 17
novel_IR_1178	chr1	52033825	52043953	+	IntronR	ENST00000425802.1	novel	0.41	3.48	8.40	y	0.46	2.87	6.28	y	0.25	3.31	13.38	y	0.22	2.56	11.55	y	0.0337883228158527	-6.85994340570035	down	ENSG00000223390.1	RP11-91A18.4	chr1	antisense		--
novel_IR_1255	chr1	67386669	67390029	+	IntronR	ENST00000262345.5	novel	1.00	0.18	0.00	n	1.13	0.76	0.67	y	0.22	0.48	2.20	n	0.27	0.56	2.09	y	0.0286159805796044	-11.7745138013309	down	ENSG00000081985.10	IL12RB2	chr1	protein_coding	interleukin 12 receptor, beta 2
novel_IR_1313	chr1	90050	90287	-	IntronR	ENST00000495576.1	novel	1.02	3.72	3.65	y	0.82	2.72	3.31	y	0.12	0.33	2.79	n	0.22	1.13	5.15	y	0.0445338427731891	-6.70820393249937	down	ENSG00000239945.1	RP11-34P13.8	chr1	lincRNA		--
novel_IR_1327	chr1	941230	942410	+	IntronR	ENST00000617307.4	novel	0.57	8.37	14.71	y	0.63	7.40	11.82	y	0.23	5.28	23.01	y	0.27	3.13	11.52	y	0.0161019650141667	-9.7072534339415	down	ENSG00000187634.10	SAMD11	chr1	protein_coding	sterile alpha motif domain containing 11
novel_IR_1361	chr10	100231660	100233231	+	IntronR	ENST00000444359.1	novel	0.81	13.36	16.41	y	0.71	16.30	22.94	y	1.14	22.78	19.95	y	1.24	19.44	15.73	y	0.0259919729608036	6.0811183182043	up	ENSG00000227492.1	RP11-316M21.6	chr10	antisense		--
novel_IR_1455	chr10	112410495	112410584	+	IntronR	ENST00000354655.8	novel	0.53	5.00	9.49	y	0.63	5.41	8.60	y	0.06	1.00	16.40	n	0.00	0.00	12.14	n	0.020250578505514	-9.43242218283799	down	ENSG00000197142.10	ACSL5	chr10	protein_coding	acyl-CoA synthetase long-chain family member 5
novel_IR_1554	chr10	133423697	133424477	-	IntronR	ENST00000414069.2	novel	0.00	0.00	6.03	n	0.05	0.30	5.87	n	0.37	2.22	6.07	y	0.43	2.13	4.96	y	0.0118294391750674	9.6027659949672	up	ENSG00000203772.7	SPRN	chr10	protein_coding	shadow of prion protein homolog (zebrafish)
novel_IR_1574	chr10	18506547	18514511	+	IntronR	ENST00000377319.7	novel	1.31	1.08	0.82	y	1.00	1.19	0.00	n	5.30	1.48	0.28	n	4.87	1.00	0.21	y	0.00659139311497947	14.8275496208243	up	ENSG00000165995.18	CACNB2	chr10	protein_coding	calcium channel, voltage-dependent, beta 2 subunit
novel_IR_1595	chr10	24856995	24858392	-	IntronR	ENST00000320152.10	novel	0.12	1.21	9.79	n	0.09	1.09	12.67	n	0.20	2.31	11.47	y	0.23	2.56	10.98	y	0.0352361787622678	5.18544972870135	up	ENSG00000099256.18	PRTFDC1	chr10	protein_coding	phosphoribosyl transferase domain containing 1
novel_IR_1598	chr10	28524611	28525948	-	IntronR	ENST00000528337.1	novel	0.32	9.48	29.32	y	0.30	9.90	33.55	y	0.16	7.04	45.22	n	0.14	5.01	34.64	n	0.00772212328633235	-11.3137084989848	down	ENSG00000254635.5	WAC-AS1	chr10	antisense	WAC antisense RNA 1 (head to head)
novel_IR_1709	chr10	6838008	6840391	+	IntronR	ENST00000436383.1	novel	0.06	1.86	32.68	n	0.10	4.21	40.46	n	0.23	15.77	68.14	y	0.20	10.32	52.89	n	0.0383285914427353	5.4	up	ENSG00000238266.1	LINC00707	chr10	lincRNA	long intergenic non-protein coding RNA 707
novel_IR_1883	chr10	99612599	99613696	-	IntronR	ENST00000370495.5	novel	0.85	24.61	29.00	y	0.78	27.16	35.04	y	0.52	23.34	44.47	y	0.48	24.20	49.94	y	0.0295273200052745	-7.81418827912013	down	ENSG00000155287.10	SLC25A28	chr10	protein_coding	solute carrier family 25 (mitochondrial iron transporter), member 28
novel_IR_1886	chr10	99956591	99956789	+	IntronR	ENST00000434409.1	novel	3.29	51.67	15.68	y	3.34	65.00	19.44	y	4.42	88.38	20.02	y	4.57	89.16	19.49	y	0.0249037653280795	14.9259505559947	up	ENSG00000227695.5	DNMBP-AS1	chr10	antisense	DNMBP antisense RNA 1
novel_IR_2054	chr11	129857458	129858574	+	IntronR	ENST00000281441.7	novel	0.04	0.04	0.95	n	0.02	0.03	1.39	n	0.39	1.62	4.12	y	0.36	1.26	3.52	y	0.00497804270583021	19.1371567697704	up	ENSG00000151715.7	TMEM45B	chr11	protein_coding	transmembrane protein 45B
novel_IR_2174	chr11	419729	420463	-	IntronR	ENST00000332826.6	novel	1.38	11.45	8.30	y	1.48	6.83	4.62	y	0.54	9.78	18.00	y	0.40	5.66	14.22	y	0.0111825368409003	-11.1597733194066	down	ENSG00000185101.12	ANO9	chr11	protein_coding	anoctamin 9
novel_IR_2181	chr11	431767	431848	-	IntronR	ENST00000332826.6	novel	1.03	1.38	1.33	n	1.19	5.70	4.77	y	0.17	1.00	5.78	n	0.03	0.06	1.98	n	0.0115258924158339	-9.50128077067433	down	ENSG00000185101.12	ANO9	chr11	protein_coding	anoctamin 9
novel_IR_2353	chr11	6477268	6477718	-	IntronR	ENST00000614314.4	novel	0.50	28.86	58.16	y	0.45	26.98	59.63	n	0.63	51.66	81.65	y	0.66	46.16	69.90	y	0.0437536604148807	5.8309518948453	up	ENSG00000132254.12	ARFIP2	chr11	protein_coding	ADP-ribosylation factor interacting protein 2
novel_IR_2424	chr11	65884508	65884603	-	IntronR	ENST00000533045.5	novel	0.43	58.36	135.82	y	0.44	71.45	162.71	y	0.38	65.91	174.13	y	0.37	71.57	191.45	y	0.0136060761678563	-8.48528137423856	down	ENSG00000172500.12	FIBP	chr11	protein_coding	fibroblast growth factor (acidic) intracellular binding protein
novel_IR_2492	chr11	67436350	67437617	-	IntronR	ENST00000326294.3	novel	0.31	0.30	0.95	y	0.43	0.99	2.29	y	1.07	1.34	1.25	y	0.94	0.78	0.83	n	0.019184455127684	7.17846442059161	up	ENSG00000213402.2	PTPRCAP	chr11	protein_coding	protein tyrosine phosphatase, receptor type, C-associated protein
novel_IR_2493	chr11	67464696	67464803	-	IntronR	ENST00000308022.6	novel	2.26	3.75	1.66	n	1.88	6.35	3.38	y	0.83	1.82	2.19	n	0.45	0.91	2.03	n	0.0335410796392349	-5.32190893208823	down	ENSG00000172663.8	TMEM134	chr11	protein_coding	transmembrane protein 134
novel_IR_2523	chr11	70206934	70207059	-	IntronR	ENST00000526174.1	novel	0.60	45.70	76.37	y	0.58	56.77	98.50	y	0.49	54.04	109.69	y	0.47	47.28	101.42	y	0.0161300899000926	-7.77817459305202	down	ENSG00000254721.1	RP11-805J14.5	chr11	antisense		--
novel_IR_2553	chr11	73363833	73364172	+	IntronR	ENST00000263674.3	novel	0.49	13.93	28.63	y	0.41	11.81	29.13	y	0.13	5.09	40.15	n	0.17	5.24	30.28	n	0.0445338427731892	-6.70820393249937	down	ENSG00000110237.3	ARHGEF17	chr11	protein_coding	Rho guanine nucleotide exchange factor (GEF) 17
novel_IR_2607	chr11	781750	781928	+	IntronR	ENST00000533938.1	novel	4.53	8.88	1.96	y	5.65	4.52	0.80	y	0.43	1.16	2.69	y	1.54	0.81	0.53	n	0.0349720295588643	-5.20653659604541	down	ENSG00000255142.1	AP006621.6	chr11	lincRNA		--
novel_IR_2700	chr12	10847135	10848372	-	IntronR	ENST00000544994.5	novel	0.28	2.01	7.09	y	0.34	0.69	2.05	y	0.52	1.63	3.16	y	0.58	1.89	3.27	y	0.0298574998546681	5.65685424949238	up	ENSG00000111215.11	PRR4	chr12	protein_coding	proline rich 4 (lacrimal)
novel_IR_2865	chr12	22460697	22463356	-	IntronR	ENST00000543604.1	novel	1.42	0.58	0.41	y	1.61	3.10	1.92	n	0.80	2.19	2.74	n	0.69	0.55	0.80	n	0.0342993829241704	-7.01450778758386	down	ENSG00000256973.1	RP11-359J14.2	chr12	lincRNA		--
novel_IR_2976	chr12	49103813	49104448	-	IntronR	ENST00000267102.12	novel	0.17	6.50	37.19	n	0.20	7.82	39.57	n	0.30	10.99	36.30	y	0.28	7.68	26.97	n	0.0384206740998104	5.82435206036491	up	ENSG00000139636.15	LMBR1L	chr12	protein_coding	limb development membrane protein 1-like
novel_IR_3011	chr12	51246119	51246751	-	IntronR	ENST00000603798.5	novel	0.41	5.82	14.17	y	0.46	7.66	16.73	y	0.70	14.34	20.54	y	0.65	12.26	18.93	y	0.0210195802623949	6.78822509939086	up	ENSG00000170545.16	SMAGP	chr12	protein_coding	small cell adhesion glycoprotein
novel_IR_3013	chr12	51919115	51920759	+	IntronR	ENST00000388922.8	novel	0.61	0.47	0.77	y	0.79	0.98	1.24	n	0.17	0.18	1.07	n	0.00	0.00	0.51	n	0.0384632947560973	-4.96792320909042	down	ENSG00000139567.12	ACVRL1	chr12	protein_coding	activin A receptor type II-like 1
novel_IR_3037	chr12	52308264	52308404	+	IntronR	ENST00000423955.6	novel	0.71	6.23	8.84	y	0.73	4.45	6.12	n	0.91	6.71	7.34	y	0.88	7.76	8.80	y	0.0161019650141667	9.7072534339415	up	ENSG00000170442.11	KRT86	chr12	protein_coding	keratin 86, type II
novel_IR_3232	chr12	62401275	62404193	+	IntronR	ENST00000353364.7	novel	0.18	0.82	4.58	n	0.16	0.95	6.14	n	0.25	1.91	7.70	n	0.24	1.37	5.64	y	0.044533842773189	6.70820393249937	up	ENSG00000135655.13	USP15	chr12	protein_coding	ubiquitin specific peptidase 15
novel_IR_3260	chr12	6578721	6582644	+	IntronR	ENST00000501075.2	novel	0.69	31.21	44.92	y	0.71	38.33	54.21	y	0.63	39.12	62.57	y	0.62	34.30	55.12	y	0.0445338427731892	-6.70820393249936	down	ENSG00000247853.2	RP5-940J5.6	chr12	antisense		--
novel_IR_3300	chr12	6978507	6978603	-	IntronR	ENST00000261407.8	novel	0.16	16.94	106.11	n	0.14	14.75	109.09	n	0.27	31.47	118.42	y	0.24	25.59	106.65	y	0.0384206740998105	5.8243520603649	up	ENSG00000111684.10	LPCAT3	chr12	protein_coding	lysophosphatidylcholine acyltransferase 3
novel_IR_3339	chr12	7323560	7324273	+	IntronR	ENST00000399422.4	novel	1.00	0.83	0.00	n	0.88	0.80	0.92	n	0.16	0.59	3.76	n	0.26	0.49	1.87	y	0.012454966264736	-9.3466922351014	down	ENSG00000215009.5	ACSM4	chr12	protein_coding	acyl-CoA synthetase medium-chain family member 4
novel_IR_3398	chr12	926946	927145	-	IntronR	ENST00000539046.5	novel	0.36	3.31	9.29	y	0.28	3.43	12.24	y	0.09	1.07	11.80	n	0.00	0.00	3.08	n	0.0458998168838102	-4.5675013919557	down	ENSG00000002016.16	RAD52	chr12	protein_coding	RAD52 homolog (S. cerevisiae)
novel_IR_3484	chr13	113180042	113180158	-	IntronR	ENST00000622406.4	novel	0.23	74.77	321.94	y	0.25	97.78	390.94	y	0.18	70.75	388.12	n	0.16	62.14	391.98	n	0.0384760523591768	-4.94974746830584	down	ENSG00000126226.21	PCID2	chr13	protein_coding	PCI domain containing 2
novel_IR_3496	chr13	113838191	113839728	-	IntronR	ENST00000327773.6	novel	0.26	3.92	14.93	y	0.24	4.40	18.33	y	0.11	3.20	29.98	n	0.10	2.57	24.67	n	0.0170998969834478	-12.9691942694988	down	ENSG00000183087.14	GAS6	chr13	protein_coding	growth arrest-specific 6
novel_IR_3575	chr13	49993961	49997074	-	IntronR	ENST00000621282.4	novel	0.09	0.82	9.41	n	0.12	0.96	7.75	n	0.28	1.89	6.85	n	0.31	2.25	7.19	y	0.0122370346709309	8.95668589502961	up	ENSG00000231607.8	DLEU2	chr13	antisense	deleted in lymphocytic leukemia 2 (non-protein coding)
novel_IR_3699	chr14	21088876	21089014	+	IntronR	ENST00000298694.8	novel	0.26	2.46	9.58	y	0.33	4.32	13.23	y	0.04	0.64	16.27	n	0.00	0.00	8.93	n	0.0364784102081006	-6.82191040240647	down	ENSG00000165801.9	ARHGEF40	chr14	protein_coding	Rho guanine nucleotide exchange factor (GEF) 40
novel_IR_3743	chr14	23987273	23990182	+	IntronR	ENST00000621761.4	novel	1.10	3.18	2.89	y	1.03	4.91	4.77	y	0.34	4.72	14.03	y	0.19	3.12	16.75	n	0.0290362394838435	-9.66595349328283	down	ENSG00000187630.14	DHRS4L2	chr14	protein_coding	dehydrogenase/reductase (SDR family) member 4 like 2
novel_IR_3767	chr14	24235810	24235949	+	IntronR	ENST00000348719.11	novel	0.12	2.18	17.99	n	0.08	2.46	29.93	n	0.26	11.07	42.21	y	0.23	7.02	30.70	n	0.0337569769271549	5.8	up	ENSG00000100938.17	GMPR2	chr14	protein_coding	guanosine monophosphate reductase 2
novel_IR_3768	chr14	24237562	24238246	+	IntronR	ENST00000620807.4	novel	0.06	1.76	28.64	n	0.10	3.77	37.29	n	0.19	7.29	38.17	n	0.23	7.81	33.50	y	0.0442209912780499	4.59619407771256	up	ENSG00000100938.17	GMPR2	chr14	protein_coding	guanosine monophosphate reductase 2
novel_IR_3950	chr14	73936088	73937602	-	IntronR	ENST00000286544.3	novel	0.00	0.00	6.20	n	0.03	0.12	4.04	n	0.32	1.74	5.51	y	0.25	1.79	7.17	y	0.0491860749022505	7.09054737442502	up	ENSG00000156050.8	FAM161B	chr14	protein_coding	family with sequence similarity 161, member B
novel_IR_4108	chr15	40264989	40265842	+	IntronR	ENST00000455577.6	novel	0.35	0.80	2.30	y	0.42	0.83	1.99	y	0.06	0.17	2.96	n	0.04	0.17	3.85	n	0.0499491793697907	-9.20315778456217	down	ENSG00000137843.11	PAK6	chr15	protein_coding	p21 protein (Cdc42/Rac)-activated kinase 6
novel_IR_4128	chr15	40807671	40809119	+	IntronR	ENST00000564258.5	novel	0.70	17.26	24.54	y	0.69	20.75	30.05	y	0.60	19.78	32.84	y	0.59	17.52	29.84	y	0.00496280979001087	-14.1421356237309	down	ENSG00000166140.17	ZFYVE19	chr15	protein_coding	zinc finger, FYVE domain containing 19
novel_IR_4330	chr15	65652808	65660279	+	IntronR	ENST00000537259.5	novel	0.71	2.00	2.83	y	0.81	2.40	2.96	y	0.42	3.43	8.09	y	0.34	2.16	6.30	y	0.0303760122320758	-5.93460295176703	down	ENSG00000074621.13	SLC24A1	chr15	protein_coding	solute carrier family 24 (sodium/potassium/calcium exchanger), member 1
novel_IR_4403	chr15	74840316	74840498	-	IntronR	ENST00000440863.6	novel	0.31	12.35	40.02	y	0.29	20.25	69.33	y	0.38	22.72	60.02	y	0.36	20.82	58.20	y	0.0384760523591769	4.94974746830583	up	ENSG00000140474.12	ULK3	chr15	protein_coding	unc-51 like kinase 3
novel_IR_4444	chr15	78999913	79001662	-	IntronR	ENST00000558480.6	novel	0.06	0.30	5.24	n	0.16	0.59	3.61	n	1.39	0.30	0.22	y	1.35	1.09	0.81	n	0.0111221804402525	23.3976126103085	up	ENSG00000058335.15	RASGRF1	chr15	protein_coding	Ras protein-specific guanine nucleotide-releasing factor 1
novel_IR_4510	chr15	90596200	90596335	-	IntronR	ENST00000558389.1	novel	0.57	6.06	10.69	y	0.56	3.85	6.86	y	1.91	20.49	10.73	y	1.72	21.16	12.33	y	0.0477221590351438	13.1397082806909	up	ENSG00000259212.1	CTD-3065B20.2	chr15	antisense		--
novel_IR_4656	chr16	19716542	19717695	+	IntronR	ENST00000320394.10	novel	0.02	0.16	6.48	n	0.06	0.47	8.14	n	0.26	2.06	8.01	n	0.22	2.07	9.41	y	0.0194193243090798	7.07106781186547	up	ENSG00000174628.16	IQCK	chr16	protein_coding	IQ motif containing K
novel_IR_5042	chr16	59127	59249	-	IntronR	ENST00000262316.10	novel	0.00	0.00	41.66	n	0.03	1.50	43.98	n	0.18	9.17	51.24	n	0.22	9.84	44.29	y	0.021788884368182	7.4	up	ENSG00000007384.15	RHBDF1	chr16	protein_coding	rhomboid 5 homolog 1 (Drosophila)
novel_IR_5058	chr16	66549009	66549938	-	IntronR	ENST00000299697.11	novel	0.24	1.38	5.62	y	0.27	1.55	5.65	y	0.66	2.64	4.02	y	0.72	1.60	2.22	y	0.0170998969834477	12.9691942694988	up	ENSG00000166548.15	TK2	chr16	protein_coding	thymidine kinase 2, mitochondrial
novel_IR_5165	chr16	68236862	68237153	-	IntronR	ENST00000564147.1	novel	1.63	2.09	1.28	y	1.73	1.23	0.71	y	1.00	0.51	0.00	n	0.99	0.63	0.64	y	0.0444176939803263	-13.6320095058768	down	ENSG00000261469.1	RP11-96D1.6	chr16	sense_intronic		--
novel_IR_5380	chr16	89722834	89723137	+	IntronR	ENST00000289816.9	novel	0.09	3.74	43.67	n	0.10	3.29	32.34	n	0.20	9.15	45.85	n	0.21	12.48	58.39	y	0.00410679353229616	15.5563491861041	up	ENSG00000158805.11	ZNF276	chr16	protein_coding	zinc finger protein 276
novel_IR_5386	chr16	89739553	89739994	-	IntronR	ENST00000389301.7	novel	0.19	28.45	147.71	n	0.23	33.41	147.54	y	0.36	54.15	150.03	y	0.32	47.67	146.73	y	0.04422099127805	4.59619407771256	up	ENSG00000187741.14	FANCA	chr16	protein_coding	Fanconi anemia, complementation group A
novel_IR_5508	chr17	21000037	21000111	+	IntronR	ENST00000580962.1	novel	1.21	219.77	181.27	y	1.19	252.58	212.30	y	0.99	258.07	260.82	y	0.94	227.95	243.50	y	0.0402870524058368	-8.72768089432143	down	ENSG00000263986.1	RP11-746M1.1	chr17	antisense		--
novel_IR_5625	chr17	3656586	3656676	+	IntronR	ENST00000046640.7	novel	0.41	10.46	25.41	y	0.38	5.71	14.90	y	0.16	5.94	37.75	n	0.09	3.00	32.24	n	0.0491860749022505	-7.09054737442502	down	ENSG00000040531.14	CTNS	chr17	protein_coding	cystinosin, lysosomal cystine transporter
novel_IR_5707	chr17	41519010	41519345	-	IntronR	ENST00000393976.6	novel	0.50	5.14	10.33	y	0.54	12.61	23.41	y	0.78	19.37	24.71	y	0.79	13.41	17.03	y	0.0370035684451608	12.8543881269256	up	ENSG00000171346.13	KRT15	chr17	protein_coding	keratin 15, type I
novel_IR_5848	chr17	47047264	47049202	+	IntronR	ENST00000570311.1	novel	0.52	8.61	16.54	y	0.48	9.82	20.50	y	0.76	10.62	13.92	y	0.74	10.98	14.74	y	0.0212375304421551	11.1803398874989	up	ENSG00000263142.5	LRRC37A17P	chr17	transcribed_unprocessed_pseudogene	leucine rich repeat containing 37, member A17, pseudogene
novel_IR_5893	chr17	48557358	48559586	+	IntronR	ENST00000464382.2	novel	6.01	1.73	0.29	y	6.55	0.79	0.12	n	1.40	1.34	0.96	y	0.14	0.30	2.13	n	0.0416068786624458	-8.03887161174524	down	ENSG00000239552.2	HOXB-AS2	chr17	antisense	HOXB cluster antisense RNA 2
novel_IR_6013	chr17	59400631	59403233	-	IntronR	ENST00000585190.1	novel	2.20	8.83	4.01	y	2.37	8.03	3.39	y	1.03	9.87	9.56	y	0.74	6.20	8.36	y	0.0256753727155986	-8.32949764232221	down	ENSG00000266002.1	RP11-567L7.5	chr17	antisense		--
novel_IR_6038	chr17	6449778	6450028	+	IntronR	ENST00000570337.6	novel	0.41	8.93	21.68	y	0.42	12.61	29.84	y	0.18	8.61	48.55	n	0.16	6.43	39.19	n	0.00793014036033135	-21.9134661794979	down	ENSG00000129195.15	FAM64A	chr17	protein_coding	family with sequence similarity 64, member A
novel_IR_6153	chr17	7436634	7437275	-	IntronR	ENST00000570444.1	novel	1.73	37.43	21.60	y	1.78	38.78	21.78	y	3.34	57.28	17.13	y	3.13	55.77	17.83	y	0.0353665753825726	13.7119352165176	up	ENSG00000262624.1	RP11-104H15.9	chr17	antisense		--
novel_IR_6277	chr17	78485033	78485550	-	IntronR	ENST00000585328.5	novel	0.98	34.89	35.56	y	0.97	39.51	40.63	y	0.71	30.52	43.14	y	0.72	27.59	38.49	y	0.000738825368685751	-36.7695526217004	down	ENSG00000187775.16	DNAH17	chr17	protein_coding	dynein, axonemal, heavy chain 17
novel_IR_6456	chr18	11857785	11862395	+	IntronR	ENST00000602628.1	novel	0.35	1.72	4.86	n	0.38	3.27	8.63	y	0.94	3.33	3.56	y	1.05	2.87	2.74	n	0.0416872954922725	11.0509310432686	up	ENSG00000141404.15	GNAL	chr18	protein_coding	guanine nucleotide binding protein (G protein), alpha activating activity polypeptide, olfactory type
novel_IR_6548	chr18	50283324	50283515	-	IntronR	ENST00000589940.5	novel	0.32	23.39	73.33	y	0.31	23.11	75.51	y	0.23	20.48	87.94	y	0.25	20.09	81.75	y	0.044533842773189	-6.70820393249937	down	ENSG00000154832.14	CXXC1	chr18	protein_coding	CXXC finger protein 1
novel_IR_6588	chr18	6927448	6927616	+	IntronR	ENST00000584511.1	novel	1.24	5.13	4.15	y	1.69	5.67	3.35	y	3.61	14.81	4.11	y	4.05	20.04	4.95	y	0.0172719836375351	7.5155145431817	up	ENSG00000264127.1	SCML2P1	chr18	processed_pseudogene	SCML2 pseudogene 1
novel_IR_6720	chr19	12774741	12774812	-	IntronR	ENST00000397668.7	novel	0.21	5.94	28.04	y	0.24	5.77	23.92	n	0.04	0.99	23.74	n	0.03	0.93	32.29	n	0.0324006091978618	-12.0166551086398	down	ENSG00000095066.11	HOOK2	chr19	protein_coding	hook microtubule-tethering protein 2
novel_IR_6811	chr19	16577248	16577605	-	IntronR	ENST00000611692.4	novel	1.12	20.31	18.11	y	1.02	18.86	18.56	y	0.51	13.28	26.10	y	0.48	10.31	21.60	y	0.0392239879978932	-11.0150022800432	down	ENSG00000105085.10	MED26	chr19	protein_coding	mediator complex subunit 26
novel_IR_6876	chr19	1816154	1816225	-	IntronR	ENST00000170168.8	novel	0.20	4.57	23.30	n	0.25	5.00	20.31	y	0.71	20.17	28.33	y	0.63	15.79	24.97	y	0.0188793601588303	9.43398113205661	up	ENSG00000079313.11	REXO1	chr19	protein_coding	REX1, RNA exonuclease 1 homolog (S. cerevisiae)
novel_IR_6891	chr19	1852450	1853192	+	IntronR	ENST00000592884.2	novel	0.67	66.55	99.24	y	0.65	70.61	108.48	y	0.74	83.14	112.84	y	0.72	69.88	96.98	y	0.0384760523591769	4.94974746830582	up	ENSG00000267125.2	CTB-31O20.6	chr19	antisense		--
novel_IR_6939	chr19	1989867	1990010	+	IntronR	ENST00000587498.1	novel	0.31	6.66	21.25	y	0.34	8.02	23.33	y	0.51	11.81	23.14	y	0.52	9.48	18.40	y	0.0324006091978619	12.0166551086398	up	ENSG00000267283.1	AC005306.3	chr19	processed_transcript		--
novel_IR_7008	chr19	35036563	35036886	+	IntronR	ENST00000601692.1	novel	0.00	0.00	3.52	n	0.14	0.34	2.51	n	0.80	1.78	2.21	y	0.95	0.52	0.55	y	0.0160725999905941	7.84665987914013	up	ENSG00000267874.1	CTD-2527I21.9	chr19	sense_intronic		--
novel_IR_7085	chr19	36637839	36638784	-	IntronR	ENST00000618437.1	novel	0.15	0.34	2.23	n	0.18	0.66	3.71	n	0.36	1.19	3.36	y	0.35	1.18	3.33	y	0.0324006091978618	12.0166551086398	up	ENSG00000197808.11	ZNF461	chr19	protein_coding	zinc finger protein 461
novel_IR_7171	chr19	38921596	38922238	-	IntronR	ENST00000594171.5	novel	0.49	11.88	24.15	y	0.48	12.46	25.87	y	0.36	15.34	42.61	y	0.34	12.79	37.98	y	0.0189814450578698	-12.0747670784989	down	ENSG00000104835.14	SARS2	chr19	protein_coding	seryl-tRNA synthetase 2, mitochondrial
novel_IR_7177	chr19	39383291	39383499	+	IntronR	ENST00000314471.10	novel	0.49	69.31	141.73	y	0.50	71.56	143.69	y	0.41	72.80	178.69	y	0.42	67.99	160.22	y	0.00772212328633236	-11.3137084989848	down	ENSG00000179134.14	SAMD4B	chr19	protein_coding	sterile alpha motif domain containing 4B
novel_IR_7414	chr19	49338936	49339330	+	IntronR	ENST00000598095.5	novel	1.91	7.20	3.77	y	1.79	7.33	4.10	n	0.59	2.63	4.43	n	0.42	1.93	4.64	n	0.00878589056123275	-12.9273150128365	down	ENSG00000104894.11	CD37	chr19	protein_coding	CD37 molecule
novel_IR_7495	chr19	52572368	52574077	+	IntronR	ENST00000301093.6	novel	0.30	1.67	5.50	n	0.28	3.70	13.33	y	0.05	1.03	22.02	n	0.08	1.31	15.61	n	0.0104404236987832	-12.4807544150677	down	ENSG00000167562.11	ZNF701	chr19	protein_coding	zinc finger protein 701
novel_IR_7535	chr19	55159338	55159422	+	IntronR	ENST00000591665.1	novel	2.08	46.35	22.28	y	1.86	36.43	19.59	y	1.34	28.87	21.53	y	1.19	26.53	22.30	y	0.0439222051044227	-5.29536615163019	down	ENSG00000267577.1	CTD-2587H24.5	chr19	antisense		--
novel_IR_7564	chr19	55353774	55353866	-	IntronR	ENST00000589467.1	novel	0.69	1.85	2.68	y	0.59	0.97	1.63	n	0.14	1.08	7.87	n	0.00	0.00	8.96	n	0.0282289754590593	-6.6261154083977	down	ENSG00000160471.12	COX6B2	chr19	protein_coding	cytochrome c oxidase subunit VIb polypeptide 2 (testis)
novel_IR_7592	chr19	57351359	57351480	-	IntronR	ENST00000597973.1	novel	12.17	12.84	1.06	y	12.96	8.28	0.64	y	6.60	10.62	1.61	y	6.10	20.27	3.32	y	0.0104053646280184	-13.2950681706261	down	ENSG00000268678.1	CTC-444N24.13	chr19	antisense		--
novel_IR_7648	chr19	6746196	6746452	+	IntronR	ENST00000313244.13	novel	0.21	18.67	87.66	y	0.19	18.27	95.13	n	0.10	13.56	131.44	n	0.12	14.78	118.84	n	0.0238129398160472	-6.36396103067893	down	ENSG00000125733.17	TRIP10	chr19	protein_coding	thyroid hormone receptor interactor 10
novel_IR_7712	chr19	9337858	9338494	+	IntronR	ENST00000603380.5	novel	0.26	2.55	9.68	y	0.31	1.97	6.35	y	0.06	0.24	3.82	n	0.03	0.20	7.01	n	0.0252223611895664	-8.23193208684043	down	ENSG00000188321.13	ZNF559	chr19	protein_coding	zinc finger protein 559
novel_IR_7713	chr19	9337865	9338494	+	IntronR	ENST00000317221.11	novel	0.27	2.52	9.50	y	0.32	1.96	6.16	y	0.06	0.22	3.74	n	0.02	0.15	6.92	n	0.0176141563246602	-7.96486185631891	down	ENSG00000188321.13	ZNF559	chr19	protein_coding	zinc finger protein 559
novel_IR_7835	chr2	131041462	131041815	+	IntronR	ENST00000326016.9	novel	0.26	9.38	36.62	y	0.24	10.60	44.48	y	0.13	7.42	57.24	n	0.12	4.81	40.03	n	0.0212375304421551	-11.1803398874989	down	ENSG00000136002.16	ARHGEF4	chr2	protein_coding	Rho guanine nucleotide exchange factor (GEF) 4
novel_IR_7939	chr2	172065752	172066264	+	IntronR	ENST00000315796.4	novel	0.05	0.30	6.51	n	0.06	0.60	9.50	n	0.22	2.13	9.90	y	0.20	3.34	16.58	y	0.0155112285407009	13.8636214604987	up	ENSG00000172878.13	METAP1D	chr2	protein_coding	methionyl aminopeptidase type 1D (mitochondrial)
novel_IR_8041	chr2	178612162	178612277	-	IntronR	ENST00000342992.10	novel	0.37	1.34	3.59	y	0.51	1.81	3.51	y	1.06	4.39	4.14	y	0.93	4.86	5.21	y	0.0287282232555136	5.81000554075137	up	ENSG00000155657.23	TTN	chr2	protein_coding	titin
novel_IR_8042	chr2	178612576	178612773	-	IntronR	ENST00000342992.10	novel	0.58	2.94	5.11	y	0.43	2.04	4.72	y	1.16	5.36	4.63	y	1.02	5.01	4.93	y	0.0297222913283405	5.70223109229438	up	ENSG00000155657.23	TTN	chr2	protein_coding	titin
novel_IR_8052	chr2	178616630	178616729	-	IntronR	ENST00000342992.10	novel	0.63	1.81	2.87	y	0.62	2.00	3.24	y	2.02	10.10	5.00	y	1.97	2.68	1.36	y	0.00876941752745527	53.7358210278624	up	ENSG00000155657.23	TTN	chr2	protein_coding	titin
novel_IR_8058	chr2	178619887	178619988	-	IntronR	ENST00000342992.10	novel	0.02	0.11	6.38	n	0.12	0.67	5.64	n	0.56	4.46	7.91	y	0.50	2.00	4.03	y	0.0270090437433755	7.88893491655541	up	ENSG00000155657.23	TTN	chr2	protein_coding	titin
novel_IR_8085	chr2	1792464	1801690	-	IntronR	ENST00000407844.5	novel	0.37	0.29	0.78	y	0.43	0.39	0.91	y	0.13	0.38	2.89	n	0.16	0.31	1.88	n	0.0371839859971616	-7.60263112349928	down	ENSG00000186487.17	MYT1L	chr2	protein_coding	myelin transcription factor 1-like
novel_IR_8086	chr2	1792464	1801696	-	IntronR	ENST00000399161.6	novel	0.37	0.29	0.77	y	0.42	0.39	0.93	y	0.13	0.38	2.96	n	0.16	0.31	1.93	n	0.0236175658720556	-8.57492925712544	down	ENSG00000186487.17	MYT1L	chr2	protein_coding	myelin transcription factor 1-like
novel_IR_8639	chr2	85431268	85433099	+	IntronR	ENST00000389938.6	novel	1.00	0.32	0.00	n	0.84	0.69	0.82	n	0.31	0.32	1.02	n	0.41	0.46	1.12	y	0.0403794022744936	-5.93598812803562	down	ENSG00000152292.16	SH2D6	chr2	protein_coding	SH2 domain containing 6
novel_IR_8758	chr2	9993244	9995879	+	IntronR	ENST00000324907.13	novel	0.11	0.93	8.31	n	0.12	0.99	8.08	n	0.22	1.48	6.79	n	0.21	1.31	6.23	y	0.00496280979001086	14.1421356237309	up	ENSG00000134317.17	GRHL1	chr2	protein_coding	grainyhead-like 1 (Drosophila)
novel_IR_8791	chr20	18481810	18483481	+	IntronR	ENST00000377603.4	novel	0.02	0.35	15.60	n	0.06	1.13	18.83	n	0.24	5.85	24.38	y	0.27	5.59	20.45	y	0.0165861285570051	8.6	up	ENSG00000132664.11	POLR3F	chr20	protein_coding	polymerase (RNA) III (DNA directed) polypeptide F, 39 kDa
novel_IR_8886	chr20	3669637	3671006	-	IntronR	ENST00000356518.6	novel	0.35	1.04	2.94	n	0.33	1.69	5.05	y	0.53	1.41	2.66	y	0.51	1.30	2.52	y	0.00611626532638109	12.7279220613579	up	ENSG00000149451.17	ADAM33	chr20	protein_coding	ADAM metallopeptidase domain 33
novel_IR_8902	chr20	37521403	37522667	+	IntronR	ENST00000346199.2	novel	0.58	2.97	5.10	y	0.42	2.36	5.64	y	1.18	6.45	5.46	y	1.04	3.98	3.82	y	0.0302278134783594	5.73839729713994	up	ENSG00000053438.8	NNAT	chr20	protein_coding	neuronatin
novel_IR_8931	chr20	43529368	43530284	+	IntronR	ENST00000418998.5	novel	0.08	0.32	3.81	n	0.13	0.99	7.93	n	0.75	1.28	1.71	n	0.80	1.81	2.28	y	0.00277300739022129	18.9504617357995	up	ENSG00000185513.14	L3MBTL1	chr20	protein_coding	l(3)mbt-like 1 (Drosophila)
novel_IR_8954	chr20	45841956	45843527	-	IntronR	ENST00000217455.8	novel	0.23	12.47	53.56	y	0.26	13.14	49.70	y	0.44	21.32	48.21	y	0.40	17.78	44.29	y	0.0240903695895982	7	up	ENSG00000101473.16	ACOT8	chr20	protein_coding	acyl-CoA thioesterase 8
novel_IR_8967	chr20	46350524	46350761	-	IntronR	ENST00000543605.5	novel	0.31	4.92	15.98	n	0.26	4.78	18.61	n	0.70	13.94	19.94	y	0.66	12.38	18.75	y	0.00773619510216189	12.3377271891999	up	ENSG00000080189.14	SLC35C2	chr20	protein_coding	solute carrier family 35 (GDP-fucose transporter), member C2
novel_IR_9002	chr20	56388784	56392154	-	IntronR	ENST00000395911.5	novel	0.43	5.65	13.20	y	0.38	7.12	18.99	y	0.66	6.98	10.56	y	0.70	6.09	8.76	y	0.015295342843673	8.58955690387334	up	ENSG00000087586.17	AURKA	chr20	protein_coding	aurora kinase A
novel_IR_9049	chr20	63242623	63244024	-	IntronR	ENST00000370307.6	novel	0.72	3.88	5.38	y	0.76	4.34	5.67	y	0.48	4.49	9.29	n	0.52	4.11	7.84	y	0.0136060761678563	-8.48528137423856	down	ENSG00000101198.14	NKAIN4	chr20	protein_coding	Na+/K+ transporting ATPase interacting 4
novel_IR_9212	chr21	44330916	44331843	-	IntronR	ENST00000397956.7	novel	0.46	4.68	10.24	n	0.44	6.12	13.81	y	0.97	12.52	12.92	y	0.99	9.82	9.88	y	0.000711237643321292	37.476659402887	up	ENSG00000160226.15	C21orf2	chr21	protein_coding	chromosome 21 open reading frame 2
novel_IR_9244	chr21	46246404	46246628	-	IntronR	ENST00000291688.5	novel	0.26	16.78	64.31	y	0.28	20.56	72.71	y	0.45	36.74	81.66	y	0.43	34.59	80.94	y	0.00684939567712382	12.0208152801713	up	ENSG00000160294.10	MCM3AP	chr21	protein_coding	minichromosome maintenance complex component 3 associated protein
novel_IR_9245	chr21	46246886	46251529	-	IntronR	ENST00000291688.5	novel	0.28	26.46	94.75	y	0.27	27.00	99.69	y	0.24	28.39	117.34	y	0.23	25.55	109.08	y	0.029857499854668	-5.65685424949239	down	ENSG00000160294.10	MCM3AP	chr21	protein_coding	minichromosome maintenance complex component 3 associated protein
novel_IR_9368	chr22	23692209	23692335	+	IntronR	ENST00000612432.4	novel	1.06	13.30	12.51	y	0.80	14.25	17.84	y	1.87	25.74	13.76	y	1.64	11.26	6.88	y	0.0427310488906551	4.75324741580434	up	ENSG00000159496.14	RGL4	chr22	protein_coding	ral guanine nucleotide dissociation stimulator-like 4
novel_IR_9437	chr22	30491937	30492439	+	IntronR	ENST00000610737.1	novel	1.42	19.06	13.45	y	1.63	18.26	11.24	y	0.87	8.16	9.40	n	0.72	10.93	15.15	n	0.0372102808055534	-5.65738508553254	down	ENSG00000181123.8	RP4-539M6.14	chr22	antisense		--
novel_IR_9439	chr22	30492155	30492474	-	IntronR	ENST00000255858.11	novel	0.27	8.73	32.91	y	0.25	8.18	33.39	y	0.13	2.91	21.73	n	0.10	2.14	22.12	n	0.02222678799251	-8.04315284526582	down	ENSG00000133488.14	SEC14L4	chr22	protein_coding	SEC14-like 4 (S. cerevisiae)
novel_IR_9451	chr22	31291296	31292275	-	IntronR	ENST00000215912.9	novel	0.51	4.71	9.22	y	0.58	4.21	7.22	y	0.26	4.03	15.37	n	0.30	3.59	12.11	y	0.0386350869234676	-6.57384093322805	down	ENSG00000100100.12	PIK3IP1	chr22	protein_coding	phosphoinositide-3-kinase interacting protein 1
novel_IR_9660	chr3	101823845	101824692	-	IntronR	ENST00000490324.2	novel	0.84	3.99	4.77	n	0.91	2.77	3.04	y	0.38	2.35	6.18	y	0.27	1.84	6.71	y	0.0220603858281604	-8.43661487732107	down	ENSG00000249474.1	RP11-49I4.3	chr3	antisense		--
novel_IR_9662	chr3	101852768	101852886	+	IntronR	ENST00000394054.6	novel	0.38	47.55	125.27	y	0.36	52.89	146.33	y	0.25	26.38	106.58	y	0.26	20.50	79.84	n	0.0239815573416881	-10.285912696499	down	ENSG00000144802.11	NFKBIZ	chr3	protein_coding	nuclear factor of kappa light polypeptide gene enhancer in B-cells inhibitor, zeta
novel_IR_9849	chr3	149649102	149649840	-	IntronR	ENST00000463167.1	novel	0.18	0.20	1.08	n	0.15	0.60	4.10	n	1.46	2.38	1.63	n	1.31	0.92	0.71	y	0.0325066512984559	15.950778991239	up	ENSG00000241985.1	WWTR1-IT1	chr3	sense_intronic	WWTR1 intronic transcript 1
novel_IR_9914	chr3	183016281	183017071	+	IntronR	ENST00000471731.2	novel	0.13	0.87	6.92	n	0.06	0.39	6.76	n	0.67	4.58	6.86	y	0.61	2.05	3.34	y	0.00769791778926803	11.8227099511168	up	ENSG00000243368.2	MCCC1-AS1	chr3	antisense	MCCC1 antisense RNA 1
novel_IR_10042	chr3	39130358	39130701	+	IntronR	ENST00000431162.6	novel	0.85	1.72	2.02	n	1.01	1.72	1.70	y	0.05	0.16	3.00	n	0.00	0.00	4.12	n	0.0389247775512199	-10.7975547515213	down	ENSG00000168026.16	TTC21A	chr3	protein_coding	tetratricopeptide repeat domain 21A
novel_IR_10050	chr3	41246992	41249489	-	IntronR	ENST00000301831.8	novel	0.22	0.24	1.08	n	0.00	0.00	3.86	n	0.79	7.53	9.58	y	0.93	6.05	6.53	y	0.0415484027915401	5.75223741635528	up	ENSG00000168038.10	ULK4	chr3	protein_coding	unc-51 like kinase 4
novel_IR_10061	chr3	42627227	42630546	+	IntronR	ENST00000617821.4	novel	0.83	18.01	21.71	y	0.90	23.12	25.79	y	0.58	18.17	31.45	y	0.64	12.53	19.64	y	0.0327893006501818	-5.53172667437573	down	ENSG00000114857.17	NKTR	chr3	protein_coding	natural killer cell triggering receptor
novel_IR_10459	chr4	151407707	151408635	-	IntronR	ENST00000508847.1	novel	0.57	9.25	16.16	y	0.52	10.89	20.74	y	0.82	7.08	8.59	y	0.85	9.80	11.49	y	0.0185840838796044	9.94691793826552	up	ENSG00000251611.1	RP11-610P16.1	chr4	lincRNA		--
novel_IR_10547	chr4	2938327	2939539	-	IntronR	ENST00000398071.4	novel	0.75	34.90	46.50	y	0.81	31.70	38.96	y	0.58	39.83	68.17	y	0.63	33.10	52.60	y	0.0491612872772439	-4.48129079765136	down	ENSG00000087269.15	NOP14	chr4	protein_coding	NOP14 nucleolar protein
novel_IR_10690	chr5	103186439	103187314	+	IntronR	ENST00000358359.7	novel	0.48	0.68	1.43	n	0.41	2.59	6.35	y	0.14	1.34	9.36	n	0.18	1.23	6.83	n	0.0345095532898682	-7.06997987158488	down	ENSG00000145725.19	PPIP5K2	chr5	protein_coding	diphosphoinositol pentakisphosphate kinase 2
novel_IR_10815	chr5	141645821	141646603	-	IntronR	ENST00000522783.5	novel	0.61	13.63	22.36	y	0.64	12.35	19.37	y	0.40	14.20	35.77	y	0.41	13.69	33.68	y	0.0271204723479952	-13.9140217047409	down	ENSG00000197948.10	FCHSD1	chr5	protein_coding	FCH and double SH3 domains 1
novel_IR_10847	chr5	149348398	149357525	-	IntronR	ENST00000521295.1	novel	0.55	18.20	33.14	y	0.67	19.89	29.51	y	0.97	26.19	26.94	y	1.07	23.83	22.28	y	0.0368256493652324	5.24951207724873	up	ENSG00000253618.1	GRPEL2-AS1	chr5	antisense	GRPEL2 atnisense RNA 1
novel_IR_10967	chr5	180831229	180831759	+	IntronR	ENST00000501855.6	novel	0.56	1.58	2.84	y	0.45	3.65	8.16	y	0.20	2.12	10.73	n	0.12	1.47	11.90	n	0.044114607388478	-5.07298089244727	down	ENSG00000245060.6	LINC00847	chr5	lincRNA	long intergenic non-protein coding RNA 847
novel_IR_11041	chr5	51389932	51391343	+	IntronR	ENST00000511384.1	novel	0.24	0.24	1.01	n	0.28	0.66	2.35	y	0.07	0.32	4.38	n	0.10	0.47	4.92	n	0.0240903695895983	-7	down	ENSG00000016082.14	ISL1	chr5	protein_coding	ISL LIM homeobox 1
novel_IR_11144	chr5	9041604	9042061	+	IntronR	ENST00000506519.1	novel	0.73	7.89	10.87	y	0.70	9.48	13.61	y	0.85	9.46	11.08	y	0.86	12.35	14.39	y	0.0468821257934427	8.85437744847146	up	ENSG00000250619.1	CTD-2215L10.1	chr5	antisense		--
novel_IR_11300	chr6	145894977	145910448	-	IntronR	ENST00000367505.6	novel	0.33	2.10	6.33	n	0.32	2.63	8.26	y	0.14	2.06	14.40	n	0.10	1.71	16.95	n	0.0493021258782009	-9.94396062648965	down	ENSG00000146414.15	SHPRH	chr6	protein_coding	SNF2 histone linker PHD RING helicase, E3 ubiquitin protein ligase
novel_IR_11365	chr6	165754382	165774853	+	IntronR	ENST00000435810.1	novel	0.44	1.50	3.44	y	0.39	1.07	2.75	n	0.72	0.94	1.31	n	0.66	0.98	1.48	y	0.0212991791753842	7.04202839630928	up	ENSG00000236627.1	RP11-252P19.1	chr6	antisense		--
novel_IR_11413	chr6	26428107	26428759	+	IntronR	ENST00000377662.6	novel	0.42	3.02	7.22	y	0.41	1.81	4.36	n	0.27	0.88	3.27	n	0.24	1.95	8.00	n	0.0398972555664016	-10.1192885125388	down	ENSG00000124549.14	BTN2A3P	chr6	transcribed_unprocessed_pseudogene	butyrophilin, subfamily 2, member A3, pseudogene
novel_IR_11462	chr6	3137422	3138041	+	IntronR	ENST00000380368.6	novel	0.35	2.79	7.87	y	0.32	4.50	14.03	y	0.19	2.83	15.02	n	0.22	2.50	11.52	y	0.0256088043053801	-6.12825877028341	down	ENSG00000137274.12	BPHL	chr6	protein_coding	biphenyl hydrolase-like (serine hydrolase)
novel_IR_11513	chr6	34248670	34263276	+	IntronR	ENST00000593917.2	novel	0.78	0.78	1.00	n	0.82	0.87	1.06	y	0.19	0.97	5.01	n	0.23	1.11	4.84	n	0.00229029788232357	-20.8596500450032	down	ENSG00000225339.3	RP11-513I15.6	chr6	processed_transcript		--
novel_IR_11530	chr6	35459760	35460552	+	IntronR	ENST00000229769.2	novel	0.20	5.23	25.57	y	0.18	5.37	29.89	n	0.06	2.73	48.82	n	0.08	4.23	50.35	n	0.0136060761678563	-8.48528137423857	down	ENSG00000112039.3	FANCE	chr6	protein_coding	Fanconi anemia, complementation group E
novel_IR_11565	chr6	41784238	41784935	+	IntronR	ENST00000359201.6	novel	0.06	0.29	5.07	n	0.14	0.62	4.56	n	0.65	2.25	3.47	y	0.74	1.26	1.70	n	0.0105485418751291	9.88241210259506	up	ENSG00000124593.14	PRICKLE4	chr6	protein_coding	prickle homolog 4 (Drosophila)
novel_IR_11624	chr6	56953819	56954407	-	IntronR	ENST00000370754.9	novel	0.07	1.32	19.04	n	0.02	0.25	12.44	n	0.47	3.77	8.09	y	0.46	3.41	7.46	y	0.0313967212805323	16.4737553516075	up	ENSG00000151914.17	DST	chr6	protein_coding	dystonin
novel_IR_11746	chr7	102380580	102381093	-	IntronR	ENST00000426478.1	novel	0.60	2.32	3.85	y	0.68	3.64	5.34	n	0.37	4.66	12.49	n	0.43	4.01	9.35	n	0.0471695089989845	-4.8	down	ENSG00000239486.1	RP11-163E9.1	chr7	unprocessed_pseudogene		--
novel_IR_12003	chr7	16696080	16698005	-	IntronR	ENST00000418907.1	novel	0.30	27.40	90.60	y	0.29	31.08	108.15	y	0.37	29.81	80.95	y	0.36	29.40	81.43	y	0.0100505063388335	9.89949493661166	up	ENSG00000235837.1	AC073333.8	chr7	antisense		--
novel_IR_12160	chr7	65695165	65706346	+	IntronR	ENST00000614726.1	novel	0.34	0.81	2.37	y	0.52	0.97	1.87	y	1.54	0.70	0.45	n	1.31	0.81	0.62	n	0.0240944385178622	6.81363022610911	up	ENSG00000273024.5	INTS4P2	chr7	transcribed_unprocessed_pseudogene	integrator complex subunit 4 pseudogene 2
novel_IR_12164	chr7	65763017	65763287	+	IntronR	ENST00000434500.5	novel	0.53	4.44	8.36	n	0.50	7.50	14.97	y	0.64	8.83	13.85	y	0.67	7.48	11.24	y	0.0221975859225905	6.59966329107444	up	ENSG00000228409.5	CCT6P1	chr7	transcribed_unprocessed_pseudogene	chaperonin containing TCP1, subunit 6 (zeta) pseudogene 1
novel_IR_12203	chr7	73607420	73607590	-	IntronR	ENST00000414749.6	novel	0.41	2.86	7.03	y	0.31	3.34	10.88	y	0.03	0.34	13.42	n	0.10	1.05	10.32	n	0.0498291775791306	-4.83346833106234	down	ENSG00000009950.15	MLXIPL	chr7	protein_coding	MLX interacting protein-like
novel_IR_12231	chr7	75359256	75359389	-	IntronR	ENST00000425039.3	novel	6.28	25.48	4.06	y	6.80	20.02	2.94	y	12.05	33.48	2.78	y	12.32	34.06	2.76	y	0.00883805940154149	19.2689052059455	up	ENSG00000278416.1	PMS2P2	chr7	unprocessed_pseudogene	postmeiotic segregation increased 2 pseudogene 2
novel_IR_12277	chr7	90268384	90271526	+	IntronR	ENST00000389297.8	novel	1.00	1.37	0.00	n	0.86	1.24	1.43	n	0.22	1.12	5.11	y	0.28	0.90	3.25	y	0.0361549814220932	-8.92883743446113	down	ENSG00000105792.19	CFAP69	chr7	protein_coding	cilia and flagella associated protein 69
novel_IR_12305	chr7	99261633	99263334	+	IntronR	ENST00000439784.5	novel	1.00	1.52	0.00	n	0.85	1.53	1.79	y	0.39	0.86	2.19	n	0.48	1.05	2.17	y	0.0466093591070345	-5.60228711465529	down	ENSG00000002079.12	MYH16	chr7	unitary_pseudogene	myosin, heavy chain 16 pseudogene
novel_IR_12398	chr8	129840067	129843885	+	IntronR	ENST00000524100.1	novel	7.33	23.35	3.19	y	6.84	29.29	4.28	y	4.57	49.51	10.82	y	4.88	37.87	7.77	y	0.0236300845737938	-8.1403512370744	down	ENSG00000254317.1	RP11-473O4.5	chr8	antisense		--
novel_IR_12454	chr8	144052900	144052983	-	IntronR	ENST00000618853.4	novel	0.38	4.23	11.23	y	0.36	6.09	17.09	y	0.04	0.79	19.41	n	0.00	0.00	13.35	n	0.0129870174761445	-15.6524758424985	down	ENSG00000178814.15	OPLAH	chr8	protein_coding	5-oxoprolinase (ATP-hydrolysing)
novel_IR_12476	chr8	144262317	144262396	-	IntronR	ENST00000569669.5	novel	0.23	10.94	48.42	y	0.20	22.21	113.52	n	0.07	9.03	128.71	n	0.11	12.10	110.87	n	0.0439076468779313	-5	down	ENSG00000261236.5	BOP1	chr8	protein_coding	block of proliferation 1
novel_IR_12527	chr8	17286427	17294987	+	IntronR	ENST00000324849.8	novel	0.27	4.08	14.93	y	0.29	6.16	21.46	y	0.21	5.74	27.40	y	0.19	4.23	22.02	n	0.029857499854668	-5.65685424949239	down	ENSG00000155975.9	VPS37A	chr8	protein_coding	vacuolar protein sorting 37 homolog A (S. cerevisiae)
novel_IR_12661	chr8	86482119	86482429	-	IntronR	ENST00000515730.1	novel	1.80	2.82	1.57	y	1.52	0.95	0.62	n	0.67	1.16	1.72	y	0.51	1.39	2.73	y	0.0380769862936467	-6.63585830052265	down	ENSG00000250569.1	NTAN1P2	chr8	processed_pseudogene	N-terminal asparagine amidase pseudogene 2
novel_IR_12663	chr8	89717728	89722015	-	IntronR	ENST00000504145.5	novel	0.58	1.05	1.79	y	0.66	1.40	2.12	y	0.25	0.68	2.76	n	0.30	0.44	1.44	y	0.0287216681965232	-7.31398537204388	down	ENSG00000251136.8	RP11-37B2.1	chr8	lincRNA		--
novel_IR_12723	chr9	113389686	113389773	-	IntronR	ENST00000409155.7	novel	0.34	5.86	17.24	y	0.30	10.65	35.32	y	0.09	1.60	17.35	n	0.07	1.53	20.55	n	0.0225398328030176	-10.733126291999	down	ENSG00000148218.15	ALAD	chr9	protein_coding	aminolevulinate dehydratase
novel_IR_12788	chr9	128250940	128254654	+	IntronR	ENST00000372923.7	novel	0.25	2.79	11.11	y	0.21	2.15	10.29	y	0.41	3.46	8.47	y	0.38	3.82	10.18	y	0.0267840423127068	6.6	up	ENSG00000106976.18	DNM1	chr9	protein_coding	dynamin 1
novel_IR_12834	chr9	131117835	131121111	+	IntronR	ENST00000372298.1	novel	0.28	14.44	51.46	y	0.30	17.29	57.17	y	0.38	17.61	46.14	y	0.39	14.50	37.63	y	0.0316555633109464	8.49705831449921	up	ENSG00000126878.12	AIF1L	chr9	protein_coding	allograft inflammatory factor 1-like
novel_IR_12884	chr9	136727086	136727881	-	IntronR	ENST00000447221.1	novel	0.06	1.91	30.16	n	0.08	2.82	33.82	n	0.19	6.42	33.68	n	0.20	5.95	29.12	y	0.021237530442155	11.1803398874989	up	ENSG00000233016.6	SNHG7	chr9	antisense	small nucleolar RNA host gene 7
novel_IR_12952	chr9	137252965	137253099	+	IntronR	ENST00000388931.7	novel	0.00	0.00	0.27	n	1.79	1.53	0.85	n	13.86	0.80	0.06	n	13.39	3.19	0.24	y	0.0332858262583506	13.7571385583583	up	ENSG00000197768.10	C9orf173	chr9	protein_coding	chromosome 9 open reading frame 173
novel_IR_12953	chr9	137252965	137253115	+	IntronR	ENST00000620243.4	novel	0.00	0.00	0.36	n	1.56	1.58	1.01	n	17.44	0.83	0.05	n	16.61	3.28	0.20	y	0.00899596914373545	18.3864755183148	up	ENSG00000197768.10	C9orf173	chr9	protein_coding	chromosome 9 open reading frame 173
novel_IR_12997	chr9	22821598	22823252	+	IntronR	ENST00000436786.1	novel	2.09	1.57	0.75	y	2.02	0.69	0.34	y	0.49	0.27	0.54	n	0.19	0.12	0.66	n	0.044968806701751	-11.1342511647145	down	ENSG00000234840.1	LINC01239	chr9	lincRNA	long intergenic non-protein coding RNA 1239
novel_IR_13173	chr9	94928863	94934773	-	IntronR	ENST00000439872.1	novel	1.99	5.67	2.84	y	2.20	5.28	2.40	y	1.29	5.74	4.45	y	1.43	5.87	4.09	y	0.0384206740998104	-5.82435206036491	down	ENSG00000224764.1	RP11-54O15.3	chr9	antisense		--
novel_IR_13366	chrX	154031342	154031345	-	IntronR	ENST00000611468.1	novel	0.82	41.00	49.85	n	0.86	73.00	85.11	n	1.03	105.50	102.53	y	0.99	116.00	116.63	y	0.0265828316664241	6.01040764008565	up	ENSG00000169057.19	MECP2	chrX	protein_coding	methyl CpG binding protein 2
novel_IR_13518	chrX	71246512	71246631	-	IntronR	ENST00000373998.5	novel	0.13	3.53	27.17	n	0.14	4.17	30.80	n	0.19	7.17	38.24	n	0.20	7.33	36.19	y	0.0136060761678563	8.48528137423856	up	ENSG00000147130.14	ZMYM3	chrX	protein_coding	zinc finger, MYM-type 3
