# Supplementary material for: RALY regulate the proliferation and expression of immune/inflammatory response genes via alternative splicing of FOS
Source: Genes Immun. 2022 Aug 8;23(8):246–54. doi: 10.1038/s41435-022-00178-4 (PMC9758052; doi:10.1038/s41435-022-00178-4)
Supplement: Supplementary file 11 — Additional file 11 [file 41435_2022_178_MOESM11_ESM.txt]

Gene 	logFC	logCPM	PValue	FDR	Ctrl_1st	Ctrl_2nd	Raly_1st	Raly_2nd	Symbol	Chr	GeneType	Description
ENSG00000236056.1	1.82602806927861	-1.17468762989745	0.000184471467862617	0.00758618505449189	0.16	0.14	0.59	0.47	GAPDHP14	chr21	processed_pseudogene	glyceraldehyde-3-phosphate dehydrogenase pseudogene 14
ENSG00000259205.2	2.84894059582977	-2.24660701427383	0.000897425716319382	0.0234757768694233	0.03	0.02	0.14	0.26	PRKXP1	chr15	processed_pseudogene	protein kinase, X-linked, pseudogene 1
ENSG00000264007.1	-3.33966320858562	-1.72769715535974	2.74744289486308e-06	0.000312351114845203	0.34	0.9	0.0	0.12	RP11-68I3.10	chr17	sense_intronic		--
ENSG00000196826.7	1.927770869539	-1.53431629783689	0.000489455787419867	0.0154103366423627	0.01	0.03	0.1	0.06	CTD-2192J16.17	chr19	protein_coding		--
ENSG00000230772.1	-2.00780816399234	-1.88199989456614	0.00123366469717969	0.0280106181488307	0.18	0.53	0.14	0.03	VN1R108P	chr20	unprocessed_pseudogene	vomeronasal 1 receptor 108 pseudogene
ENSG00000202198.1	-1.24280368500305	6.39211669915893	3.05170175782669e-20	2.93405339350771e-17	528.86	98.5	115.35	145.98	RN7SK	chr6	misc_RNA	RNA, 7SK small nuclear
ENSG00000213411.2	3.20104383504164	-2.00961054973611	5.20115715715071e-05	0.00311198849475699	0.0	0.03	0.08	0.24	RBM22P2	chr13	processed_pseudogene	RNA binding motif protein 22 pseudogene 2
ENSG00000227210.1	-3.11962931529064	-2.29101949686516	0.000510245219101259	0.0158249801990893	0.96	0.0	0.09	0.0	AC079145.4	chr2	antisense		--
ENSG00000270681.1	4.63920819290341	1.73543889859896	5.56109004243816e-60	1.72282569514734e-56	0.14	0.23	4.89	4.58	RP11-372K14.2	chr4	antisense		--
ENSG00000255094.1	2.76292743399413	-2.30239536553955	0.00157312007383084	0.0335334357022565	0.0	0.06	0.46	0.03	RP11-406D1.2	chr11	lincRNA		--
ENSG00000269974.1	1.40965741275687	-0.521714895073541	0.000197541621176409	0.00791043206777797	0.38	0.43	1.36	0.75	RP11-932O9.10	chr15	lincRNA		--
ENSG00000132141.13	-1.74183997942069	-1.58773171639319	0.00113380807327967	0.0265224519576727	0.26	0.15	0.05	0.07	CCT6B	chr17	protein_coding	chaperonin containing TCP1, subunit 6B (zeta 2)
ENSG00000232453.5	1.60547406451671	0.0418388097371383	2.65582304345592e-07	4.83984693448614e-05	0.23	0.43	1.3	0.71	RP4-794H19.1	chr1	lincRNA		--
ENSG00000239257.1	-1.97917424478732	-1.72693335671306	0.000776089884494523	0.0210083105973151	0.72	0.77	0.15	0.22	RPL23AP1	chr6	transcribed_processed_pseudogene	ribosomal protein L23a pseudogene 1
ENSG00000183671.12	1.24980100229599	0.613378331374871	1.57469853950197e-06	0.000202902148969891	0.27	0.29	0.79	0.53	GPR1	chr2	protein_coding	G protein-coupled receptor 1
ENSG00000164037.16	3.34326763908737	-2.53238540168654	0.00208899294483686	0.0402151879568521	0.01	0.0	0.14	0.01	SLC9B1	chr4	protein_coding	solute carrier family 9, subfamily B (NHA1, cation proton antiporter 1), member 1
ENSG00000244252.1	-1.51308103087826	-0.745786182160489	0.000115152414383778	0.00535113269641416	0.78	1.75	0.34	0.57	RP11-495P10.7	chr1	lincRNA		--
ENSG00000232938.2	-1.34058880645482	-0.374276152903135	0.000131640995342894	0.00600722460253776	0.39	0.42	0.17	0.14	RPL23AP87	chr17	transcribed_processed_pseudogene	ribosomal protein L23a pseudogene 87
ENSG00000271447.5	-1.49005086140166	-1.04951183517182	0.000477944783186691	0.0152297787940701	0.2	0.25	0.1	0.05	MMP28	chr17	protein_coding	matrix metallopeptidase 28
ENSG00000164509.13	1.03129415402553	-0.399377585902606	0.00272054993481829	0.0480699450460099	0.05	0.11	0.15	0.2	IL31RA	chr5	protein_coding	interleukin 31 receptor A
ENSG00000012504.13	-2.03481530542953	-1.69380480153307	0.00048800942430424	0.0154103366423627	0.08	0.15	0.05	0.0	NR1H4	chr12	protein_coding	nuclear receptor subfamily 1, group H, member 4
ENSG00000203814.6	-1.0071459967971	4.44935250474019	1.39425379148778e-12	6.47909736904372e-10	11.62	8.55	4.38	5.53	HIST2H2BF	chr1	protein_coding	histone cluster 2, H2bf
ENSG00000276390.1	-1.52634120669731	-1.18865683402779	0.0011014323781555	0.0262929259997703	1.01	0.96	0.13	0.55	RP1-197B17.5	chr12	sense_intronic		--
ENSG00000267547.1	-2.19718283676139	-2.1928511167916	0.00183606521084072	0.037642036918133	0.34	0.53	0.13	0.05	RP11-686D22.4	chr17	lincRNA		--
ENSG00000225171.2	-1.50896657749092	-1.2930048515488	0.00177335004718124	0.0368164899594246	1.06	0.96	0.3	0.39	DUTP6	chr1	processed_pseudogene	deoxyuridine triphosphatase pseudogene 6
ENSG00000203279.3	-1.27122374012387	0.0162518079153123	2.14813676207087e-05	0.00156791490052513	1.94	1.1	0.46	0.77	RP11-498P14.5	chr9	lincRNA		--
ENSG00000243508.1	5.6368999753377	-2.66406647867258	0.000556526567509032	0.0165780702513748	0.0	0.0	0.42	0.0	RP11-775J23.2	chr3	processed_pseudogene		--
ENSG00000060140.8	6.97002831847048	-1.69821426673373	1.19944790001292e-09	3.53802015995304e-07	0.0	0.0	0.09	0.18	STYK1	chr12	protein_coding	serine/threonine/tyrosine kinase 1
ENSG00000261093.1	-2.83463620246848	-2.46519743046505	0.00274679482452791	0.0482333370832986	0.1	0.11	0.01	0.01	CTD-3126B10.1	chr16	antisense		--
ENSG00000143226.13	-1.08182274828698	-0.58196626498462	0.00271070558674103	0.0479263748696978	0.51	0.13	0.13	0.15	FCGR2A	chr1	protein_coding	Fc fragment of IgG, low affinity IIa, receptor (CD32)
ENSG00000186409.14	2.39340303355411	-1.84488514545095	0.000764131536201403	0.0208407767378007	0.02	0.01	0.07	0.09	CCDC30	chr1	protein_coding	coiled-coil domain containing 30
ENSG00000254783.1	2.17800120009072	0.379432384531208	2.25949680807707e-13	1.21152480774625e-10	0.41	0.6	1.87	2.77	RP11-320L11.2	chr11	processed_pseudogene		--
ENSG00000108576.9	5.74390221995628	-2.59596125848092	0.00028487495357213	0.0102488818780621	0.0	0.0	0.03	0.02	SLC6A4	chr17	protein_coding	solute carrier family 6 (neurotransmitter transporter), member 4
ENSG00000275812.1	5.27156717057492	-2.88355949025268	0.0021360983202101	0.0402151879568521	0.0	0.0	0.28	0.48	RP4-697K14.15	chr20	antisense		--
ENSG00000272523.1	1.94306804907646	-1.69689525217327	0.00184610302234415	0.0377368361209675	0.35	0.06	0.74	0.78	LINC01023	chr5	lincRNA	long intergenic non-protein coding RNA 1023
ENSG00000230666.5	2.84687545390089	-2.24862807066249	0.000897425716319382	0.0234757768694233	0.0	0.02	0.09	0.05	CEACAM22P	chr19	transcribed_unprocessed_pseudogene	carcinoembryonic antigen-related cell adhesion molecule 22, pseudogene
ENSG00000110436.11	-2.32579421440238	-0.642253908934297	8.02543118801879e-09	1.98022187950743e-06	0.13	0.02	0.01	0.02	SLC1A2	chr11	protein_coding	solute carrier family 1 (glial high affinity glutamate transporter), member 2
ENSG00000274184.1	5.74572433050079	-2.59498628243213	0.00028487495357213	0.0102488818780621	0.0	0.0	0.08	0.09	RP11-158H5.8	chr18	lincRNA		--
ENSG00000158571.10	2.38601726694963	-2.14984467368779	0.00183606521084072	0.037642036918133	0.03	0.01	0.19	0.03	PFKFB1	chrX	protein_coding	6-phosphofructo-2-kinase/fructose-2,6-biphosphatase 1
ENSG00000164188.8	5.40169097890919	-2.80783641459319	0.0021360983202101	0.0402151879568521	0.0	0.0	0.08	0.0	RANBP3L	chr5	protein_coding	RAN binding protein 3-like
ENSG00000125378.15	1.44227010594311	-0.929639005134822	0.00141425977860892	0.0311718507092284	0.13	0.07	0.39	0.15	BMP4	chr14	protein_coding	bone morphogenetic protein 4
ENSG00000256651.1	5.52900023559178	-2.73153506006426	0.000556526567509032	0.0165780702513748	0.0	0.0	0.1	0.22	RP11-144O23.8	chr12	processed_pseudogene		--
ENSG00000167676.4	-1.51019121832123	-0.261629899887156	7.93921895913352e-06	0.000755499327708399	0.18	0.14	0.05	0.06	PLIN4	chr19	protein_coding	perilipin 4
ENSG00000213139.7	1.11472750734661	0.382904056182137	3.56942148558776e-05	0.0023144792990967	0.48	0.61	1.08	1.29	CRYGS	chr3	protein_coding	crystallin, gamma S
ENSG00000270175.1	3.3502736830366	-2.52956225141695	0.00114053582588228	0.0265224519576727	0.0	0.03	0.09	0.37	RP11-793H13.11	chr12	antisense		--
ENSG00000233585.1	-1.67694580320666	-1.09381739495864	0.000243745460271073	0.00928581588049213	0.5	0.64	0.14	0.21	AC115617.2	chrX	processed_pseudogene		--
ENSG00000278189.1	-12.9198578556349	3.8425793475431	1.42410798337489e-197	1.98534893962293e-193	338.1	0.0	0.0	0.0	RNA5-8S5	chr21	rRNA	RNA, 5.8S ribosomal 5
ENSG00000186715.10	-1.08941238184318	0.116022487823323	0.000163653898353682	0.00692412442169554	0.29	0.22	0.13	0.11	MST1L	chr1	transcribed_unprocessed_pseudogene	macrophage stimulating 1-like
ENSG00000125414.18	-5.30441596178689	-2.96188820795293	0.0021360983202101	0.0402151879568521	0.03	0.01	0.0	0.0	MYH2	chr17	protein_coding	myosin, heavy chain 2, skeletal muscle, adult
ENSG00000140285.9	-5.70634347779734	-2.72873583186451	0.000556526567509032	0.0165780702513748	0.02	0.03	0.0	0.0	FGF7	chr15	protein_coding	fibroblast growth factor 7
ENSG00000131409.12	-5.45503524609201	-2.87816266054535	0.00108928104266893	0.0261146466308643	0.1	0.0	0.0	0.0	LRRC4B	chr19	protein_coding	leucine rich repeat containing 4B
ENSG00000251281.1	-3.66983162580768	-2.52838441840678	0.00114053582588228	0.0265224519576727	0.07	0.8	0.0	0.06	CTD-2066L21.2	chr5	lincRNA		--
ENSG00000197696.9	1.16952532432347	-0.0486489082187175	0.000159662492282836	0.00686992223739204	0.36	0.56	1.02	1.07	NMB	chr15	protein_coding	neuromedin B
ENSG00000278022.1	1.3094222858469	-0.79089035864841	0.00111131910460815	0.026438395285567	0.4	0.68	1.36	1.36	RP11-35O15.2	chr15	sense_intronic		--
ENSG00000231294.1	5.27280240056559	-2.88290311999274	0.0021360983202101	0.0402151879568521	0.0	0.0	0.09	0.41	AC006994.2	chr2	antisense		--
ENSG00000146453.12	3.4422722334891	-2.47138858272062	0.00114053582588228	0.0265224519576727	0.0	0.01	0.16	0.03	PNLDC1	chr6	protein_coding	poly(A)-specific ribonuclease (PARN)-like domain containing 1
ENSG00000260955.2	2.76767684143981	-2.2980238323353	0.00157312007383084	0.0335334357022565	0.14	0.0	0.26	0.71	RP11-30L15.6	chr8	lincRNA		--
ENSG00000042062.11	-3.4132129555114	-2.0939708420087	5.20115715715071e-05	0.00311198849475699	0.07	0.06	0.0	0.01	FAM65C	chr20	protein_coding	family with sequence similarity 65, member C
ENSG00000278862.1	-3.03294486000884	-2.34586814411959	0.000897425716319382	0.0234757768694233	0.14	0.0	0.01	0.0	RP11-571O6.2	chr16	TEC		--
ENSG00000256546.1	2.02649315052472	-1.03239874456617	1.52508904033568e-05	0.00121492950350398	0.1	0.06	0.22	0.43	AC156455.1	chr12	processed_transcript		--
ENSG00000260579.1	1.70109520558658	-1.03471241898295	0.000243745460271073	0.00928581588049213	0.54	0.33	1.52	1.25	RP11-382A20.2	chr15	antisense		--
ENSG00000080572.12	5.64055535312783	-2.66211293183744	0.000556526567509032	0.0165780702513748	0.0	0.0	0.08	0.08	PIH1D3	chrX	protein_coding	PIH1 domain containing 3
ENSG00000272696.1	-1.17963715462877	-0.72432712109229	0.00194122269954913	0.0393065877333542	1.45	0.95	0.57	0.45	RP11-339B21.13	chr9	antisense		--
ENSG00000218996.1	2.27683398755585	-1.92527026109485	0.000721237454452288	0.019851473548903	0.05	0.13	0.35	0.61	RP1-99E18.2	chr6	processed_pseudogene		--
ENSG00000249898.7	5.84802871811099	-2.52857125494409	7.50652765995877e-05	0.0038902788887541	0.0	0.0	0.0	0.13	MCPH1-AS1	chr8	antisense	MCPH1 antisense RNA 1
ENSG00000115318.11	-1.10579434069661	0.285781541263742	4.74159266411069e-05	0.00288657394455752	0.39	0.3	0.22	0.09	LOXL3	chr2	protein_coding	lysyl oxidase-like 3
ENSG00000272983.1	-1.8198527381157	-1.19259205890362	0.000184471467862617	0.00758618505449189	0.05	0.1	0.03	0.01	RP11-508N22.12	chr10	lincRNA		--
ENSG00000122035.6	-1.05800559119369	-0.423589134118307	0.00238592494892252	0.0436798157753497	0.36	0.69	0.38	0.12	RASL11A	chr13	protein_coding	RAS-like, family 11, member A
ENSG00000139278.9	1.55968587599805	-1.35486784784674	0.00288210177187591	0.0499743542309976	0.03	0.02	0.07	0.08	GLIPR1	chr12	protein_coding	GLI pathogenesis-related 1
ENSG00000146233.7	-2.81410009020497	-2.09625928118296	9.23263735596068e-05	0.00454813418301936	0.09	0.14	0.03	0.0	CYP39A1	chr6	protein_coding	cytochrome P450, family 39, subfamily A, polypeptide 1
ENSG00000105509.10	-2.84236698136981	-2.46215110062471	0.00274679482452791	0.0482333370832986	0.19	0.0	0.02	0.0	HAS1	chr19	protein_coding	hyaluronan synthase 1
ENSG00000254142.2	5.40169097890919	-2.80783641459319	0.0021360983202101	0.0402151879568521	0.0	0.0	0.32	0.0	RP11-53M11.3	chr8	lincRNA		--
ENSG00000055955.15	-1.88765281695708	-1.49568134930546	0.000479606470381837	0.0152478764050016	0.09	0.16	0.04	0.02	ITIH4	chr3	protein_coding	inter-alpha-trypsin inhibitor heavy chain family, member 4
ENSG00000087589.16	2.14324731847183	-1.56264520027294	0.00031170343269992	0.010863643888174	0.03	0.01	0.07	0.11	CASS4	chr20	protein_coding	Cas scaffolding protein family member 4
ENSG00000260279.2	6.10416509577976	-2.35360734348037	1.99276718004578e-05	0.00147772166260736	0.0	0.0	0.34	0.76	AC137932.5	chr16	antisense		--
ENSG00000072952.18	2.99826791340059	-1.40911916624052	1.13185752348282e-06	0.000164366934738271	0.01	0.0	0.02	0.12	MRVI1	chr11	protein_coding	murine retrovirus integration site 1 homolog
ENSG00000167701.13	-1.3700775891477	-0.655462422855735	0.000335131348368809	0.0115226561546886	0.27	0.45	0.08	0.2	GPT	chr8	protein_coding	glutamic-pyruvate transaminase (alanine aminotransferase)
ENSG00000134321.11	5.7126966879512	1.88733241343377	1.279373273633e-74	5.09592651649076e-71	0.01	0.05	1.66	1.75	RSAD2	chr2	protein_coding	radical S-adenosyl methionine domain containing 2
ENSG00000268870.1	-3.46198517315901	-2.65495364474051	0.00208899294483686	0.0402151879568521	0.6	0.0	0.0	0.04	CTD-3105H18.16	chr19	protein_coding		--
ENSG00000261051.1	2.4765324375371	1.63602295572445	4.79100370950853e-28	7.42126474602872e-25	0.44	0.32	2.07	2.1	RP11-274H2.5	chr3	sense_overlapping		--
ENSG00000148483.8	1.88147278053464	-1.56644717436487	0.000765402603095469	0.0208407767378007	0.0	0.03	0.08	0.05	TMEM236	chr10	protein_coding	transmembrane protein 236
ENSG00000219355.2	-3.67223681195926	-2.52786678325392	0.00114053582588228	0.0265224519576727	0.25	0.78	0.06	0.0	RPL31P52	chr12	processed_pseudogene	ribosomal protein L31 pseudogene 52
ENSG00000260025.1	-1.16092312997688	0.477925137339812	1.33942648360274e-05	0.00110818662361458	1.93	6.76	2.03	1.92	RP11-490M8.1	chr2	lincRNA		--
ENSG00000272420.1	-3.66383719325163	-1.48732243782989	3.21604903859657e-08	7.17359034353197e-06	1.46	0.41	0.04	0.09	RP4-740C4.7	chr1	sense_intronic		--
ENSG00000196440.11	5.2709499203268	-2.88388757220854	0.0021360983202101	0.0402151879568521	0.0	0.0	0.02	0.02	ARMCX4	chrX	protein_coding	armadillo repeat containing, X-linked 4
ENSG00000126861.4	5.27280240056559	-2.88290311999274	0.0021360983202101	0.0402151879568521	0.0	0.0	0.02	0.11	OMG	chr17	protein_coding	oligodendrocyte myelin glycoprotein
ENSG00000254676.1	1.58644453632268	-0.755181875085449	8.70572321362352e-05	0.00435786309950181	0.14	0.35	0.74	0.75	RP11-727A23.4	chr11	sense_overlapping		--
ENSG00000272854.1	-5.45233300209026	-2.87943974914386	0.00108928104266893	0.0261146466308643	0.43	0.16	0.0	0.0	RP4-593H12.1	chr7	antisense		--
ENSG00000254414.1	5.27403860437787	-2.88224647442659	0.0021360983202101	0.0402151879568521	0.0	0.0	0.0	0.31	RP11-182J1.1	chr15	antisense		--
ENSG00000241120.1	-3.86663568794479	-2.40432680085369	0.000183667154043224	0.00757545501336267	1.07	0.54	0.0	0.09	HMGN1P8	chr3	processed_pseudogene	high mobility group nucleosome binding domain 1 pseudogene 8
ENSG00000225855.6	-1.11312308445518	-0.191780643219913	0.000577712080590386	0.0170633138040478	0.23	0.38	0.15	0.13	RUSC1-AS1	chr1	antisense	RUSC1 antisense RNA 1
ENSG00000121743.3	-1.17772871457847	-0.348107271059183	0.000457995146555308	0.0147627984696591	0.16	0.18	0.09	0.05	GJA3	chr13	protein_coding	gap junction protein, alpha 3, 46kDa
ENSG00000172901.19	3.34751763780204	-2.53011521264065	0.00208899294483686	0.0402151879568521	0.01	0.0	0.03	0.05	LVRN	chr5	protein_coding	laeverin
ENSG00000230063.1	-6.11989864431392	-2.46237785711214	1.99276718004578e-05	0.00147772166260736	0.57	0.16	0.0	0.0	RP11-384C4.6	chr1	sense_intronic		--
ENSG00000228328.2	-5.71080507349127	-2.72661580430429	0.00028487495357213	0.0102488818780621	0.22	0.06	0.0	0.0	RP11-516A11.1	chrX	processed_pseudogene		--
ENSG00000135114.12	3.14930711632354	4.27009222033716	4.48698324978079e-83	2.08510111617313e-79	1.13	0.95	9.82	8.33	OASL	chr12	protein_coding	2'-5'-oligoadenylate synthetase-like
ENSG00000267073.1	-1.94004400471627	-1.46248634768372	0.00019957487670536	0.00793801242838636	1.26	0.88	0.34	0.19	AC005256.1	chr19	lincRNA		--
ENSG00000259467.1	5.40476113417905	-2.80620091996976	0.0021360983202101	0.0402151879568521	0.0	0.0	0.27	0.25	NDUFAF4P1	chr15	processed_pseudogene	NADH dehydrogenase (ubiquinone) complex I, assembly factor 4 pseudogene 1
ENSG00000261529.1	3.7810989017601	-2.24797014025024	9.96955584813222e-05	0.00477365428738693	0.0	0.02	0.14	0.15	RP13-487P22.1	chr15	sense_intronic		--
ENSG00000241547.1	1.16278875089669	0.392227751593955	2.81287366811594e-05	0.00192699124359727	1.64	1.22	3.02	3.28	ACTG1P20	chr1	processed_pseudogene	actin gamma 1 pseudogene 20
ENSG00000182310.12	1.32931613714964	-0.773328739821268	0.00135383853944516	0.0300778694476573	0.43	0.29	1.16	0.58	SPACA6P	chr19	processed_transcript	sperm acrosome associated 6, pseudogene
ENSG00000164400.5	1.88737597333317	-1.01137441104346	3.50404502939653e-05	0.00228270522218771	0.31	0.1	0.68	0.79	CSF2	chr5	protein_coding	colony stimulating factor 2 (granulocyte-macrophage)
ENSG00000271991.1	5.27403860437787	-2.88224647442659	0.0021360983202101	0.0402151879568521	0.0	0.0	0.0	0.48	RP11-79O8.1	chr2	lincRNA		--
ENSG00000233916.1	-3.46262458842158	-2.65528088664458	0.00208899294483686	0.0402151879568521	0.87	0.0	0.05	0.0	ZDHHC20P1	chr6	processed_pseudogene	zinc finger, DHHC-type containing 20 pseudogene 1
ENSG00000135407.10	3.18790828299241	-0.113239097344686	1.13365537048259e-15	7.35083233483621e-13	0.05	0.05	0.52	0.37	AVIL	chr12	protein_coding	advillin
ENSG00000231131.6	3.70209248360321	-2.30141534298151	0.000183667154043224	0.00757545501336267	0.0	0.02	0.26	0.11	LINC01468	chr10	lincRNA	long intergenic non-protein coding RNA 1468
ENSG00000261334.1	-1.92499257593813	-1.02315479451283	1.54002556865941e-05	0.00122333313120689	0.38	0.27	0.1	0.07	RP11-65J3.14	chr9	lincRNA		--
ENSG00000278185.1	1.94364703838517	-1.69658293552616	0.00184610302234415	0.0377368361209675	0.3	0.05	0.59	0.71	RP11-153F5.7	chr12	sense_intronic		--
ENSG00000276282.1	5.27156717057492	-2.88355949025268	0.0021360983202101	0.0402151879568521	0.0	0.0	0.14	0.23	RP11-210K20.5	chr18	sense_intronic		--
ENSG00000165917.9	5.04197075809784	0.337932591323303	3.67747918543348e-31	6.03149850872095e-28	0.02	0.04	0.98	1.04	RAPSN	chr11	protein_coding	receptor-associated protein of the synapse
ENSG00000249485.1	1.44870349200101	-1.00955540268713	0.00159554628591865	0.0338819661416479	0.29	0.04	0.4	0.45	RBBP4P1	chr5	processed_pseudogene	retinoblastoma binding protein 4 pseudogene 1
ENSG00000269176.2	-1.39090519074516	0.0970063061758899	3.68244728513073e-06	0.000397961221720988	2.7	0.85	0.33	0.99	RP11-727F15.12	chr11	antisense		--
ENSG00000182687.3	-5.45053409101978	-2.88029055247619	0.0021360983202101	0.0402151879568521	0.11	0.1	0.0	0.0	GALR2	chr17	protein_coding	galanin receptor 2
ENSG00000279718.1	-2.74507974374197	-2.14114722008363	0.000638733229378986	0.0180987397373424	0.49	0.24	0.06	0.03	SNX18P12	chr21	processed_pseudogene	sorting nexin 18 pseudogene 12
ENSG00000267345.1	-5.58910379895362	-2.80017607646861	0.000556526567509032	0.0165780702513748	0.54	0.05	0.0	0.0	CTD-2293H3.2	chr19	antisense		--
ENSG00000246898.1	1.16632296427671	0.101030361753306	9.47756643074733e-05	0.00462760528358252	0.23	0.27	0.51	0.61	LINC00920	chr16	lincRNA	long intergenic non-protein coding RNA 920
ENSG00000143631.10	-2.27792222585262	-2.14468966021124	0.00108523834108151	0.0261146466308643	0.01	0.03	0.01	0.0	FLG	chr1	protein_coding	filaggrin
ENSG00000257002.1	8.00603257658357	-0.813255044470046	2.27993581499804e-18	2.0506183997992e-15	0.0	0.0	0.99	1.25	AP000438.2	chr11	antisense		--
ENSG00000101489.18	-2.58249402584373	-2.24242074407241	0.00183606521084072	0.037642036918133	0.05	0.06	0.01	0.01	CELF4	chr18	protein_coding	CUGBP, Elav-like family member 4
ENSG00000267696.6	3.71832180687232	-0.832350466972168	7.08125205934194e-12	3.13395983997733e-09	0.07	0.17	1.67	1.71	CTB-151G24.1	chr19	lincRNA		--
ENSG00000279583.1	-3.7750840504083	-2.46395068987023	0.000338050811797405	0.0115226561546886	0.27	0.16	0.02	0.0	RP11-368N21.5	chr16	TEC		--
ENSG00000239467.5	3.61994113915689	-2.35620096063175	0.000338050811797405	0.0115226561546886	0.0	0.03	0.34	0.08	AC007405.6	chr2	lincRNA		--
ENSG00000234199.2	6.17898222339191	-2.30043473074451	1.02959375508834e-05	0.000894303211195423	0.0	0.0	0.27	0.28	LINC01191	chr2	lincRNA	long intergenic non-protein coding RNA 1191
ENSG00000279289.1	-1.29760791899182	-0.400473334740528	0.000177917568787945	0.00740402634767983	0.25	0.2	0.08	0.1	RP3-331H24.6	chr6	TEC		--
ENSG00000280181.1	5.5302264180703	-2.73088153004426	0.000556526567509032	0.0165780702513748	0.0	0.0	0.04	0.25	RP11-629N8.4	chr12	TEC		--
ENSG00000159871.14	-1.52124373229358	-0.302108254440286	8.47715739765428e-06	0.000790502015255507	0.41	0.32	0.13	0.11	LYPD5	chr19	protein_coding	LY6/PLAUR domain containing 5
ENSG00000217159.2	-2.85878043308713	-1.7623559391905	8.28998013249102e-06	0.000783529579844456	1.37	1.25	0.16	0.18	LARP1P1	chr6	processed_pseudogene	La ribonucleoprotein domain family, member 1 pseudogene 1
ENSG00000242689.2	1.27183963829441	1.92601752589749	5.76328067128884e-11	2.20125742023117e-08	1.05	0.95	2.48	2.28	CNTF	chr11	protein_coding	ciliary neurotrophic factor
ENSG00000258256.1	2.78152185436962	-1.88721880053291	7.41324281582308e-05	0.0038902788887541	0.0	0.06	0.3	0.19	RP11-219B4.5	chr8	antisense		--
ENSG00000159588.14	3.06704994066782	0.711483687679885	5.71454463950342e-24	7.58728255422068e-21	0.11	0.14	1.22	0.87	CCDC17	chr1	protein_coding	coiled-coil domain containing 17
ENSG00000253330.1	5.27218466392976	-2.88323133952289	0.0021360983202101	0.0402151879568521	0.0	0.0	0.06	0.16	RP11-697N18.3	chr8	processed_pseudogene		--
ENSG00000067798.13	1.10700107322838	0.322539919627074	0.000100904669710619	0.00480927179636149	0.07	0.07	0.15	0.13	NAV3	chr12	protein_coding	neuron navigator 3
ENSG00000196747.4	-1.05419464466618	2.76990918490976	2.13167533980488e-10	7.24821607615117e-08	16.36	15.69	6.41	8.9	HIST1H2AI	chr6	protein_coding	histone cluster 1, H2ai
ENSG00000249923.1	2.60581423211894	-2.00689151024783	0.000218884782920811	0.00852366692374029	0.03	0.01	0.0	0.26	XXbac-B444P24.8	chr22	antisense		--
ENSG00000213714.1	3.04872260076317	-1.69670179643242	4.77524678585545e-06	0.000491304173000818	0.0	0.11	0.23	0.86	FAM209B	chr20	protein_coding	family with sequence similarity 209, member B
ENSG00000261794.1	5.27403860437787	-2.88224647442659	0.0021360983202101	0.0402151879568521	0.0	0.0	0.0	0.14	GOLGA8H	chr15	protein_coding	golgin A8 family, member H
ENSG00000188338.14	-1.66914090539848	-0.857664430640051	3.20216543593606e-05	0.00212073103764297	0.24	0.22	0.1	0.03	SLC38A3	chr3	protein_coding	solute carrier family 38, member 3
ENSG00000235568.6	-2.85427970349591	-1.51768862383879	4.74911146292158e-07	7.74355121691108e-05	0.16	0.01	0.01	0.01	NFAM1	chr22	protein_coding	NFAT activating protein with ITAM motif 1
ENSG00000154274.14	2.39715630007046	-1.84195236545852	0.000764131536201403	0.0208407767378007	0.04	0.0	0.03	0.21	C4orf19	chr4	protein_coding	chromosome 4 open reading frame 19
ENSG00000015520.14	-1.43991993873703	-1.00098082727441	0.0011332259486092	0.0265224519576727	0.13	0.09	0.02	0.06	NPC1L1	chr7	protein_coding	NPC1-like 1
ENSG00000269900.3	-1.41326646953535	4.22746903874445	4.39368804681768e-22	4.71172346620656e-19	148.57	31.48	30.62	35.73	RMRP	chr9	lincRNA	RNA component of mitochondrial RNA processing endoribonuclease
ENSG00000185432.11	-1.21202090407757	1.79923420544464	4.06560523513565e-10	1.28815005870514e-07	1.21	0.88	0.37	0.52	METTL7A	chr12	protein_coding	methyltransferase like 7A
ENSG00000232656.7	2.94397608837271	-1.77097016450099	1.43722274900926e-05	0.00116829867894683	0.02	0.04	0.27	0.27	IDI2-AS1	chr10	antisense	IDI2 antisense RNA 1
ENSG00000184260.5	-1.16318973044753	-0.48487839421183	0.000772122091540073	0.0210032274695808	3.46	0.87	0.71	1.13	HIST2H2AC	chr1	protein_coding	histone cluster 2, H2ac
ENSG00000140932.9	-2.3321795195922	-1.87528385139197	0.000156176465526282	0.00674073097802444	0.55	0.1	0.04	0.07	CMTM2	chr16	protein_coding	CKLF-like MARVEL transmembrane domain containing 2
ENSG00000255650.5	-1.73670052249364	-0.599978436789306	3.02256399024068e-06	0.000335757486756536	1.39	0.87	0.34	0.31	FAM222A-AS1	chr12	antisense	FAM222A antisense RNA 1
ENSG00000261359.2	5.74268861787625	-2.59661091131561	0.00028487495357213	0.0102488818780621	0.0	0.0	0.25	0.05	PYCARD-AS1	chr16	antisense	PYCARD antisense RNA 1
ENSG00000225541.1	5.74998391059562	-2.59270901656551	0.000146096646551766	0.00639476718862849	0.0	0.0	0.0	0.28	AC002480.5	chr7	sense_overlapping		--
ENSG00000133321.10	3.06569830312625	-2.10164611373864	0.000163596833014308	0.00692412442169554	0.02	0.02	0.24	0.16	RARRES3	chr11	protein_coding	retinoic acid receptor responder (tazarotene induced) 3
ENSG00000101850.12	2.3370119263437	-1.88597441233584	0.000434687089562468	0.0141258105258517	0.0	0.06	0.16	0.18	GPR143	chrX	protein_coding	G protein-coupled receptor 143
ENSG00000163040.14	-2.12313292290486	-2.00720014937803	0.00119166731139263	0.0274368851992149	0.1	0.25	0.06	0.02	CCDC74A	chr2	protein_coding	coiled-coil domain containing 74A
ENSG00000204086.4	3.62742621733649	-2.35126942449055	0.000183667154043224	0.00757545501336267	0.02	0.0	0.0	0.28	RPA4	chrX	protein_coding	replication protein A4, 30kDa
ENSG00000135406.13	-1.18254077779518	-0.838277234407125	0.00252631992266162	0.0457692346222555	0.25	0.14	0.13	0.03	PRPH	chr12	protein_coding	peripherin
ENSG00000165972.12	-4.1117878655345	-2.24003898567096	2.93214252125544e-05	0.00197473424583681	0.08	0.04	0.0	0.01	CCDC38	chr12	protein_coding	coiled-coil domain containing 38
ENSG00000275329.1	-3.95748784899191	-2.34598149866019	9.96955584813222e-05	0.00477365428738693	0.25	0.03	0.01	0.0	RP11-83N9.6	chr9	lincRNA		--
ENSG00000105877.17	3.92387637451706	-2.14767236203248	2.93214252125544e-05	0.00197473424583681	0.0	0.0	0.01	0.02	DNAH11	chr7	protein_coding	dynein, axonemal, heavy chain 11
ENSG00000144671.10	5.52253856283357	-0.869976033026174	6.7019252964101e-16	4.67157702786266e-13	0.0	0.01	0.28	0.43	SLC22A14	chr3	protein_coding	solute carrier family 22, member 14
ENSG00000260751.2	1.13402053791433	0.420563944552963	2.56732625296572e-05	0.00178955476462976	0.45	0.86	1.47	1.45	CTD-2196E14.6	chr16	sense_intronic		--
ENSG00000251611.1	-1.23652968078079	0.271581374961542	1.27848878854257e-05	0.00106727019168096	4.29	3.78	1.36	2.04	RP11-610P16.1	chr4	lincRNA		--
ENSG00000249026.2	6.02323002214352	-2.40987900330728	3.86407976826312e-05	0.00242653765988091	0.0	0.0	0.04	0.11	CTNNAP1	chr5	processed_pseudogene		--
ENSG00000258789.1	-3.57376261969651	-2.58902945254387	0.00114053582588228	0.0265224519576727	0.43	0.11	0.03	0.0	RP11-507K2.3	chr14	antisense		--
ENSG00000277224.1	-1.12023106137582	3.38587780773605	4.87220550528092e-13	2.4699424345135e-10	33.68	32.19	12.29	17.76	HIST1H2BF	chr6	protein_coding	histone cluster 1, H2bf
ENSG00000272973.1	-1.90310781927453	-1.6239701942726	0.000765402603095469	0.0208407767378007	0.5	0.72	0.23	0.08	KB-1125A3.11	chr22	antisense		--
ENSG00000270091.1	1.31375884781789	-0.646396399634441	0.000776282267035247	0.0210083105973151	0.57	0.26	1.0	1.01	RP11-78O7.2	chr17	lincRNA		--
ENSG00000224177.6	-1.3267842187921	-0.521386742214958	0.000243961080805362	0.00928581588049213	0.47	0.52	0.08	0.32	LINC00570	chr2	lincRNA	long intergenic non-protein coding RNA 570
ENSG00000214081.7	1.73316453550022	-0.651471556129228	1.38743691172778e-05	0.0011411361643892	0.04	0.1	0.27	0.21	CYP4F30P	chr2	transcribed_unprocessed_pseudogene	cytochrome P450, family 4, subfamily F, polypeptide 30, pseudogene
ENSG00000230658.1	-1.04883397408565	0.478711197677808	8.97489763127663e-05	0.00446057211684946	0.51	0.72	0.22	0.39	KLHL7-AS1	chr7	lincRNA	KLHL7 antisense RNA 1 (head to head)
ENSG00000234917.2	5.64299690157857	-2.66080922975003	0.00028487495357213	0.0102488818780621	0.0	0.0	0.12	0.43	RP5-994D16.3	chr1	lincRNA		--
ENSG00000272871.1	2.14039388129637	-1.56419306794763	0.000489455787419867	0.0154103366423627	0.1	0.04	0.33	0.27	RP11-408A13.4	chr9	lincRNA		--
ENSG00000184492.6	-2.32230358481862	-1.88128785414868	0.000260996305297855	0.00976791809975141	0.07	0.18	0.04	0.01	FOXD4L1	chr2	protein_coding	forkhead box D4-like 1
ENSG00000138336.8	-3.1921766456062	-1.83641573215209	8.28998013249102e-06	0.000783529579844456	0.05	0.03	0.0	0.01	TET1	chr10	protein_coding	tet methylcytosine dioxygenase 1
ENSG00000176381.5	6.32387572151809	-2.19635341048991	2.76352154469391e-06	0.000312351114845203	0.0	0.0	0.05	0.12	PRR18	chr6	protein_coding	proline rich 18
ENSG00000242349.5	1.26853555867604	-0.680575488418393	0.00143515635812323	0.0314089714106687	0.19	0.2	0.39	0.57	NPPA-AS1	chr1	antisense	NPPA antisense RNA 1
ENSG00000148204.11	-1.21844932379962	0.377989787067903	4.67057038354959e-06	0.000482498938910269	0.39	0.16	0.19	0.03	CRB2	chr9	protein_coding	crumbs family member 2
ENSG00000141750.6	-2.30135106402212	-1.68999098325015	0.000305601550256438	0.0106910695410916	0.11	0.12	0.0	0.05	STAC2	chr17	protein_coding	SH3 and cysteine rich domain 2
ENSG00000225377.5	-1.10432639996185	-0.126597951782023	0.000457308732321433	0.0147627984696591	1.45	1.3	0.64	0.61	NRSN2-AS1	chr20	antisense	NRSN2 antisense RNA 1
ENSG00000234882.1	-1.3731773199631	-0.137636404940256	1.50092633427991e-05	0.00120372076471658	0.82	0.85	0.28	0.36	EIF3EP1	chr6	processed_pseudogene	eukaryotic translation initiation factor 3, subunit E pseudogene 1
ENSG00000266258.1	5.74450936233254	-2.59563633272826	0.00028487495357213	0.0102488818780621	0.0	0.0	0.26	0.16	RP11-41O4.1	chr18	lincRNA		--
ENSG00000260273.1	-2.19141217754988	-1.43153852005775	3.09964001967695e-05	0.00206262918922751	0.6	0.48	0.05	0.18	RP11-425D10.10	chr6	antisense		--
ENSG00000230731.2	2.57040359202911	-1.47192774808276	8.75583722632486e-06	0.000797811286092777	0.01	0.03	0.12	0.14	RP11-478K15.6	chr13	lincRNA		--
ENSG00000269125.1	6.96210150420449	-1.70257739592642	2.26491313976907e-09	6.34039027488715e-07	0.0	0.0	3.31	1.0	RP11-98F14.11	chr13	antisense		--
ENSG00000270067.1	2.52048179418995	0.254590978168194	1.76129148700305e-14	1.0230901925129e-11	0.5	0.35	2.63	2.18	CTC-487M23.5	chr5	antisense		--
ENSG00000274605.1	1.17767454643776	1.40552863626419	4.11321372723905e-08	8.89028101882784e-06	1.55	1.45	3.94	2.74	RP11-12G12.7	chr13	lincRNA		--
ENSG00000241809.1	1.73444967219543	-1.50525088294693	0.00240583371505988	0.0438714556202091	0.16	0.23	1.18	0.09	CTD-2207L17.1	chr5	processed_pseudogene		--
ENSG00000188676.13	5.84499608435359	-2.53019470561841	0.000146096646551766	0.00639476718862849	0.0	0.0	0.05	0.11	IDO2	chr8	protein_coding	indoleamine 2,3-dioxygenase 2
ENSG00000220685.3	6.38457706965335	-2.15062524283262	1.43562636130088e-06	0.00019061016288472	0.0	0.0	0.33	0.11	RP11-530A18.1	chr6	processed_pseudogene		--
ENSG00000275318.1	1.05477789810148	-0.157474748590084	0.00126298232903521	0.0284676421165397	0.84	0.46	0.85	1.81	RP11-526D8.11	chr9	unprocessed_pseudogene		--
ENSG00000277999.1	3.85322901150303	-2.19797049233226	5.40789295235511e-05	0.00313711710693219	0.0	0.05	0.5	0.38	RP11-426C22.8	chr16	lincRNA		--
ENSG00000272950.1	-6.12254231007633	-2.46111210747606	1.99276718004578e-05	0.00147772166260736	0.8	0.05	0.0	0.0	RP11-307C18.1	chr7	antisense		--
ENSG00000269296.1	2.39557934130848	-1.84643206984947	0.000260996305297855	0.00976791809975141	0.0	0.03	0.08	0.09	AC005614.3	chr19	antisense		--
ENSG00000171124.12	2.99496555999998	-2.14855118110164	0.000289275220478018	0.0102797837784944	0.02	0.0	0.12	0.07	FUT3	chr19	protein_coding	fucosyltransferase 3 (galactoside 3(4)-L-fucosyltransferase, Lewis blood group)
ENSG00000184163.3	1.58527651384009	-1.22367749195126	0.00121851688904329	0.0279627060907861	0.12	0.18	0.45	0.45	FAM132A	chr1	protein_coding	family with sequence similarity 132, member A
ENSG00000138028.14	2.84681522007846	-2.24683187984423	0.000897425716319382	0.0234757768694233	0.02	0.0	0.06	0.07	CGREF1	chr2	protein_coding	cell growth regulator with EF-hand domain 1
ENSG00000225106.1	5.27403860437787	-2.88224647442659	0.0021360983202101	0.0402151879568521	0.0	0.0	0.0	0.19	RP11-429E11.2	chr20	antisense		--
ENSG00000259384.6	-9.28631471518679	0.235862924627645	2.23808497797092e-38	4.4573060968418e-35	2.46	2.53	0.0	0.0	GH1	chr17	protein_coding	growth hormone 1
ENSG00000278500.1	-3.95748784899191	-2.34598149866019	9.96955584813222e-05	0.00477365428738693	0.13	0.01	0.01	0.0	AC009336.19	chr2	protein_coding		--
ENSG00000198513.11	-1.00444408075658	1.15759858049855	5.48440066313649e-06	0.000542255529395644	0.94	0.78	0.36	0.49	ATL1	chr14	protein_coding	atlastin GTPase 1
ENSG00000248791.1	3.00038522836303	-2.14746537451541	0.000289275220478018	0.0102797837784944	0.0	0.04	0.13	0.26	CTD-2165H16.3	chr5	processed_pseudogene		--
ENSG00000280339.1	-1.94401987357327	-1.45871851036171	0.00019957487670536	0.00793801242838636	0.23	0.06	0.02	0.05	RP11-736K20.4	chr11	TEC		--
ENSG00000178732.5	4.3047311699246	-1.15527011222408	2.72578629820202e-11	1.10742082025244e-08	0.0	0.01	0.22	0.12	GP5	chr3	protein_coding	glycoprotein V (platelet)
ENSG00000232486.1	2.5554720096546	-1.73547886096232	9.31682658070115e-05	0.00456540876490526	0.0	0.04	0.16	0.12	RP11-18B3.2	chr9	processed_pseudogene		--
ENSG00000241168.1	-3.56956556104336	-2.59039404751817	0.00114053582588228	0.0265224519576727	0.1	0.1	0.0	0.01	RP11-10O22.1	chr3	lincRNA		--
ENSG00000116819.6	-1.19580603059229	-0.712282753443194	0.00194122269954913	0.0393065877333542	0.15	0.45	0.14	0.13	TFAP2E	chr1	protein_coding	transcription factor AP-2 epsilon (activating enhancer binding protein 2 epsilon)
ENSG00000087494.15	1.24242157165598	-0.905465304805297	0.00240164374268901	0.0438714556202091	0.07	0.07	0.14	0.19	PTHLH	chr12	protein_coding	parathyroid hormone-like hormone
ENSG00000261226.1	5.5265506975742	-2.73284130954599	0.00108928104266893	0.0261146466308643	0.0	0.0	0.06	0.04	RP11-830F9.7	chr16	sense_intronic		--
ENSG00000183023.18	-1.47617472969211	-0.838990750794697	0.000253773402667609	0.00960069201245355	0.03	0.03	0.01	0.01	SLC8A1	chr2	protein_coding	solute carrier family 8 (sodium/calcium exchanger), member 1
ENSG00000203441.2	3.09062591052159	-1.6629808529068	1.15096648843472e-05	0.000978391696052949	0.07	0.03	0.35	0.54	LINC00449	chr13	antisense	long intergenic non-protein coding RNA 449
ENSG00000259780.3	6.01722492874916	-2.41310715058997	3.86407976826312e-05	0.00242653765988091	0.0	0.0	0.28	0.04	RP11-304L19.12	chr16	lincRNA		--
ENSG00000152611.11	2.59996080929695	-1.69945527942578	0.000177112528566707	0.00738154188564563	0.11	0.0	0.43	0.18	CAPSL	chr5	protein_coding	calcyphosine-like
ENSG00000120324.6	3.04136348265126	-1.6979751556176	1.94768249955501e-05	0.00147568705034219	0.03	0.0	0.11	0.12	PCDHB10	chr5	protein_coding	protocadherin beta 10
ENSG00000227603.1	-2.04003968451186	-1.26951110267213	5.36828541896568e-05	0.00313711710693219	0.49	0.98	0.3	0.04	RP11-165J3.6	chr9	antisense		--
ENSG00000173110.7	1.60033753990568	1.9391547551461	4.77709871255037e-16	3.59986665684674e-13	0.75	0.62	2.31	1.76	HSPA6	chr1	protein_coding	heat shock 70kDa protein 6 (HSP70B')
ENSG00000234292.3	-2.04011461798944	-1.69062628323699	0.000305601550256438	0.0106910695410916	0.44	0.27	0.13	0.02	RP11-213H15.1	chr5	lincRNA		--
ENSG00000171551.11	-1.23184022264891	-0.740429744585343	0.00194122269954913	0.0393065877333542	0.26	0.22	0.02	0.18	ECEL1	chr2	protein_coding	endothelin converting enzyme-like 1
ENSG00000171931.12	1.39377709906324	-0.358244745880872	7.8596865310354e-05	0.00404324317081788	0.09	0.1	0.24	0.26	FBXW10	chr17	protein_coding	F-box and WD repeat domain containing 10
ENSG00000260947.1	1.43192806306728	-0.231645248816287	1.50238442766434e-05	0.00120372076471658	0.03	0.16	0.34	0.21	RP11-384P7.7	chr9	lincRNA		--
ENSG00000277767.1	5.63933596911713	-2.66276438142535	0.000556526567509032	0.0165780702513748	0.0	0.0	0.11	0.06	RP11-365P13.5	chr13	lincRNA		--
ENSG00000236512.1	5.8437846058074	-2.53084362535247	0.000146096646551766	0.00639476718862849	0.0	0.0	0.36	0.46	RP3-336K20__B.2	chr6	processed_pseudogene		--
ENSG00000272650.1	5.5247160125615	-2.73382028821057	0.00108928104266893	0.0261146466308643	0.0	0.0	0.86	0.09	RP11-571I18.4	chr4	lincRNA		--
ENSG00000258857.1	-6.01978048035086	-2.52797988616	7.50652765995877e-05	0.0038902788887541	0.12	0.68	0.0	0.0	RP11-247L20.3	chr14	lincRNA		--
ENSG00000214248.2	-1.73863498141571	-1.46570915111603	0.00106390253298814	0.0261146466308643	0.06	0.12	0.03	0.02	CTD-3193O13.12	chr19	antisense		--
ENSG00000260743.1	2.03212501287257	-1.84613367300963	0.00123366469717969	0.0280106181488307	0.0	0.08	0.16	0.22	RP11-255C15.3	chr3	lincRNA		--
ENSG00000011590.13	3.0672170052829	-2.10174210239922	0.000163596833014308	0.00692412442169554	0.0	0.03	0.13	0.11	ZBTB32	chr19	protein_coding	zinc finger and BTB domain containing 32
ENSG00000260966.1	1.51798457295827	3.37527243073863	6.42286261952583e-22	6.63267613176368e-19	0.61	1.19	2.92	2.21	RP11-690D19.3	chr11	sense_overlapping		--
ENSG00000272264.1	1.24801744410954	-0.344253955781692	0.000607290415444856	0.017672751382306	0.96	0.36	1.89	1.08	RP11-92K15.3	chr8	lincRNA		--
ENSG00000166349.9	-1.13118300777119	-0.55444342237611	0.00205156831417037	0.0402151879568521	0.14	0.09	0.07	0.04	RAG1	chr11	protein_coding	recombination activating gene 1
ENSG00000224261.2	3.62174103675967	-2.35523506672352	0.000338050811797405	0.0115226561546886	0.0	0.03	0.29	0.18	RP11-179G5.1	chr1	processed_pseudogene		--
ENSG00000155719.16	5.842574025516	-2.531492282206	0.000146096646551766	0.00639476718862849	0.0	0.0	0.05	0.04	OTOA	chr16	protein_coding	otoancorin
ENSG00000237440.8	1.49000117432016	0.549001457072572	1.5118954946182e-08	3.63402329146074e-06	0.1	0.29	0.52	0.61	ZNF737	chr19	protein_coding	zinc finger protein 737
ENSG00000261468.1	1.21602797851984	0.0928587909426906	5.28789010885901e-05	0.00313029622112966	0.13	0.39	0.82	0.41	RP11-1024P17.1	chr3	sense_overlapping		--
ENSG00000181016.9	1.39040679287225	2.81075422534074	2.65334893254778e-16	2.05501874825826e-13	2.04	1.32	4.72	3.89	LSMEM1	chr7	protein_coding	leucine-rich single-pass membrane protein 1
ENSG00000213760.10	-3.45573192902949	-2.65791826400439	0.00208899294483686	0.0402151879568521	0.1	0.11	0.0	0.02	ATP6V1G2	chr6	protein_coding	ATPase, H+ transporting, lysosomal 13kDa, V1 subunit G2
ENSG00000229468.1	3.24540454971155	-2.59262946213243	0.00208899294483686	0.0402151879568521	0.2	0.0	0.15	2.01	RPL39P18	chr3	processed_pseudogene	ribosomal protein L39 pseudogene 18
ENSG00000270240.2	5.64299690157857	-2.66080922975003	0.00028487495357213	0.0102488818780621	0.0	0.0	0.11	0.39	AC015849.2	chr17	antisense		--
ENSG00000272715.1	3.44166817551324	-2.47171185615507	0.00114053582588228	0.0265224519576727	0.0	0.07	0.85	0.07	RP4-753F5.1	chr1	lincRNA		--
ENSG00000265752.2	5.5314535445836	-2.73022772956968	0.000556526567509032	0.0165780702513748	0.0	0.0	0.0	0.29	RP11-403A21.1	chr18	lincRNA		--
ENSG00000279633.1	2.99682056129349	-2.14938178605143	0.000289275220478018	0.0102797837784944	0.0	0.03	0.16	0.09	RP11-442G21.2	chr14	TEC		--
ENSG00000165646.11	3.53984355909738	-2.40850632867301	0.000338050811797405	0.0115226561546886	0.01	0.0	0.01	0.09	SLC18A2	chr10	protein_coding	solute carrier family 18 (vesicular monoamine transporter), member 2
ENSG00000260060.1	2.5294204021655	-2.05565229726744	0.00195974943889241	0.0394688741754947	0.11	0.0	0.42	0.19	RP11-388M20.1	chr16	antisense		--
ENSG00000183549.10	4.11108116426079	-2.01235452924905	4.66942049742154e-06	0.000482498938910269	0.01	0.0	0.1	0.06	ACSM5	chr16	protein_coding	acyl-CoA synthetase medium-chain family member 5
ENSG00000261476.1	-2.05932859108964	-2.04669273104994	0.00195974943889241	0.0394688741754947	0.58	0.09	0.08	0.06	RP11-77K12.3	chr16	sense_intronic		--
ENSG00000215845.10	6.01842420965449	-2.4124620369716	3.86407976826312e-05	0.00242653765988091	0.0	0.0	0.41	0.14	TSTD1	chr1	protein_coding	thiosulfate sulfurtransferase (rhodanese)-like domain containing 1
ENSG00000249700.8	-3.02902605791863	-2.34648193265892	0.000897425716319382	0.0234757768694233	0.12	0.02	0.0	0.02	SRD5A3-AS1	chr4	processed_transcript	SRD5A3 antisense RNA 1
ENSG00000232640.1	-2.05323744562752	-2.04960401139985	0.00195974943889241	0.0394688741754947	0.69	0.65	0.17	0.13	RP1-266L20.2	chr6	antisense		--
ENSG00000235489.4	1.35453743199976	0.259491002168474	1.70853887131859e-06	0.00021555421181043	0.16	0.4	0.66	0.81	DBF4P1	chr10	processed_pseudogene	DBF4 zinc finger pseudogene 1
ENSG00000250714.3	1.68635677835638	-1.27490054349392	0.000438943196723459	0.0142475136333452	0.03	0.21	0.31	0.51	RP11-1149O23.4	chr8	antisense		--
ENSG00000224072.1	-6.44121071315613	-2.23754030550806	1.43562636130088e-06	0.00019061016288472	0.24	0.02	0.0	0.0	RP11-75A9.3	chrX	processed_pseudogene		--
ENSG00000280184.1	1.27707757566661	0.832008922903917	3.21821033880425e-07	5.60813379165875e-05	0.5	0.34	1.04	0.95	AL023806.1	chr6	protein_coding		--
ENSG00000261465.6	-2.66981821584764	-2.1881422800996	0.00108523834108151	0.0261146466308643	0.81	0.14	0.0	0.14	RP11-626G11.5	chr16	antisense		--
ENSG00000279748.1	3.29261278346381	-1.17917813769991	3.01516781407323e-08	7.00574241599915e-06	0.01	0.03	0.31	0.14	CTD-3222D19.9	chr19	TEC		--
ENSG00000068976.13	3.13397989842007	0.0789927149419537	5.99653508792524e-18	5.22485597879786e-15	0.03	0.07	0.56	0.37	PYGM	chr11	protein_coding	phosphorylase, glycogen, muscle
ENSG00000124203.5	-1.02794125341356	1.65257749721807	2.55798451822165e-07	4.69221870638527e-05	0.4	0.38	0.14	0.24	ZNF831	chr20	protein_coding	zinc finger protein 831
ENSG00000158806.13	6.02082537601466	-2.41117103633751	3.86407976826312e-05	0.00242653765988091	0.0	0.0	0.11	0.11	NPM2	chr8	protein_coding	nucleophosmin/nucleoplasmin 2
ENSG00000183150.7	1.14931850917602	-0.583832353927815	0.00149910721976628	0.032351476394368	0.05	0.27	0.36	0.38	GPR19	chr12	protein_coding	G protein-coupled receptor 19
ENSG00000279865.1	-1.68036403877454	-1.09153538494203	0.000243745460271073	0.00928581588049213	0.36	0.28	0.07	0.13	RP11-69M1.6	chr12	TEC		--
ENSG00000128203.6	5.52716272911406	-2.73251484843248	0.00108928104266893	0.0261146466308643	0.0	0.0	0.05	0.04	ASPHD2	chr22	protein_coding	aspartate beta-hydroxylase domain containing 2
ENSG00000274997.1	-1.41909318957183	0.546480501764272	3.10502601155827e-08	7.08861397761057e-06	7.22	2.49	1.86	1.61	HIST1H2AH	chr6	protein_coding	histone cluster 1, H2ah
ENSG00000143199.17	1.42075383358387	0.0143601393865294	1.45129953600655e-05	0.00117503128143072	0.13	0.03	0.29	0.1	ADCY10	chr1	protein_coding	adenylate cyclase 10 (soluble)
ENSG00000224745.1	-1.36098648101266	-0.979791525589874	0.00141425977860892	0.0311718507092284	1.42	0.94	0.37	0.52	RP11-380G5.2	chr10	sense_intronic		--
ENSG00000117480.15	1.61894528577896	-0.501552714390659	2.2954035347464e-05	0.00164273874002077	0.21	0.06	0.37	0.42	FAAH	chr1	protein_coding	fatty acid amide hydrolase
ENSG00000119917.13	3.19296971329063	4.46623592862784	8.59504308336404e-88	4.79293982500712e-84	1.27	1.58	15.11	10.71	IFIT3	chr10	protein_coding	interferon-induced protein with tetratricopeptide repeats 3
ENSG00000267940.1	1.96751566552686	0.574804372071713	2.43222115764172e-12	1.11172443143224e-09	0.45	0.29	1.17	1.69	RP11-290F24.6	chr11	lincRNA		--
ENSG00000242338.6	1.48642284926759	-0.243368183388189	8.47715739765428e-06	0.000790502015255507	0.09	0.25	0.58	0.39	BMS1P4	chr10	transcribed_unprocessed_pseudogene	BMS1 ribosome biogenesis factor pseudogene 4
ENSG00000117477.12	3.44166817551324	-2.47171185615507	0.00114053582588228	0.0265224519576727	0.0	0.01	0.12	0.01	CCDC181	chr1	protein_coding	coiled-coil domain containing 181
ENSG00000257108.1	-2.30576376322689	-1.68970195093998	6.56863536405263e-05	0.0036052498271755	0.22	0.15	0.03	0.04	NHLRC4	chr16	protein_coding	NHL repeat containing 4
ENSG00000180720.7	-1.55445742151897	-0.540489261634629	2.2954035347464e-05	0.00164273874002077	0.47	0.64	0.23	0.14	CHRM4	chr11	protein_coding	cholinergic receptor, muscarinic 4
ENSG00000223390.1	-5.93195813895093	-2.58745051510505	7.50652765995877e-05	0.0038902788887541	0.52	0.03	0.0	0.0	RP11-91A18.4	chr1	antisense		--
ENSG00000095932.6	1.91893250953472	-0.994377943695523	3.50404502939653e-05	0.00228270522218771	0.04	0.16	0.48	0.3	SMIM24	chr19	protein_coding	small integral membrane protein 24
ENSG00000171951.4	-2.02606874188894	-0.955572534642561	1.78616443211659e-06	0.000222329628108369	0.38	0.15	0.09	0.03	SCG2	chr2	protein_coding	secretogranin II
ENSG00000231579.3	1.29367352913659	-0.130526971016858	5.98826330283374e-05	0.00340744402876756	0.58	0.74	1.83	1.39	RPL7P21	chr5	processed_pseudogene	ribosomal protein L7 pseudogene 21
ENSG00000267909.2	3.44711276272178	-2.46880005320626	0.00114053582588228	0.0265224519576727	0.0	0.01	0.03	0.06	CCDC177	chr14	protein_coding	coiled-coil domain containing 177
ENSG00000254187.1	-2.95532342399048	-2.00318102864613	2.92561336602386e-05	0.00197473424583681	0.38	0.19	0.06	0.0	CTB-78F1.1	chr5	antisense		--
ENSG00000137752.22	1.76334043499445	-0.989587302086945	0.000226747745767	0.00878080645482707	0.1	0.03	0.21	0.22	CASP1	chr11	protein_coding	caspase 1, apoptosis-related cysteine peptidase
ENSG00000236393.1	1.28831807105171	-0.428102847632954	0.000360791359015415	0.01209084696162	0.12	0.1	0.27	0.28	RP11-320G24.1	chrX	lincRNA		--
ENSG00000187475.5	-2.79111689624732	-1.55771628891855	8.75583722632486e-06	0.000797811286092777	0.34	0.87	0.03	0.14	HIST1H1T	chr6	protein_coding	histone cluster 1, H1t
ENSG00000008311.14	-1.31622599987889	0.0474424557685532	1.22943967640361e-05	0.001035626497205	0.43	0.32	0.1	0.2	AASS	chr7	protein_coding	aminoadipate-semialdehyde synthase
ENSG00000230807.1	5.5314535445836	-2.73022772956968	0.000556526567509032	0.0165780702513748	0.0	0.0	0.0	0.84	AC099535.4	chr3	processed_pseudogene		--
ENSG00000186912.6	-3.20144497832566	-2.23815254388092	0.000163596833014308	0.00692412442169554	0.35	0.0	0.03	0.0	P2RY4	chrX	protein_coding	pyrimidinergic receptor P2Y, G-protein coupled, 4
ENSG00000189221.9	1.26279553877299	-0.290828956800428	0.00019345845098743	0.007806090492665	0.07	0.07	0.17	0.16	MAOA	chrX	protein_coding	monoamine oxidase A
ENSG00000227764.1	-1.08453020953436	0.381551509479652	5.95360724833465e-05	0.00340234624421377	3.87	4.52	1.75	2.19	RP11-354K1.1	chr1	lincRNA		--
ENSG00000272108.1	5.52716272911406	-2.73251484843248	0.00108928104266893	0.0261146466308643	0.0	0.0	0.08	0.06	AC005754.8	chr5	lincRNA		--
ENSG00000258441.1	1.07185420295324	2.54304839480133	6.24345215643083e-10	1.95595430365848e-07	2.0	1.67	4.4	3.17	LINC00641	chr14	processed_transcript	long intergenic non-protein coding RNA 641
ENSG00000101082.13	-5.93284659744303	-2.58702715183458	7.50652765995877e-05	0.0038902788887541	0.16	0.0	0.0	0.0	SLA2	chr20	protein_coding	Src-like-adaptor 2
ENSG00000010610.9	-3.56488325239675	-2.59325251095366	0.00208899294483686	0.0402151879568521	0.0	0.1	0.01	0.0	CD4	chr12	protein_coding	CD4 molecule
ENSG00000230613.1	3.34480529624444	-2.53248147296857	0.00208899294483686	0.0402151879568521	0.0	0.05	0.57	0.11	HM13-AS1	chr20	antisense	HM13 antisense RNA 1
ENSG00000196420.7	3.13255853668354	-2.05477766692516	0.000374529987476302	0.012491202285663	0.08	0.0	0.33	0.37	S100A5	chr1	protein_coding	S100 calcium binding protein A5
ENSG00000272864.1	-5.58015140451182	-2.80442164308168	0.00108928104266893	0.0261146466308643	0.0	0.51	0.0	0.0	RP11-17E13.2	chr1	lincRNA		--
ENSG00000171094.15	-3.67336509729698	-2.52669862696846	0.000621432460353935	0.0178074603243024	0.02	0.04	0.0	0.0	ALK	chr2	protein_coding	anaplastic lymphoma receptor tyrosine kinase
ENSG00000236969.2	-2.01100624441515	-1.88107910202322	0.00123366469717969	0.0280106181488307	0.46	0.69	0.26	0.0	GGT8P	chr2	unprocessed_pseudogene	gamma-glutamyltransferase 8 pseudogene
ENSG00000254701.3	-1.14695411307531	-0.587220426521539	0.00176086721605487	0.0367213909633822	1.26	1.29	0.44	0.71	RP11-1415C14.4	chr5	unprocessed_pseudogene		--
ENSG00000278733.1	5.27218466392976	-2.88323133952289	0.0021360983202101	0.0402151879568521	0.0	0.0	0.12	0.32	RP11-425D17.1	chr12	antisense		--
ENSG00000198074.9	-1.18699227847287	-0.429366148741977	0.0004327024858554	0.0140941713909115	0.73	0.36	0.29	0.16	AKR1B10	chr7	protein_coding	aldo-keto reductase family 1, member B10 (aldose reductase)
ENSG00000207924.2	-5.45503524609201	-2.87816266054535	0.00108928104266893	0.0261146466308643	2.54	0.0	0.0	0.0	MIR196A2	chr12	miRNA	microRNA 196a-2
ENSG00000264243.1	-5.59000183480331	-2.79975087643713	0.000556526567509032	0.0165780702513748	0.41	0.0	0.0	0.0	RP11-6N17.1	chr17	lincRNA		--
ENSG00000177098.8	-2.49828610262102	-1.37721906569111	3.94128323154974e-06	0.000417835966015474	0.07	0.14	0.03	0.01	SCN4B	chr11	protein_coding	sodium channel, voltage gated, type IV beta subunit
ENSG00000196604.11	-1.27517637163232	-0.510796193151541	0.000403791106092824	0.0133236729231717	0.14	0.23	0.09	0.06	POTEF	chr2	protein_coding	POTE ankyrin domain family, member F
ENSG00000270000.1	5.74937471305422	-2.59303453948491	0.000146096646551766	0.00639476718862849	0.0	0.0	0.05	0.78	RP3-449M8.9	chr14	lincRNA		--
ENSG00000260648.3	2.47011026807685	-2.09856944912786	0.00108523834108151	0.0261146466308643	0.0	0.02	0.01	0.12	RP11-133K1.7	chr15	sense_intronic		--
ENSG00000233924.1	-5.30622446478359	-2.96103546852243	0.0021360983202101	0.0402151879568521	0.32	0.0	0.0	0.0	AL160471.6	chr14	processed_pseudogene		--
ENSG00000217527.1	5.83894766273325	-2.53343667736487	0.000146096646551766	0.00639476718862849	0.0	0.0	0.86	0.0	RPS16P5	chr6	transcribed_processed_pseudogene	ribosomal protein S16 pseudogene 5
ENSG00000270722.1	-1.91694947620925	-1.13417411124215	9.62082167843486e-06	0.000859768429609361	7.11	0.32	1.7	0.0	U1	chr1	snRNA		--
ENSG00000261186.2	-5.81929255986862	-2.65835814000623	0.00028487495357213	0.0102488818780621	0.11	0.21	0.0	0.0	RP11-341N2.1	chr2	antisense		--
ENSG00000274315.1	3.12936327704902	-2.05741688246127	9.23263735596068e-05	0.00454813418301936	0.06	0.05	0.83	0.21	RP11-996F15.5	chr12	antisense		--
ENSG00000183160.8	2.1440101953249	-1.2234240133003	3.45770963032857e-05	0.00226309530311787	0.03	0.05	0.15	0.22	TMEM119	chr12	protein_coding	transmembrane protein 119
ENSG00000176268.5	2.53219190131628	-2.05689377148934	0.000638733229378986	0.0180987397373424	0.0	0.26	1.14	0.51	CYCSP34	chr13	processed_pseudogene	cytochrome c, somatic pseudogene 34
ENSG00000183914.14	-4.03145085848916	-2.29490800424241	5.40789295235511e-05	0.00313711710693219	0.01	0.02	0.0	0.0	DNAH2	chr17	protein_coding	dynein, axonemal, heavy chain 2
ENSG00000230077.1	-3.95222610171665	-2.3485028878436	9.96955584813222e-05	0.00477365428738693	0.33	0.25	0.03	0.0	MTAPP2	chr3	processed_pseudogene	methylthioadenosine phosphorylase pseudogene 2
ENSG00000114547.9	5.40291832526009	-2.80718242088133	0.0021360983202101	0.0402151879568521	0.0	0.0	0.07	0.02	ROPN1B	chr3	protein_coding	rhophilin associated tail protein 1B
ENSG00000250362.1	3.08913046342507	-1.66288500743969	1.15096648843472e-05	0.000978391696052949	0.14	0.0	0.49	0.67	AC008592.5	chr5	processed_transcript		--
ENSG00000274943.1	-1.41331579014824	0.355463548586907	2.71420115528027e-07	4.91411406568342e-05	3.23	3.99	1.64	1.01	RP11-351C21.2	chr12	sense_intronic		--
ENSG00000163406.10	-1.31629763233178	0.233877001062307	2.76648266902088e-06	0.000312351114845203	0.27	0.23	0.1	0.1	SLC15A2	chr3	protein_coding	solute carrier family 15 (oligopeptide transporter), member 2
ENSG00000272389.1	3.2572679166635	-1.96729011423715	0.000127547933551451	0.00586846779419399	0.18	0.0	0.73	0.97	CTC-487M23.7	chr5	antisense		--
ENSG00000229920.2	-5.45233300209026	-2.87943974914386	0.00108928104266893	0.0261146466308643	0.14	0.05	0.0	0.0	RPS4XP5	chr2	transcribed_processed_pseudogene	ribosomal protein S4X pseudogene 5
ENSG00000261542.1	1.23011769222212	0.281814141473664	1.80056671251602e-05	0.0013906759301488	0.27	0.3	0.94	0.38	RP11-16E18.3	chr8	lincRNA		--
ENSG00000124159.15	2.50204111318692	-1.77264752517227	0.000156176465526282	0.00674073097802444	0.0	0.04	0.18	0.08	MATN4	chr20	protein_coding	matrilin 4
ENSG00000269896.2	-1.40613412944559	0.41310422088466	1.86495018075667e-07	3.56154389999024e-05	0.77	0.62	0.19	0.32	RP4-740C4.5	chr1	transcribed_processed_pseudogene		--
ENSG00000262728.5	2.32286902606602	-1.44074248791228	1.71910154953694e-05	0.00133515290819468	0.0	0.13	0.21	0.51	RP11-1000B6.8	chr15	antisense		--
ENSG00000184368.15	4.83803105705904	-0.210226045968279	1.70313563820488e-21	1.69595813801531e-18	0.01	0.01	0.34	0.27	MAP7D2	chrX	protein_coding	MAP7 domain containing 2
ENSG00000280608.1	5.27403860437787	-2.88224647442659	0.0021360983202101	0.0402151879568521	0.0	0.0	0.0	2.58	AL137229.1	chr14	miRNA		--
ENSG00000166793.10	-1.71459151184491	0.014526473390913	2.79160347705192e-08	6.54079732329089e-06	0.34	0.3	0.08	0.11	YPEL4	chr11	protein_coding	yippee-like 4 (Drosophila)
ENSG00000235574.1	5.5265506975742	-2.73284130954599	0.00108928104266893	0.0261146466308643	0.0	0.0	0.17	0.1	AC073150.6	chr7	processed_pseudogene		--
ENSG00000279235.1	5.52961320890749	-2.73120832884853	0.000556526567509032	0.0165780702513748	0.0	0.0	0.1	0.34	RP11-16K12.2	chr15	TEC		--
ENSG00000264527.2	-5.81751865317271	-2.65920389655815	0.00028487495357213	0.0102488818780621	0.05	0.23	0.0	0.0	WI2-1959D15.1	chr9	lincRNA		--
ENSG00000161149.11	-5.70278318137961	-2.73042976574912	0.000556526567509032	0.0165780702513748	0.0	0.16	0.0	0.0	TUBA3FP	chr22	transcribed_unprocessed_pseudogene	tubulin, alpha 3f, pseudogene
ENSG00000123610.4	-1.69924875715213	-1.4930398679596	0.00106390253298814	0.0261146466308643	0.39	0.2	0.13	0.04	TNFAIP6	chr2	protein_coding	tumor necrosis factor, alpha-induced protein 6
ENSG00000249637.1	-1.20652920758355	-0.818139078913658	0.00185292868864887	0.037820906073871	1.23	1.09	0.42	0.57	CTC-329D1.2	chr5	antisense		--
ENSG00000234203.1	-5.58015140451182	-2.80442164308168	0.00108928104266893	0.0261146466308643	0.0	0.65	0.0	0.0	RP5-1050D4.2	chr17	antisense		--
ENSG00000231105.1	6.44476399163295	-2.10521026476864	1.43562636130088e-06	0.00019061016288472	0.0	0.0	0.22	0.0	RP5-1071N3.1	chr1	antisense		--
ENSG00000163220.10	-5.70723479748377	-2.7283120585664	0.00028487495357213	0.0102488818780621	0.27	0.32	0.0	0.0	S100A9	chr1	protein_coding	S100 calcium binding protein A9
ENSG00000269959.1	-1.6600429318713	-0.940867874236784	7.23084965903398e-05	0.00386342826224951	0.14	0.18	0.08	0.02	SPACA6P-AS	chr19	lincRNA	SPACA6P antisense RNA
ENSG00000105371.8	3.53441257960704	-2.41141442829273	0.000621432460353935	0.0178074603243024	0.02	0.0	0.18	0.09	ICAM4	chr19	protein_coding	intercellular adhesion molecule 4 (Landsteiner-Wiener blood group)
ENSG00000182791.4	-1.26699376900017	-0.327020893967557	0.00019345845098743	0.007806090492665	0.39	0.26	0.06	0.21	CCDC87	chr11	protein_coding	coiled-coil domain containing 87
ENSG00000279489.1	1.757141657221	-1.22705950241409	0.000191972640224607	0.00780259643548468	0.0	0.15	0.34	0.19	RP11-392A14.8	chr9	TEC		--
ENSG00000162771.7	-1.42179911560815	-0.874289772591295	0.00036030479781652	0.0120890714473167	0.39	0.18	0.1	0.1	FAM71A	chr1	protein_coding	family with sequence similarity 71, member A
ENSG00000272674.3	-1.33993440642214	-0.795375196298208	0.000577203507916098	0.0170633138040478	0.18	0.09	0.04	0.07	PCDHB16	chr5	protein_coding	protocadherin beta 16
ENSG00000110876.9	2.02393784270383	1.9555949681857	2.93109265630142e-23	3.55324893230419e-20	0.7	0.36	2.04	2.13	SELPLG	chr12	protein_coding	selectin P ligand
ENSG00000221539.1	2.48205048205409	-1.533475983665	7.34513431797093e-05	0.00387873172450124	1.24	0.7	6.27	4.57	SNORD99	chr1	snoRNA	small nucleolar RNA, C/D box 99
ENSG00000236723.2	3.78016770460364	-2.24755326475025	9.96955584813222e-05	0.00477365428738693	0.06	0.0	0.44	0.45	RP5-1024G6.2	chr1	antisense		--
ENSG00000002079.12	1.03434663832817	1.85844701775375	8.68039441588155e-08	1.74119969139287e-05	0.29	0.35	0.8	0.49	MYH16	chr7	unitary_pseudogene	myosin, heavy chain 16 pseudogene
ENSG00000276115.1	-1.36625260146864	-0.843734550957153	0.000900404562388328	0.0235066292214526	0.15	0.54	0.18	0.09	RP11-817I4.2	chr12	sense_intronic		--
ENSG00000180155.18	-1.19309813774518	-0.5669448488256	0.000613022439198571	0.0177490048283848	0.22	0.05	0.08	0.03	LYNX1	chr8	protein_coding	Ly6/neurotoxin 1
ENSG00000271737.1	-1.6829639219131	-1.62405019507299	0.00262994032044051	0.0469726081461438	0.66	1.06	0.28	0.25	CTB-113I20.2	chr5	lincRNA		--
ENSG00000271344.1	5.74633215659031	-2.59466115784057	0.00028487495357213	0.0102488818780621	0.0	0.0	0.11	0.16	RP11-274B21.9	chr7	lincRNA		--
ENSG00000261534.1	-1.89868250913808	-1.62672699845225	0.000765402603095469	0.0208407767378007	0.03	0.16	0.04	0.01	RP11-244O19.1	chr9	sense_overlapping		--
ENSG00000267474.1	-2.65801632940743	-2.19504894664902	0.00183606521084072	0.037642036918133	0.0	0.53	0.05	0.03	CTC-548K16.6	chr19	sense_intronic		--
ENSG00000246922.8	2.52543526796809	-1.50314474702765	4.53846686400804e-05	0.00277503362066386	0.04	0.05	0.29	0.2	UBAP1L	chr15	protein_coding	ubiquitin associated protein 1-like
ENSG00000160678.11	5.40169097890919	-2.80783641459319	0.0021360983202101	0.0402151879568521	0.0	0.0	0.25	0.0	S100A1	chr1	protein_coding	S100 calcium binding protein A1
ENSG00000255446.1	6.10176993095796	-2.3548963660657	1.99276718004578e-05	0.00147772166260736	0.0	0.0	0.45	0.41	CTD-2531D15.4	chr11	antisense		--
ENSG00000229869.1	-2.05671540579052	-2.04794106512434	0.00195974943889241	0.0394688741754947	0.98	0.38	0.17	0.13	RP11-363N22.2	chr10	antisense		--
ENSG00000232648.3	2.85286551400038	-2.24541862556828	0.000510245219101259	0.0158249801990893	0.0	0.09	0.08	0.74	RP11-367N14.2	chr4	antisense		--
ENSG00000269926.1	-1.56350425025737	-1.0001120702311	0.00030309546659011	0.0106434607046164	0.91	0.52	0.16	0.31	RP11-442H21.2	chr10	antisense		--
ENSG00000105559.11	1.16574280096058	0.815635073566704	2.07571340375561e-06	0.000251630613580495	0.29	0.3	0.58	0.72	PLEKHA4	chr19	protein_coding	pleckstrin homology domain containing, family A (phosphoinositide binding specific) member 4
ENSG00000280308.1	-1.6276788832242	-1.32100157339301	0.000910243588840456	0.023674824388106	1.47	1.04	0.74	0.0	FKSG61	chr14	protein_coding		--
ENSG00000273300.1	-1.48052082920594	-0.980901495008843	0.00030309546659011	0.0106434607046164	1.73	1.1	0.71	0.24	AC000068.9	chr22	antisense		--
ENSG00000275160.1	1.21912384062316	0.138165013500844	4.36156177354999e-05	0.00267861377467226	0.89	0.93	2.32	1.86	RP11-187C18.3	chr9	processed_pseudogene		--
ENSG00000267577.1	-1.24668229773009	-0.144467333161356	7.22992424147019e-05	0.00386342826224951	0.93	0.4	0.24	0.3	CTD-2587H24.5	chr19	antisense		--
ENSG00000280417.1	1.63917148545206	-0.492163308072193	1.62424265211598e-05	0.00128405326404835	0.13	0.15	0.54	0.29	RP11-5O17.1	chr3	TEC		--
ENSG00000275437.1	1.03100841259252	-0.265541397318692	0.00184131968494906	0.0377220245817411	0.07	0.16	0.24	0.23	RP5-908M14.10	chr20	sense_intronic		--
ENSG00000169248.12	1.84178117180154	-1.76860710152632	0.00193578782451648	0.0392821223603846	0.0	0.08	0.07	0.26	CXCL11	chr4	protein_coding	chemokine (C-X-C motif) ligand 11
ENSG00000228307.1	5.93805375028323	-2.46813557331808	3.86407976826312e-05	0.00242653765988091	0.0	0.0	0.07	0.36	OR2S1P	chr9	unprocessed_pseudogene	olfactory receptor, family 2, subfamily S, member 1 pseudogene
ENSG00000242853.3	-6.57893437390738	-2.13679348006939	2.03443608069264e-07	3.85878549672599e-05	2.22	0.09	0.0	0.0	RN7SL749P	chr10	misc_RNA	RNA, 7SL, cytoplasmic 749, pseudogene
ENSG00000240032.1	2.65772786174325	-0.433394771293066	5.19900560651976e-11	2.01331492112478e-08	0.04	0.37	1.31	1.47	RP11-274H2.3	chr3	antisense		--
ENSG00000233266.1	-1.9392120025371	-1.46289153032417	0.00019957487670536	0.00793801242838636	1.15	0.91	0.33	0.18	HMGB1P31	chr2	processed_pseudogene	high mobility group box 1 pseudogene 31
ENSG00000280067.1	2.21614777886626	-0.890245123792192	1.15651992124338e-06	0.000166974391021671	0.09	0.03	0.37	0.19	CTD-2600H12.2	chr16	TEC		--
ENSG00000169896.16	1.75888534648477	-1.22345533204855	0.000412922869721832	0.0135767870914907	0.02	0.04	0.09	0.12	ITGAM	chr16	protein_coding	integrin, alpha M (complement component 3 receptor 3 subunit)
ENSG00000224982.3	5.74450936233254	-2.59563633272826	0.00028487495357213	0.0102488818780621	0.0	0.0	0.07	0.04	TMEM233	chr12	protein_coding	transmembrane protein 233
ENSG00000127528.5	-1.00614562145802	0.990953959605185	8.64022441873378e-06	0.000795208001350463	1.48	0.83	0.65	0.45	KLF2	chr19	protein_coding	Kruppel-like factor 2
ENSG00000120156.20	-2.18999679127371	-1.96465144922962	0.00119166731139263	0.0274368851992149	0.02	0.1	0.01	0.01	TEK	chr9	protein_coding	TEK tyrosine kinase, endothelial
ENSG00000270917.1	6.45180136456664	-2.10139057221187	7.47137881725743e-07	0.000117693211402696	0.0	0.0	0.69	0.84	RP11-27I1.6	chr9	processed_pseudogene		--
ENSG00000118557.15	-1.51950208020942	-0.878398365228157	0.00036030479781652	0.0120890714473167	0.11	0.15	0.04	0.05	PMFBP1	chr16	protein_coding	polyamine modulated factor 1 binding protein 1
ENSG00000140506.16	2.66157974263047	-1.96898575735654	0.000218884782920811	0.00852366692374029	0.02	0.03	0.18	0.11	LMAN1L	chr15	protein_coding	lectin, mannose-binding, 1 like
ENSG00000275215.1	-12.8813571924977	3.80360687268572	3.73499437267681e-195	3.47130376996583e-191	329.27	0.0	0.0	0.0	RNA5-8S5	chr21	rRNA	RNA, 5.8S ribosomal 5
ENSG00000153237.17	3.43132986401043	-1.84346942734094	5.17153099925819e-06	0.000522437055512018	0.01	0.01	0.03	0.17	CCDC148	chr2	protein_coding	coiled-coil domain containing 148
ENSG00000138271.5	3.42587998505765	-1.84734319565077	5.17153099925819e-06	0.000522437055512018	0.0	0.03	0.22	0.19	GPR87	chr3	protein_coding	G protein-coupled receptor 87
ENSG00000273275.1	2.65021250655751	-1.41229617930431	1.05430534505126e-05	0.000910097264108957	0.09	0.11	0.53	0.78	RP11-474G23.2	chr2	antisense		--
ENSG00000183889.12	-2.06028971342775	1.44527722240535	4.86691005198099e-20	4.52330620231113e-17	1.77	2.95	0.03	1.15	NPIPA5	chr16	protein_coding	nuclear pore complex interacting protein family, member A5
ENSG00000139572.3	5.74572433050079	-2.59498628243213	0.00028487495357213	0.0102488818780621	0.0	0.0	0.08	0.09	GPR84	chr12	protein_coding	G protein-coupled receptor 84
ENSG00000260685.1	-2.6617275906301	-2.19264303432426	0.00108523834108151	0.0261146466308643	0.23	0.5	0.03	0.08	RP11-326L17.1	chr15	processed_pseudogene		--
ENSG00000152402.10	-1.5864628874285	-0.464889439895843	5.68524335641637e-06	0.000560127050401418	0.04	0.07	0.03	0.01	GUCY1A2	chr11	protein_coding	guanylate cyclase 1, soluble, alpha 2
ENSG00000278963.1	-2.24185054164513	-1.401526792571	1.93666171454918e-05	0.00147568705034219	0.33	0.13	0.08	0.01	RP11-294J22.7	chr17	TEC		--
ENSG00000120279.6	3.25984539488757	-1.53477373326685	2.35149460272043e-06	0.000280189626124149	0.02	0.01	0.18	0.1	MYCT1	chr6	protein_coding	myc target 1
ENSG00000279522.1	1.16061631368746	0.0687328320642831	0.000202713465335896	0.00803991015717704	0.44	0.23	0.91	0.52	CTC-487M23.6	chr5	TEC		--
ENSG00000186198.3	-1.18486410439068	-0.110961949938684	0.000135556562950502	0.00614567168810716	1.47	0.86	0.47	0.53	SLC51B	chr15	protein_coding	solute carrier family 51, beta subunit
ENSG00000261662.1	2.44753849579475	1.38518669744665	1.95549019875439e-25	2.86963040640368e-22	0.25	0.71	3.31	2.01	RP5-1042I8.7	chr1	sense_overlapping		--
ENSG00000264070.1	-3.85786339146459	-2.40852926764542	0.000338050811797405	0.0115226561546886	0.0	0.39	0.0	0.02	DND1P1	chr17	processed_pseudogene	dead end homolog 1 pseudogene 1
ENSG00000036448.9	-1.9840908398034	-1.43142629773538	0.000128041162658267	0.00588145584388437	0.11	0.07	0.01	0.03	MYOM2	chr8	protein_coding	myomesin 2
ENSG00000173432.10	-1.52839769898301	-0.875771439064581	0.000134709859457506	0.00611723176122832	1.04	0.68	0.33	0.24	SAA1	chr11	protein_coding	serum amyloid A1
ENSG00000272742.1	5.40783726523834	-2.80456372248856	0.00108928104266893	0.0261146466308643	0.0	0.0	0.03	0.39	CTB-43P18.1	chr5	antisense		--
ENSG00000105289.14	-1.09312738633755	2.26542871725741	9.53721759512473e-10	2.85931936545449e-07	1.41	1.78	0.63	0.86	TJP3	chr19	protein_coding	tight junction protein 3
ENSG00000251095.6	-1.14221916268957	4.5335697030967	8.69370115621206e-16	5.91214086920743e-13	5.83	5.15	2.12	2.8	RP11-115D19.1	chr4	antisense		--
ENSG00000226510.1	-1.61171314324569	-1.43232000628551	0.00147251340441848	0.031921057651171	0.7	0.39	0.17	0.16	UPK1A-AS1	chr19	antisense	UPK1A antisense RNA 1
ENSG00000155465.18	-2.89477320089221	-1.48822201683399	4.74911146292158e-07	7.74355121691108e-05	0.31	0.07	0.03	0.01	SLC7A7	chr14	protein_coding	solute carrier family 7 (amino acid transporter light chain, y+L system), member 7
ENSG00000278206.1	-1.61048340908843	-1.43170294124049	0.00147251340441848	0.031921057651171	0.27	0.15	0.04	0.09	RP1-20N2.8	chr6	processed_transcript		--
ENSG00000277245.1	5.27403860437787	-2.88224647442659	0.0021360983202101	0.0402151879568521	0.0	0.0	0.0	0.45	RP11-48G14.3	chr15	antisense		--
ENSG00000281205.1	-6.4351376381363	-2.24047444326699	1.43562636130088e-06	0.00019061016288472	0.05	0.03	0.0	0.0	LINC00950	chr9	lincRNA	long intergenic non-protein coding RNA 950
ENSG00000212443.1	-2.22906891880348	-1.2637902955799	8.39353116537903e-06	0.000787974531828614	2.47	1.88	0.19	0.73	SNORA53	chr12	snoRNA	small nucleolar RNA, H/ACA box 53
ENSG00000279993.1	1.27104182494959	-0.89267423731285	0.00240164374268901	0.0438714556202091	0.01	0.17	0.34	0.1	RP11-76C10.3	chr12	TEC		--
ENSG00000106588.10	1.19785530010861	2.04844408986868	1.8533391933978e-10	6.3796053568293e-08	1.38	1.49	3.74	2.76	PSMA2	chr7	protein_coding	proteasome (prosome, macropain) subunit, alpha type, 2
ENSG00000272576.1	4.02782373583348	-1.3841628308865	2.7442217055094e-09	7.2870847231441e-07	0.0	0.09	0.57	1.11	RP11-365H22.2	chr4	lincRNA		--
ENSG00000261655.1	-1.25878810263683	-0.674052770065874	0.00105728994625403	0.0261146466308643	0.3	0.42	0.15	0.15	CTD-3064M3.3	chr8	sense_overlapping		--
ENSG00000263597.1	-2.12769214705755	-2.00439369755435	0.00119166731139263	0.0274368851992149	3.07	2.13	0.63	0.47	MIR3936	chr5	miRNA	microRNA 3936
ENSG00000146859.6	1.32608920539124	-0.927102402502699	0.00197181937987559	0.0396097031337833	0.12	0.1	0.29	0.27	TMEM140	chr7	protein_coding	transmembrane protein 140
ENSG00000254461.1	5.40169097890919	-2.80783641459319	0.0021360983202101	0.0402151879568521	0.0	0.0	0.47	0.0	RP11-755F10.3	chr11	antisense		--
ENSG00000026751.16	4.38787858678879	-1.80695318493407	2.19508415578775e-07	4.10760647192443e-05	0.0	0.01	0.07	0.18	SLAMF7	chr1	protein_coding	SLAM family member 7
ENSG00000278233.1	-2.76505192264109	-0.294082440999265	3.47216405060742e-13	1.7927940381303e-10	9.63	6.3	0.15	2.21	RNA5-8S5	chr21	rRNA	RNA, 5.8S ribosomal 5
ENSG00000272263.1	2.0023538893661	-0.931814680409747	1.01727693649142e-05	0.000894303211195423	0.24	0.36	1.64	0.77	RP11-767C1.2	chr3	antisense		--
ENSG00000272256.1	-1.56946280632196	-0.650706626176828	2.60300990548285e-05	0.00180092114602166	1.51	0.73	0.42	0.29	RP11-489E7.4	chr8	antisense		--
ENSG00000251555.1	2.28820884277494	-0.967955058897608	2.75375103362256e-06	0.000312351114845203	0.54	0.06	1.12	1.66	RP11-745L13.2	chr4	lincRNA		--
ENSG00000183308.6	5.74633215659031	-2.59466115784057	0.00028487495357213	0.0102488818780621	0.0	0.0	0.17	0.25	AC005037.3	chr2	antisense		--
ENSG00000100968.13	-2.3035451502863	-1.21391842498124	3.32048964341241e-06	0.000364495638730806	0.08	0.07	0.02	0.01	NFATC4	chr14	protein_coding	nuclear factor of activated T-cells, cytoplasmic, calcineurin-dependent 4
ENSG00000266644.1	-2.19148520639951	-1.96455526763714	0.000721237454452288	0.019851473548903	0.22	0.79	0.17	0.05	RP11-927P21.2	chr17	antisense		--
ENSG00000282021.1	5.40353235614712	-2.8068553219823	0.0021360983202101	0.0402151879568521	0.0	0.0	0.08	0.03	CTD-2336O2.3	chr8	lincRNA		--
ENSG00000225383.6	5.63872662412371	-2.6630900059414	0.000556526567509032	0.0165780702513748	0.0	0.0	0.33	0.11	SFTA1P	chr10	lincRNA	surfactant associated 1, pseudogene
ENSG00000271978.1	-1.36729363329548	-1.05088248114843	0.00127018235099436	0.0285837161504639	0.13	0.2	0.09	0.03	RP11-428J1.4	chr6	lincRNA		--
ENSG00000226149.5	6.39047217186584	-2.14743239310005	1.43562636130088e-06	0.00019061016288472	0.0	0.0	0.22	0.54	RP1-69D17.4	chr6	lincRNA		--
ENSG00000136114.15	1.16703670066249	-0.302318998048077	0.00082788172085163	0.0221313500870423	0.16	0.09	0.28	0.24	THSD1	chr13	protein_coding	thrombospondin, type I, domain containing 1
ENSG00000224817.1	-1.95199895761277	-1.91588805422879	0.00123366469717969	0.0280106181488307	2.0	0.18	0.16	0.36	RP11-190J1.3	chr10	lincRNA		--
ENSG00000199004.1	2.9903239297382	-1.1504420811902	7.24838132130371e-08	1.48602476471022e-05	1.71	0.36	7.41	8.67	MIR21	chr17	miRNA	microRNA 21
ENSG00000254233.1	5.40169097890919	-2.80783641459319	0.0021360983202101	0.0402151879568521	0.0	0.0	0.2	0.0	RP11-242J7.1	chr4	lincRNA		--
ENSG00000010030.13	-3.87167885688462	-2.402546012165	0.000183667154043224	0.00757545501336267	0.19	0.01	0.01	0.0	ETV7	chr6	protein_coding	ets variant 7
ENSG00000279490.1	5.27403860437787	-2.88224647442659	0.0021360983202101	0.0402151879568521	0.0	0.0	0.0	0.09	CTD-2576D5.1	chr16	TEC		--
ENSG00000144452.14	-2.2459921345158	-1.55444950590809	4.53846686400804e-05	0.00277503362066386	0.06	0.03	0.01	0.01	ABCA12	chr2	protein_coding	ATP-binding cassette, sub-family A (ABC1), member 12
ENSG00000175946.8	-1.44644714077498	-0.858214052975006	0.00036030479781652	0.0120890714473167	0.31	0.34	0.13	0.11	KLHL38	chr8	protein_coding	kelch-like family member 38
ENSG00000253390.1	-1.22560786054216	-0.54147062602903	0.000734453721413805	0.0201953043988754	1.02	1.45	0.59	0.45	CTC-756D1.2	chr8	lincRNA		--
ENSG00000270048.1	2.59847082021084	-2.01175293821288	0.000374529987476302	0.012491202285663	0.12	0.2	1.23	0.79	RP11-214K3.22	chr12	sense_intronic		--
ENSG00000261599.5	-3.45726316320592	-2.65782180602074	0.00208899294483686	0.0402151879568521	0.04	0.03	0.0	0.0	HERC2P8	chr16	transcribed_unprocessed_pseudogene	hect domain and RLD 2 pseudogene 8
ENSG00000266805.1	6.1011716751765	-2.35521846181499	1.99276718004578e-05	0.00147772166260736	0.0	0.0	0.07	0.05	RP11-61L19.1	chr18	sense_intronic		--
ENSG00000079263.18	3.34359260340512	-2.53312946665074	0.00208899294483686	0.0402151879568521	0.0	0.01	0.09	0.0	SP140	chr2	protein_coding	SP140 nuclear body protein
ENSG00000196866.2	-1.11041234542845	3.3749681724655	7.67541480664271e-13	3.75448974804933e-10	35.78	27.63	13.68	15.29	HIST1H2AD	chr6	protein_coding	histone cluster 1, H2ad
ENSG00000223695.1	-3.6793192294499	-2.52449225593985	0.000621432460353935	0.0178074603243024	0.66	0.15	0.05	0.0	RP4-633O19__A.1	chr22	lincRNA		--
ENSG00000120211.4	2.10401160846644	-1.4123279061724	0.00019957487670536	0.00793801242838636	0.03	0.07	0.19	0.25	INSL4	chr9	protein_coding	insulin-like 4 (placenta)
ENSG00000224459.1	2.83711341699817	-1.53077595913547	8.75583722632486e-06	0.000797811286092777	0.1	0.08	0.36	0.98	RP11-169K16.4	chr1	antisense		--
ENSG00000250584.2	-5.58015140451182	-2.80442164308168	0.00108928104266893	0.0261146466308643	0.0	0.18	0.0	0.0	LINC01511	chr5	lincRNA	long intergenic non-protein coding RNA 1511
ENSG00000278192.1	1.03355864329721	0.534471317101319	6.55421146447563e-05	0.0036052498271755	0.24	0.55	0.9	0.74	RP5-1056H1.2	chr20	lincRNA		--
ENSG00000113494.16	5.64116539245447	-2.66178710671643	0.000556526567509032	0.0165780702513748	0.0	0.0	0.01	0.01	PRLR	chr5	protein_coding	prolactin receptor
ENSG00000177350.6	5.40660609438036	-2.80521880602959	0.00108928104266893	0.0261146466308643	0.0	0.0	0.05	0.14	RPL13AP3	chr14	transcribed_processed_pseudogene	ribosomal protein L13a pseudogene 3
ENSG00000257829.1	1.60902098344575	-0.151395621283657	1.12598826012321e-06	0.000164366934738271	0.59	0.54	1.45	2.0	RP11-845M18.6	chr12	antisense		--
ENSG00000168679.17	1.49517519594097	-0.738284754372847	0.000163492606029141	0.00692412442169554	0.07	0.11	0.31	0.19	SLC16A4	chr1	protein_coding	solute carrier family 16, member 4
ENSG00000174403.15	-4.44378452539981	-2.00340689680548	1.37277721733313e-06	0.000188928654624706	0.11	0.09	0.01	0.0	C20orf166-AS1	chr20	antisense	C20orf166 antisense RNA 1
ENSG00000149658.17	-1.37000905526388	7.10358155713073	1.73710805274726e-24	2.42170233633496e-21	52.94	52.32	19.68	20.57	YTHDF1	chr20	protein_coding	YTH N(6)-methyladenosine RNA binding protein 1
ENSG00000280010.1	1.55407515737753	0.856469458004073	3.84467244958028e-10	1.23215123263445e-07	0.67	0.71	2.22	1.81	AP001350.4	chr11	TEC		--
ENSG00000276564.1	1.4084537159227	-0.401424801505708	8.63102162878805e-05	0.00432824001895447	0.15	0.12	0.41	0.29	CTA-276F8.1	chr16	lincRNA		--
ENSG00000163352.5	5.27342038065677	-2.88257483163609	0.0021360983202101	0.0402151879568521	0.0	0.0	0.04	0.42	LENEP	chr1	protein_coding	lens epithelial protein
ENSG00000159164.9	1.81374177673196	-0.107718509649903	1.5376151634023e-07	2.99802699202678e-05	0.1	0.04	0.27	0.19	SV2A	chr1	protein_coding	synaptic vesicle glycoprotein 2A
ENSG00000105479.15	-1.75019340865534	-1.24029948860865	0.000276491082015109	0.0102488818780621	0.18	0.14	0.06	0.02	CCDC114	chr19	protein_coding	coiled-coil domain containing 114
ENSG00000226145.7	7.24585111486056	-1.47163637405301	2.74055077101421e-11	1.10742082025244e-08	0.0	0.0	0.19	0.35	KRT16P6	chr17	transcribed_unprocessed_pseudogene	keratin 16 pseudogene 6
ENSG00000187288.10	-5.30531995033442	-2.96146189757672	0.0021360983202101	0.0402151879568521	0.18	0.02	0.0	0.0	CIDEC	chr3	protein_coding	cell death-inducing DFFA-like effector c
ENSG00000257512.1	-1.21028343836943	-0.330696619961708	0.000258475980966435	0.00973895581257585	1.06	0.6	0.49	0.18	RP11-486A14.1	chr12	transcribed_processed_pseudogene		--
ENSG00000226235.1	5.40845321038807	-2.80423607836662	0.00108928104266893	0.0261146466308643	0.0	0.0	0.0	0.1	LEMD1-AS1	chr1	antisense	LEMD1 antisense RNA 1
ENSG00000248746.5	-2.74358610565647	-1.84115575029731	2.48783659323486e-05	0.00176055481960849	0.06	0.15	0.01	0.02	ACTN3	chr11	protein_coding	actinin, alpha 3 (gene/pseudogene)
ENSG00000010361.13	5.27218466392976	-2.88323133952289	0.0021360983202101	0.0402151879568521	0.0	0.0	0.04	0.11	FUZ	chr19	protein_coding	fuzzy planar cell polarity protein
ENSG00000250033.5	2.56287771460448	-1.72965440004669	0.000177112528566707	0.00738154188564563	0.01	0.01	0.0	0.13	SLC7A11-AS1	chr4	processed_transcript	SLC7A11 antisense RNA 1
ENSG00000278341.1	1.66674541704073	-1.05897533113787	0.000357376031181936	0.0120633880162406	0.12	0.11	0.48	0.23	RP5-1142A6.10	chr16	antisense		--
ENSG00000270894.1	-5.30351249857938	-2.96231439971294	0.0021360983202101	0.0402151879568521	0.44	0.19	0.0	0.0	AC015849.13	chr17	sense_overlapping		--
ENSG00000242732.4	-5.45323323256426	-2.87901417081844	0.00108928104266893	0.0261146466308643	0.06	0.01	0.0	0.0	RGAG4	chrX	protein_coding	retrotransposon gag domain containing 4
ENSG00000137673.8	-1.788299067975	-1.69655291929263	0.00284518132126036	0.0494263835510164	0.05	0.53	0.16	0.0	MMP7	chr11	protein_coding	matrix metallopeptidase 7
ENSG00000184357.4	-1.70505348493243	0.827222098514595	5.14347714288828e-12	2.31307144674211e-09	5.05	2.03	0.85	1.26	HIST1H1B	chr6	protein_coding	histone cluster 1, H1b
ENSG00000235145.2	6.25527329230227	-2.24634899813317	5.32929194363677e-06	0.000530683278473145	0.0	0.0	0.14	0.48	RP11-533E19.3	chr1	processed_pseudogene		--
ENSG00000115008.5	1.26370044728897	-0.569094430006963	0.000301467686654206	0.0106130328778947	0.0	0.27	0.34	0.36	IL1A	chr2	protein_coding	interleukin 1, alpha
ENSG00000180176.14	-1.37780738723807	-0.603736102345864	0.000218644259947125	0.00852366692374029	0.46	0.33	0.22	0.07	TH	chr11	protein_coding	tyrosine hydroxylase
ENSG00000218052.5	-5.44873724285811	-2.88114088512229	0.0021360983202101	0.0402151879568521	0.02	0.04	0.0	0.0	ADAMTS7P4	chr15	transcribed_unprocessed_pseudogene	ADAMTS7 pseudogene 4
ENSG00000236474.1	-5.30351249857938	-2.96231439971294	0.0021360983202101	0.0402151879568521	0.14	0.06	0.0	0.0	GCNT1P1	chr20	processed_pseudogene	glucosaminyl (N-acetyl) transferase 1, core 2 pseudogene 1
ENSG00000162711.16	5.84196907185801	-2.53181651211139	0.000146096646551766	0.00639476718862849	0.0	0.0	0.05	0.03	NLRP3	chr1	protein_coding	NLR family, pyrin domain containing 3
ENSG00000077616.10	5.27403860437787	-2.88224647442659	0.0021360983202101	0.0402151879568521	0.0	0.0	0.0	0.06	NAALAD2	chr11	protein_coding	N-acetylated alpha-linked acidic dipeptidase 2
ENSG00000232372.1	3.0659537025153	-2.10059390488087	0.000163596833014308	0.00692412442169554	0.17	0.0	0.71	0.72	GTF2IP20	chr1	unprocessed_pseudogene		--
ENSG00000273765.1	-4.03867029114107	-2.29080950423822	5.40789295235511e-05	0.00313711710693219	1.07	0.11	0.0	0.06	RP11-370I10.11	chr12	lincRNA		--
ENSG00000113600.10	3.24572454721997	-2.59337676062111	0.00208899294483686	0.0402151879568521	0.0	0.01	0.02	0.11	C9	chr5	protein_coding	complement component 9
ENSG00000273038.2	1.58223210671724	3.21728663511824	1.50704211614148e-22	1.68077393129026e-19	1.9	2.0	6.47	5.06	RP11-479G22.8	chr10	lincRNA		--
ENSG00000270195.1	1.74135159397829	-1.01156918858259	0.000112252623186915	0.00524259236130246	0.11	0.29	0.49	0.94	RP11-572O17.1	chr4	lincRNA		--
ENSG00000260190.1	2.65872662231264	-1.66287715959283	1.94768249955501e-05	0.00147568705034219	0.0	0.13	0.28	0.63	RP11-229P13.25	chr9	sense_overlapping		--
ENSG00000279891.1	3.62174103675967	-2.35523506672352	0.000338050811797405	0.0115226561546886	0.0	0.01	0.11	0.07	FLJ42393	chr3	TEC		--
ENSG00000281912.1	-1.12725772520527	-0.508503047483173	0.00180036028035029	0.0372110046973511	0.47	0.46	0.23	0.18	LINC01144	chr1	lincRNA	long intergenic non-protein coding RNA 1144
ENSG00000266486.1	-1.86448732113787	-1.79852842556795	0.00122870363628705	0.0280106181488307	0.97	0.36	0.09	0.26	FAM106CP	chr17	processed_pseudogene	family with sequence similarity 106, member C, pseudogene
ENSG00000238223.1	5.4053758816583	-2.8058736168049	0.0021360983202101	0.0402151879568521	0.0	0.0	0.13	0.18	RP6-204F4.2	chrX	processed_pseudogene		--
ENSG00000166257.8	2.84132006273735	-1.84578643602482	4.298844863496e-05	0.00266356427742212	0.0	0.01	0.04	0.06	SCN3B	chr11	protein_coding	sodium channel, voltage gated, type III beta subunit
ENSG00000226380.7	1.14045923233102	0.677690544073084	1.13175541122837e-05	0.000967963324413174	0.21	0.06	0.29	0.27	AC058791.1	chr7	lincRNA		--
ENSG00000271788.1	-1.41886108644376	-0.461862638758746	6.87966171353327e-05	0.00373188186569523	0.79	1.32	0.2	0.61	CTD-2201E18.5	chr5	lincRNA		--
ENSG00000140511.11	2.18569522627338	-0.685422393819055	2.44273271711812e-07	4.51048169660182e-05	0.07	0.09	0.39	0.33	HAPLN3	chr15	protein_coding	hyaluronan and proteoglycan link protein 3
ENSG00000268521.1	-2.75478086525256	-1.37420236588105	4.03604304591657e-07	6.7485943301081e-05	1.17	1.17	0.16	0.18	VN1R83P	chr19	unprocessed_pseudogene	vomeronasal 1 receptor 83 pseudogene
ENSG00000188833.9	-2.57124409386615	-1.01885862127764	4.72880484613117e-08	1.01421951322946e-05	0.44	0.19	0.04	0.06	ENTPD8	chr9	protein_coding	ectonucleoside triphosphate diphosphohydrolase 8
ENSG00000160870.12	-5.71348804161329	-2.72534239283739	0.00028487495357213	0.0102488818780621	0.19	0.0	0.0	0.0	CYP3A7	chr7	protein_coding	cytochrome P450, family 3, subfamily A, polypeptide 7
ENSG00000225574.1	-5.45503524609201	-2.87816266054535	0.00108928104266893	0.0261146466308643	0.32	0.0	0.0	0.0	DRAXINP1	chrX	processed_pseudogene	dorsal inhibitory axon guidance protein pseudogene 1
ENSG00000101306.10	1.16228054494047	0.365231712261057	3.08432275686214e-05	0.00205734658150312	0.28	0.17	0.56	0.4	MYLK2	chr20	protein_coding	myosin light chain kinase 2
ENSG00000185745.9	1.84429657693499	4.70924548457267	8.84943657881974e-37	1.64493327127101e-33	1.95	2.34	8.4	6.84	IFIT1	chr10	protein_coding	interferon-induced protein with tetratricopeptide repeats 1
ENSG00000205054.6	6.38870152893179	-2.14839089588626	1.43562636130088e-06	0.00019061016288472	0.0	0.0	0.21	0.29	LINC01121	chr2	processed_transcript	long intergenic non-protein coding RNA 1121
ENSG00000239653.1	1.47759892443182	0.315751407020164	3.16076292005271e-07	5.54266614697546e-05	0.16	0.27	0.76	0.42	PSMD6-AS2	chr3	antisense	PSMD6 antisense RNA 2
ENSG00000233155.1	1.6817752388096	-1.69667047110343	0.00284518132126036	0.0494263835510164	0.1	0.49	0.58	1.46	HMGA1P8	chr2	processed_pseudogene	high mobility group AT-hook 1 pseudogene 8 (functional)
ENSG00000259469.1	1.4904114049922	-0.662305088489114	0.000191677111913647	0.00780195800638878	0.74	0.24	1.12	1.54	RP11-227D13.4	chr15	lincRNA		--
ENSG00000246366.6	1.63164138487022	-0.719276698631848	8.08792372776799e-05	0.00411510017112458	0.05	0.04	0.17	0.12	LACTB2-AS1	chr8	antisense	LACTB2 antisense RNA 1
ENSG00000274825.1	2.54202440549924	0.20004079517462	1.09129264915857e-14	6.61465687909551e-12	0.38	0.45	2.51	2.37	RP4-616B8.5	chr20	lincRNA		--
ENSG00000108691.9	1.19183682051672	0.864091437803184	1.16895792257896e-06	0.000166974391021671	1.09	0.58	1.9	1.81	CCL2	chr17	protein_coding	chemokine (C-C motif) ligand 2
ENSG00000204603.6	-5.45053409101978	-2.88029055247619	0.0021360983202101	0.0402151879568521	0.06	0.05	0.0	0.0	LINC01257	chr12	lincRNA	long intergenic non-protein coding RNA 1257
ENSG00000186517.13	1.2192240203994	0.0240366133590824	6.4296399536363e-05	0.00358542442374574	0.08	0.14	0.31	0.2	ARHGAP30	chr1	protein_coding	Rho GTPase activating protein 30
ENSG00000263955.2	-5.30622446478359	-2.96103546852243	0.0021360983202101	0.0402151879568521	0.95	0.0	0.0	0.0	RN7SL850P	chr16	misc_RNA	RNA, 7SL, cytoplasmic 850, pseudogene
ENSG00000245213.6	-1.42324496367019	0.0447761006985928	2.53522486286835e-06	0.000297004788346619	0.41	0.36	0.14	0.14	RP11-10K16.1	chr4	antisense		--
ENSG00000180211.5	-5.30441596178689	-2.96188820795293	0.0021360983202101	0.0402151879568521	0.51	0.12	0.0	0.0	RP1-278E11.3	chr6	processed_pseudogene		--
ENSG00000196220.15	-1.14623648219625	-0.745349929472398	0.00261613587898664	0.0469389321608144	0.06	0.06	0.04	0.02	SRGAP3	chr3	protein_coding	SLIT-ROBO Rho GTPase activating protein 3
ENSG00000244119.1	-6.202214217336	-2.40518489778176	1.02959375508834e-05	0.000894303211195423	0.34	0.33	0.0	0.0	PDCL3P4	chr3	processed_pseudogene	phosducin-like 3 pseudogene 4
ENSG00000137965.10	1.52258468877368	2.43392389330643	1.59380724807473e-17	1.34662223305514e-14	1.18	1.62	4.85	3.15	IFI44	chr1	protein_coding	interferon-induced protein 44
ENSG00000235385.1	7.12604274667615	-1.56880595754238	1.79953259645102e-10	6.27182098178091e-08	0.0	0.0	0.43	0.16	GS1-600G8.5	chrX	lincRNA		--
ENSG00000257607.1	2.5554720096546	-1.73547886096232	9.31682658070115e-05	0.00456540876490526	0.0	0.07	0.25	0.18	RP11-449P15.1	chr7	antisense		--
ENSG00000251194.2	1.31883925586787	-0.0318406004606761	2.80317790958259e-05	0.0019250789772163	0.31	0.92	1.94	1.18	RP1-68D18.2	chr11	sense_intronic		--
ENSG00000252481.1	-2.48956391539933	-0.71745579900717	3.6075823092382e-09	9.31357499501661e-07	4.47	1.89	0.59	0.47	SCARNA13	chr14	scaRNA	small Cajal body-specific RNA 13
ENSG00000151164.18	-1.51183825804824	-1.29281281720546	0.00177335004718124	0.0368164899594246	0.2	0.14	0.07	0.05	RAD9B	chr12	protein_coding	RAD9 homolog B (S. pombe)
ENSG00000273174.1	1.05188763764986	-0.28895172126835	0.00161764711924991	0.0342758298552798	0.82	0.69	1.56	1.52	RP11-434H6.6	chr3	antisense		--
ENSG00000280332.1	1.01390087988679	0.00874190354433247	0.00124982836525403	0.0282838152739744	0.38	0.17	0.61	0.46	CTD-2013N17.6	chr19	TEC		--
ENSG00000206192.7	-2.04543339241848	-1.68744172092296	0.000305601550256438	0.0106910695410916	0.23	0.03	0.04	0.02	ANKRD20A9P	chr13	unprocessed_pseudogene	ankyrin repeat domain 20 family, member A9, pseudogene
ENSG00000221963.5	1.08151382935968	0.147668415177019	0.000239565359335464	0.00920049772588347	0.05	0.06	0.14	0.1	APOL6	chr22	protein_coding	apolipoprotein L, 6
ENSG00000276136.1	5.84196907185801	-2.53181651211139	0.000146096646551766	0.00639476718862849	0.0	0.0	0.27	0.15	RP11-50I19.2	chr12	lincRNA		--
ENSG00000184486.8	-1.3413445315357	-0.855560208755721	0.00111131910460815	0.026438395285567	0.14	0.12	0.03	0.07	POU3F2	chr6	protein_coding	POU class 3 homeobox 2
ENSG00000272054.1	1.45693644042226	-0.151401321540394	1.62567535402435e-05	0.00128405326404835	0.15	0.06	0.29	0.26	RP11-423P10.2	chr2	sense_intronic		--
ENSG00000138622.3	2.60470419595692	-2.00930928969681	0.000374529987476302	0.012491202285663	0.0	0.01	0.02	0.06	HCN4	chr15	protein_coding	hyperpolarization activated cyclic nucleotide gated potassium channel 4
ENSG00000109927.9	3.31827189865789	-1.92596585720841	1.64354641092109e-05	0.00129085524026202	0.0	0.01	0.03	0.05	TECTA	chr11	protein_coding	tectorin alpha
ENSG00000259488.2	-1.55010063195413	-0.937919264049694	0.000144989926796015	0.00639476718862849	0.18	0.09	0.07	0.01	RP11-154J22.1	chr15	antisense		--
ENSG00000185303.15	-5.5882062731	-2.800601159344	0.000556526567509032	0.0165780702513748	0.13	0.02	0.0	0.0	SFTPA2	chr10	protein_coding	surfactant protein A2
ENSG00000275846.1	4.18459898799196	-1.25360185226235	1.98049189813113e-09	5.69279124780333e-07	0.01	0.01	0.25	0.14	RP11-457M11.7	chr6	lincRNA		--
ENSG00000273106.1	-5.82729948669101	-2.65454652703675	0.000146096646551766	0.00639476718862849	0.32	0.0	0.0	0.0	RP11-559M23.1	chr2	antisense		--
ENSG00000269318.1	1.48341741023727	-1.0825279674832	0.00142215277644788	0.0311978471384106	0.12	0.09	0.45	0.1	AC007292.3	chr19	antisense		--
ENSG00000272375.1	1.82440733615074	-1.058460177531	0.000117855123532582	0.00545853248228481	0.24	0.24	1.01	0.69	RP11-51J9.6	chr8	lincRNA		--
ENSG00000229694.6	-1.43153048242897	-1.16480956820281	0.00202859069437886	0.0402151879568521	0.72	0.61	0.21	0.27	RP11-305L7.6	chr9	lincRNA		--
ENSG00000238268.2	-1.1770921119378	-0.22928635437617	0.000324815668387883	0.0112652954576701	1.21	1.63	0.81	0.42	RP11-229P13.19	chr9	lincRNA		--
ENSG00000233297.4	-1.91120546413602	-1.6163723251393	0.00113380807327967	0.0265224519576727	0.61	0.07	0.0	0.17	RASA4DP	chr7	unprocessed_pseudogene	RAS p21 protein activator 4CD, pseudogene
ENSG00000146013.10	-2.30006074609888	-1.69432594836742	0.000108024329513922	0.0050705965580929	0.09	0.27	0.07	0.0	GFRA3	chr5	protein_coding	GDNF family receptor alpha 3
ENSG00000125970.11	6.00131039284996	12.0764964681991	4.2979066191342e-302	1.198342323547e-297	17.97	17.92	1187.89	1084.31	RALY	chr20	protein_coding	RALY heterogeneous nuclear ribonucleoprotein
ENSG00000272831.1	-1.40892699982878	0.16371936910896	1.17267535215981e-06	0.000166974391021671	2.59	2.38	1.46	0.33	RP11-792A8.4	chr7	antisense		--
ENSG00000144278.14	-1.31271213834486	-0.101142271090928	2.29431801799141e-05	0.00164273874002077	0.21	0.18	0.07	0.08	GALNT13	chr2	protein_coding	polypeptide N-acetylgalactosaminyltransferase 13
ENSG00000241697.4	5.84317920345143	-2.53116798662753	0.000146096646551766	0.00639476718862849	0.0	0.0	0.07	0.07	TMEFF1	chr9	protein_coding	transmembrane protein with EGF-like and two follistatin-like domains 1
ENSG00000206941.1	-1.32599305966721	-0.933456297463903	0.00173857382686501	0.0363107980828841	6.85	1.58	1.25	1.93	SNORD15A	chr11	snoRNA	small nucleolar RNA, C/D box 15A
ENSG00000090382.6	5.52532733945859	-2.73349402940994	0.00108928104266893	0.0261146466308643	0.0	0.0	0.13	0.03	LYZ	chr12	protein_coding	lysozyme
ENSG00000232662.2	4.10757708944008	-2.01425613301989	8.61459975359535e-06	0.000795208001350463	0.03	0.0	0.46	0.05	LDHBP1	chr13	processed_pseudogene	lactate dehydrogenase B pseudogene 1
ENSG00000262521.1	-3.56424383713418	-2.59292703276009	0.00208899294483686	0.0402151879568521	0.0	0.75	0.0	0.06	AJ003147.8	chr16	lincRNA		--
ENSG00000140368.12	1.94638686183771	-1.69780731932302	0.00184610302234415	0.0377368361209675	0.03	0.05	0.16	0.19	PSTPIP1	chr15	protein_coding	proline-serine-threonine phosphatase interacting protein 1
ENSG00000183682.7	3.07077026329217	-2.09982936056834	0.000163596833014308	0.00692412442169554	0.0	0.03	0.08	0.23	BMP8A	chr1	protein_coding	bone morphogenetic protein 8a
ENSG00000115267.5	1.51637834418751	1.90470231526792	1.97334233374656e-14	1.12287206019432e-11	0.47	0.32	1.07	1.14	IFIH1	chr2	protein_coding	interferon induced with helicase C domain 1
ENSG00000105146.12	3.06840060664221	-2.10110476659045	0.000163596833014308	0.00692412442169554	0.0	0.03	0.14	0.18	AURKC	chr19	protein_coding	aurora kinase C
ENSG00000263884.1	2.46356932817946	-2.10207711840155	0.00108523834108151	0.0261146466308643	0.0	0.04	0.14	0.09	RP11-705O1.8	chr18	lincRNA		--
ENSG00000228868.3	5.74147592503693	-2.59726029941618	0.00028487495357213	0.0102488818780621	0.0	0.0	0.21	0.0	MYLKP1	chr3	unprocessed_pseudogene	myosin light chain kinase pseudogene 1 (functional)
ENSG00000179593.15	-3.18534219598556	-2.24462355740056	0.000510245219101259	0.0158249801990893	0.01	0.16	0.0	0.02	ALOX15B	chr17	protein_coding	arachidonate 15-lipoxygenase, type B
ENSG00000259697.1	5.4053758816583	-2.8058736168049	0.0021360983202101	0.0402151879568521	0.0	0.0	0.05	0.07	RP11-299H22.1	chr15	lincRNA		--
ENSG00000261729.1	2.67586756658036	-2.35538160167321	0.00274679482452791	0.0482333370832986	0.07	0.0	0.36	0.06	GS1-204I12.4	chr1	lincRNA		--
ENSG00000198590.11	1.22049408462156	-0.471509291783911	0.000872093634667673	0.023224178339832	0.17	0.1	0.32	0.31	C3orf35	chr3	lincRNA	chromosome 3 open reading frame 35
ENSG00000272760.1	2.29380630421109	-1.2745668851452	2.10352717787e-05	0.00154471267352707	0.13	0.08	0.43	0.59	RP11-5C23.1	chr7	antisense		--
ENSG00000249275.1	1.50050560850129	-1.17460888042257	0.00158981353318861	0.0338117322138556	0.11	0.29	0.6	0.58	RP11-364P22.2	chr4	lincRNA		--
ENSG00000272942.1	6.02383172838086	-2.40955583356892	3.86407976826312e-05	0.00242653765988091	0.0	0.0	0.12	0.45	CTA-246H3.12	chr22	lincRNA		--
ENSG00000124102.4	1.30640311788711	-0.71942026849817	0.00162988373253416	0.0344015278050851	0.53	0.41	1.53	0.72	PI3	chr20	protein_coding	peptidase inhibitor 3, skin-derived
ENSG00000231784.8	2.84415540270848	-2.2491732217667	0.000897425716319382	0.0234757768694233	0.12	0.1	1.39	0.31	DBIL5P	chr17	unitary_pseudogene	diazepam binding inhibitor-like 5, pseudogene
ENSG00000128335.13	1.11652415086019	5.00650164805352	9.86865836335157e-16	6.55137934492782e-13	5.11	7.06	14.16	11.98	APOL2	chr22	protein_coding	apolipoprotein L, 2
ENSG00000172061.8	1.60275556297388	0.380900987061302	3.15252899083176e-08	7.08861397761057e-06	0.13	0.05	0.29	0.24	LRRC15	chr3	protein_coding	leucine rich repeat containing 15
ENSG00000006837.11	1.52930701763229	-1.15016982460235	0.00158981353318861	0.0338117322138556	0.09	0.04	0.24	0.13	CDKL3	chr5	protein_coding	cyclin-dependent kinase-like 3
ENSG00000186842.4	6.88342458574869	-1.76850981997608	4.2841031384719e-09	1.08590330642612e-06	0.0	0.0	0.08	0.37	LINC00846	chr21	3prime_overlapping_ncrna	long intergenic non-protein coding RNA 846
ENSG00000228288.6	-2.35740084613065	-2.09541056546461	0.000638733229378986	0.0180987397373424	0.37	0.35	0.09	0.03	PCAT6	chr1	antisense	prostate cancer associated transcript 6 (non-protein coding)
ENSG00000261798.1	-6.57462221679894	-2.13888437322848	3.89525978458939e-07	6.62241666548302e-05	0.41	0.13	0.0	0.0	RP1-118J21.25	chr1	antisense		--
ENSG00000108947.4	6.51106526413769	-2.05652677164493	3.89525978458939e-07	6.62241666548302e-05	0.0	0.0	0.1	0.08	EFNB3	chr17	protein_coding	ephrin-B3
ENSG00000261490.1	1.16490773280108	-0.1316211761129	0.00025963444135221	0.00976791809975141	0.1	0.15	0.36	0.21	RP11-448G15.3	chr4	sense_overlapping		--
ENSG00000155085.15	-1.1531695629009	0.124913980094584	6.63546048638755e-05	0.00362576499881738	0.15	0.12	0.07	0.04	AK9	chr6	protein_coding	adenylate kinase 9
ENSG00000058085.14	1.36430040083529	1.47648684536543	1.31312383646239e-10	4.69391266772362e-08	0.22	0.21	0.59	0.51	LAMC2	chr1	protein_coding	laminin, gamma 2
ENSG00000124253.10	-1.80318924235522	0.490410985119358	4.22815347997948e-11	1.66041373702518e-08	0.48	0.39	0.05	0.2	PCK1	chr20	protein_coding	phosphoenolpyruvate carboxykinase 1 (soluble)
ENSG00000267827.5	-1.0030645141833	0.232565529155902	0.000496897974350518	0.0155668644054395	2.28	2.29	0.84	1.44	CTC-471J1.8	chr19	processed_transcript		--
ENSG00000272604.1	-1.02935238068729	0.183627102300368	0.000193253513443074	0.007806090492665	0.62	0.39	0.36	0.11	RP11-251G23.5	chr7	antisense		--
ENSG00000262766.1	-2.10702986080901	-0.79702859161744	5.668343386047e-07	9.1355346988302e-05	1.3	1.49	0.17	0.48	RP11-196G11.4	chr16	sense_intronic		--
ENSG00000149781.12	5.76229450124894	1.01342421574124	6.97012095679793e-48	1.76673556834036e-44	0.05	0.0	1.26	1.32	FERMT3	chr11	protein_coding	fermitin family member 3
ENSG00000279982.1	-5.82373592282353	-2.65624173182466	0.000146096646551766	0.00639476718862849	0.09	0.03	0.0	0.0	RP11-45A17.3	chr10	TEC		--
ENSG00000206811.1	1.11127926308519	-0.346225593846538	0.00122728753443733	0.0280106181488307	2.08	3.72	7.32	5.28	SNORA10	chr16	snoRNA	small nucleolar RNA, H/ACA box 10
ENSG00000152939.14	1.10302033814207	1.00673964853538	2.01995740954351e-06	0.000245940840580314	0.19	0.29	0.62	0.39	MARVELD2	chr5	protein_coding	MARVEL domain containing 2
ENSG00000109738.10	-1.40471944981814	-0.637836840804989	0.000174161149198302	0.00730219723601062	0.22	0.24	0.09	0.08	GLRB	chr4	protein_coding	glycine receptor, beta
ENSG00000238741.1	-1.08441401712123	0.532637144271613	1.73405138738745e-05	0.00134302279953158	9.4	1.26	2.81	1.89	SCARNA7	chr3	scaRNA	small Cajal body-specific RNA 7
ENSG00000267312.1	-1.93141412853891	-1.76100236883223	0.000776089884494523	0.0210083105973151	0.57	0.1	0.15	0.0	RP11-1094M14.7	chr17	processed_pseudogene		--
ENSG00000279041.1	1.02610224496714	1.0091975090599	9.33620269916006e-06	0.000839716140832196	0.63	0.92	1.79	1.34	CTD-2373N4.3	chr8	TEC		--
ENSG00000231194.1	4.33015298733609	-1.84848856480692	7.44731906473104e-07	0.000117693211402696	0.1	0.0	1.44	0.64	FARP1-AS1	chr13	antisense	FARP1 antisense RNA 1
ENSG00000002745.12	5.27280240056559	-2.88290311999274	0.0021360983202101	0.0402151879568521	0.0	0.0	0.01	0.06	WNT16	chr7	protein_coding	wingless-type MMTV integration site family, member 16
ENSG00000230224.1	5.40476113417905	-2.80620091996976	0.0021360983202101	0.0402151879568521	0.0	0.0	0.17	0.16	PHBP9	chr10	processed_pseudogene	prohibitin pseudogene 9
ENSG00000217275.2	-1.14562750055784	3.49116011055576	8.42790231496794e-14	4.69973544691872e-11	25.41	28.91	11.29	13.04	RP1-34B20.4	chr6	processed_pseudogene		--
ENSG00000235721.1	1.11088734703158	0.0903094770217785	0.000157622380616981	0.00679262320921586	0.09	0.36	0.37	0.65	AC013268.3	chr2	processed_pseudogene		--
ENSG00000265802.2	2.92588037961499	-2.19702685937777	0.000510245219101259	0.0158249801990893	0.0	0.17	0.7	0.87	RN7SL49P	chr13	misc_RNA	RNA, 7SL, cytoplasmic 49, pseudogene
ENSG00000054392.12	1.46057455457574	1.68495223447444	6.37436692565603e-13	3.17375176109181e-10	0.19	0.24	0.61	0.58	HHAT	chr1	protein_coding	hedgehog acyltransferase
ENSG00000237781.3	2.3482130646382	-1.62895734931218	0.000190651287046679	0.00778292706505929	0.14	0.08	0.49	0.63	RP11-54A4.2	chr1	antisense		--
ENSG00000259736.1	-2.95727701509672	-1.43674535947751	2.78102590377215e-07	4.97054899031891e-05	0.16	0.84	0.07	0.05	CRTC3-AS1	chr15	antisense	CRTC3 antisense RNA 1
ENSG00000228830.1	3.35088242282987	-2.52923756471511	0.00114053582588228	0.0265224519576727	0.0	0.04	0.07	0.45	RP4-781K5.2	chr1	antisense		--
ENSG00000122574.10	-2.32500289322255	-1.49854749377436	2.79669360088382e-05	0.0019250789772163	0.02	0.12	0.02	0.0	WIPF3	chr7	protein_coding	WAS/WASL interacting protein family, member 3
ENSG00000272636.3	-2.5550477103135	-1.72438109019413	6.56863536405263e-05	0.0036052498271755	0.08	0.05	0.0	0.02	DOC2B	chr17	protein_coding	double C2-like domains, beta
ENSG00000251417.2	2.39441941932355	-2.14716225012473	0.00183606521084072	0.037642036918133	0.0	0.04	0.07	0.17	RP11-1348G14.4	chr16	lincRNA		--
ENSG00000261065.1	3.70209248360321	-2.30141534298151	0.000183667154043224	0.00757545501336267	0.0	0.06	0.68	0.29	RP11-74C13.4	chr1	antisense		--
ENSG00000213863.2	1.86201387181763	-1.27451951114796	0.000290820216343831	0.0103163476744258	0.32	0.03	0.7	0.51	XX-C2158C12.2	chr6	lincRNA		--
ENSG00000254088.1	5.74268861787625	-2.59661091131561	0.00028487495357213	0.0102488818780621	0.0	0.0	0.19	0.04	SLC2A3P4	chr8	processed_pseudogene	solute carrier family 2 (facilitated glucose transporter), member 3 pseudogene 4
ENSG00000129450.8	5.40169097890919	-2.80783641459319	0.0021360983202101	0.0402151879568521	0.0	0.0	0.11	0.0	SIGLEC9	chr19	protein_coding	sialic acid binding Ig-like lectin 9
ENSG00000251364.6	3.85085588467145	-2.1992498195685	5.40789295235511e-05	0.00313711710693219	0.0	0.0	0.06	0.02	CTD-2516F10.2	chr11	antisense		--
ENSG00000273449.1	-2.45806473019285	-1.58840328554104	1.45393369232336e-05	0.00117503128143072	0.53	0.39	0.15	0.0	RP11-218F10.3	chr4	lincRNA		--
ENSG00000184908.17	-1.08226965554411	0.113988710451273	0.000163653898353682	0.00692412442169554	0.4	0.44	0.19	0.2	CLCNKB	chr1	protein_coding	chloride channel, voltage-sensitive Kb
ENSG00000234912.9	1.029446489937	2.96796313349416	1.72203184087145e-10	6.07768250470603e-08	1.63	2.48	4.19	4.18	SNHG20	chr17	processed_transcript	small nucleolar RNA host gene 20
ENSG00000261610.1	-5.58910379895362	-2.80017607646861	0.000556526567509032	0.0165780702513748	0.17	0.01	0.0	0.0	AP000265.1	chr21	lincRNA		--
ENSG00000259539.1	-1.79352382472881	-1.43193126849417	0.000461865161544694	0.0148532000394339	0.98	0.53	0.23	0.17	CTD-2651B20.1	chr15	3prime_overlapping_ncrna		--
ENSG00000277151.1	2.62797713606329	-0.0468968862238632	1.59942673505316e-13	8.74416004446124e-11	0.02	0.05	0.31	0.18	RP11-380B4.3	chr13	lincRNA		--
ENSG00000275530.1	2.95017584999771	-0.956831387045246	1.35872153880406e-08	3.29424990825519e-06	2.74	0.47	21.53	1.39	FP671120.4	chr21	miRNA		--
ENSG00000204709.4	2.78093939071017	-1.88753382326003	7.41324281582308e-05	0.0038902788887541	0.0	0.17	0.85	0.45	LINC01556	chr6	lincRNA	long intergenic non-protein coding RNA 1556
ENSG00000213386.3	4.64683059436718	-1.60188477056983	1.04762217587569e-08	2.56226329015491e-06	0.0	0.04	0.94	0.18	RP11-779O18.2	chr5	processed_pseudogene		--
ENSG00000256040.2	-3.9151619047236	-1.7291604500442	3.52943355722097e-08	7.81013225733612e-06	0.06	0.27	0.02	0.0	PAPPA-AS1	chr9	antisense	PAPPA antisense RNA 1
ENSG00000258897.1	1.74104681450698	-1.502576713571	0.00240583371505988	0.0438714556202091	0.2	0.51	1.43	1.01	EGLN3-AS1	chr14	antisense	EGLN3 antisense RNA 1
ENSG00000171812.10	6.10176993095796	-2.3548963660657	1.99276718004578e-05	0.00147772166260736	0.0	0.0	0.05	0.04	COL8A2	chr1	protein_coding	collagen, type VIII, alpha 2
ENSG00000153303.16	-5.71348804161329	-2.72534239283739	0.00028487495357213	0.0102488818780621	0.12	0.0	0.0	0.0	FRMD1	chr6	protein_coding	FERM domain containing 1
ENSG00000227617.8	-2.49955313326124	-2.00450654755753	0.000721237454452288	0.019851473548903	0.09	0.08	0.01	0.02	CERS6-AS1	chr2	processed_transcript	CERS6 antisense RNA 1
ENSG00000280374.1	-1.71554408186081	-0.615101452700135	4.39138273635824e-06	0.000458578776985545	1.54	0.69	0.34	0.31	RP11-337N6.3	chr2	sense_intronic		--
ENSG00000167550.10	1.02187008984011	3.26123649672495	6.71082744761164e-11	2.52853095803118e-08	3.88	5.12	9.04	9.12	RHEBL1	chr12	protein_coding	Ras homolog enriched in brain like 1
ENSG00000273249.1	-2.44281702009814	-1.8010322875549	9.31682658070115e-05	0.00456540876490526	0.37	0.48	0.06	0.1	LL09NC01-251B2.3	chr9	antisense		--
ENSG00000197099.8	5.27218466392976	-2.88323133952289	0.0021360983202101	0.0402151879568521	0.0	0.0	0.02	0.05	RP11-573D15.8	chr3	antisense		--
ENSG00000276571.1	-1.65883700490649	-1.40594106533346	0.00098796740310498	0.0251107631115525	1.17	1.06	0.65	0.0	AC002550.6	chr16	antisense		--
ENSG00000130203.9	1.7889203751899	-0.612093118795059	3.0672859847633e-06	0.000339373285028453	0.13	0.24	0.33	0.99	APOE	chr19	protein_coding	apolipoprotein E
ENSG00000273274.1	-2.23952442193156	-1.55698889681551	7.34513431797093e-05	0.00387873172450124	0.03	0.04	0.01	0.01	ZBTB8B	chr1	protein_coding	zinc finger and BTB domain containing 8B
ENSG00000261187.1	2.27205592407669	-1.92602666473555	0.0019820590599675	0.0396440248995794	0.08	0.02	0.29	0.21	RP11-1007O24.2	chr15	lincRNA		--
ENSG00000244399.3	-3.66958887812065	-2.52913035658109	0.00114053582588228	0.0265224519576727	0.0	1.23	0.08	0.0	RN7SL251P	chr2	misc_RNA	RNA, 7SL, cytoplasmic 251, pseudogene
ENSG00000275552.1	-2.73773222636487	-2.14342517530472	0.000638733229378986	0.0180987397373424	0.06	0.14	0.0	0.03	CH17-302M23.1	chr14	antisense		--
ENSG00000176244.6	1.66709332698218	-1.05966503703183	0.000357376031181936	0.0120633880162406	0.12	0.14	0.56	0.24	ACBD7	chr10	protein_coding	acyl-CoA binding domain containing 7
ENSG00000179388.8	-2.74930815589462	-1.83899894963862	2.48783659323486e-05	0.00176055481960849	0.08	0.08	0.02	0.01	EGR3	chr8	protein_coding	early growth response 3
ENSG00000279164.1	4.33916324020833	-1.84449443476322	4.04208899335791e-07	6.7485943301081e-05	0.0	0.01	0.08	0.31	RP4-737E23.5	chr20	TEC		--
ENSG00000276651.1	-5.45503524609201	-2.87816266054535	0.00108928104266893	0.0261146466308643	0.13	0.0	0.0	0.0	AC007950.2	chr15	lincRNA		--
ENSG00000148677.6	2.11313397313924	-0.736867773701786	1.35857499171122e-06	0.000188456656312897	0.12	0.05	0.4	0.34	ANKRD1	chr10	protein_coding	ankyrin repeat domain 1 (cardiac muscle)
ENSG00000002587.9	-3.45815548184564	-2.65739860795109	0.00208899294483686	0.0402151879568521	0.03	0.02	0.0	0.0	HS3ST1	chr4	protein_coding	heparan sulfate (glucosamine) 3-O-sulfotransferase 1
ENSG00000269938.1	1.95135718214968	-1.69602955770497	0.000776089884494523	0.0210083105973151	0.06	0.23	0.25	0.98	RP11-214K3.20	chr12	sense_intronic		--
ENSG00000160117.14	1.45673058079601	0.314936530767158	8.65257681609497e-07	0.000133359827103991	0.28	0.07	0.51	0.4	ANKLE1	chr19	protein_coding	ankyrin repeat and LEM domain containing 1
ENSG00000229261.1	2.19483566243679	-1.73705626451067	0.000471217464122633	0.0150498113799167	0.0	0.07	0.26	0.07	RP11-227H15.4	chr10	antisense		--
ENSG00000213590.2	-2.25601522174723	-1.92284086953985	0.000721237454452288	0.019851473548903	0.07	0.37	0.05	0.04	RP11-229P13.2	chr9	processed_pseudogene		--
ENSG00000230701.2	1.4153861565368	0.173498077063445	3.42820167384589e-06	0.000373379371367855	0.38	0.08	0.52	0.66	FBXW4P1	chr22	processed_pseudogene	F-box and WD repeat domain containing 4 pseudogene 1
ENSG00000230098.1	-5.92221713872205	-2.59209993987639	0.000146096646551766	0.00639476718862849	0.13	0.66	0.0	0.0	TCERG1L-AS1	chr10	antisense	TCERG1L antisense RNA 1
ENSG00000138080.13	-1.65883700490649	-1.40594106533346	0.00098796740310498	0.0251107631115525	0.12	0.11	0.06	0.0	EMILIN1	chr2	protein_coding	elastin microfibril interfacer 1
ENSG00000204389.9	1.13342770048028	7.06828376506616	2.18012687282874e-17	1.78783227847679e-14	34.3	24.96	60.51	67.9	HSPA1A	chr6	protein_coding	heat shock 70kDa protein 1A
ENSG00000275672.1	-2.01153916696863	-1.55196445293328	0.000197746616140924	0.00791043206777797	0.47	0.13	0.02	0.13	GATM-AS1	chr15	antisense	entry withdrawn
ENSG00000270157.1	-1.02305588986729	0.0769342648973469	0.00049017406102486	0.0154103366423627	1.59	1.01	0.58	0.68	RP5-894A10.6	chr7	sense_intronic		--
ENSG00000269243.1	5.5265506975742	-2.73284130954599	0.00108928104266893	0.0261146466308643	0.0	0.0	0.05	0.03	CTD-2231E14.8	chr19	antisense		--
ENSG00000260944.1	5.64360786885178	-2.66048313681132	0.00028487495357213	0.0102488818780621	0.0	0.0	0.15	0.9	FOXC2-AS1	chr16	antisense	FOXC2 antisense RNA 1
ENSG00000270412.1	-1.68403545543928	-1.62292235723141	0.00262994032044051	0.0469726081461438	0.77	0.89	0.21	0.3	RP11-92C4.6	chr9	antisense		--
ENSG00000164867.10	2.39208283292144	-1.84831879086538	0.000434687089562468	0.0141258105258517	0.0	0.02	0.08	0.04	NOS3	chr7	protein_coding	nitric oxide synthase 3 (endothelial cell)
ENSG00000141338.13	-2.39833285868846	-0.89288932768311	7.0783550837945e-08	1.46191626997302e-05	0.14	0.1	0.01	0.03	ABCA8	chr17	protein_coding	ATP-binding cassette, sub-family A (ABC1), member 8
ENSG00000272869.5	1.31147230438103	0.944760460571866	6.65099602435182e-08	1.38390351605207e-05	0.67	0.46	1.61	1.12	CTC-487M23.8	chr5	protein_coding		--
ENSG00000265799.1	-1.92060402858257	-1.76312930120972	0.00122870363628705	0.0280106181488307	0.34	0.34	0.05	0.13	RP11-387H17.6	chr17	lincRNA		--
ENSG00000226318.1	-1.0942523349912	-0.522666376104358	0.002372364975165	0.0435459382735686	0.93	1.09	0.24	0.72	RP11-474D14.2	chr10	processed_pseudogene		--
ENSG00000164076.16	-3.19667021874133	-2.23918434821986	0.000289275220478018	0.0102797837784944	0.13	0.03	0.0	0.02	CAMKV	chr3	protein_coding	CaM kinase-like vesicle-associated
ENSG00000146166.16	-2.75614924519273	-0.87677740021718	2.65252856724627e-09	7.18036907883113e-07	0.11	0.16	0.02	0.01	LGSN	chr6	protein_coding	lengsin, lens protein with glutamine synthetase domain
ENSG00000224080.1	1.42853679672954	-0.384975406192336	6.29277835145142e-05	0.00354426453634873	1.03	0.47	2.02	1.86	UBE2FP1	chr3	processed_pseudogene	ubiquitin-conjugating enzyme E2F (putative) pseudogene 1
ENSG00000234473.1	5.64055535312783	-2.66211293183744	0.000556526567509032	0.0165780702513748	0.0	0.0	0.13	0.13	ZNF101P2	chr1	processed_pseudogene	zinc finger protein 101 pseudogene 2
ENSG00000178734.5	6.17600370455504	-2.3020411571723	1.02959375508834e-05	0.000894303211195423	0.0	0.0	0.3	0.09	LMO7DN	chr13	protein_coding	LMO7 downstream neighbor
ENSG00000129749.3	1.40906999015524	1.00378140030988	2.2740084193699e-09	6.34039027488715e-07	0.35	0.54	1.48	0.89	CHRNA10	chr11	protein_coding	cholinergic receptor, nicotinic, alpha 10 (neuronal)
ENSG00000196666.4	3.62261169220009	-2.35385016689389	0.000338050811797405	0.0115226561546886	0.02	0.0	0.13	0.17	FAM180B	chr11	protein_coding	family with sequence similarity 180, member B
ENSG00000100024.14	5.40660609438036	-2.80521880602959	0.00108928104266893	0.0261146466308643	0.0	0.0	0.02	0.06	UPB1	chr22	protein_coding	ureidopropionase, beta
ENSG00000161609.9	-5.71259321684561	-2.72576697970812	0.00028487495357213	0.0102488818780621	0.14	0.01	0.0	0.0	CCDC155	chr19	protein_coding	coiled-coil domain containing 155
ENSG00000226754.1	1.15177730921862	-0.63523844286915	0.00228946302843621	0.0424151549228295	0.18	0.33	0.82	0.31	RP5-1024G6.5	chr1	antisense		--
ENSG00000230366.9	-1.67914148843484	-1.76241294157722	0.00284518132126036	0.0494263835510164	0.24	0.11	0.06	0.04	DSCR9	chr21	lincRNA	Down syndrome critical region 9 (non-protein coding)
ENSG00000235313.1	-1.65497005605781	-1.40236441204379	0.00098796740310498	0.0251107631115525	1.47	1.02	0.13	0.66	HM13-IT1	chr20	sense_intronic	HM13 intronic transcript 1
ENSG00000269584.1	-5.45503524609201	-2.87816266054535	0.00108928104266893	0.0261146466308643	0.55	0.0	0.0	0.0	TDGF1P7	chr19	processed_pseudogene	teratocarcinoma-derived growth factor 1 pseudogene 7
ENSG00000228485.1	5.5265506975742	-2.73284130954599	0.00108928104266893	0.0261146466308643	0.0	0.0	0.46	0.26	GRK5-IT1	chr10	sense_intronic	GRK5 intronic transcript 1
ENSG00000198237.8	-1.2573459638265	0.368170998627465	3.91400949732926e-06	0.000416528293147078	2.47	2.43	0.77	1.27	RP11-98J23.2	chr5	unprocessed_pseudogene		--
ENSG00000280914.1	5.5247160125615	-2.73382028821057	0.00108928104266893	0.0261146466308643	0.0	0.0	0.96	0.1	Metazoa_SRP	chr11	misc_RNA		--
ENSG00000276968.1	5.52410492022432	-2.73414647962375	0.00108928104266893	0.0261146466308643	0.0	0.0	0.64	0.0	RP11-90M2.5	chr13	antisense		--
ENSG00000237575.4	-2.40156821502475	-1.62316313606504	3.98315398323568e-05	0.00248452571276459	0.26	0.48	0.04	0.1	PYY2	chr17	transcribed_unprocessed_pseudogene	peptide YY, 2 (pseudogene)
ENSG00000261312.1	5.842574025516	-2.531492282206	0.000146096646551766	0.00639476718862849	0.0	0.0	0.15	0.11	AC002550.5	chr16	antisense		--
ENSG00000211891.5	-1.27747592667129	0.791923591137715	1.81852638652395e-07	3.49683811786627e-05	1.43	1.55	0.57	0.64	IGHE	chr14	IG_C_gene	immunoglobulin heavy constant epsilon
ENSG00000243176.5	-5.58104436376294	-2.80399761191798	0.00108928104266893	0.0261146466308643	0.02	0.2	0.0	0.0	RP11-550I24.2	chr3	processed_transcript		--
ENSG00000260081.1	-2.2466763435525	-1.72921687975137	0.000177112528566707	0.00738154188564563	0.28	0.66	0.15	0.03	RP11-66N11.8	chrX	antisense		--
ENSG00000268670.1	2.33483766818931	-1.88442481366403	0.00123366469717969	0.0280106181488307	0.13	0.04	0.37	0.49	CTD-2622I13.3	chr19	sense_intronic		--
ENSG00000143882.9	4.02561789815676	-1.38538471865551	2.7442217055094e-09	7.2870847231441e-07	0.0	0.02	0.14	0.18	ATP6V1C2	chr2	protein_coding	ATPase, H+ transporting, lysosomal 42kDa, V1 subunit C2
ENSG00000168135.4	2.39383022399436	-1.84737569122679	0.000260996305297855	0.00976791809975141	0.0	0.05	0.17	0.13	KCNJ4	chr22	protein_coding	potassium channel, inwardly rectifying subfamily J, member 4
ENSG00000270127.2	2.54635639587425	-1.08381621990977	8.15007227840458e-07	0.000126949896796914	0.06	0.02	0.36	0.12	RP11-526I2.5	chr15	lincRNA		--
ENSG00000267741.1	-6.03125213654499	-2.52249298797891	3.86407976826312e-05	0.00242653765988091	0.99	0.0	0.0	0.0	UBE2L4	chr19	processed_pseudogene	ubiquitin-conjugating enzyme E2L 4 (pseudogene)
ENSG00000172014.12	-3.45726316320592	-2.65782180602074	0.00208899294483686	0.0402151879568521	0.04	0.04	0.01	0.0	ANKRD20A4	chr9	protein_coding	ankyrin repeat domain 20 family, member A4
ENSG00000134256.12	2.57371888653204	0.36462476196775	5.16429178847398e-16	3.78923114858504e-13	0.12	0.05	0.38	0.63	CD101	chr1	protein_coding	CD101 molecule
ENSG00000279122.1	6.02383172838086	-2.40955583356892	3.86407976826312e-05	0.00242653765988091	0.0	0.0	0.07	0.27	RP11-394B2.3	chr16	TEC		--
ENSG00000239605.8	9.6514875321057	0.717111268454688	1.7088514625716e-46	3.97051637328511e-43	0.0	0.0	1.67	0.98	C2orf61	chr2	protein_coding	chromosome 2 open reading frame 61
ENSG00000232679.1	2.39382245060703	-2.14748186497297	0.00183606521084072	0.037642036918133	0.0	0.14	0.29	0.56	RP11-400N13.3	chr1	lincRNA		--
ENSG00000236307.2	-2.05126273020021	-2.05116898164972	0.00195974943889241	0.0394688741754947	0.43	0.79	0.22	0.06	EEF1E1P1	chr2	processed_pseudogene	eukaryotic translation elongation factor 1 epsilon 1 pseudogene 1
ENSG00000224415.1	2.76647408287593	-2.29866754834524	0.00157312007383084	0.0335334357022565	0.1	0.0	0.27	0.44	RP11-401L13.4	chr7	processed_pseudogene		--
ENSG00000248890.1	-5.44963540934455	-2.88071577760466	0.0021360983202101	0.0402151879568521	0.1	0.13	0.0	0.0	HHIP-AS1	chr4	antisense	HHIP antisense RNA 1
ENSG00000228824.6	-2.26310541073201	-1.91880390384159	0.00123366469717969	0.0280106181488307	0.15	0.1	0.02	0.03	MIR4500HG	chr13	lincRNA	MIR4500 host gene
ENSG00000225675.2	5.74147592503693	-2.59726029941618	0.00028487495357213	0.0102488818780621	0.0	0.0	0.57	0.0	RP4-784A16.5	chr1	lincRNA		--
ENSG00000230870.2	-1.26440542729593	-0.0216003847753736	4.09538790353532e-05	0.00254883048049937	0.77	0.81	0.25	0.41	FBXW11P1	chr21	processed_pseudogene	F-box and WD repeat domain containing 11 pseudogene 1
ENSG00000188051.6	-1.59764671141546	-1.14426461021956	0.000759847735336373	0.0208319317174521	0.13	0.4	0.07	0.11	TMEM221	chr19	protein_coding	transmembrane protein 221
ENSG00000278000.1	1.74550422920135	-0.214787110907787	8.65724435328256e-07	0.000133359827103991	0.79	0.2	1.86	1.26	AC139100.4	chr18	sense_intronic		--
ENSG00000261685.2	1.48574130267852	-1.08301587964096	0.00142215277644788	0.0311978471384106	0.04	0.06	0.23	0.06	RP11-401P9.4	chr16	lincRNA		--
ENSG00000280230.1	-1.73595558740995	-1.72578230920048	0.00284518132126036	0.0494263835510164	1.06	0.76	0.12	0.42	FKSG51	chr4	protein_coding		--
ENSG00000201616.1	5.40845321038807	-2.80423607836662	0.00108928104266893	0.0261146466308643	0.0	0.0	0.0	1.76	RNU1-91P	chr11	snRNA	RNA, U1 small nuclear 91, pseudogene
ENSG00000149131.15	-1.51860418809719	-0.509991533555872	3.01276761886084e-05	0.00201443613307141	0.28	0.4	0.17	0.06	SERPING1	chr11	protein_coding	serpin peptidase inhibitor, clade G (C1 inhibitor), member 1
ENSG00000241782.1	6.09698986726841	-2.35747134367673	1.99276718004578e-05	0.00147772166260736	0.0	0.0	0.88	0.0	RP11-91P24.1	chr11	processed_pseudogene		--
ENSG00000273045.5	-1.92566046821006	-1.76315503652354	0.00122870363628705	0.0280106181488307	0.24	0.15	0.08	0.01	C2orf15	chr2	protein_coding	chromosome 2 open reading frame 15
ENSG00000232716.2	3.44375950672772	-2.46967509519634	0.00114053582588228	0.0265224519576727	0.02	0.0	0.12	0.09	AC016831.6	chr7	processed_pseudogene		--
ENSG00000241112.1	-2.89280128874902	-2.04589299784776	2.92561336602386e-05	0.00197473424583681	1.29	0.18	0.16	0.0	RPL29P14	chr5	processed_pseudogene	ribosomal protein L29 pseudogene 14
ENSG00000224356.5	5.5247160125615	-2.73382028821057	0.00108928104266893	0.0261146466308643	0.0	0.0	0.11	0.01	RP11-151A6.4	chr13	sense_intronic		--
ENSG00000213700.3	5.51240134508901	0.773958682752155	4.42821501193976e-41	9.4974993048388e-38	0.11	0.1	3.82	6.1	RPL17P50	chr10	processed_pseudogene	ribosomal protein L17 pseudogene 50
ENSG00000183604.14	1.05020008665485	1.3017294904534	1.17376732803413e-06	0.000166974391021671	0.29	0.29	0.48	0.7	SMG1P5	chr16	transcribed_unprocessed_pseudogene	SMG1 pseudogene 5
ENSG00000104237.6	5.40169097890919	-2.80783641459319	0.0021360983202101	0.0402151879568521	0.0	0.0	0.04	0.0	RP1	chr8	protein_coding	retinitis pigmentosa 1 (autosomal dominant)
ENSG00000203865.9	-1.52465149219442	-0.449846933263474	2.00518224845803e-05	0.00148298385813015	0.57	1.07	0.35	0.22	ATP1A1-AS1	chr1	processed_transcript	ATP1A1 antisense RNA 1
ENSG00000240695.1	2.54925752062605	-1.73612867581667	0.000289420782803174	0.0102797837784944	0.13	0.04	0.73	0.18	RP11-102M11.1	chr3	processed_pseudogene		--
ENSG00000120328.6	-1.58699148174189	-0.837744572332826	6.45784108329024e-05	0.00358680328853184	0.18	0.17	0.07	0.04	PCDHB12	chr5	protein_coding	protocadherin beta 12
ENSG00000102575.10	5.63872662412371	-2.6630900059414	0.000556526567509032	0.0165780702513748	0.0	0.0	0.13	0.04	ACP5	chr19	protein_coding	acid phosphatase 5, tartrate resistant
ENSG00000170681.6	1.59372534010456	0.696546426764101	8.9945616245514e-10	2.72593877408415e-07	0.28	0.23	0.78	0.74	MURC	chr9	protein_coding	muscle-related coiled-coil protein
ENSG00000244459.2	2.66157974263047	-1.96898575735654	0.000218884782920811	0.00852366692374029	0.05	0.09	0.6	0.36	RP11-1398P2.1	chr4	lincRNA		--
ENSG00000127129.9	-1.371164062862	1.28669171094648	3.04845859796433e-10	9.88338635214434e-08	2.13	2.77	0.88	1.01	EDN2	chr1	protein_coding	endothelin 2
ENSG00000277775.1	-1.01530348128862	0.956203785155292	1.22136544525799e-05	0.0010319427680207	6.27	4.69	2.54	2.79	HIST1H3F	chr6	protein_coding	histone cluster 1, H3f
ENSG00000229473.2	2.94432272871321	-1.77169230778182	1.43722274900926e-05	0.00116829867894683	0.0	0.14	0.67	0.56	RGS17P1	chr13	processed_pseudogene	regulator of G-protein signaling 17 pseudogene 1
ENSG00000272024.1	5.27403860437787	-2.88224647442659	0.0021360983202101	0.0402151879568521	0.0	0.0	0.0	0.64	RP11-546K22.3	chr8	lincRNA		--
ENSG00000271503.5	2.30183441694292	0.575663182980669	5.98562937087572e-16	4.27926456714761e-13	0.17	0.38	1.78	0.98	CCL5	chr17	protein_coding	chemokine (C-C motif) ligand 5
ENSG00000249715.9	5.52593890107599	-2.73316770319678	0.00108928104266893	0.0261146466308643	0.0	0.0	0.03	0.01	FER1L5	chr2	protein_coding	fer-1-like family member 5
ENSG00000105642.15	1.0952697505917	0.252933714124302	0.000107965728227592	0.0050705965580929	0.16	0.18	0.36	0.37	KCNN1	chr19	protein_coding	potassium channel, calcium activated intermediate/small conductance subfamily N alpha, member 1
ENSG00000232946.1	2.72202301371003	-1.92746588027077	0.000127547933551451	0.00586846779419399	0.09	0.16	1.12	0.63	RP11-390F4.2	chr9	processed_pseudogene		--
ENSG00000257225.1	3.25527029581269	-1.96928589162898	2.92561336602386e-05	0.00197473424583681	0.01	0.01	0.13	0.07	RP11-328C8.4	chr12	antisense		--
ENSG00000279696.1	1.39639962975766	2.37876485533087	8.91549207067862e-15	5.52403888699248e-12	0.86	0.7	2.18	1.86	RP11-178H8.7	chr11	TEC		--
ENSG00000279766.1	3.34690981171252	-2.5304397224946	0.00208899294483686	0.0402151879568521	0.05	0.0	0.24	0.27	RP11-642A1.2	chr8	TEC		--
ENSG00000255236.2	-1.8657363439317	-1.79915976232271	0.00122870363628705	0.0280106181488307	0.63	0.23	0.12	0.1	CTD-2655K5.1	chr11	antisense		--
ENSG00000132554.19	-3.18447398295151	-2.24504118949688	0.000510245219101259	0.0158249801990893	0.0	0.1	0.0	0.01	RGS22	chr8	protein_coding	regulator of G-protein signaling 22
ENSG00000278677.1	-1.1260944124866	2.00055545131979	1.2054799339916e-09	3.53802015995304e-07	15.7	8.95	5.54	5.5	HIST1H2AM	chr6	protein_coding	histone cluster 1, H2am
ENSG00000242539.2	1.50499989748727	-1.27644820350441	0.00256876673836895	0.0463275253552413	0.07	0.11	0.33	0.18	AC007620.3	chr3	antisense		--
ENSG00000171786.5	1.6382533934617	0.53873734751864	1.64127171426518e-09	4.76686853511892e-07	0.2	0.24	0.83	0.55	NHLH1	chr1	protein_coding	nescient helix loop helix 1
ENSG00000147166.10	1.58115059698401	-0.601120170776503	6.9277257560757e-05	0.00375065727244471	0.2	0.13	0.64	0.32	ITGB1BP2	chrX	protein_coding	integrin beta 1 binding protein (melusin) 2
ENSG00000198691.11	-3.41862488828415	-2.09073137729234	2.92561336602386e-05	0.00197473424583681	0.08	0.01	0.0	0.01	ABCA4	chr1	protein_coding	ATP-binding cassette, sub-family A (ABC1), member 4
ENSG00000278570.4	-1.46715096252185	-1.31844279083855	0.00256876673836895	0.0463275253552413	0.19	0.11	0.04	0.07	NR2E3	chr15	protein_coding	nuclear receptor subfamily 2, group E, member 3
ENSG00000128709.11	1.00945850883174	0.159207673816931	0.000346132504281065	0.0117550139882639	0.2	0.43	0.57	0.72	HOXD9	chr2	protein_coding	homeobox D9
ENSG00000232623.1	2.1449137646486	-1.7703759786335	0.000471217464122633	0.0150498113799167	0.05	0.18	0.52	0.58	AP000266.7	chr21	antisense		--
ENSG00000254632.1	-1.28574696122216	-0.764790678859719	0.0022131613728542	0.0413865629764728	0.57	1.84	0.22	0.82	RP11-21L23.4	chr11	antisense		--
ENSG00000229728.1	2.7465834411302	-1.59576201010323	3.98315398323568e-05	0.00248452571276459	0.19	0.05	0.68	0.98	RP11-314N13.3	chr20	antisense		--
ENSG00000137709.9	-1.641272539726	-0.603017256277644	1.27146840737077e-05	0.00106459706109045	0.29	0.25	0.11	0.05	POU2F3	chr11	protein_coding	POU class 2 homeobox 3
ENSG00000197520.10	-2.54391354168758	-0.384665966149773	1.16725170444474e-11	5.08520500364503e-09	0.9	0.89	0.23	0.06	FAM177B	chr1	protein_coding	family with sequence similarity 177, member B
ENSG00000273245.1	1.78295033492385	-1.62898950965099	0.00262994032044051	0.0469726081461438	0.17	0.2	0.61	0.69	RP11-434P11.2	chr2	lincRNA		--
ENSG00000270179.1	-6.35807916853074	-2.29502105536521	2.76352154469391e-06	0.000312351114845203	0.29	0.53	0.0	0.0	RP11-159N11.4	chr11	sense_intronic		--
ENSG00000139211.6	1.35479694216982	2.6557362405162	2.82288941761259e-15	1.78881369867896e-12	0.73	0.8	2.19	1.69	AMIGO2	chr12	protein_coding	adhesion molecule with Ig-like domain 2
ENSG00000187642.9	-1.35314207354426	-0.917531235818083	0.000719032434424257	0.019851473548903	0.21	0.15	0.07	0.06	PERM1	chr1	protein_coding	PPARGC1 and ESRR induced regulator, muscle 1
ENSG00000188761.11	-1.10769627080439	-0.392985272713012	0.00105902651424271	0.0261146466308643	0.62	0.94	0.51	0.19	BCL2L15	chr1	protein_coding	BCL2-like 15
ENSG00000165929.12	-1.6550135745042	0.0111764227041067	7.47213697615365e-08	1.5207162275118e-05	0.22	0.25	0.08	0.06	TC2N	chr14	protein_coding	tandem C2 domains, nuclear
ENSG00000231789.2	-2.40558365258926	-0.678792341551732	4.39175436100432e-09	1.10316121705876e-06	1.57	0.36	0.17	0.17	PIK3CD-AS2	chr1	antisense	PIK3CD antisense RNA 2
ENSG00000200795.1	-2.28927391384989	-2.13926728481718	0.000638733229378986	0.0180987397373424	3.92	0.0	0.66	0.0	RNU4-1	chr12	snRNA	RNA, U4 small nuclear 1
ENSG00000148488.15	2.68133725531494	-2.35428521227808	0.00274679482452791	0.0482333370832986	0.0	0.02	0.08	0.09	ST8SIA6	chr10	protein_coding	ST8 alpha-N-acetyl-neuraminide alpha-2,8-sialyltransferase 6
ENSG00000267526.1	2.66443257588252	-1.96562550094315	0.000721237454452288	0.019851473548903	0.06	0.0	0.11	0.29	RP11-178C3.6	chr17	processed_pseudogene		--
ENSG00000188033.9	-1.2595241484609	0.389205337413502	2.81242767694416e-06	0.000314924130476133	0.51	0.25	0.16	0.14	ZNF490	chr19	protein_coding	zinc finger protein 490
ENSG00000172005.10	-1.86020279956606	-1.80058807899532	0.00193578782451648	0.0392821223603846	0.3	0.28	0.04	0.12	MAL	chr2	protein_coding	mal, T-cell differentiation protein
ENSG00000246090.6	-1.88414188509829	-1.37273539379603	0.000197301823426554	0.00791043206777797	0.1	0.04	0.02	0.02	RP11-696N14.1	chr4	antisense		--
ENSG00000126759.12	2.70379710366478	-0.393756015552435	2.12983073889436e-11	8.99756676694737e-09	0.03	0.13	0.68	0.41	CFP	chrX	protein_coding	complement factor properdin
ENSG00000280710.2	-1.84117717171524	-0.814726738187424	1.00436568057902e-05	0.000894303211195423	1.52	1.06	0.25	0.46	RP11-214F16.8	chr13	lincRNA		--
ENSG00000272529.1	-3.01667315182771	-1.96095851467715	1.64354641092109e-05	0.00129085524026202	0.67	0.52	0.13	0.0	RP11-415F23.4	chr3	antisense		--
ENSG00000263934.4	-1.36045276933868	5.66980549417229	3.22122424110496e-23	3.74225726210369e-20	152.36	32.26	30.94	39.91	SNORD3A	chr17	snoRNA	small nucleolar RNA, C/D box 3A
ENSG00000259151.2	6.18136883184777	-2.29914844894967	1.02959375508834e-05	0.000894303211195423	0.0	0.0	0.1	0.24	CAP2P1	chr14	transcribed_processed_pseudogene	CAP, adenylate cyclase-associated protein, 2 (yeast) pseudogene 1
ENSG00000242852.6	1.26673352585247	0.234287440506632	1.06575474580168e-05	0.000917141167359336	0.06	0.16	0.39	0.15	ZNF709	chr19	protein_coding	zinc finger protein 709
ENSG00000266885.2	-3.56867738062297	-2.59081649766517	0.00114053582588228	0.0265224519576727	0.04	0.06	0.0	0.01	RP11-744K17.8	chr17	transcribed_processed_pseudogene		--
ENSG00000280543.1	-3.11523872675829	-2.29311807642258	0.000510245219101259	0.0158249801990893	0.18	0.06	0.02	0.0	ASAP1-IT2	chr8	sense_intronic	ASAP1 intronic transcript 2
ENSG00000260368.1	1.25584707810304	-0.340767209282086	0.000457995146555308	0.0147627984696591	0.46	0.21	0.67	0.87	RP11-521I2.3	chr8	sense_overlapping		--
ENSG00000151117.8	3.0672170052829	-2.10174210239922	0.000163596833014308	0.00692412442169554	0.0	0.01	0.08	0.07	TMEM86A	chr11	protein_coding	transmembrane protein 86A
ENSG00000165716.9	-4.25605562682743	-2.14002447546059	8.61459975359535e-06	0.000795208001350463	0.16	0.07	0.01	0.0	FAM69B	chr9	protein_coding	family with sequence similarity 69, member B
ENSG00000145879.10	-6.50605538307023	-2.18902889289435	7.47137881725743e-07	0.000117693211402696	0.68	0.36	0.0	0.0	SPINK7	chr5	protein_coding	serine peptidase inhibitor, Kazal type 7 (putative)
ENSG00000186652.9	1.1867125611254	0.636113926327589	2.76704416350209e-06	0.000312351114845203	0.28	0.71	1.06	1.25	PRG2	chr11	protein_coding	proteoglycan 2, bone marrow (natural killer cell activator, eosinophil granule major basic protein)
ENSG00000226450.2	3.78169523739337	-2.24764934970818	9.96955584813222e-05	0.00477365428738693	0.0	0.02	0.14	0.17	CYP2D8P	chr22	unprocessed_pseudogene	cytochrome P450, family 2, subfamily D, polypeptide 8, pseudogene
ENSG00000078814.15	-2.24919605162115	-0.89277814451883	3.10953975928903e-07	5.49853450915121e-05	0.14	0.09	0.01	0.03	MYH7B	chr20	protein_coding	myosin, heavy chain 7B, cardiac muscle, beta
ENSG00000278090.1	-1.04673073128393	1.17085369200658	2.38784182882338e-06	0.000283309812218099	0.88	1.19	0.45	0.55	RP11-6O2.2	chr15	lincRNA		--
ENSG00000271414.1	6.24755388461495	-2.2505176863927	5.32929194363677e-06	0.000530683278473145	0.0	0.0	0.94	0.12	RP11-751K21.1	chr7	processed_pseudogene		--
ENSG00000121570.12	-5.30622446478359	-2.96103546852243	0.0021360983202101	0.0402151879568521	0.1	0.0	0.0	0.0	DPPA4	chr3	protein_coding	developmental pluripotency associated 4
ENSG00000249020.1	2.68403269064927	-2.35193163375549	0.00157312007383084	0.0335334357022565	0.22	0.19	0.34	2.66	SNORA58	chr3	snoRNA	small nucleolar RNA, H/ACA box 58
ENSG00000231830.1	-5.30531995033442	-2.96146189757672	0.0021360983202101	0.0402151879568521	0.72	0.08	0.0	0.0	XX-FW83128A1.2	chrX	antisense		--
ENSG00000259628.1	-5.59000183480331	-2.79975087643713	0.000556526567509032	0.0165780702513748	0.55	0.0	0.0	0.0	RP11-467H10.2	chr7	processed_transcript		--
ENSG00000196993.8	1.49945453579135	-0.810706863361557	0.000459561827765786	0.0147961927041174	0.12	0.1	0.36	0.23	NPIPB9	chr16	protein_coding	nuclear pore complex interacting protein family, member B9
ENSG00000251791.1	-2.36325189003139	-2.09323162154888	0.000638733229378986	0.0180987397373424	1.74	0.39	0.35	0.0	SCARNA6	chr2	scaRNA	small Cajal body-specific RNA 6
ENSG00000175003.12	1.52250801109024	0.155687755852466	3.11587566331645e-07	5.49853450915121e-05	0.17	0.29	0.7	0.65	SLC22A1	chr6	protein_coding	solute carrier family 22 (organic cation transporter), member 1
ENSG00000231459.1	-5.93195813895093	-2.58745051510505	7.50652765995877e-05	0.0038902788887541	0.14	0.01	0.0	0.0	LINC00032	chr9	lincRNA	long intergenic non-protein coding RNA 32
ENSG00000189195.9	-1.1002058329335	-0.22948668330541	0.00125767720740342	0.0283939723860909	0.25	0.71	0.12	0.35	BTBD8	chr1	protein_coding	BTB (POZ) domain containing 8
ENSG00000213713.3	6.02142621098836	-2.41084812492337	3.86407976826312e-05	0.00242653765988091	0.0	0.0	0.21	0.26	PIGCP1	chr11	processed_pseudogene	phosphatidylinositol glycan anchor biosynthesis, class C, pseudogene 1
ENSG00000197361.6	1.15485426639456	0.358095283848216	3.92054385759994e-05	0.00245646300758655	0.21	0.15	0.41	0.38	FBXL22	chr15	protein_coding	F-box and leucine-rich repeat protein 22
ENSG00000271227.1	6.31973240011574	-2.1985937805015	2.76352154469391e-06	0.000312351114845203	0.0	0.0	0.96	0.54	RP1-152L7.8	chr6	processed_pseudogene		--
ENSG00000176723.9	1.40757940968342	-0.520308132978641	0.000197541621176409	0.00791043206777797	0.08	0.05	0.21	0.13	ZNF843	chr16	protein_coding	zinc finger protein 843
ENSG00000232810.3	3.62174103675967	-2.35523506672352	0.000338050811797405	0.0115226561546886	0.0	0.02	0.15	0.09	TNF	chr6	protein_coding	tumor necrosis factor
ENSG00000254473.1	-1.02407491240012	-0.278283337326369	0.00267329498025984	0.047445455531257	0.78	1.0	0.27	0.61	RP11-522I20.3	chr9	antisense		--
ENSG00000272789.1	2.72119335851886	-1.92882435096327	0.000218884782920811	0.00852366692374029	0.0	0.09	0.52	0.15	RP11-286H15.1	chr2	antisense		--
ENSG00000267069.1	3.85620008614141	-2.19636993294915	5.40789295235511e-05	0.00313711710693219	0.0	0.04	0.22	0.46	RP11-64C12.8	chr18	lincRNA		--
ENSG00000232479.2	-6.50605538307023	-2.18902889289435	7.47137881725743e-07	0.000117693211402696	0.31	0.16	0.0	0.0	AC010900.2	chr2	processed_pseudogene		--
ENSG00000182308.6	1.2145458457222	0.678063965788064	1.27567138861978e-06	0.000177841348287483	0.08	0.24	0.32	0.46	DCAF4L1	chr4	protein_coding	DDB1 and CUL4 associated factor 4-like 1
ENSG00000273049.1	-1.24322773430657	-0.857309363460822	0.00153370740850471	0.0329451694637353	0.91	0.7	0.36	0.3	RP11-834C11.12	chr12	protein_coding		--
ENSG00000273062.1	-2.24222971080358	-1.55751407502989	7.34513431797093e-05	0.00387873172450124	0.2	0.22	0.08	0.0	RP11-428K3.1	chr1	antisense		--
ENSG00000204866.8	-6.0294820100153	-2.52333837949274	3.86407976826312e-05	0.00242653765988091	0.42	0.05	0.0	0.0	IGFL2	chr19	protein_coding	IGF-like family member 2
ENSG00000152137.6	1.00953705272768	4.69603227494793	7.83518733910468e-13	3.76656367911925e-10	7.33	6.61	14.01	13.7	HSPB8	chr12	protein_coding	heat shock 22kDa protein 8
ENSG00000174607.10	-1.20029298367848	-0.466033911858846	0.000485577086859977	0.015385068563443	0.14	0.22	0.11	0.04	UGT8	chr4	protein_coding	UDP glycosyltransferase 8
ENSG00000160951.3	-2.01021664134055	-1.87898814364266	0.00123366469717969	0.0280106181488307	0.22	0.22	0.03	0.07	PTGER1	chr19	protein_coding	prostaglandin E receptor 1 (subtype EP1), 42kDa
ENSG00000273372.1	-3.57109364841719	-2.59029757175932	0.00114053582588228	0.0265224519576727	0.04	0.03	0.0	0.0	SFTPD-AS1	chr10	antisense	SFTPD antisense RNA 1
ENSG00000172935.8	-1.08480899375399	0.425120246823813	3.41377540962405e-05	0.00224487938611174	0.64	0.5	0.29	0.24	MRGPRF	chr11	protein_coding	MAS-related GPR, member F
ENSG00000138100.13	1.65394091206918	-0.413997590052993	7.68234797972599e-06	0.000736079815706941	0.15	0.12	0.38	0.47	TRIM54	chr2	protein_coding	tripartite motif containing 54
ENSG00000140519.12	5.52410492022432	-2.73414647962375	0.00108928104266893	0.0261146466308643	0.0	0.0	0.14	0.0	RHCG	chr15	protein_coding	Rh family, C glycoprotein
ENSG00000138646.8	1.00954736474523	3.06086412445676	3.02802933225432e-10	9.88338635214434e-08	1.19	1.46	2.86	2.43	HERC5	chr4	protein_coding	HECT and RLD domain containing E3 ubiquitin protein ligase 5
ENSG00000267601.1	6.32802907597459	-2.19410998609146	1.43562636130088e-06	0.00019061016288472	0.0	0.0	0.0	1.49	RP11-323N12.5	chr17	antisense		--
ENSG00000253671.1	-2.19578179555827	-1.5866360428899	7.34513431797093e-05	0.00387873172450124	0.83	0.43	0.1	0.16	RP11-806O11.1	chr8	processed_transcript		--
ENSG00000196296.13	1.18140532784253	0.115156022040084	7.3296258293497e-05	0.00387873172450124	0.18	0.12	0.24	0.43	ATP2A1	chr16	protein_coding	ATPase, Ca++ transporting, cardiac muscle, fast twitch 1
ENSG00000278895.1	-1.15256690782099	0.0990433451971945	8.56211765998621e-05	0.00430918708656562	0.8	0.49	0.25	0.32	CTC-448F2.7	chr19	TEC		--
ENSG00000204778.4	1.70287934314015	-1.0354967481472	0.000243745460271073	0.00928581588049213	0.23	0.28	0.92	0.75	RP11-15J10.1	chr9	unprocessed_pseudogene		--
ENSG00000271751.1	-1.52429393576095	-1.19085696356474	0.0011014323781555	0.0262929259997703	0.96	1.44	0.28	0.56	RP11-110I1.14	chr11	lincRNA		--
ENSG00000205959.3	-2.69095540398608	-1.87746473530104	0.000156176465526282	0.00674073097802444	0.12	0.09	0.01	0.02	RP11-689P11.2	chr4	lincRNA		--
ENSG00000105251.10	-1.85228216803228	-1.65595702696962	0.00119158265277434	0.0274368851992149	0.17	0.12	0.04	0.03	SHD	chr19	protein_coding	Src homology 2 domain containing transforming protein D
ENSG00000245750.7	3.62054088802268	-2.35587905987267	0.000338050811797405	0.0115226561546886	0.0	0.02	0.19	0.07	DRAIC	chr15	lincRNA	downregulated RNA in cancer, inhibitor of cell invasion and migration
ENSG00000251257.2	-1.42943118807024	-0.623366289635812	0.000174161149198302	0.00730219723601062	0.85	1.26	0.51	0.25	CTD-2263F21.1	chr5	antisense		--
ENSG00000227372.10	5.4053758816583	-2.8058736168049	0.0021360983202101	0.0402151879568521	0.0	0.0	0.02	0.02	TP73-AS1	chr1	antisense	TP73 antisense RNA 1
ENSG00000178568.13	-1.3484674052307	-1.13688749121617	0.00253865422904916	0.0459628293599666	0.07	0.02	0.02	0.02	ERBB4	chr2	protein_coding	erb-b2 receptor tyrosine kinase 4
ENSG00000116701.14	2.9418715305071	2.51305371808506	2.23473986813459e-49	6.23090170033287e-46	0.46	0.45	3.87	3.04	NCF2	chr1	protein_coding	neutrophil cytosolic factor 2
ENSG00000253476.1	1.62459957079972	0.156974992480055	2.29879650827332e-07	4.27300294957846e-05	1.28	0.44	3.03	2.02	RP11-395I14.2	chr8	lincRNA		--
ENSG00000182459.4	-1.43542298928499	0.540492212192545	5.29640398464747e-08	1.11874496893894e-05	0.71	1.14	0.29	0.4	TEX19	chr17	protein_coding	testis expressed 19
ENSG00000272146.5	-2.96402056799684	-1.68963802912195	1.57914662959853e-06	0.000202902148969891	0.89	0.61	0.17	0.0	ARF4-AS1	chr3	antisense	ARF4 antisense RNA 1
ENSG00000125804.13	-1.03488103382068	-0.481097415741522	0.00272430770486304	0.0481058565085443	0.15	0.16	0.12	0.03	FAM182A	chr20	processed_transcript	family with sequence similarity 182, member A
ENSG00000019102.11	3.13205630276826	-2.05687736923111	9.23263735596068e-05	0.00454813418301936	0.0	0.04	0.24	0.13	VSIG2	chr11	protein_coding	V-set and immunoglobulin domain containing 2
ENSG00000171847.10	-2.66085756818343	-2.19306032347855	0.00108523834108151	0.0261146466308643	0.05	0.14	0.01	0.02	FAM90A1	chr12	protein_coding	family with sequence similarity 90, member A1
ENSG00000135437.9	1.46221547969621	-1.20058571943296	0.00228447506289916	0.0424151549228295	0.05	0.2	0.43	0.28	RDH5	chr12	protein_coding	retinol dehydrogenase 5 (11-cis/9-cis)
ENSG00000257954.1	3.7998015037035	-1.10724063064408	7.4916184879252e-10	2.32090340755923e-07	0.05	0.08	1.18	0.72	RP11-161H23.10	chr12	processed_pseudogene		--
ENSG00000225335.3	1.74988647920205	-1.22658330007674	0.000614321374552193	0.0177681624120998	0.07	0.06	0.32	0.09	XXbac-B476C20.9	chr22	antisense		--
ENSG00000235781.1	1.83654838080721	-1.44037155116361	0.000309972129625168	0.0108303795967531	0.04	0.21	0.3	0.67	XXbac-BPG249D20.9	chr6	antisense		--
ENSG00000268006.1	2.88904636877586	-1.80899167466961	0.000156176465526282	0.00674073097802444	0.01	0.01	0.1	0.06	PTOV1-AS1	chr19	antisense	PTOV1 antisense RNA 1
ENSG00000248909.1	-2.15415687707978	-1.45873454687596	4.94811168561023e-05	0.00299269522816018	1.27	0.36	0.12	0.22	HMGB1P21	chr5	processed_pseudogene	high mobility group box 1 pseudogene 21
ENSG00000258976.1	1.23798343918686	-0.524835454481512	0.000613022439198571	0.0177490048283848	0.14	0.78	1.6	0.62	CTD-2207P18.2	chr14	lincRNA		--
ENSG00000270096.1	1.36696044652945	-0.173653776809019	2.97510670175202e-05	0.00199884156766867	0.27	0.35	0.56	1.08	RP11-362K14.6	chr3	antisense		--
ENSG00000278463.1	-2.76078625110717	-1.58349600946205	2.35149460272043e-06	0.000280189626124149	1.95	0.4	0.12	0.2	HIST1H2AB	chr6	protein_coding	histone cluster 1, H2ab
ENSG00000260859.1	-3.4608354411139	-2.65612832159024	0.00208899294483686	0.0402151879568521	1.18	0.2	0.09	0.0	RP11-254F19.2	chr16	sense_intronic		--
ENSG00000218690.1	-1.71578037314657	-1.16455320326903	0.000260527665497581	0.00976791809975141	1.85	1.27	0.67	0.22	HIST1H2APS4	chr6	processed_pseudogene	histone cluster 1, H2a, pseudogene 4
ENSG00000236794.5	5.40476113417905	-2.80620091996976	0.0021360983202101	0.0402151879568521	0.0	0.0	0.55	0.51	BCRP8	chr22	processed_pseudogene	breakpoint cluster region pseudogene 8
ENSG00000150637.8	1.38489443880145	-1.15354977990685	0.00228447506289916	0.0424151549228295	0.0	0.02	0.05	0.02	CD226	chr18	protein_coding	CD226 molecule
ENSG00000267458.1	3.77693044747381	-2.25021391623652	9.96955584813222e-05	0.00477365428738693	0.0	0.1	1.46	0.19	CTC-425F1.4	chr19	antisense		--
ENSG00000248713.1	-2.03397077602138	-1.69421370197067	0.00048800942430424	0.0154103366423627	0.02	0.05	0.02	0.0	RP11-766F14.2	chr4	protein_coding		--
ENSG00000267249.1	1.19670915783438	-0.664734042537373	0.00228946302843621	0.0424151549228295	0.38	0.43	0.93	0.94	RP11-973H7.3	chr18	sense_intronic		--
ENSG00000279119.1	-6.01802274908435	-2.52882231889084	7.50652765995877e-05	0.0038902788887541	0.0	1.07	0.0	0.0	AC006449.2	chr17	protein_coding		--
ENSG00000272910.1	-2.93419416689728	-2.40473084135508	0.00157312007383084	0.0335334357022565	0.55	0.31	0.0	0.1	RP11-15L13.4	chr3	antisense		--
ENSG00000265943.1	2.8498107842818	-2.24522617071622	0.000897425716319382	0.0234757768694233	0.11	0.0	0.16	0.64	RP11-739L10.1	chr18	antisense		--
ENSG00000101333.16	6.17421911634236	-2.30300425362614	1.02959375508834e-05	0.000894303211195423	0.0	0.0	0.07	0.0	PLCB4	chr20	protein_coding	phospholipase C, beta 4
ENSG00000228748.2	-5.71348804161329	-2.72534239283739	0.00028487495357213	0.0102488818780621	0.18	0.0	0.0	0.0	RP13-39P12.3	chr10	antisense		--
ENSG00000278997.1	-1.36468272092507	-0.780224011753909	0.000413861981031741	0.0135916369318339	0.5	0.5	0.17	0.21	RP11-131M11.2	chr1	TEC		--
ENSG00000277644.1	3.91862920234009	2.27523866149735	1.03344103661523e-65	3.60180037286324e-62	0.0	19.13	251.69	53.1	FP236383.12	chr21	miRNA		--
ENSG00000114805.16	-3.0415361943463	-1.15905157726922	3.74463218558914e-09	9.57870042188959e-07	0.12	0.06	0.01	0.01	PLCH1	chr3	protein_coding	phospholipase C, eta 1
ENSG00000119922.8	3.68068120533513	5.19993787535349	6.84450396747638e-119	4.77096149052941e-115	1.14	1.49	19.51	14.07	IFIT2	chr10	protein_coding	interferon-induced protein with tetratricopeptide repeats 2
ENSG00000271895.2	1.70603002948083	-1.38551432907157	0.00147251340441848	0.031921057651171	0.14	0.24	0.82	0.44	RP4-635E18.8	chr1	antisense		--
ENSG00000260576.1	5.40660609438036	-2.80521880602959	0.00108928104266893	0.0261146466308643	0.0	0.0	0.15	0.45	EIF5A2P1	chr15	processed_pseudogene	eukaryotic translation initiation factor 5A2 pseudogene 1
ENSG00000184378.2	-1.29535729070917	-0.766443958034321	0.000985557325126998	0.0251107631115525	0.21	0.44	0.18	0.08	ACTRT3	chr3	protein_coding	actin-related protein T3
ENSG00000176912.3	-1.174496385956	0.116474706615924	6.63546048638755e-05	0.00362576499881738	1.45	1.54	0.47	0.86	TYMSOS	chr18	processed_transcript	TYMS opposite strand
ENSG00000165935.9	1.66783366442439	-1.05838049846046	0.000357376031181936	0.0120633880162406	0.14	0.12	0.53	0.31	SMCO2	chr12	protein_coding	single-pass membrane protein with coiled-coil domains 2
ENSG00000231173.1	-3.57554440114783	-2.58818346636171	0.00114053582588228	0.0265224519576727	1.44	0.1	0.09	0.0	AC116609.3	chr2	lincRNA		--
ENSG00000058091.16	-1.00714138646622	-0.28961867886283	0.00267329498025984	0.047445455531257	0.18	0.15	0.05	0.11	CDK14	chr7	protein_coding	cyclin-dependent kinase 14
ENSG00000263989.2	-3.95748784899191	-2.34598149866019	9.96955584813222e-05	0.00477365428738693	1.55	0.17	0.08	0.0	RN7SL615P	chr20	misc_RNA	RNA, 7SL, cytoplasmic 615, pseudogene
ENSG00000164220.6	-5.45233300209026	-2.87943974914386	0.00108928104266893	0.0261146466308643	0.06	0.02	0.0	0.0	F2RL2	chr5	protein_coding	coagulation factor II (thrombin) receptor-like 2
ENSG00000166813.14	1.2454858976588	0.805191039349649	5.39035514848197e-07	8.73801640988222e-05	0.19	0.19	0.48	0.4	KIF7	chr15	protein_coding	kinesin family member 7
ENSG00000250320.5	-1.29552795280079	-1.01901814437417	0.00273774947221256	0.0482333370832986	0.8	0.15	0.09	0.28	CTD-2269F5.1	chr5	antisense		--
ENSG00000243453.1	5.5283874979618	-2.73186172371675	0.00108928104266893	0.0261146466308643	0.0	0.0	0.48	0.75	COX7BP1	chr22	processed_pseudogene	cytochrome c oxidase subunit VIIb pseudogene 1
ENSG00000267892.1	1.14694064277625	0.227472063540101	9.38757783018709e-05	0.00459200780809257	0.43	0.33	0.76	0.89	CTD-2540F13.2	chr19	antisense		--
ENSG00000128591.15	5.40783726523834	-2.80456372248856	0.00108928104266893	0.0261146466308643	0.0	0.0	0.0	0.03	FLNC	chr7	protein_coding	filamin C, gamma
ENSG00000279568.1	1.28160311673776	-0.432646279811324	0.000485577086859977	0.015385068563443	0.19	0.19	0.66	0.25	RP11-20I23.5	chr16	TEC		--
ENSG00000174837.14	5.52716272911406	-2.73251484843248	0.00108928104266893	0.0261146466308643	0.0	0.0	0.05	0.04	ADGRE1	chr19	protein_coding	adhesion G protein-coupled receptor E1
ENSG00000270882.2	-1.98302731826239	-1.72384119900767	0.00119158265277434	0.0274368851992149	0.9	0.36	0.04	0.27	HIST2H4A	chr1	protein_coding	histone cluster 2, H4a
ENSG00000274460.1	-1.94312524167455	-1.92075911084297	0.0019820590599675	0.0396440248995794	0.16	0.23	0.05	0.05	CTD-2649C14.2	chr16	processed_transcript		--
ENSG00000167850.3	3.62344113352818	-1.6998060273286	9.08364156932802e-07	0.00013798242896798	0.0	0.03	0.26	0.24	CD300C	chr17	protein_coding	CD300c molecule
ENSG00000233476.3	1.33856162989487	-0.190964840336096	5.40365155037633e-05	0.00313711710693219	0.27	0.3	0.84	0.58	EEF1A1P6	chr7	processed_pseudogene	eukaryotic translation elongation factor 1 alpha 1 pseudogene 6
ENSG00000227634.1	1.55876593902718	-1.35890792073052	0.00147251340441848	0.031921057651171	0.06	0.47	1.17	0.47	RP11-431K24.3	chr1	lincRNA		--
ENSG00000166206.13	-1.19651524422369	-0.509933865927703	0.000872093634667673	0.023224178339832	0.09	0.14	0.05	0.05	GABRB3	chr15	protein_coding	gamma-aminobutyric acid (GABA) A receptor, beta 3
ENSG00000214049.6	2.02919524725413	0.802791095750006	1.47605412989535e-14	8.75645558505153e-12	0.24	0.25	0.94	1.05	UCA1	chr19	processed_transcript	urothelial cancer associated 1 (non-protein coding)
ENSG00000258682.1	2.53633379256558	-2.05466801681338	0.000638733229378986	0.0180987397373424	0.0	0.14	0.32	0.59	CTD-2002H8.2	chr14	sense_overlapping		--
ENSG00000271911.1	-2.83881606782297	-2.46383743311024	0.00274679482452791	0.0482333370832986	0.15	0.05	0.02	0.0	RP11-532F6.5	chr6	lincRNA		--
ENSG00000161681.15	-1.58784996146296	-1.34056005430395	0.000910243588840456	0.023674824388106	0.13	0.01	0.01	0.04	SHANK1	chr19	protein_coding	SH3 and multiple ankyrin repeat domains 1
ENSG00000234614.1	-1.13357356021413	-0.2949820061371	0.000631068912676673	0.0180281387533309	1.52	2.11	1.05	0.57	AL450992.2	chr1	antisense		--
ENSG00000254122.2	-6.20747318488942	-2.40265940376381	1.02959375508834e-05	0.000894303211195423	0.09	0.02	0.0	0.0	PCDHGB7	chr5	protein_coding	protocadherin gamma subfamily B, 7
ENSG00000272841.1	-1.65780990396567	-1.11201199903371	0.000243745460271073	0.00928581588049213	0.5	0.08	0.13	0.04	RP3-428L16.2	chr6	antisense		--
ENSG00000277511.1	-1.39743307941356	-0.758724240028959	0.000295792077900664	0.0104598721239463	1.0	0.64	0.22	0.39	CTD-2095E4.5	chr17	lincRNA		--
ENSG00000223117.1	1.22196260990819	-0.649835817257303	0.00105728994625403	0.0261146466308643	0.63	1.07	2.31	1.68	RN7SKP296	chr3	misc_RNA	RNA, 7SK small nuclear pseudogene 296
ENSG00000256034.1	2.76527219531095	-2.29931101036724	0.00157312007383084	0.0335334357022565	0.14	0.0	0.49	0.49	RP11-707G14.1	chr11	antisense		--
ENSG00000264548.1	1.69960334144047	-1.3854377114387	0.00147251340441848	0.031921057651171	0.09	0.02	0.27	0.07	RP13-516M14.2	chr17	antisense		--
ENSG00000169933.12	-2.15561074397824	-1.45863812876908	4.94811168561023e-05	0.00299269522816018	0.09	0.02	0.01	0.01	FRMPD4	chrX	protein_coding	FERM and PDZ domain containing 4
ENSG00000070731.9	-1.21226947582221	-0.0922500639278371	0.00010319392625195	0.00490162359754154	0.45	0.55	0.2	0.23	ST6GALNAC2	chr17	protein_coding	ST6 (alpha-N-acetyl-neuraminyl-2,3-beta-galactosyl-1,3)-N-acetylgalactosaminide alpha-2,6-sialyltransferase 2
ENSG00000279012.1	-1.37143358465818	-0.977046079109784	0.000801689010666674	0.0215343863154222	0.97	0.2	0.27	0.15	OR51B2	chr11	polymorphic_pseudogene	olfactory receptor, family 51, subfamily B, member 2 (gene/pseudogene)
ENSG00000164266.10	2.4489478389751	0.543862015376502	7.56161562311119e-17	6.02379905153103e-14	0.08	0.39	1.82	0.83	SPINK1	chr5	protein_coding	serine peptidase inhibitor, Kazal type 1
ENSG00000215559.8	1.08626579812399	-0.142101550953612	0.000665993422912883	0.0187757619996532	0.09	0.12	0.26	0.17	ANKRD20A11P	chr21	transcribed_unprocessed_pseudogene	ankyrin repeat domain 20 family, member A11, pseudogene
ENSG00000137843.11	-2.05821507060964	-2.047844590497	0.00195974943889241	0.0394688741754947	0.09	0.03	0.02	0.01	PAK6	chr15	protein_coding	p21 protein (Cdc42/Rac)-activated kinase 6
ENSG00000099984.10	-1.6878784825176	-1.61984687399064	0.00173121645796008	0.0362090178765656	0.47	0.21	0.04	0.16	GSTT2	chr22	polymorphic_pseudogene	glutathione S-transferase theta 2 (gene/pseudogene)
ENSG00000125384.6	-3.19468623639728	-2.24076341762757	0.000289275220478018	0.0102797837784944	0.14	0.07	0.01	0.01	PTGER2	chr14	protein_coding	prostaglandin E receptor 2 (subtype EP2), 53kDa
ENSG00000233560.2	1.38594915150405	0.451890108605845	3.97313348257861e-07	6.71387319765193e-05	0.39	0.47	1.16	1.07	KRT8P39	chr12	processed_pseudogene	keratin 8 pseudogene 39
ENSG00000170345.9	-1.32465769688243	8.05562975309317	2.56466685296627e-23	3.25036550883662e-20	132.9	93.95	39.67	49.84	FOS	chr14	protein_coding	FBJ murine osteosarcoma viral oncogene homolog
ENSG00000260490.2	5.52961320890749	-2.73120832884853	0.000556526567509032	0.0165780702513748	0.0	0.0	0.14	0.46	MYL12BP1	chr15	processed_pseudogene	myosin, light chain 12B pseudogene 1
ENSG00000241563.3	3.34934248588014	-2.52914128834156	0.00114053582588228	0.0265224519576727	0.03	0.0	0.06	0.25	CORT	chr1	protein_coding	cortistatin
ENSG00000223599.1	6.02202726357964	-2.41052514896197	3.86407976826312e-05	0.00242653765988091	0.0	0.0	0.12	0.2	RP11-216N14.7	chr1	processed_pseudogene		--
ENSG00000280303.2	-1.57030902328271	-0.318421757456148	2.49588362500075e-06	0.000293629650769076	0.48	0.52	0.21	0.12	ERICD	chr8	lincRNA	E2F1-regulated inhibitor of cell death (non-protein coding)
ENSG00000151468.10	1.8866524322683	-0.90753144747389	2.2977839057747e-05	0.00164273874002077	0.03	0.06	0.14	0.2	CCDC3	chr10	protein_coding	coiled-coil domain containing 3
ENSG00000168852.12	2.84807175154777	-2.2479866845394	0.000897425716319382	0.0234757768694233	0.0	0.05	0.24	0.22	TPTE2P5	chr13	transcribed_unprocessed_pseudogene	transmembrane phosphoinositide 3-phosphatase and tensin homolog 2 pseudogene 5
ENSG00000213152.5	2.5943305387008	-2.40829585540433	0.00274679482452791	0.0482333370832986	0.0	0.07	0.0	0.49	RPL7AP60	chr12	processed_pseudogene	ribosomal protein L7a pseudogene 60
ENSG00000143387.12	1.03568204203825	0.989342894845391	8.33662734445845e-06	0.000785276498710103	0.74	0.55	1.27	1.34	CTSK	chr1	protein_coding	cathepsin K
ENSG00000253931.1	-2.5910595880694	-0.53409875316126	3.89481191804203e-11	1.5513592271264e-08	1.98	1.68	0.34	0.24	RP11-909N17.2	chr8	antisense		--
ENSG00000163704.11	1.60848656448322	-0.00534295548240929	3.78382102043216e-07	6.51237640072158e-05	0.06	0.13	0.25	0.36	PRRT3	chr3	protein_coding	proline-rich transmembrane protein 3
ENSG00000166343.9	1.09961822252645	0.856657298595048	6.23474602790937e-06	0.000609955048246208	0.43	0.37	0.6	1.1	MSS51	chr10	protein_coding	MSS51 mitochondrial translational activator
ENSG00000277589.1	2.84926890536575	-2.24734504713698	0.000897425716319382	0.0234757768694233	0.0	0.07	0.26	0.37	RP11-333J10.3	chr17	sense_intronic		--
ENSG00000236542.1	5.63933596911713	-2.66276438142535	0.000556526567509032	0.0165780702513748	0.0	0.0	0.39	0.2	MED28P7	chr20	processed_pseudogene	mediator complex subunit 28 pseudogene 7
ENSG00000134962.6	5.8456021608304	-2.52987014711231	0.000146096646551766	0.00639476718862849	0.0	0.0	0.02	0.05	KLB	chr4	protein_coding	klotho beta
ENSG00000196668.3	-2.04912680986452	-0.516672229393787	3.92831500214994e-08	8.58415518906706e-06	0.61	0.34	0.1	0.12	LINC00173	chr12	processed_transcript	long intergenic non-protein coding RNA 173
ENSG00000113578.17	6.01722492874916	-2.41310715058997	3.86407976826312e-05	0.00242653765988091	0.0	0.0	0.07	0.01	FGF1	chr5	protein_coding	fibroblast growth factor 1 (acidic)
ENSG00000246740.2	5.93202264396995	-2.47137192036366	7.50652765995877e-05	0.0038902788887541	0.0	0.0	0.12	0.03	PLA2G4E-AS1	chr15	antisense	PLA2G4E antisense RNA 1
ENSG00000220305.1	-1.74099551674039	-1.58813962347569	0.00113380807327967	0.0265224519576727	0.39	0.26	0.08	0.11	HNRNPH1P1	chr6	processed_pseudogene	heterogeneous nuclear ribonucleoprotein H1 pseudogene 1
ENSG00000259001.3	-1.00933982324059	2.96404967579858	2.24704710512361e-10	7.54845390181405e-08	25.89	3.35	8.54	5.47	RPPH1	chr14	antisense	ribonuclease P RNA component H1
ENSG00000115718.17	-1.24935386422507	-0.796244181307254	0.00135383853944516	0.0300778694476573	0.53	0.18	0.18	0.1	PROC	chr2	protein_coding	protein C (inactivator of coagulation factors Va and VIIIa)
ENSG00000165923.15	3.53353742565225	-2.4128012529069	0.000621432460353935	0.0178074603243024	0.0	0.01	0.08	0.01	AGBL2	chr11	protein_coding	ATP/GTP binding protein-like 2
ENSG00000227051.5	-1.21578246423501	0.0449241517159315	5.28789010885901e-05	0.00313029622112966	0.17	0.13	0.06	0.07	C14orf132	chr14	lincRNA	chromosome 14 open reading frame 132
ENSG00000238363.1	1.88743998187743	-1.56232927620433	0.000489455787419867	0.0154103366423627	0.23	1.17	1.39	4.3	SNORA13	chr5	snoRNA	small nucleolar RNA, H/ACA box 13
ENSG00000257176.2	1.66724336922335	-0.866681453382995	9.98149504894406e-05	0.00477365428738693	0.08	0.09	0.22	0.31	RP11-996F15.2	chr12	antisense		--
ENSG00000123999.4	-1.00720562063995	0.566306263679287	6.12018966643837e-05	0.00346132106043884	1.11	1.19	0.82	0.28	INHA	chr2	protein_coding	inhibin, alpha
ENSG00000281100.1	3.37282713710846	-1.8862570968996	9.22334360308339e-06	0.000834952163445361	0.0	0.03	0.15	0.17	RP11-640L9.2	chr3	TEC		--
ENSG00000225647.1	5.52961320890749	-2.73120832884853	0.000556526567509032	0.0165780702513748	0.0	0.0	0.1	0.35	AC005487.2	chr7	lincRNA		--
ENSG00000141665.11	-5.58015140451182	-2.80442164308168	0.00108928104266893	0.0261146466308643	0.0	0.17	0.0	0.0	FBXO15	chr18	protein_coding	F-box protein 15
ENSG00000249332.1	1.2620172491568	0.0159112345485063	4.90094589004555e-05	0.00297708438575708	0.52	0.63	1.47	1.3	RP1-251I12.1	chr5	lincRNA		--
ENSG00000205312.8	5.63933596911713	-2.66276438142535	0.000556526567509032	0.0165780702513748	0.0	0.0	0.07	0.04	KRT17P4	chr17	transcribed_unprocessed_pseudogene	keratin 17 pseudogene 4
ENSG00000123342.15	1.17835269168484	-0.00103435307869727	0.000167899619933709	0.00709299576210861	0.21	0.21	0.36	0.58	MMP19	chr12	protein_coding	matrix metallopeptidase 19
ENSG00000258741.3	-2.42580409695116	-2.05169674327672	0.000374529987476302	0.012491202285663	0.16	0.53	0.09	0.03	RP11-386M24.4	chr15	transcribed_processed_pseudogene		--
ENSG00000136689.18	6.17779018435606	-2.30107749129528	1.02959375508834e-05	0.000894303211195423	0.0	0.0	0.12	0.08	IL1RN	chr2	protein_coding	interleukin 1 receptor antagonist
ENSG00000259326.1	1.45940723285545	-0.0591092102334754	7.62135791325269e-06	0.000732754142542453	0.2	0.18	0.49	0.56	RP11-102L12.2	chr15	antisense		--
ENSG00000242931.1	-5.82106842949764	-2.65751192270222	0.000146096646551766	0.00639476718862849	0.26	0.26	0.0	0.0	RPL7P49	chr17	processed_pseudogene	ribosomal protein L7 pseudogene 49
ENSG00000213171.2	-5.30351249857938	-2.96231439971294	0.0021360983202101	0.0402151879568521	0.05	0.02	0.0	0.0	LINGO4	chr1	protein_coding	leucine rich repeat and Ig domain containing 4
ENSG00000272070.1	-1.00587305974503	0.659641090876417	7.99157174387791e-05	0.00408845877729915	0.58	0.57	0.2	0.37	AC005618.6	chr5	lincRNA		--
ENSG00000158683.7	2.84926890536575	-2.24734504713698	0.000897425716319382	0.0234757768694233	0.0	0.01	0.02	0.03	PKD1L1	chr7	protein_coding	polycystic kidney disease 1 like 1
ENSG00000125740.13	-1.66758374184832	6.91525316507799	8.10654813563159e-35	1.4126673444855e-31	37.1	20.91	8.78	9.25	FOSB	chr19	protein_coding	FBJ murine osteosarcoma viral oncogene homolog B
ENSG00000233974.3	5.63933596911713	-2.66276438142535	0.000556526567509032	0.0165780702513748	0.0	0.0	0.08	0.04	RP11-823P9.3	chr5	processed_pseudogene		--
ENSG00000232010.1	-2.12140701427008	-2.0080285830395	0.00195974943889241	0.0394688741754947	0.18	0.85	0.18	0.05	AP001059.5	chr21	antisense		--
ENSG00000277324.1	1.62589524281458	-1.44201778073367	0.00160382490951056	0.0340318463675597	0.0	0.14	0.21	0.26	RP11-850A17.1	chr18	antisense		--
ENSG00000273265.1	2.84714454372159	-2.2475698133395	0.000897425716319382	0.0234757768694233	0.07	0.06	0.56	0.5	RP11-353K11.1	chr2	lincRNA		--
ENSG00000095539.15	5.743295305187	-2.59628611800203	0.00028487495357213	0.0102488818780621	0.0	0.0	0.06	0.02	SEMA4G	chr10	protein_coding	sema domain, immunoglobulin domain (Ig), transmembrane domain (TM) and short cytoplasmic domain, (semaphorin) 4G
ENSG00000273064.1	-6.3554794192867	-2.29627735864646	5.32929194363677e-06	0.000530683278473145	0.09	0.43	0.0	0.0	RP11-474G23.3	chr2	antisense		--
ENSG00000274386.4	1.68283897817097	-0.949586959321701	0.000155393427843071	0.00674073097802444	0.13	0.17	0.51	0.45	RP5-994D16.11	chr1	lincRNA		--
