# Supplementary material for: RALY regulate the proliferation and expression of immune/inflammatory response genes via alternative splicing of FOS
Source: Genes Immun. 2022 Aug 8;23(8):246–54. doi: 10.1038/s41435-022-00178-4 (PMC9758052; doi:10.1038/s41435-022-00178-4)
Supplement: Supplementary file 12 — Additional file 12 [file 41435_2022_178_MOESM12_ESM.xls]

##Databases: KEGG PATHWAY
#fg	63
#bg	6644
##Statistical test method: hypergeometric test
##FDR correction method: Benjamini and Hochberg
#Term	Database	ID	Input number	Background number	P-Value	Corrected P-Value	Input	Hyperlink
Rheumatoid arthritis	KEGG PATHWAY	hsa05323	8	90	1.74417352683e-06	0.000238951773176	CCL2|ACP5|CTSK|CCL5|CSF2|TNF|ATP6V1C2|IL1A	http://www.genome.jp/kegg-bin/show_pathway?hsa05323/hsa:1513%09red/hsa:3552%09red/hsa:245973%09red/hsa:1437%09red/hsa:7124%09red/hsa:6347%09red/hsa:54%09red/hsa:6352%09red
Influenza A	KEGG PATHWAY	hsa05164	10	176	4.99512896746e-06	0.000342166334271	CCL2|IFIH1|HSPA6|NLRP3|CASP1|CCL5|HSPA1A|TNF|IL1A|RSAD2	http://www.genome.jp/kegg-bin/show_pathway?hsa05164/hsa:834%09red/hsa:114548%09red/hsa:7124%09red/hsa:3303%09red/hsa:6347%09red/hsa:64135%09red/hsa:3552%09red/hsa:6352%09red/hsa:91543%09red/hsa:3310%09red
NOD-like receptor signaling pathway	KEGG PATHWAY	hsa04621	6	57	1.41955138565e-05	0.000648261799447	CCL2|NLRP3|CCL5|CASP1|TNF|PSTPIP1	http://www.genome.jp/kegg-bin/show_pathway?hsa04621/hsa:834%09red/hsa:114548%09red/hsa:9051%09red/hsa:7124%09red/hsa:6347%09red/hsa:6352%09red
Legionellosis	KEGG PATHWAY	hsa05134	5	55	0.000157641487528	0.00539922094784	HSPA1A|TNF|HSPA6|ITGAM|CASP1	http://www.genome.jp/kegg-bin/show_pathway?hsa05134/hsa:7124%09red/hsa:834%09red/hsa:3310%09red/hsa:3684%09red/hsa:3303%09red
Prion diseases	KEGG PATHWAY	hsa05020	4	36	0.000344487922211	0.00943896906857	IL1A|HSPA1A|C9|CCL5	http://www.genome.jp/kegg-bin/show_pathway?hsa05020/hsa:735%09red/hsa:3552%09red/hsa:6352%09red/hsa:3303%09red
Amoebiasis	KEGG PATHWAY	hsa05146	6	109	0.000540040443179	0.0123309234526	PLCB4|CSF2|C9|TNF|ITGAM|LAMC2	http://www.genome.jp/kegg-bin/show_pathway?hsa05146/hsa:3918%09red/hsa:5332%09red/hsa:1437%09red/hsa:7124%09red/hsa:3684%09red/hsa:735%09red
Pertussis	KEGG PATHWAY	hsa05133	5	75	0.000676330094641	0.013236746138	IL1A|TNF|ITGAM|NLRP3|CASP1	http://www.genome.jp/kegg-bin/show_pathway?hsa05133/hsa:7124%09red/hsa:834%09red/hsa:114548%09red/hsa:3684%09red/hsa:3552%09red
Hematopoietic cell lineage	KEGG PATHWAY	hsa04640	5	88	0.00139702000663	0.0239239676135	GP5|TNF|ITGAM|CSF2|IL1A	http://www.genome.jp/kegg-bin/show_pathway?hsa04640/hsa:7124%09red/hsa:2814%09red/hsa:3684%09red/hsa:3552%09red/hsa:1437%09red
Cytokine-cytokine receptor interaction	KEGG PATHWAY	hsa04060	8	266	0.00340192635489	0.0517848789578	CCL2|CNTF|CCL5|PRLR|CSF2|TNF|CXCL11|IL1A	http://www.genome.jp/kegg-bin/show_pathway?hsa04060/hsa:3552%09red/hsa:1270%09red/hsa:1437%09red/hsa:7124%09red/hsa:6373%09red/hsa:6347%09red/hsa:6352%09red/hsa:5618%09red
African trypanosomiasis	KEGG PATHWAY	hsa05143	3	34	0.00394363369988	0.0540277816884	IDO2|TNF|PLCB4	http://www.genome.jp/kegg-bin/show_pathway?hsa05143/hsa:7124%09red/hsa:169355%09red/hsa:5332%09red
Leishmaniasis	KEGG PATHWAY	hsa05140	4	73	0.00490093097202	0.0610388675606	NCF2|TNF|ITGAM|IL1A	http://www.genome.jp/kegg-bin/show_pathway?hsa05140/hsa:4688%09red/hsa:7124%09red/hsa:3552%09red/hsa:3684%09red
Herpes simplex infection	KEGG PATHWAY	hsa05168	6	185	0.00783170953194	0.088889045567	CCL2|IFIH1|CCL5|TNF|IFIT1|CFP	http://www.genome.jp/kegg-bin/show_pathway?hsa05168/hsa:7124%09red/hsa:6347%09red/hsa:64135%09red/hsa:3434%09red/hsa:6352%09red/hsa:5199%09red
Osteoclast differentiation	KEGG PATHWAY	hsa04380	5	134	0.00853861267828	0.088889045567	NCF2|CTSK|ACP5|TNF|IL1A	http://www.genome.jp/kegg-bin/show_pathway?hsa04380/hsa:4688%09red/hsa:1513%09red/hsa:3552%09red/hsa:54%09red/hsa:7124%09red
Salmonella infection	KEGG PATHWAY	hsa05132	4	87	0.00908355210174	0.088889045567	IL1A|FLNC|CSF2|CASP1	http://www.genome.jp/kegg-bin/show_pathway?hsa05132/hsa:834%09red/hsa:3552%09red/hsa:2318%09red/hsa:1437%09red
Estrogen signaling pathway	KEGG PATHWAY	hsa04915	4	100	0.0146090312152	0.133429151765	HSPA1A|NOS3|PLCB4|HSPA6	http://www.genome.jp/kegg-bin/show_pathway?hsa04915/hsa:3310%09red/hsa:4846%09red/hsa:5332%09red/hsa:3303%09red
Chagas disease (American trypanosomiasis)	KEGG PATHWAY	hsa05142	4	105	0.0171976516938	0.147254892628	CCL2|TNF|PLCB4|CCL5	http://www.genome.jp/kegg-bin/show_pathway?hsa05142/hsa:7124%09red/hsa:6347%09red/hsa:5332%09red/hsa:6352%09red
Toll-like receptor signaling pathway	KEGG PATHWAY	hsa04620	4	107	0.0183085890503	0.147545688229	CXCL11|CTSK|TNF|CCL5	http://www.genome.jp/kegg-bin/show_pathway?hsa04620/hsa:1513%09red/hsa:7124%09red/hsa:6352%09red/hsa:6373%09red
TNF signaling pathway	KEGG PATHWAY	hsa04668	4	110	0.0200574242841	0.152659284829	CCL2|TNF|CSF2|CCL5	http://www.genome.jp/kegg-bin/show_pathway?hsa04668/hsa:7124%09red/hsa:6347%09red/hsa:6352%09red/hsa:1437%09red
Serotonergic synapse	KEGG PATHWAY	hsa04726	4	114	0.0225453928096	0.162564148153	SLC18A2|MAOA|PLCB4|SLC6A4	http://www.genome.jp/kegg-bin/show_pathway?hsa04726/hsa:6571%09red/hsa:5332%09red/hsa:6532%09red/hsa:4128%09red
Toxoplasmosis	KEGG PATHWAY	hsa05145	4	119	0.025910744751	0.177488601545	LAMC2|HSPA1A|TNF|HSPA6	http://www.genome.jp/kegg-bin/show_pathway?hsa05145/hsa:7124%09red/hsa:3918%09red/hsa:3310%09red/hsa:3303%09red
Asthma	KEGG PATHWAY	hsa05310	2	31	0.0344960465278	0.215504514575	TNF|PRG2	http://www.genome.jp/kegg-bin/show_pathway?hsa05310/hsa:7124%09red/hsa:5553%09red
MAPK signaling pathway	KEGG PATHWAY	hsa04010	6	260	0.0357645755838	0.215504514575	HSPA6|HSPA1A|TNF|IL1A|FLNC|FGF1	http://www.genome.jp/kegg-bin/show_pathway?hsa04010/hsa:3552%09red/hsa:7124%09red/hsa:2246%09red/hsa:3310%09red/hsa:3303%09red/hsa:2318%09red
Antigen processing and presentation	KEGG PATHWAY	hsa04612	3	78	0.0373847804809	0.215504514575	HSPA1A|TNF|HSPA6	http://www.genome.jp/kegg-bin/show_pathway?hsa04612/hsa:7124%09red/hsa:3310%09red/hsa:3303%09red
Measles	KEGG PATHWAY	hsa05162	4	134	0.0377526156919	0.215504514575	IL1A|HSPA1A|IFIH1|HSPA6	http://www.genome.jp/kegg-bin/show_pathway?hsa05162/hsa:64135%09red/hsa:3310%09red/hsa:3552%09red/hsa:3303%09red
TGF-beta signaling pathway	KEGG PATHWAY	hsa04350	3	80	0.0398444159338	0.218347399317	BMP4|TNF|BMP8A	http://www.genome.jp/kegg-bin/show_pathway?hsa04350/hsa:7124%09red/hsa:353500%09red/hsa:652%09red
ECM-receptor interaction	KEGG PATHWAY	hsa04512	3	87	0.0490840211078	0.258635034299	SV2A|GP5|LAMC2	http://www.genome.jp/kegg-bin/show_pathway?hsa04512/hsa:3918%09red/hsa:2814%09red/hsa:9900%09red
Tryptophan metabolism	KEGG PATHWAY	hsa00380	2	40	0.0548207940209	0.278164769662	IDO2|MAOA	http://www.genome.jp/kegg-bin/show_pathway?hsa00380/hsa:169355%09red/hsa:4128%09red
Graft-versus-host disease	KEGG PATHWAY	hsa05332	2	42	0.0597943236519	0.279958384455	IL1A|TNF	http://www.genome.jp/kegg-bin/show_pathway?hsa05332/hsa:7124%09red/hsa:3552%09red
Hippo signaling pathway	KEGG PATHWAY	hsa04390	4	156	0.0599462639341	0.279958384455	WNT16|BMP4|BMP8A|FGF1	http://www.genome.jp/kegg-bin/show_pathway?hsa04390/hsa:353500%09red/hsa:652%09red/hsa:2246%09red/hsa:51384%09red
Proteoglycans in cancer	KEGG PATHWAY	hsa05205	5	225	0.0613047557201	0.279958384455	WNT16|MIR21|TNF|FGF1|FLNC	http://www.genome.jp/kegg-bin/show_pathway?hsa05205/hsa:7124%09red/hsa:2246%09red/hsa:2318%09red/hsa:51384%09red/hsa:406991%09red
Type I diabetes mellitus	KEGG PATHWAY	hsa04940	2	44	0.064917473293	0.286893349714	IL1A|TNF	http://www.genome.jp/kegg-bin/show_pathway?hsa04940/hsa:7124%09red/hsa:3552%09red
Alzheimer's disease	KEGG PATHWAY	hsa05010	4	170	0.0770260623728	0.325201029497	TNF|PLCB4|ATP2A1|APOE	http://www.genome.jp/kegg-bin/show_pathway?hsa05010/hsa:7124%09red/hsa:487%09red/hsa:5332%09red/hsa:348%09red
Malaria	KEGG PATHWAY	hsa05144	2	49	0.0783330946963	0.325201029497	CCL2|TNF	http://www.genome.jp/kegg-bin/show_pathway?hsa05144/hsa:7124%09red/hsa:6347%09red
Cocaine addiction	KEGG PATHWAY	hsa05030	2	50	0.0811135277352	0.326839802933	SLC18A2|MAOA	http://www.genome.jp/kegg-bin/show_pathway?hsa05030/hsa:6571%09red/hsa:4128%09red
Hedgehog signaling pathway	KEGG PATHWAY	hsa04340	2	51	0.0839244580557	0.328504307247	WNT16|BMP4	http://www.genome.jp/kegg-bin/show_pathway?hsa04340/hsa:652%09red/hsa:51384%09red
Amyotrophic lateral sclerosis (ALS)	KEGG PATHWAY	hsa05014	2	53	0.0896345977806	0.341109441554	TNF|CASP1	http://www.genome.jp/kegg-bin/show_pathway?hsa05014/hsa:7124%09red/hsa:834%09red
Calcium signaling pathway	KEGG PATHWAY	hsa04020	4	183	0.094858515038	0.344148357048	MYLK2|NOS3|PLCB4|ATP2A1	http://www.genome.jp/kegg-bin/show_pathway?hsa04020/hsa:487%09red/hsa:85366%09red/hsa:4846%09red/hsa:5332%09red
Basal cell carcinoma	KEGG PATHWAY	hsa05217	2	55	0.0954572085242	0.344148357048	WNT16|BMP4	http://www.genome.jp/kegg-bin/show_pathway?hsa05217/hsa:652%09red/hsa:51384%09red
Staphylococcus aureus infection	KEGG PATHWAY	hsa05150	2	56	0.0984087718981	0.345692352565	ITGAM|SELPLG	http://www.genome.jp/kegg-bin/show_pathway?hsa05150/hsa:6404%09red/hsa:3684%09red
Arginine and proline metabolism	KEGG PATHWAY	hsa00330	2	57	0.101386173874	0.346510801197	MAOA|NOS3	http://www.genome.jp/kegg-bin/show_pathway?hsa00330/hsa:4846%09red/hsa:4128%09red
Chemokine signaling pathway	KEGG PATHWAY	hsa04062	4	189	0.103700312767	0.346510801197	CXCL11|CCL2|PLCB4|CCL5	http://www.genome.jp/kegg-bin/show_pathway?hsa04062/hsa:6347%09red/hsa:6373%09red/hsa:5332%09red/hsa:6352%09red
Vascular smooth muscle contraction	KEGG PATHWAY	hsa04270	3	121	0.106781021662	0.348309523039	MYLK2|MRVI1|PLCB4	http://www.genome.jp/kegg-bin/show_pathway?hsa04270/hsa:10335%09red/hsa:85366%09red/hsa:5332%09red
Riboflavin metabolism	KEGG PATHWAY	hsa00740	1	13	0.116593478707	0.36458065378	ACP5	http://www.genome.jp/kegg-bin/show_pathway?hsa00740/hsa:54%09red
Synaptic vesicle cycle	KEGG PATHWAY	hsa04721	2	63	0.11975276949	0.36458065378	SLC18A2|ATP6V1C2	http://www.genome.jp/kegg-bin/show_pathway?hsa04721/hsa:6571%09red/hsa:245973%09red
Cytosolic DNA-sensing pathway	KEGG PATHWAY	hsa04623	2	63	0.11975276949	0.36458065378	CCL5|CASP1	http://www.genome.jp/kegg-bin/show_pathway?hsa04623/hsa:834%09red/hsa:6352%09red
Dopaminergic synapse	KEGG PATHWAY	hsa04728	3	131	0.127257211208	0.376685178096	SLC18A2|MAOA|PLCB4	http://www.genome.jp/kegg-bin/show_pathway?hsa04728/hsa:6571%09red/hsa:5332%09red/hsa:4128%09red
Inflammatory bowel disease (IBD)	KEGG PATHWAY	hsa05321	2	66	0.129227761829	0.376685178096	IL1A|TNF	http://www.genome.jp/kegg-bin/show_pathway?hsa05321/hsa:7124%09red/hsa:3552%09red
Epithelial cell signaling in Helicobacter pylori infection	KEGG PATHWAY	hsa05120	2	68	0.135640352274	0.387140172115	ATP6V1C2|CCL5	http://www.genome.jp/kegg-bin/show_pathway?hsa05120/hsa:6352%09red/hsa:245973%09red
Amphetamine addiction	KEGG PATHWAY	hsa05031	2	70	0.142123831196	0.389419297476	SLC18A2|MAOA	http://www.genome.jp/kegg-bin/show_pathway?hsa05031/hsa:6571%09red/hsa:4128%09red
Fc epsilon RI signaling pathway	KEGG PATHWAY	hsa04664	2	70	0.142123831196	0.389419297476	TNF|CSF2	http://www.genome.jp/kegg-bin/show_pathway?hsa04664/hsa:7124%09red/hsa:1437%09red
RIG-I-like receptor signaling pathway	KEGG PATHWAY	hsa04622	2	71	0.145390634684	0.390559155915	IFIH1|TNF	http://www.genome.jp/kegg-bin/show_pathway?hsa04622/hsa:7124%09red/hsa:64135%09red
Pantothenate and CoA biosynthesis	KEGG PATHWAY	hsa00770	1	17	0.149697815094	0.39439616669	UPB1	http://www.genome.jp/kegg-bin/show_pathway?hsa00770/hsa:51733%09red
Cell adhesion molecules (CAMs)	KEGG PATHWAY	hsa04514	3	143	0.153524522106	0.395086236527	CD226|ITGAM|SELPLG	http://www.genome.jp/kegg-bin/show_pathway?hsa04514/hsa:10666%09red/hsa:6404%09red/hsa:3684%09red
Phenylalanine metabolism	KEGG PATHWAY	hsa00360	1	18	0.157781267282	0.395086236527	MAOA	http://www.genome.jp/kegg-bin/show_pathway?hsa00360/hsa:4128%09red
Gastric acid secretion	KEGG PATHWAY	hsa04971	2	75	0.158611262839	0.395086236527	MYLK2|PLCB4	http://www.genome.jp/kegg-bin/show_pathway?hsa04971/hsa:85366%09red/hsa:5332%09red
Phagosome	KEGG PATHWAY	hsa04145	3	154	0.178985251605	0.43787463339	NCF2|ITGAM|ATP6V1C2	http://www.genome.jp/kegg-bin/show_pathway?hsa04145/hsa:4688%09red/hsa:3684%09red/hsa:245973%09red
Jak-STAT signaling pathway	KEGG PATHWAY	hsa04630	3	157	0.186126892577	0.447357619	PRLR|CNTF|CSF2	http://www.genome.jp/kegg-bin/show_pathway?hsa04630/hsa:5618%09red/hsa:1270%09red/hsa:1437%09red
Mismatch repair	KEGG PATHWAY	hsa03430	1	23	0.197077800238	0.46251192021	RPA4	http://www.genome.jp/kegg-bin/show_pathway?hsa03430/hsa:29935%09red
Insulin secretion	KEGG PATHWAY	hsa04911	2	87	0.199450297173	0.46251192021	PLCB4|KCNN1	http://www.genome.jp/kegg-bin/show_pathway?hsa04911/hsa:3780%09red/hsa:5332%09red
Apoptosis	KEGG PATHWAY	hsa04210	2	88	0.202914655623	0.46251192021	IL1A|TNF	http://www.genome.jp/kegg-bin/show_pathway?hsa04210/hsa:7124%09red/hsa:3552%09red
Salivary secretion	KEGG PATHWAY	hsa04970	2	90	0.209864580572	0.46251192021	PLCB4|LYZ	http://www.genome.jp/kegg-bin/show_pathway?hsa04970/hsa:5332%09red/hsa:4069%09red
Protein processing in endoplasmic reticulum	KEGG PATHWAY	hsa04141	3	167	0.210455680222	0.46251192021	LMAN1L|HSPA1A|HSPA6	http://www.genome.jp/kegg-bin/show_pathway?hsa04141/hsa:3310%09red/hsa:79748%09red/hsa:3303%09red
Glycosphingolipid biosynthesis - lacto and neolacto series	KEGG PATHWAY	hsa00601	1	26	0.2197836478	0.46251192021	FUT3	http://www.genome.jp/kegg-bin/show_pathway?hsa00601/hsa:2525%09red
Collecting duct acid secretion	KEGG PATHWAY	hsa04966	1	27	0.227210911352	0.46251192021	ATP6V1C2	http://www.genome.jp/kegg-bin/show_pathway?hsa04966/hsa:245973%09red
Pancreatic secretion	KEGG PATHWAY	hsa04972	2	96	0.23085332237	0.46251192021	PLCB4|ATP2A1	http://www.genome.jp/kegg-bin/show_pathway?hsa04972/hsa:487%09red/hsa:5332%09red
Circadian entrainment	KEGG PATHWAY	hsa04713	2	97	0.234367423691	0.46251192021	PLCB4|ADCY10	http://www.genome.jp/kegg-bin/show_pathway?hsa04713/hsa:5332%09red/hsa:55811%09red
Histidine metabolism	KEGG PATHWAY	hsa00340	1	28	0.234568582893	0.46251192021	MAOA	http://www.genome.jp/kegg-bin/show_pathway?hsa00340/hsa:4128%09red
Homologous recombination	KEGG PATHWAY	hsa03440	1	28	0.234568582893	0.46251192021	RPA4	http://www.genome.jp/kegg-bin/show_pathway?hsa03440/hsa:29935%09red
Transcriptional misregulation in cancer	KEGG PATHWAY	hsa05202	3	179	0.240530426226	0.46251192021	WNT16|ITGAM|CSF2	http://www.genome.jp/kegg-bin/show_pathway?hsa05202/hsa:3684%09red/hsa:51384%09red/hsa:1437%09red
Butanoate metabolism	KEGG PATHWAY	hsa00650	1	29	0.241857304065	0.46251192021	ACSM5	http://www.genome.jp/kegg-bin/show_pathway?hsa00650/hsa:54988%09red
beta-Alanine metabolism	KEGG PATHWAY	hsa00410	1	29	0.241857304065	0.46251192021	UPB1	http://www.genome.jp/kegg-bin/show_pathway?hsa00410/hsa:51733%09red
Tuberculosis	KEGG PATHWAY	hsa05152	3	180	0.243071958067	0.46251192021	IL1A|TNF|ITGAM	http://www.genome.jp/kegg-bin/show_pathway?hsa05152/hsa:7124%09red/hsa:3552%09red/hsa:3684%09red
Melanogenesis	KEGG PATHWAY	hsa04916	2	101	0.248455328445	0.466279178041	WNT16|PLCB4	http://www.genome.jp/kegg-bin/show_pathway?hsa04916/hsa:5332%09red/hsa:51384%09red
Retrograde endocannabinoid signaling	KEGG PATHWAY	hsa04723	2	103	0.255513079632	0.473044485265	FAAH|PLCB4	http://www.genome.jp/kegg-bin/show_pathway?hsa04723/hsa:5332%09red/hsa:2166%09red
HIF-1 signaling pathway	KEGG PATHWAY	hsa04066	2	106	0.266109115047	0.47969669423	PFKFB1|NOS3	http://www.genome.jp/kegg-bin/show_pathway?hsa04066/hsa:4846%09red/hsa:5207%09red
T cell receptor signaling pathway	KEGG PATHWAY	hsa04660	2	106	0.266109115047	0.47969669423	TNF|CSF2	http://www.genome.jp/kegg-bin/show_pathway?hsa04660/hsa:7124%09red/hsa:1437%09red
Cholinergic synapse	KEGG PATHWAY	hsa04725	2	113	0.290831727635	0.50464631674	PLCB4|KCNJ4	http://www.genome.jp/kegg-bin/show_pathway?hsa04725/hsa:3761%09red/hsa:5332%09red
Fructose and mannose metabolism	KEGG PATHWAY	hsa00051	1	36	0.291000430821	0.50464631674	PFKFB1	http://www.genome.jp/kegg-bin/show_pathway?hsa00051/hsa:5207%09red
DNA replication	KEGG PATHWAY	hsa03030	1	36	0.291000430821	0.50464631674	RPA4	http://www.genome.jp/kegg-bin/show_pathway?hsa03030/hsa:29935%09red
Glycine, serine and threonine metabolism	KEGG PATHWAY	hsa00260	1	37	0.297759960612	0.509913932548	MAOA	http://www.genome.jp/kegg-bin/show_pathway?hsa00260/hsa:4128%09red
Allograft rejection	KEGG PATHWAY	hsa05330	1	38	0.304456059065	0.510466992255	TNF	http://www.genome.jp/kegg-bin/show_pathway?hsa05330/hsa:7124%09red
Leukocyte transendothelial migration	KEGG PATHWAY	hsa04670	2	118	0.30844451976	0.510466992255	NCF2|ITGAM	http://www.genome.jp/kegg-bin/show_pathway?hsa04670/hsa:4688%09red/hsa:3684%09red
Tyrosine metabolism	KEGG PATHWAY	hsa00350	1	39	0.311089311908	0.510466992255	MAOA	http://www.genome.jp/kegg-bin/show_pathway?hsa00350/hsa:4128%09red
Focal adhesion	KEGG PATHWAY	hsa04510	3	207	0.312987060945	0.510466992255	LAMC2|FLNC|MYLK2	http://www.genome.jp/kegg-bin/show_pathway?hsa04510/hsa:3918%09red/hsa:85366%09red/hsa:2318%09red
Lysosome	KEGG PATHWAY	hsa04142	2	122	0.3224807241	0.519763049432	ACP5|CTSK	http://www.genome.jp/kegg-bin/show_pathway?hsa04142/hsa:1513%09red/hsa:54%09red
Regulation of actin cytoskeleton	KEGG PATHWAY	hsa04810	3	215	0.333948261571	0.531987346921	MYLK2|ITGAM|FGF1	http://www.genome.jp/kegg-bin/show_pathway?hsa04810/hsa:85366%09red/hsa:2246%09red/hsa:3684%09red
Proteasome	KEGG PATHWAY	hsa03050	1	44	0.343333022598	0.536419977981	PSMA2	http://www.genome.jp/kegg-bin/show_pathway?hsa03050/hsa:5683%09red
Axon guidance	KEGG PATHWAY	hsa04360	2	129	0.34687822889	0.536419977981	EFNB3|SEMA4G	http://www.genome.jp/kegg-bin/show_pathway?hsa04360/hsa:1949%09red/hsa:57715%09red
Spliceosome	KEGG PATHWAY	hsa03040	2	131	0.353801448253	0.536419977981	HSPA1A|HSPA6	http://www.genome.jp/kegg-bin/show_pathway?hsa03040/hsa:3310%09red/hsa:3303%09red
Hepatitis C	KEGG PATHWAY	hsa05160	2	133	0.360700521541	0.536419977981	TNF|IFIT1	http://www.genome.jp/kegg-bin/show_pathway?hsa05160/hsa:7124%09red/hsa:3434%09red
Nucleotide excision repair	KEGG PATHWAY	hsa03420	1	47	0.361961445807	0.536419977981	RPA4	http://www.genome.jp/kegg-bin/show_pathway?hsa03420/hsa:29935%09red
Systemic lupus erythematosus	KEGG PATHWAY	hsa05322	2	135	0.367573902679	0.536419977981	C9|TNF	http://www.genome.jp/kegg-bin/show_pathway?hsa05322/hsa:7124%09red/hsa:735%09red
Endocrine and other factor-regulated calcium reabsorption	KEGG PATHWAY	hsa04961	1	48	0.368054583432	0.536419977981	PLCB4	http://www.genome.jp/kegg-bin/show_pathway?hsa04961/hsa:5332%09red
Type II diabetes mellitus	KEGG PATHWAY	hsa04930	1	48	0.368054583432	0.536419977981	TNF	http://www.genome.jp/kegg-bin/show_pathway?hsa04930/hsa:7124%09red
Natural killer cell mediated cytotoxicity	KEGG PATHWAY	hsa04650	2	137	0.374420110596	0.536439756615	TNF|CSF2	http://www.genome.jp/kegg-bin/show_pathway?hsa04650/hsa:7124%09red/hsa:1437%09red
Pathways in cancer	KEGG PATHWAY	hsa05200	4	327	0.375899391497	0.536439756615	LAMC2|WNT16|BMP4|FGF1	http://www.genome.jp/kegg-bin/show_pathway?hsa05200/hsa:3918%09red/hsa:652%09red/hsa:2246%09red/hsa:51384%09red
Drug metabolism - other enzymes	KEGG PATHWAY	hsa00983	1	51	0.385992470809	0.542443666579	UPB1	http://www.genome.jp/kegg-bin/show_pathway?hsa00983/hsa:51733%09red
Wnt signaling pathway	KEGG PATHWAY	hsa04310	2	141	0.388025396531	0.542443666579	WNT16|PLCB4	http://www.genome.jp/kegg-bin/show_pathway?hsa04310/hsa:5332%09red/hsa:51384%09red
Vibrio cholerae infection	KEGG PATHWAY	hsa05110	1	54	0.403429043652	0.552697789804	ATP6V1C2	http://www.genome.jp/kegg-bin/show_pathway?hsa05110/hsa:245973%09red
Fanconi anemia pathway	KEGG PATHWAY	hsa03460	1	54	0.403429043652	0.552697789804	RPA4	http://www.genome.jp/kegg-bin/show_pathway?hsa03460/hsa:29935%09red
Hepatitis B	KEGG PATHWAY	hsa05161	2	147	0.408196037097	0.55369165428	IFIH1|TNF	http://www.genome.jp/kegg-bin/show_pathway?hsa05161/hsa:7124%09red/hsa:64135%09red
Starch and sucrose metabolism	KEGG PATHWAY	hsa00500	1	56	0.414781743128	0.555064284863	PYGM	http://www.genome.jp/kegg-bin/show_pathway?hsa00500/hsa:5837%09red
PI3K-Akt signaling pathway	KEGG PATHWAY	hsa04151	4	346	0.417311104678	0.555064284863	PRLR|LAMC2|NOS3|FGF1	http://www.genome.jp/kegg-bin/show_pathway?hsa04151/hsa:4846%09red/hsa:5618%09red/hsa:2246%09red/hsa:3918%09red
mTOR signaling pathway	KEGG PATHWAY	hsa04150	1	60	0.43685303489	0.569989197904	TNF	http://www.genome.jp/kegg-bin/show_pathway?hsa04150/hsa:7124%09red
Long-term depression	KEGG PATHWAY	hsa04730	1	60	0.43685303489	0.569989197904	PLCB4	http://www.genome.jp/kegg-bin/show_pathway?hsa04730/hsa:5332%09red
Inositol phosphate metabolism	KEGG PATHWAY	hsa00562	1	61	0.442241591816	0.571576396969	PLCB4	http://www.genome.jp/kegg-bin/show_pathway?hsa00562/hsa:5332%09red
VEGF signaling pathway	KEGG PATHWAY	hsa04370	1	63	0.452866924514	0.579838959425	NOS3	http://www.genome.jp/kegg-bin/show_pathway?hsa04370/hsa:4846%09red
HTLV-I infection	KEGG PATHWAY	hsa05166	3	264	0.460224411571	0.583803188753	WNT16|TNF|CSF2	http://www.genome.jp/kegg-bin/show_pathway?hsa05166/hsa:7124%09red/hsa:51384%09red/hsa:1437%09red
Retinol metabolism	KEGG PATHWAY	hsa00830	1	68	0.478566517384	0.588471178867	RDH5	http://www.genome.jp/kegg-bin/show_pathway?hsa00830/hsa:5959%09red
Complement and coagulation cascades	KEGG PATHWAY	hsa04610	1	69	0.483562002391	0.588471178867	C9	http://www.genome.jp/kegg-bin/show_pathway?hsa04610/hsa:735%09red
Long-term potentiation	KEGG PATHWAY	hsa04720	1	69	0.483562002391	0.588471178867	PLCB4	http://www.genome.jp/kegg-bin/show_pathway?hsa04720/hsa:5332%09red
Adipocytokine signaling pathway	KEGG PATHWAY	hsa04920	1	71	0.493412092355	0.588471178867	TNF	http://www.genome.jp/kegg-bin/show_pathway?hsa04920/hsa:7124%09red
Melanoma	KEGG PATHWAY	hsa05218	1	71	0.493412092355	0.588471178867	FGF1	http://www.genome.jp/kegg-bin/show_pathway?hsa05218/hsa:2246%09red
Thyroid hormone synthesis	KEGG PATHWAY	hsa04918	1	72	0.498267567508	0.588471178867	PLCB4	http://www.genome.jp/kegg-bin/show_pathway?hsa04918/hsa:5332%09red
Bile secretion	KEGG PATHWAY	hsa04976	1	72	0.498267567508	0.588471178867	SLC22A1	http://www.genome.jp/kegg-bin/show_pathway?hsa04976/hsa:6580%09red
Prolactin signaling pathway	KEGG PATHWAY	hsa04917	1	72	0.498267567508	0.588471178867	PRLR	http://www.genome.jp/kegg-bin/show_pathway?hsa04917/hsa:5618%09red
Drug metabolism - cytochrome P450	KEGG PATHWAY	hsa00982	1	74	0.507841523936	0.594652040849	MAOA	http://www.genome.jp/kegg-bin/show_pathway?hsa00982/hsa:4128%09red
Alcoholism	KEGG PATHWAY	hsa05034	2	180	0.512889105113	0.595472944071	SLC18A2|MAOA	http://www.genome.jp/kegg-bin/show_pathway?hsa05034/hsa:6571%09red/hsa:4128%09red
Phosphatidylinositol signaling system	KEGG PATHWAY	hsa04070	1	81	0.53995577812	0.621629761365	PLCB4	http://www.genome.jp/kegg-bin/show_pathway?hsa04070/hsa:5332%09red
Hypertrophic cardiomyopathy (HCM)	KEGG PATHWAY	hsa05410	1	84	0.553079256158	0.63143215078	TNF	http://www.genome.jp/kegg-bin/show_pathway?hsa05410/hsa:7124%09red
Small cell lung cancer	KEGG PATHWAY	hsa05222	1	86	0.561622833071	0.632466153301	LAMC2	http://www.genome.jp/kegg-bin/show_pathway?hsa05222/hsa:3918%09red
Gap junction	KEGG PATHWAY	hsa04540	1	89	0.574137668611	0.632466153301	PLCB4	http://www.genome.jp/kegg-bin/show_pathway?hsa04540/hsa:5332%09red
Epstein-Barr virus infection	KEGG PATHWAY	hsa05169	2	202	0.575810917454	0.632466153301	HSPA1A|HSPA6	http://www.genome.jp/kegg-bin/show_pathway?hsa05169/hsa:3310%09red/hsa:3303%09red
Endocytosis	KEGG PATHWAY	hsa04144	2	203	0.578530189144	0.632466153301	HSPA1A|HSPA6	http://www.genome.jp/kegg-bin/show_pathway?hsa04144/hsa:3310%09red/hsa:3303%09red
Dilated cardiomyopathy	KEGG PATHWAY	hsa05414	1	91	0.582284861862	0.632466153301	TNF	http://www.genome.jp/kegg-bin/show_pathway?hsa05414/hsa:7124%09red
NF-kappa B signaling pathway	KEGG PATHWAY	hsa04064	1	92	0.586300740651	0.632466153301	TNF	http://www.genome.jp/kegg-bin/show_pathway?hsa04064/hsa:7124%09red
GnRH signaling pathway	KEGG PATHWAY	hsa04912	1	92	0.586300740651	0.632466153301	PLCB4	http://www.genome.jp/kegg-bin/show_pathway?hsa04912/hsa:5332%09red
Pyrimidine metabolism	KEGG PATHWAY	hsa00240	1	105	0.63517466195	0.679835380369	UPB1	http://www.genome.jp/kegg-bin/show_pathway?hsa00240/hsa:51733%09red
Glutamatergic synapse	KEGG PATHWAY	hsa04724	1	118	0.678355545814	0.720424106795	PLCB4	http://www.genome.jp/kegg-bin/show_pathway?hsa04724/hsa:5332%09red
Parkinson's disease	KEGG PATHWAY	hsa05012	1	131	0.716497085329	0.75502227058	SLC18A2	http://www.genome.jp/kegg-bin/show_pathway?hsa05012/hsa:6571%09red
Oxidative phosphorylation	KEGG PATHWAY	hsa00190	1	133	0.721955601795	0.75502227058	ATP6V1C2	http://www.genome.jp/kegg-bin/show_pathway?hsa00190/hsa:245973%09red
Neuroactive ligand-receptor interaction	KEGG PATHWAY	hsa04080	2	275	0.742040016047	0.767680163934	PRLR|CHRNA10	http://www.genome.jp/kegg-bin/show_pathway?hsa04080/hsa:57053%09red/hsa:5618%09red
Insulin signaling pathway	KEGG PATHWAY	hsa04910	1	142	0.745266144549	0.767680163934	PYGM	http://www.genome.jp/kegg-bin/show_pathway?hsa04910/hsa:5837%09red
Purine metabolism	KEGG PATHWAY	hsa00230	1	169	0.804257075381	0.8222628308	ADCY10	http://www.genome.jp/kegg-bin/show_pathway?hsa00230/hsa:55811%09red
Metabolic pathways	KEGG PATHWAY	hsa01100	9	1182	0.813269454299	0.825317890659	IDO2|NOS3|PLCB4|ACSM5|MAOA|FUT3|UPB1|ATP6V1C2|PYGM	http://www.genome.jp/kegg-bin/show_pathway?hsa01100/hsa:5332%09red/hsa:5837%09red/hsa:2525%09red/hsa:169355%09red/hsa:245973%09red/hsa:51733%09red/hsa:4846%09red/hsa:4128%09red/hsa:54988%09red
Huntington's disease	KEGG PATHWAY	hsa05016	1	183	0.829321667141	0.835419620576	PLCB4	http://www.genome.jp/kegg-bin/show_pathway?hsa05016/hsa:5332%09red
MicroRNAs in cancer	KEGG PATHWAY	hsa05206	1	296	0.944144185029	0.944144185029	MIR21	http://www.genome.jp/kegg-bin/show_pathway?hsa05206/hsa:406991%09red
--------------------
#Term	Database	ID	Input number	Background number	P-Value	Corrected P-Value	Input	Hyperlink
--------------------
#Term	Database	ID	Input number	Background number	P-Value	Corrected P-Value	Input	Hyperlink
--------------------
