# Supplementary material for: RALY regulate the proliferation and expression of immune/inflammatory response genes via alternative splicing of FOS
Source: Genes Immun. 2022 Aug 8;23(8):246–54. doi: 10.1038/s41435-022-00178-4 (PMC9758052; doi:10.1038/s41435-022-00178-4)
Supplement: Supplementary file 14 — Additional file 13 [file 41435_2022_178_MOESM14_ESM.xlsx]

## Sheet: Sheet1
Table S1. Primers sets, related to the experimental procedures.
qRT-PCR primers for gene expression qualification.
Gene	Primer	Sequence (5'-3')	Related Figures
GAPDH	Forward	CGGAGTCAACGGATTTGGTCGTAT	Figure 2.A
	Reverse	AGCCTTCTCCATGGTGGTGAAGAC
RALY	Forward	TTCTGTGCACAAGGGCTATG	Figure 2.A
	Reverse	ATGGCAGATGCTGCTCTCTT
